# Supplementary material for: Transcription factors underlying photoreceptor diversity
Source: eLife. 2023 Feb 6;12:e81579. doi: 10.7554/eLife.81579 (PMC9901936; doi:10.7554/eLife.81579)
Supplement: Supplementary file 1. — Collection of CSV files containing output of differential gene expression analysis using DeSEQ2, along relevant directions (rods vs. cones; (UV+S) vs. (M+L); M vs. L; UV vs. S) and including counts (in FPKM) for all detected genes. [file elife-81579-supp1.zip]

Archive with 6 entries (6 files):
- drAdultPhotoreceptors_DEG_RodsVSCones.csv
- __MACOSX/._drAdultPhotoreceptors_DEG_RodsVSCones.csv
- drAdultPhotoreceptors_FPKM_gene_matrix.csv
- __MACOSX/._drAdultPhotoreceptors_FPKM_gene_matrix.csv
- drAdultPhotoreceptors_Raw_counts_gene_matrix.csv
- __MACOSX/._drAdultPhotoreceptors_Raw_counts_gene_matrix.csv
