# Supplementary material for: Transcription factors underlying photoreceptor diversity
Source: eLife. 2023 Feb 6;12:e81579. doi: 10.7554/eLife.81579 (PMC9901936; doi:10.7554/eLife.81579)
Supplement: Supplementary file 1. — Collection of CSV files containing output of differential gene expression analysis using DeSEQ2, along relevant directions (rods vs. cones; (UV+S) vs. (M+L); M vs. L; UV vs. S) and including counts (in FPKM) for all detected genes. [file elife-81579-supp1.zip › drAdultPhotoreceptors_DEG_RodsVSCones.csv]

symbol	genename	baseMean	log2FoldChange	lfcSE	pvalue	padj	R1	R2	R3	R4	R5	R6	U1	U2	U3	U4	U5	S1	S2	S3	S4	S5	S6	M1	M2	M3	M4	M5	M6	S7	L1	L2	L3	L4	L5	L6
si:ch211-237l4.6	si:ch211-237l4.6	1359.0346539999996	-3.3432366410916203	0.140947939315775	2.2844074776801396e-126	2.6917173309505083e-122	104.589383	154.37607	217.311698	82.17642099999999	188.557163	132.831005	1064.753295	1473.2970940000002	1651.965103	1526.7352230000001	1687.2524399999998	1686.951468	1426.290216	1523.6365469999996	1316.8078	1711.311952	1777.566325	2130.935688	1080.590374	1602.666143	1342.125139	1688.1007949999996	1937.7177829999998	2029.6524	1822.533734	2167.658262	2067.320854	1979.1469170000007	1471.394597	1724.787731
si:ch211-22d5.2	si:ch211-22d5.2	259.66010346666667	-10.2660582224902	0.467976844117086	3.1577086217089996e-111	1.8603640344798598e-107	0.0	0.0	0.102797	0.112386	0.0	1.24694	234.46262700000003	386.268171	422.879258	333.3420500000001	207.186939	490.11551399999996	469.18199400000003	322.4570520000001	207.010317	332.098456	149.508993	230.289754	361.940892	213.094832	414.342606	204.421543	342.49759	369.52762	372.442688	466.13176100000004	337.212885	248.998523	422.288433	250.64048300000002
es1	es1 protein	16701.095664266664	-7.9017364863979695	0.383715272213048	5.589035147384567e-97	2.195186704721079e-93	237.904536	45.340472	41.478603	36.657075	44.733654	65.738682	15302.680896000002	23121.151665	23442.343601	26411.823689	16094.114881	36074.601871	23975.775085	32386.95888	20549.977422	22072.704568	31705.146557	29594.525736000003	35802.212841	23254.300558000006	19880.762568	12501.162198	19494.904241	25907.405328	13191.169964	12294.366837	10970.544079	9034.610726	9604.658694	7893.1140209999985
si:rp71-39b20.4	si:rp71-39b20.4	87.44475589999998	-1.24342057953613e-05	0.0014427217729993	1.9423197703560493e-86	5.721588463526347e-83	0.0	0.046606	0.657454	0.055069000000000014	0.056169	1.040512	115.264902	123.985988	167.58216000000004	130.332546	69.301273	66.785428	126.775021	94.294085	114.90118	113.069955	94.011149	79.281992	117.676677	120.589153	138.734527	130.07466000000002	51.691245	118.74252	83.243413	94.043531	120.499758	111.09284	158.91298700000004	80.599877
ptpdc1b	protein tyrosine phosphatase domain containing 1b	86.20526543333332	-1.00895310742986e-05	0.00144271265708688	1.1450424553196296e-70	2.6984070502062482e-67	0.0	0.064565	0.0	0.052128	0.0	0.428444	230.281673	63.476783999999995	100.085996	107.526478	154.21695499999996	73.982607	39.988888	183.92476	242.620596	67.980182	97.71686199999998	104.95544299999999	27.211991	86.47803899999998	52.472283	65.895326	91.88269100000001	25.630196000000005	133.16097699999997	142.44525399999995	120.276732	98.987577	150.63612899999995	123.77840700000002
tgif1	TGFB-induced factor homeobox 1	59.74186586666667	-6.64011072608157e-06	0.0014427026471617696	8.629916848263848e-58	1.6947718370515494e-54	0.0	0.045132	0.0	0.03368	0.0	0.503287	108.373861	130.376184	82.69561900000002	80.149419	94.752077	68.013814	73.473552	67.564453	82.900452	27.033013	30.440237	28.842146000000003	122.040725	21.862250000000003	120.32608700000002	29.917719	24.291398	74.34827299999999	93.272334	52.205866	97.918118	115.471993	68.074814	97.329473
ppp1r18	protein phosphatase 1 regulatory subunit 18	36.60692676666667	-8.03630681816478	0.5121746770333521	3.4592813758002196e-57	5.822958921579138e-54	0.0	0.0	0.043637	0.4854189999999999	0.0	0.261547	48.288513	19.345338	24.812894	43.078274	32.484699	9.602034	28.350584	38.347746	24.835999	53.59982700000001	45.76227100000001	71.105468	19.959953	41.102838	57.93095699999999	82.924915	52.907419	26.106737	71.160872	49.598937	71.972052	64.081311	59.730598	60.326964
anks1b	ankyrin repeat and sterile alpha motif domain containing 1B	23.886288200000006	-1.26030311095707e-05	0.0014427224920644198	6.029176419836198e-53	8.880223219366237e-50	0.0	0.098382	0.0	0.020181	0.0	0.005752	36.334717	34.302888	37.09509	22.719003	31.456463	15.321674	53.02485400000001	91.898483	26.412932	19.260427	29.120346	41.345328	44.77080599999999	8.899637	27.28308	21.019746	15.210435	17.810204999999996	25.403467000000003	13.094917	26.977703	26.667407	28.517008000000004	22.517715
mre11a	MRE11 homolog A double strand break repair nuclease	297.0107455	-4.8011022219604005	0.337181029379522	3.27657611530102e-48	4.28976626295465e-45	6.416289	4.57554	3.5250120000000003	17.130485	7.907131	28.130265	331.362168	406.524414	332.548907	166.163305	165.508183	453.805189	311.44109	331.4195	395.941062	196.903403	171.500679	386.299425	202.777286	444.590766	432.1710240000001	343.516482	456.06209400000006	585.8300320000002	309.0230390000001	611.854821	381.057229	336.263085	538.4550730000002	551.619387
slc1a8a	solute carrier family 1 member 8a	52.79284333333333	-15.2446483545171	3.4966184050994	3.67682573640371e-48	4.3324037652044895e-45	0.0	0.0	0.0	0.0	0.0	0.0	82.10170600000002	70.09396600000001	56.78198800000001	40.487013	70.459221	34.5519	34.855985	92.179414	100.495876	60.709375	94.396535	45.750535	100.620424	40.204135	58.569722	50.40112	41.167627	43.02683	66.790317	92.698897	106.970509	71.744733	81.37976200000001	47.34771
drd4b	dopamine receptor D4b	75.76822340000002	-14.8937336276901	3.4565339397798995	2.62867518827244e-47	2.8157890675830997e-44	0.0	0.0	0.0	0.0	0.0	0.0	105.052683	76.14460600000001	92.733885	75.672105	72.923979	87.133377	127.447933	93.505326	139.296382	81.134501	104.36877700000001	91.90606899999999	88.482237	73.93477299999998	111.59478899999999	51.351713000000004	97.716799	91.450592	133.33125900000002	116.032715	119.283623	124.22116300000002	54.75436800000001	63.573048
si:dkey-190l8.2	si:dkey-190l8.2	44.2213805	-9.692158779713273e-06	0.00144271126528664	2.9151094749252e-46	2.86239457858697e-43	0.0	0.390799	0.0	0.035075	0.030224	1.157343	94.407575	33.174649	54.583842	75.086157	71.30765799999998	65.536109	59.632172	37.42537100000001	28.421773	40.665074	63.950085	52.212968	63.324465	58.593659	43.599906	42.0484	59.570462	51.052674	66.873909	49.230495	59.708535	45.336429	58.472335	50.813272
chchd10	coiled-coil-helix-coiled-coil-helix domain containing 10	876.0930213666667	0.000214155149841841	0.00145075718001702	3.389411315441e-45	2.852673823560089e-42	190.584285	147.166355	396.011166	276.53360299999997	380.59685099999996	249.194877	904.7451570000001	972.941649	848.2960800000002	893.863067	1073.1023699999998	834.9262980000002	820.411244	884.532507	808.982075	995.899186	929.506347	1465.038965	980.560385	1096.5802640000004	893.813858	1158.083009	1215.75679	1186.486713	1320.916967	939.976794	1089.975708	1199.70525	884.881727	1243.721094
sema7a	semaphorin 7A	86.73002883333332	-8.13039623507369	0.595780350390803	3.3484780356596597e-45	2.852673823560089e-42	0.0	0.0	0.0	0.0	1.454261	0.627247	208.426712	66.68573500000001	134.97218700000002	187.44998	73.099242	68.98197900000001	136.13101	78.477494	134.17074	105.22606200000001	67.74278699999999	95.53015699999999	60.936701000000006	134.78772700000002	90.175529	125.775733	94.964866	134.850955	96.02313	102.634147	152.14798299999995	83.32475500000001	95.434477	71.86926899999999
slc25a3a	solute carrier family 25 member 3a	1673.3578418	-2.31785562792138	0.17931966936333604	1.87332338532638e-40	1.4715579632867098e-37	458.847891	315.142814	360.23326099999997	197.032479	314.78237	495.134484	2228.743615000001	1786.700503	2430.903421	2390.675155	2507.033793	2426.836411	1905.906213	2469.984827	2221.1532070000007	2054.251901	2193.3969489999995	1721.403216	1848.802641	1841.815561	1340.8677309999996	1276.615473	1766.247	1922.56852	2641.873615	1991.249846	2067.484364000001	1986.704173	1616.958078	1421.385742
ckmt2a	creatine kinase mitochondrial 2a (sarcomeric)	1325.6178587000002	-2.69774291162834	0.211603632928222	4.77990170785648e-39	3.5200988639795594e-36	216.10950899999997	244.029013	212.016785	175.12548700000005	225.329256	252.372211	1910.8499760000002	2237.298462	2070.459023	2623.725136	2156.362694	1797.838378	1990.7924329999998	2028.668365	1705.805534	1223.904095	1215.9261350000004	1901.7096	1254.4020060000005	1304.896478	1270.999885	983.2058460000001	1229.787161	1570.9035749999996	1714.888089	1295.3344539999996	1426.474004	1188.0684500000002	1148.017966	1193.2357550000004
nexn	nexilin (F actin binding protein)	33.70322083333333	-10.1664597835391	0.79653816681375	9.97525487818283e-38	6.914025189978129e-35	0.0	0.0	0.0	0.0	0.0	0.078653	28.552838	13.254951	20.227323000000002	26.434003000000004	30.599657000000004	19.135792000000002	23.584631	22.531696	26.774759999999997	27.732884000000002	17.360506	21.275535	104.703171	47.05866699999999	56.680085999999996	48.491451	46.59824800000001	82.871155	55.527267	56.585405	56.075361	57.84190000000001	64.997888	56.122797
oaz2a	ornithine decarboxylase antizyme 2a	353.4650062	-5.06340405920672	0.4084829763970061	1.48751472614751e-37	9.73743667677561e-35	16.227326	12.163566	1.156212	7.869591000000001	8.057195	30.987438	612.4538660000002	586.2655269999999	555.9221679999998	364.56357	572.766835	264.464588	307.67149900000004	623.250954	571.8326559999999	304.2322680000001	124.367283	310.68339199999997	263.44144100000005	338.155476	391.540745	268.67756	265.897919	510.07663	447.517134	641.082009	587.98025	748.8037820000001	440.694995	425.146311
BX530024.1		57.25310056666667	-6.50035019881978	0.530866113406299	2.5313603543165197e-37	1.56984310815324e-34	0.0	0.0	0.0	0.155305	0.0	3.580674	75.347527	85.57733	107.937991	89.102289	58.757486	48.426142	80.162426	69.099008	70.062787	74.91086999999997	77.996561	48.776377000000004	66.060285	67.309649	90.111965	61.967773	42.439403000000006	85.441298	47.554034	71.11915400000001	78.33283300000002	62.42199299999999	95.190589	59.751268
slc25a24	solute carrier family 25 member 24	322.0283002666667	2.24084327735559e-06	0.00144269588501479	2.4240375083280195e-35	1.4281216980314495e-32	0.0	0.0	0.0	2.138161	0.065512	4.298866	288.944994	528.153408	427.549473	274.79632100000003	234.151404	818.0324439999998	601.170115	602.2087760000002	550.9791299999999	331.017306	290.5145780000001	295.3899830000001	194.086512	392.037244	335.938417	364.823226	416.942234	474.601721	238.729048	349.05239500000005	327.287057	435.163665	436.29363499999994	446.483383
guca1c	guanylate cyclase activator 1C	551.2770145	-5.55366113845811	0.464900705480596	2.93016210182795e-35	1.6441000021828002e-32	11.535049	8.242899000000001	0.663385	1.338877	5.216544	47.275907	563.642164	655.133632	564.785438	304.824807	270.922125	800.7959860000002	608.700664	624.758498	710.716975	422.152401	389.72012	693.9115820000002	377.418527	872.931559	830.87765	668.327337	822.186158	1213.264239	553.99843	987.79655	851.1126939999998	765.795476	903.485418	1006.779344
crhbp	corticotropin releasing hormone binding protein	96.95042956666666	-1.22430178533268e-06	0.0014426952924615	4.2052589680230597e-35	2.25229847364617e-32	0.103717	0.24223000000000006	0.0	0.095404	0.0	0.0	144.16736	86.174719	126.085097	147.294005	355.170006	39.050949	61.28158199999999	70.844513	63.056006	143.291623	123.72589	71.955341	11.286024	72.268036	1.293939	22.056153	47.486461	3.896438	223.570102	200.823813	314.977594	98.768394	295.199048	184.348443
hmgb3b	high mobility group box 3b	261.8091429333333	-2.25366875854191	0.187914922478302	7.17933767673157e-35	3.6780059063012196e-32	66.43844200000001	53.112048	78.779863	36.621478	63.52554399999999	57.941057	311.653819	329.453983	317.371545	247.72518300000002	177.512314	282.835153	461.74196200000006	308.025296	329.683212	404.947018	319.892721	217.90664700000002	261.08997400000004	499.259259	287.382444	325.906962	279.182271	371.530916	272.511524	310.155606	301.395401	263.016099	333.409825	284.266722
lactbl1a	lactamase beta-like 1a	30.93280563333333	-8.05451972591197e-06	0.0014427061419139	8.84709550894755e-35	4.3435552659137096e-32	0.0	0.133082	0.0	0.788935	1.037058	0.46041000000000004	2.243832	25.270899	27.194128999999997	22.984134	19.951267	22.35602	55.213637	41.253381	46.027109	25.203086000000006	11.093823	23.956348	38.03744	44.950767	24.93665	45.026	45.302888	43.193057	102.560964	61.55025500000001	45.281409000000004	60.1456	56.497115	35.334874
rgs9a	regulator of G protein signaling 9a	244.33857719999997	-7.41643861039109	0.637791785008773	3.4575907639115597e-34	1.62963167884679e-31	0.0	0.054363	0.0	0.044546	9.267581	1.1435620000000002	240.060989	183.301733	234.25101600000005	238.76134100000002	146.109822	339.3685	394.072007	375.841308	251.546891	261.853406	148.89589099999998	327.517799	278.715667	386.47132200000004	253.77472400000002	361.52541099999996	396.18853	366.06598399999996	304.0447880000001	235.47864700000002	357.31123800000006	406.238103	579.0262	253.225947
hspb6	heat shock protein alpha-crystallin-related b6	45.754433899999995	-4.52111612447897e-06	0.00144269857789516	3.5363598663294e-33	1.58919283516017e-30	0.0	0.0	0.0	0.0	0.0	0.0	21.978014	19.318632	59.962759	28.278805	0.0	44.102554	59.61429	57.63422900000001	7.076476	21.220641	21.273371	80.49458100000003	86.83835699999999	125.334978	93.619257	119.416985	60.85599300000001	105.911651	75.65894	53.076828000000006	75.244784	51.37132800000001	22.961796	81.38776800000002
RGS9BP		76.75997970000002	-14.231204853164597	3.42114649218034	3.6415349698145295e-33	1.58919283516017e-30	0.0	0.0	0.0	0.0	0.0	0.0	81.142103	61.897639	64.254509	44.413076	43.43126	62.786993	83.821345	41.558382	58.580631	28.944248	30.924754	229.277926	81.80680500000003	316.832711	228.946819	342.648904	22.238133	31.304829	51.02863	42.838026	142.029908	69.73446	89.93217	52.42513
guca1d	guanylate cyclase activator 1d	209.7292654000001	-10.7124183761174	0.902067427198968	5.7451797516183995e-33	2.4176947504757e-30	0.0	0.039974	0.0	0.510476	0.0	0.0	74.313857	166.355695	89.08951200000001	21.705130000000004	5.15203	363.600758	231.580171	203.16657800000002	253.571488	63.750751	34.212216999999995	228.259694	243.42487000000003	88.33158999999998	1047.2828060000002	622.537499	224.14516300000003	848.269552	74.40250999999999	308.10741600000006	618.400837	298.426599	131.18563400000002	52.05515499999999
nptx1l	neuronal pentraxin 1 like	49.47997096666666	-7.12699554362308e-06	0.00144270371010019	1.55237586308411e-32	6.30746372231725e-30	2.174968	0.0	0.177539	0.688164	0.178275	1.496939	118.126454	152.855255	67.952314	54.34230600000001	60.032947	40.783992	105.268258	53.31538000000001	109.489865	35.214741	12.76389	48.041994	48.165524	45.339639	99.581896	92.219062	45.463722	42.493464	51.204544	36.230468	43.378748	35.284864	39.389367	42.74455
ckbb	creatine kinase brain b	18011.930137366664	-2.24627415019991	0.1948742837916	1.7486869084900598e-32	6.86825928091279e-30	5468.066735	3523.927071	3527.2625369999996	2636.827996	3200.247636	5003.965525000001	17106.397818	21571.78072	17450.94974	16993.883308	18171.151781	14430.776656	18359.650934	20761.105694	17032.116568	17695.500151	12535.5516	15465.773851	13225.869058	23707.577483	14003.642520999998	21441.454661	19470.088612	22839.058982999995	36184.285356	26892.535302999997	34375.487313	31725.539213000004	34766.539276	30790.890021
arr3a	arrestin 3a retinal (X-arrestin)	4571.161658366666	-3.7454676052374395e-06	0.00144269745653239	8.930004071155007e-32	3.394265740981269e-29	31.554756	24.779933	1.063221	14.621159	7.174559	13.741748	849.286857	1771.424429	1670.4801220000004	399.888136	89.641103	2643.56299	1434.011178	958.680888	1621.719071	2164.1655370000008	57.833499	6761.864844	3061.845319	14465.393249	6254.007916	9046.769128	10910.801143	12346.730764	4849.368267	7085.292004999998	13442.942587	13541.649334	11364.733968	10249.822041
si:ch211-163l21.11	si:ch211-163l21.11	29.064357300000005	-1.32007358106845e-05	0.00144272507524599	1.02821088221249e-31	3.7860652578467885e-29	0.0	0.0	0.0	0.0	0.0	0.0	4.957019	38.869883	71.498547	59.118925	21.097903	21.560676	40.384474	34.995847999999995	14.213566	49.021868	21.166363	50.68307100000001	58.509816	36.106509	33.587898	21.276712	30.936833	24.750933	48.530832	14.698292000000002	63.33059100000001	45.738727	34.220975	32.674458
tex9	testis expressed 9	21.891691899999998	-7.88211423321996e-06	0.00144270576556317	3.90575902325042e-31	1.39459268396848e-28	0.0	0.0	0.0	0.0	0.0	0.0	31.456381	72.307252	14.586295000000002	19.610732	25.141814	30.074591	20.978985	22.864156	17.667369	42.089533	17.358693	7.339726	49.388347	44.081142	63.499063	19.802846	70.303428	17.130565	8.357586999999999	16.851943	18.622967000000006	6.214766	8.372927	12.649649
recql5	RecQ helicase-like 5	3.0625825	-5.46740579938779e-07	0.00144269509208899	4.331130859028209e-31	1.5009916150567499e-28	0.0	0.0	0.0	0.0	0.0	0.0	0.0	0.0	3.126827	0.026294	0.0	23.869681	0.101587	0.0	24.399804	0.0	0.0	4.513202	1.636622	0.903135	0.0	8.957059	0.047465	0.0	0.0	0.0	5.42209	0.323616	9.302183	9.247910000000001
crema	cAMP responsive element modulator a	34.330616299999996	6.42137700055586e-06	0.0014427021573408302	6.410082169319139e-31	2.1579999486025e-28	0.0	0.0	0.0	0.0	0.0	0.0	84.908919	99.200785	55.844922	52.503371	135.533725	64.807287	48.883141	22.153774	20.786791	75.07849300000002	65.50231099999999	55.256541000000006	13.821582	29.740697	10.167511	16.307249	26.627267	17.752966	18.871768	15.963554	33.032436	21.031247	10.039978	36.102174
rcvrn2	recoverin 2	1230.3639560000001	-4.72621470390105	0.42965963076665503	2.32922820036121e-30	7.623693301348919e-28	14.547584	34.82774000000001	4.739746	41.594544	26.2714	173.839952	1157.374505	1421.575111	1824.804643	867.642457	414.790989	3017.215513	1864.51204	1659.021078	1490.753401	920.181646	1648.055914	1132.91473	1385.570387	2102.892136	1518.448736	1506.698187	1179.5881	2344.471298	1423.451866	1939.638846	1830.754687	987.865633	1796.4687829999998	1180.407028
pip5k1bb	phosphatidylinositol-4-phosphate 5-kinase type I beta b	4.493587799999999	-4.20985454842629e-07	0.00144269507121894	4.304554320154269e-30	1.3708260420102096e-27	0.0	0.0	0.0	0.0	0.0	0.0	3.326185	10.209573	17.465757	10.784756	14.561557	19.883156	15.35532	13.897132999999998	19.594486	0.073514	0.0	0.442494	0.0	0.0	0.0	0.0	0.0	0.0	0.0	0.0	1.547389	7.666314	0.0	0.0
msrb1a	methionine sulfoxide reductase B1a	30.632370899999998	-4.88756191253006e-06	0.00144269917200086	4.43721242217518e-30	1.37588615711816e-27	0.0	0.0	0.0	0.0	0.0	0.0	12.253902	0.0	45.660152000000004	30.033364	18.195028	13.366214000000001	12.895319	11.195698	13.09359	10.211302	29.122928	23.718335000000003	90.765689	85.786459	19.678676	10.40354	52.339503	114.662411	43.19209	75.53792200000002	43.291684	61.594067	79.092842	22.880412
nr2f6b	nuclear receptor subfamily 2 group F member 6b	105.12651170000001	-8.00777376955802	0.748225243018141	1.1964177022878199e-29	3.61471532975831e-27	0.0	0.0	0.0	0.0	0.0	1.595844	337.42367800000005	204.32962	134.82947	243.50053599999998	125.60339599999999	88.74302999999998	75.270095	139.13503400000002	175.15213899999995	111.25409	100.595205	133.80028199999998	59.220932	129.50093700000002	96.495584	75.685532	92.126065	48.879490000000004	145.313573	155.126453	88.170923	71.55505999999998	147.38512400000005	173.10325899999995
pde6c	phosphodiesterase 6C cGMP-specific cone alpha prime	582.4901154666667	-4.97316339957646e-06	0.00144269927334374	2.49164625175853e-29	7.33976694611769e-27	0.032486	0.07373400000000001	1.851583	0.541862	3.621556	27.809184	901.307468	796.715061	696.370274	667.472512	236.142602	886.9376560000002	946.062225	1045.311764	955.371299	524.1925650000002	457.391918	831.8936150000002	353.674131	565.476573	1041.340727	1007.183826	688.810371	622.5066059999998	526.2966240000002	375.647166	906.607296	563.9892110000002	1044.408942	799.6626269999998
impg1a		36.14020143333333	-6.4394983599650395e-06	0.0014427021521241	2.8255613223356803e-28	8.12038757587348e-26	0.0	0.0	0.0	0.0	3.530552	0.0	29.905044	10.323039	28.16385	55.40339	25.72192	13.243374	11.083272	23.397134	54.013238	30.016532	3.667936	107.72683500000001	62.628193	62.512437	37.216467	74.623822	62.789758	24.987272	50.046023999999996	59.051852000000004	81.487572	78.027976	72.929197	21.709357
btg2	B-cell translocation gene 2	5.134896133333332	-4.13936885054464e-07	0.00144269507030428	3.4327074287121693e-28	9.630378960122746e-26	0.0	0.0	0.0	0.0	0.0	0.0	0.0	52.124077	0.113065	0.390554	0.0	0.0	0.04969	13.379422	22.771135	0.0	0.0	0.0	0.0	0.0	0.182815	2.800553	0.0	0.0	0.0	5.992393	16.142438000000002	8.31167	16.398948999999998	15.390123
six7	SIX homeobox 7	43.50714573333334	-7.55530117441808	0.7251706159421291	3.5957731404380696e-28	9.853254631112037e-26	0.234375	0.0	0.0	0.032198000000000004	0.0	1.087696	47.858819	40.530767	9.894227	3.434428	34.041974	49.059032	30.311198	3.559969	28.087423	23.75946	18.980465	49.604763	117.216159	145.62578	81.577915	61.41806800000001	50.28362	45.267379	71.92394200000003	75.600638	129.307734	44.991747	89.219915	52.304681
si:ch211-209l18.4	si:ch211-209l18.4	3.5004498666666675	-4.918730326478371e-07	0.00144269508250619	3.17887407379486e-27	8.51288027534656e-25	0.0	0.0	0.0	0.0	0.0	0.0	14.573939	0.0	0.0	0.0	0.90746	15.046959	0.0	0.0	0.0	0.0	0.0	12.516549	7.087376	0.0	5.497157	15.037213	14.998241	11.813641	1.336126	0.426732	0.0	0.0	5.772103	0.0
gmppb	GDP-mannose pyrophosphorylase B	3.730442666666667	-4.807905960339371e-07	0.00144269508043119	4.7267287690909896e-27	1.2376676685822e-24	0.0	0.0	0.0	0.0	0.0	0.0	16.465435000000006	0.0	0.558318	1.973288	10.663821	0.0	41.065903000000006	3.491165	0.0	6.58588	0.644817	0.0	0.0	0.0	0.0	5.786771	17.754984999999994	1.886682	0.0	5.036215	0.0	0.0	0.0	0.0
elovl8a	ELOVL fatty acid elongase 8a	55.357400600000005	-6.79591052106727	0.669229989665893	9.470587349346959e-27	2.42591153776859e-24	0.0	0.0	2.983563	0.0	0.0	0.170717	39.918251	26.79085	36.418455	36.063696	30.352721000000006	146.57396699999995	65.62885299999999	47.598836	100.111866	145.56743899999995	92.27703100000001	100.551387	49.985182	31.540167999999998	93.079125	82.226884	77.14704700000001	41.40352	93.327455	22.131379000000006	44.703029	55.711958	111.56793400000001	86.89070500000001
angptl4	angiopoietin-like 4	6.420622833333335	-3.96633985638001e-07	0.00144269506792226	1.0663724850069898e-26	2.6734185086888e-24	0.0	0.0	0.0	0.0	0.0	0.0	10.254134	0.0	0.0	0.0	0.0	16.895488	0.981228	0.0	41.270294	8.965894	0.0	0.15528499999999998	8.749919	41.216949	29.546248	12.68909	8.718959	13.175197	0.0	0.0	0.0	0.0	0.0	0.0
atg4a	autophagy related 4A cysteine peptidase	1.3674857666666669	-9.261785523776951e-07	0.00144269518904625	3.2468897103341e-26	7.970437803513888e-24	0.0	0.0	0.0	0.0	0.0	0.0	1.476167	0.0	0.0	2.870169	0.0	0.0	0.0	8.712057000000001	0.264099	0.0	2.422032	0.0	15.301679	0.0	1.211761	0.0	0.197213	0.13347	0.0	0.0	0.813211	3.577531	4.045184	0.0
ptprr	protein tyrosine phosphatase receptor type R	8.502002800000001	-13.0533486328388	3.3219770943037905	3.3471546408245e-26	8.04888227200716e-24	0.0	0.0	0.0	0.0	0.0	0.0	0.374862	2.782491	4.025045	31.873937	3.008063	1.328424	1.7648259999999998	36.50544	34.975278	15.4091	5.0965110000000005	23.341786	1.151935	0.8393079999999999	4.8947759999999985	17.175424	21.022213	12.369643000000002	1.472348	9.367547	16.030217	1.7440289999999998	3.946731	4.56015
si:dkeyp-57d7.4	si:dkeyp-57d7.4	34.277092499999995	-2.76656785972626e-06	0.00144269635502179	7.711949043908718e-26	1.81739791168753e-23	0.0	0.0	0.022274	0.0	0.0	0.017894999999999998	26.865415	0.5712520000000001	4.055109	30.1054	16.923296	48.036325	26.615323	44.799979	9.146877	46.857906	30.733464	76.66845699999998	1.057424	90.260569	40.041316	86.553649	136.39595	9.591766	27.296978000000006	40.755376	74.643978	51.98017700000001	50.66214	57.65448000000001
ggt5a	gamma-glutamyltransferase 5a	28.21347703333333	-9.02539874810289	0.9033854384127428	1.22234216076987e-25	2.824089741245369e-23	0.0	0.0	0.0	0.206677	0.0	0.044768	12.051372	0.5677760000000001	9.382679	2.122627	0.0	25.980432	20.689025	45.361029	24.226275	34.230965000000005	21.808872	27.604087	58.65521700000001	26.558419	54.324429	91.922816	49.4945	20.626769	100.601435	70.017776	43.989422	33.926625	37.25583	34.754489
ccdc173	coiled-coil domain containing 173	14.3436127	-13.519708040738099	3.39330717574938	1.7906338043460998e-25	4.057507330117339e-23	0.0	0.0	0.0	0.0	0.0	0.0	16.362407	26.074177	18.142926000000006	18.210986	0.595317	61.4936	23.61937	59.183336	21.921110000000002	2.336182	30.307095	13.987031	3.068751	38.8094	18.015667	0.535149	16.892024	11.237888	11.646331	6.190079000000001	6.5760440000000004	8.12301	10.928678	6.0518230000000015
si:ch211-106m9.1		79.6592943	-6.02610146018769e-06	0.00144270119784614	1.98863220299002e-25	4.42114212223234e-23	3.3449980000000004	0.0	0.0	0.060849	4.838764	1.232487	135.448684	48.52893	40.674428000000006	122.049893	63.615782	92.33723	93.418465	215.550242	40.810942	132.674256	89.255667	167.106296	89.86626	97.828577	158.184668	149.118819	107.84924	72.976076	102.544373	80.930518	98.490022	65.563898	65.373662	50.104803
smox	spermine oxidase	4.756900433333334	-4.436360229509809e-07	0.0014426950746667599	2.43970802390478e-25	5.32353326771666e-23	0.0	0.0	0.0	0.0	0.0	0.0	4.785162000000001	1.666973	18.216593000000003	0.0	0.0	13.392767	27.836997999999998	0.0	22.71822	8.482021000000001	0.0	0.0	0.026076	0.0	0.0	0.0	0.0	0.0	0.0	10.929723	0.133109	0.0	11.171976	23.347395
capn7	calpain 7	1.1582261666666664	-4.260202578696409e-07	0.00144269507151751	3.34995331115224e-25	7.176818157328529e-23	0.0	0.0	0.0	0.0	0.0	0.0	0.272431	0.0	0.0	0.282656	0.0	0.0	7.707632	0.0	0.0	0.197838	0.784594	1.804804	6.062325	0.0	0.040728	0.0	9.065684	0.0	0.0	0.0	3.266213	0.0	0.198085	5.063795
nin	ninein (GSK3B interacting protein)	30.50131643333333	-4.7048455648178806e-06	0.00144269881256394	4.48510435568669e-25	9.437140111260048e-23	0.17893599999999998	0.0	1.396461	0.121193	0.0	0.408279	18.867255	13.583945000000002	25.200809	19.38411	5.887653	27.669666	30.212979999999998	12.029132	25.767334	50.729779	6.4045200000000015	20.242449	10.344583	24.547822	58.13181700000001	36.656009999999995	35.67879	24.567983	69.500074	49.88117800000001	113.61105500000001	44.74648200000001	95.442189	93.847009
si:dkey-126g1.9	si:dkey-126g1.9	1267.8081068333329	-3.72519617748713e-06	0.0014426974158416302	5.784199201884921e-25	1.19570559992649e-22	0.0	20.295195	0.0	1.996522	0.72878	31.801668	2125.078501	2427.672606	2885.403947	1322.004119	934.182061	3622.048909000001	2528.066865	2725.178948	2614.0502	1913.851234	1803.348849	1524.441733	425.934579	1683.7661670000002	1058.452285	1119.498789	1423.07672	1387.104519	372.135177	659.944176	972.501488	992.849556	954.487205	504.342407
gdpd4a	glycerophosphodiester phosphodiesterase domain containing 4a	49.69335719999999	-10.351755457132901	1.00774936657726	1.12366649229796e-24	2.28278659978395e-22	0.0	0.0	0.0	0.164652	0.0	0.0	0.0	31.86061	29.107732000000002	11.102191	116.803468	2.780545	19.848672	41.208503	87.542578	89.820778	127.941465	60.734026	72.95845899999998	117.694996	54.582071	117.931133	77.906417	64.93189699999999	62.104621	89.191639	80.48531700000001	71.9958	7.789261999999999	54.313884
zgc:153441	zgc:153441	350.77359600000005	-5.588604128124321e-06	0.00144270040864782	2.0134034479719997e-24	4.02100556397526e-22	0.0	0.117709	0.0	0.093838	19.055962	1.653558	238.234267	205.049009	258.10145	323.345631	335.554417	298.865286	228.782734	223.933648	298.419784	319.305684	279.542767	579.724283	666.908853	767.093981	520.653554	679.774852	718.109182	701.150777	760.282741	442.153297	386.470642	538.371588	462.186103	270.272283
zgc:171497	zgc:171497	6.556693400000001	-4.38489112363766e-07	0.00144269507400404	7.86526220783504e-24	1.54460640991534e-21	0.0	0.0	0.0	0.0	0.0	0.0	0.0	0.0	4.080355	0.0	1.998393	3.916202	0.0	0.0	0.0	0.0	0.0	19.93648	40.448132	13.922203	7.620691000000001	54.299013	8.194011	0.0	23.046623	19.238699	0.0	0.0	0.0	0.0
pigq	phosphatidylinositol glycan anchor biosynthesis class Q	2.1033847000000003	-3.84300081407048e-07	0.00144269506592965	9.115591917896537e-24	1.7608035994848298e-21	0.0	0.0	0.0	0.0	0.0	0.0	0.0	0.760993	8.443632000000001	10.838546	0.0	2.438476	0.0	0.0	16.677815	3.272634	5.915621	0.0	0.0	0.413865	0.0	0.0	2.485582	0.0	3.878451	0.0	7.9759259999999985	0.0	0.0	0.0
pde6ha	phosphodiesterase 6H cGMP-specific cone gamma paralog a	49811.33379323335	-1.71254095103184e-05	0.0014427430678267401	1.0203787845232197e-23	1.93921342226405e-21	3870.889815	3771.391357	6827.181116	4799.785058	6838.030398999998	12031.951518000002	34280.735555	20701.754392000006	34630.244984	29604.928368	8975.319761	52172.615439	56047.869478	51322.653669	58953.405594	64525.719916999995	51426.537865	79718.75201499999	48980.175686	50267.668697	60890.57120399999	57615.365921	63256.82675	83057.94482599999	98859.605427	74860.18829800001	83727.568624	82189.212829	81355.556209	128779.563026
tbc1d5	TBC1 domain family member 5	2.0840351666666668	-3.75990770898855e-07	0.0014426950649795698	1.11121645733166e-23	2.07832754233952e-21	0.0	0.0	0.0	0.0	0.0	0.0	12.636132	0.0	0.0	0.0	0.0	1.631984	16.093954999999998	0.0	0.0	2.204242	0.0	1.983979	0.0	0.0	0.0	0.0	10.461243	0.0	8.392938000000001	0.645645	0.683006	2.864449	4.923482	0.0
taf2	TAF2 RNA polymerase II TATA box binding protein (TBP)-associated factor	1.207006866666667	-3.13055634366182e-07	0.0014426950572337801	1.33517202396982e-23	2.4581768685056892e-21	0.0	0.0	0.0	0.0	0.0	0.0	0.0	0.0	0.208872	0.0	0.0	0.0	3.324778	0.0	0.0	0.0	12.887843	2.192596	2.336807	0.0	0.302595	4.284343	2.512101	0.0	0.0	2.765668	0.0	0.0	0.464479	4.930124
mapk13	mitogen-activated protein kinase 13	3.118571600000001	-4.75766115636135e-07	0.00144269507938922	1.5870997579476199e-23	2.8770456073687293e-21	0.0	0.0	0.0	0.0	0.0	0.0	0.0	15.676615	7.604433	0.0	0.0	0.0	34.933859000000005	1.981239	14.491218	0.0	0.0	0.0	0.0	0.0	0.0	0.745698	2.973115	0.0	0.0	0.0	6.229343	3.753336	2.073024	3.095268
si:ch1073-325m22.2	si:ch1073-325m22.2	407.66586303333327	-1.35650254482045	0.14089996315662698	1.61827852553636e-23	2.88911755551438e-21	167.64138099999997	138.895498	223.688001	101.607923	171.581852	137.504222	431.05558400000007	341.183742	438.71510599999993	474.87097400000005	535.775322	381.24810299999996	339.674767	363.466616	314.508617	568.698078	554.98543	574.694019	349.46438900000004	515.215407	399.5945420000001	339.17443800000007	400.40108399999997	438.76666699999987	799.889896	435.261009	507.43331699999993	580.223682	506.634379	698.1218460000001
slc15a4	solute carrier family 15 member 4	1.5693937999999998	-3.9402132491301296e-07	0.00144269506704071	1.6457283121500001e-23	2.89427114956171e-21	0.0	0.0	0.0	0.0	0.0	0.0	0.0	0.0	0.0	3.8018	0.0	0.0	2.410138	0.0	3.620882	10.371697	6.294899	0.0	0.0	0.0	0.0	0.537424	10.556087	0.0	0.0	2.886896	0.030936	0.0	4.962374	1.608681
tpst1l	tyrosylprotein sulfotransferase 1 like	3.2720039666666665	-3.60645499946431e-07	0.00144269506290438	1.8957435696872e-23	3.28493330612121e-21	0.0	0.0	0.0	0.0	0.0	0.0	0.0	0.0	9.971200999999999	11.667459	26.044779	0.0	0.0	0.383919	0.0	5.1047839999999995	0.290729	11.014044	0.0	0.0	18.707372	0.0	0.0	12.482134	0.0	0.0	1.576495	0.0	0.917203	0.0
r3hdml	R3H domain containing-like	5.970478833333334	-3.5835174399161205e-07	0.0014426950627197401	2.20633835921075e-23	3.76772244733047e-21	0.0	0.0	0.0	0.0	0.0	0.0	25.626412	27.584834000000004	63.758269999999996	14.457216	25.673804	2.374686	0.0	0.0	5.809392000000001	0.0	0.0	0.0	0.0	0.0	0.0	0.0	0.0	0.0	3.194651	0.0	4.730987	3.666106	2.238007	0.0
GRIK2		0.9368031666666666	-4.5100354366544797e-07	0.0014426950756804304	2.3237781553302892e-23	3.91158257203668e-21	0.0	0.0	0.0	0.0	0.0	0.0	5.012011	3.895563	3.838243	3.5854129999999995	1.201249	0.0	0.0	0.0	0.0	0.0	0.0	4.442004	0.0	0.0	1.8403	1.4890139999999998	1.854243	0.0	0.0	0.0	0.0	0.0	0.724835	0.22122
ddx10	DEAD (Asp-Glu-Ala-Asp) box polypeptide 10	2.6077448	-8.11493177751957e-07	0.00144269515454159	2.3581107550963e-23	3.91346746863376e-21	0.0	0.0	0.0	0.0	0.0	0.0	0.0	0.0	9.430232	6.779346	0.0	1.608379	0.0	0.0	8.805406	8.880519999999997	0.0	10.28238	0.0	4.397754	10.766332	0.194791	0.0	11.657436	0.0	0.0	0.0	0.0	5.429768	0.0
ybx1	Y box binding protein 1	376.68082926666665	1.9726805267040104	0.204352932639838	5.1554563028824896e-23	8.437047446786719e-21	1371.0977570000002	723.0792509999999	791.5896319999998	613.840236	922.6292460000001	955.155127	468.44352699999996	259.540263	191.35691600000004	266.700567	218.345022	211.841298	216.601234	290.52774199999993	203.175534	220.17951499999998	169.851227	336.55259700000005	298.543741	164.04989	215.668804	219.920458	203.887531	101.235428	292.994001	323.920707	216.888269	244.173009	227.05077000000003	361.585579
gngt2a	guanine nucleotide binding protein (G protein) gamma transducing activity polypeptide 2a	881.1156201666665	-7.30673385050676	0.791475485657004	5.79790757464793e-23	9.35845821261323e-21	6.060671	0.377423	0.0	14.758939000000002	6.507588	1.600768	245.867878	89.92685999999998	178.08574499999997	119.58911299999998	786.424611	107.399211	289.620521	105.563099	182.725884	652.991888	229.942171	601.278403	1491.856048	500.39778499999994	297.790922	656.8027969999999	1194.12105	2475.836077	4182.949161000001	1744.4348639999996	741.633829	3241.600132	2989.469330000001	3297.855837
lmbrd1	LMBR1 domain containing 1	508.2128210333333	-2.9750514506737704	0.315967064933005	6.005366448055639e-23	9.56232876451887e-21	18.522265	52.947101	37.458176	48.224366	102.51848199999999	154.159534	489.8464110000001	557.1640520000002	726.9233929999999	749.401255	524.6443810000002	572.010492	543.5111219999999	486.31168399999996	707.110119	580.8432809999999	499.12988200000007	571.6985649999998	501.342425	750.308254	664.0530629999997	1069.0374160000001	546.3553440000002	851.8113000000002	616.198352	664.3329809999999	765.4510319999997	619.0391400000002	389.357979	386.672784
mdh1ab	malate dehydrogenase 1Ab NAD (soluble)	1180.0283458	-3.02177087619405	0.3224478068533689	8.98122039578698e-23	1.41100959898077e-20	204.471185	180.321404	222.113377	143.39011000000005	84.851943	61.0409	436.0456860000001	542.8979860000002	1118.075464	398.196728	554.300369	1083.392063	1054.160276	1726.748702	1335.721813	1451.198704	1232.246405	1690.293118	1294.075727	2385.430409	1673.3119769999996	1237.340566	1157.031	1282.1569849999996	2158.48126	2094.1803640000007	2325.198421	1910.817779	2216.6277670000004	2146.731886
parga	poly (ADP-ribose) glycohydrolase a	1.6098004	-3.3909241006399197e-07	0.00144269506047818	1.2762385911871599e-22	1.97867359473136e-20	0.0	0.0	0.0	0.0	0.0	0.0	0.0	18.040149	10.743634	2.540126	0.0	0.0	0.0	0.0	1.815518	0.0	0.0	9.342866	2.295701	0.0	0.0	0.0	0.089404	0.0	0.0	0.4023	1.722636	0.14166199999999998	1.160016	0.0
samsn1b	SAM domain SH3 domain and nuclear localisation signals 1b	22.26543256666667	-3.08620642343693e-06	0.00144269668516214	1.38025398743524e-22	2.11214710830512e-20	0.0	0.0	0.0	0.0	0.0	0.0	79.277912	64.835898	32.994254999999995	32.246475	16.11335	68.585084	30.982618	40.529804	9.552034	13.962168	0.0	35.402531	0.15087	7.102417	18.277481	18.139522	34.382375	66.748065	1.450325	8.879928	13.322391	20.053383	31.061164	23.912927
galnt12	UDP-N-acetyl-alpha-D-galactosamine:polypeptide N-acetylgalactosaminyltransferase 12	2.7807355000000005	-1.9667648139235496e-07	0.00144269504687302	1.83569908039417e-22	2.77308234157493e-20	0.0	0.0	0.0	0.0	0.0	0.0	1.278094	26.84829	1.79	17.445868	25.970567000000006	0.0	0.0	0.0	0.0	0.0	0.198226	0.0	0.0	0.0	0.0	1.307871	0.0	0.0	0.0	0.0	1.01966	0.81121	1.295905	5.4563739999999985
dclk2a	doublecortin-like kinase 2a	5.430462	-1.1130001204922501e-05	0.00144271642851111	4.258500901630048e-22	6.351634952393268e-20	0.0	0.0	0.0	0.0	0.0	0.396394	5.676551999999999	0.6728890000000001	4.289947	7.024645	0.747962	28.24676	3.516739	1.607056	2.86242	2.166777	4.344245	5.382177	3.5847590000000005	2.181129	7.57661	6.8321770000000015	7.355988999999999	13.624249	5.101635	2.565134	10.836817	4.207535	22.852834	9.260429000000002
itpkca	inositol-trisphosphate 3-kinase Ca	9.982666999999998	-2.82260435141948e-06	0.0014426964161876	9.43919659018375e-22	1.39027566777669e-19	0.0	0.0	0.0	0.0	0.0	0.0	17.061329999999998	0.050133	4.016227	18.52725	1.4637440000000002	1.904145	34.184068	17.282677	37.298183	12.857478	12.554262	10.219229	32.316205	20.824918	1.869316	21.718604	11.187492	0.0	7.516310000000002	2.264982	12.168879	4.224801	4.373384	13.596393
si:dkey-97a13.12	si:dkey-97a13.12	2848.652890466666	-5.81503245577018	0.6501238726055799	1.3161500230004e-21	1.9145920643226695e-19	57.041126	1.39096	0.801086	1.518632	19.418933	235.143935	2241.071573	1213.959325	2113.961097	2807.683916	1689.9096	4671.346221	5762.918672	3273.676956	3539.034710000001	7410.430343000001	8364.266233	4016.974547	2488.6269230000007	4241.409189	3244.36998	2261.267917	3865.655631	3330.539523	2822.611022	1831.146429	4928.125135	3586.806351	2386.658992	3051.821757
uqcr10	ubiquinol-cytochrome c reductase complex III subunit X	89.84384286666666	-1.42787496370706	0.155883658523879	1.3453969350603599e-21	1.9332697665629496e-19	52.401978	18.50273	37.978684	23.415507	38.100183	33.947894	82.627522	79.088264	86.971551	108.824193	126.320256	74.197406	90.950558	110.39669	79.685384	86.568853	108.675373	158.16163400000005	103.185673	85.885435	98.330548	77.650277	109.925087	115.999423	151.031968	116.4796	105.343716	98.508044	92.595166	143.565689
ubxn10	UBX domain protein 10	4.1403452666666665	-3.42908655095147e-07	0.00144269506076269	2.60266273881148e-21	3.69484036764045e-19	0.0	0.0	0.0	0.0	0.0	0.0	0.0	0.0	4.792146	14.568351000000002	0.0	17.941691	0.0	0.0	9.201156	5.736929	0.0	0.0	7.910163000000002	0.0	0.0	0.0	16.086174	28.793608000000006	0.0	0.0	15.450629	3.729511	0.0	0.0
bzw2	basic leucine zipper and W2 domains 2	638.3773437000001	-2.02543749307652	0.223673912907401	2.71144726296906e-21	3.80345036899577e-19	59.813023	188.83363	208.215008	254.678651	68.99677	136.36672600000003	582.436338	881.9400999999998	743.672232	706.490308	812.8819639999999	843.482732	789.3958390000001	576.56808	702.4088820000001	701.510693	899.4753850000002	678.763358	442.81457500000016	1065.639046	902.039131	641.6183990000002	853.3877990000002	862.071111	918.281744	837.382937	817.304131	682.97739	594.9417880000002	696.932541
si:dkey-188g12.1	si:dkey-188g12.1	2.7760723999999994	-9.15065565364386e-07	0.00144269518535046	3.94365654067796e-21	5.4668358845656885e-19	0.0	0.0	0.0	0.0	0.0	0.0	0.0	0.0	0.0	0.0	0.0	4.787524	17.372514000000002	13.097611	0.0	0.0	15.554507999999998	6.107322	0.0	0.0	7.320819	11.486213	3.482581	2.537713	0.0	0.0	0.0	0.0	1.535367	0.0
hexb	hexosaminidase B (beta polypeptide)	529.0838474333334	-6.28205188122269	0.715468326867397	4.78415398972147e-21	6.55484726289396e-19	0.165106	2.98035	0.0	10.129337	21.683055	4.085882	234.262741	281.918878	227.880742	577.818928	748.400483	135.407884	113.537494	97.169925	209.955632	316.507832	266.930941	474.401172	513.384008	337.538777	482.363115	356.5589740000001	325.88552400000003	340.586612	2419.3194719999997	2061.943927	1461.445148	1612.814732	1245.4259960000004	992.0127560000001
gadd45aa	growth arrest and DNA-damage-inducible alpha a	3.157697866666666	-3.236502444738231e-07	0.00144269505827813	5.9283669459468695e-21	8.02918939357379e-19	0.0	0.0	0.0	0.0	0.0	0.0	12.783245	19.99684	0.0	0.0	0.0	0.0	0.0	0.0	0.0	1.773756	5.214332	8.506928	0.0	0.0	0.0	0.0	6.687531	0.0	12.656319	0.0	1.152881	24.740272	0.0	1.218832
zgc:113314	zgc:113314	4.077771066666666	-3.29967782661417e-07	0.00144269505931597	8.286708532640659e-21	1.10496052680264e-18	0.0	0.0	0.0	0.0	0.0	0.0	0.0	9.458607999999998	8.871148000000002	0.0	1.267947	0.0	8.868839	0.0	2.476662	0.0	0.0	0.0	0.0	19.01509	20.759683000000006	0.0	39.952164	0.0	0.0	7.1015440000000005	4.561447	0.0	0.0	0.0
myo19	myosin XIX	2.344524333333333	-3.9339847567446093e-07	0.00144269506707473	8.346048280186248e-21	1.10496052680264e-18	0.0	0.0	0.0	0.0	0.0	0.0	0.0	3.39225	5.421888	7.377078000000001	0.0	2.467117	10.94587	18.543437	0.0	0.0	0.0	0.0	12.611264	0.897582	0.0	0.0	0.0	0.0	0.0	5.463898	0.0	0.0	3.215346	0.0
impa2	inositol(myo)-1(or 4)-monophosphatase 2	26.09866093333333	-3.23627286558409e-06	0.0014426968446459	9.50613428441947e-21	1.24456422525905e-18	0.0	0.0	0.0	0.0	0.0	0.0	0.0	47.29255300000001	4.752122	12.011794	33.817368	37.873653	10.680089	34.726879	15.128615	82.940282	25.106697	22.047483	31.158193	46.651916	70.752433	24.82169	46.973874	19.451042	0.0	9.100306	64.456048	30.661613	41.500528	71.05465
rtn4b	reticulon 4b	1.2617156333333337	-5.159491275979429e-07	0.00144269508628795	1.0604661958464699e-20	1.37312892150098e-18	0.0	0.0	0.0	0.0	0.0	0.0	0.0	0.0	0.0	0.370509	0.0	0.0	0.0	0.0	0.0	0.0	0.0	0.07077	0.0	0.0	3.86162	3.76117	0.0	0.0	1.382473	11.025569	3.010844	2.885213	2.470671	9.01263
zdhhc7	zinc finger DHHC-type containing 7	2.8457187999999998	-3.4112113912542803e-07	0.00144269506041225	1.13453532127605e-20	1.45306844462996e-18	0.0	0.0	0.0	0.0	0.0	0.0	14.629383	8.314299	0.0	0.0	5.805358999999998	0.0	1.060651	0.0	0.0	0.0	11.680113	0.0	0.0	10.703066	0.0	5.131094	9.037891	0.242475	0.0	18.767233	0.0	0.0	0.0	0.0
nme2a	NME/NM23 nucleoside diphosphate kinase 2a	1091.9305400999997	-4.8467620357517305	0.557071300085575	1.2990900988192299e-20	1.6459331864932197e-18	3.923719	11.242706	1.797657	0.473158	6.661006	162.59321200000002	2292.6345220000007	1242.1138109999995	1360.8095710000002	951.437015	975.335947	2274.248618	2190.964429	1567.182368	1095.9642880000001	1175.9748969999996	1805.4688060000005	1861.5897420000001	1158.1539460000001	1312.8995509999995	1649.139621	1022.564934	1539.969476	1168.1409529999999	1693.805295	812.9141449999997	701.108869	896.556876	830.0447889999999	992.202276
si:ch211-93g23.2	si:ch211-93g23.2	6.9056724	-3.19611787200585e-07	0.00144269505823704	1.41182227264657e-20	1.76973423814835e-18	0.0	0.0	0.0	0.0	0.0	0.0	60.743465	9.149305	8.086428999999999	27.566143	69.532291	7.727013	4.455917	0.0	3.886039	10.926069	0.0	0.0	0.0	0.0	0.0	0.0	0.0	0.0	0.0	0.0	0.0	0.0	0.0	5.097501
pyroxd1	pyridine nucleotide-disulphide oxidoreductase domain 1	1.3419606666666666	-3.912779730133121e-07	0.00144269506690871	1.64700592651238e-20	2.04280745601003e-18	0.0	0.0	0.0	0.0	0.0	0.0	0.0	0.0	1.652883	0.0	0.0	0.0	0.0	0.0	0.0	0.0	0.0	3.898377	12.902038	7.055584	0.0	2.404694	0.0	0.0	4.862575	5.768676	0.212119	1.426836	0.0	0.075038
adss	adenylosuccinate synthase	1.4237236666666666	-6.50138827668319e-08	0.00144269504071093	1.76551730958383e-20	2.1669885894610694e-18	0.0	0.0	0.0	0.0	0.0	0.0	0.0	4.779545	0.0	0.0	0.0	0.0	0.0	10.519248	0.0	0.409573	4.992984	0.0	0.0	0.0	0.0	0.0	0.0	0.0	0.473787	9.215564	0.435104	4.733862	6.836689	0.315354
pnpla7b	patatin-like phospholipase domain containing 7b	0.6754092999999999	-3.35283950524449e-07	0.0014426950596714196	1.79499936313855e-20	2.1804615975115e-18	0.0	0.0	0.0	0.0	0.0	0.0	0.0	0.0	0.0	0.0	0.0	0.0	0.0	1.95195	0.0	2.4967580000000003	0.0	1.885053	0.0	0.0	0.0	0.0	0.097907	8.087599	2.351006	0.077016	0.685375	0.0	2.168162	0.461453
senp5	SUMO specific peptidase 5	1.2500598	-3.4187056084653304e-07	0.0014426950604285698	1.83481934594707e-20	2.2060894238055498e-18	0.0	0.0	0.0	0.0	0.0	0.0	0.0	14.064735999999998	7.392519999999998	0.0	0.0	0.0	0.612707	0.0	0.0	0.0	4.417889	0.0	2.673825	0.0	3.317537	0.600771	0.0	0.0	0.0	0.0	0.368466	1.380031	0.0	2.673312
si:busm1-57f23.1	si:busm1-57f23.1	852.7797054666668	-1.79311467279884e-06	0.0014426955949582302	2.84491845113873e-20	3.38602768785531e-18	0.0	0.646233	0.0	3.296425	0.195392	2.339188	87.959239	29.031894	137.55273400000002	109.139732	99.11067	26.368073	48.613469	11.684794	92.967434	316.301021	8.743689	519.029495	324.5841240000001	194.447412	296.665688	230.168541	282.713396	142.314803	5824.193542	4021.648105	3419.68024	3638.739938	2789.006407	2926.249486
zgc:175214	zgc:175214	1.0356384333333335	-3.58366251644189e-07	0.00144269506237546	3.0632716692743197e-20	3.60945300790594e-18	0.0	0.0	0.0	0.0	0.0	0.0	0.0	2.010321	0.0	5.560091000000001	0.0	0.0	0.0	0.0	0.0	0.0	0.0	0.204067	0.0	0.0	3.2178169999999997	9.950841	1.968651	1.960265	0.0	0.35393600000000003	4.098808	1.7443560000000002	0.0	0.0
si:dkey-23k10.3	si:dkey-23k10.3	4.441669000000001	-3.04332777724492e-07	0.0014426950566822	3.13897513519234e-20	3.6620340611852796e-18	0.0	0.0	0.0	0.0	0.0	0.0	0.0	4.099896	23.902756000000004	0.0	36.060632	15.550760999999998	0.0	0.0	0.0	0.0	0.0	0.0	0.0	0.323506	0.0	0.0	0.0	0.0	22.938985	8.455387	0.0	15.108812	0.30843000000000004	6.500905
elp3	elongator acetyltransferase complex subunit 3	3.437412633333333	-2.63701247380818e-07	0.00144269505258417	5.1695770648468896e-20	5.97187515245989e-18	0.0	0.0	0.0	0.0	0.0	0.0	0.0	0.0	10.52992	0.399558	18.771448	17.521648000000006	0.0	0.0	0.0	0.228716	0.020572	11.013639	0.0	12.763694999999998	10.259594	11.824211	0.0	0.0	0.0	9.789378	0.0	0.0	0.0	0.0
gpx1a	glutathione peroxidase 1a	63.63703806666667	-3.53790116796536	0.410027574130316	6.611265507932548e-20	7.5631593669873e-18	0.087521	11.165298	7.177671000000001	3.608826	4.226623	7.3632339999999985	55.653245	82.36717800000002	140.035575	69.944303	135.75585	66.440528	53.364685	59.18072900000001	63.161678	66.725213	73.51347	203.082682	91.979114	38.972073	50.838718	81.148263	136.489608	55.257497	106.879993	43.575842	43.548167	40.548039	67.768946	49.250573
si:ch211-261n11.7	si:ch211-261n11.7	16.42526773333333	-1.0070029890927901e-06	0.00144269521648142	7.377538436870119e-20	8.35860917323467e-18	0.0	0.0	0.0	0.0	0.0	0.0	0.0	0.0	0.0	0.0	0.0	0.0	0.0	0.0	0.0	0.0	0.0	86.958815	51.710453	0.0	40.500440999999995	170.979255	84.33012299999999	50.529302	0.796238	0.0	2.953106	1.003161	0.28271399999999997	2.714424
zanl	zonadhesin like	0.1739089666666667	-1.33461761827997e-06	0.00144269534842327	8.151590956072379e-20	9.14763773670485e-18	0.0	0.0	0.0	0.0	0.0	0.0	0.0	0.0	1.261104	0.7833399999999999	0.0	0.0	0.029755	0.027259	0.0	0.0	0.0	0.0	0.17397200000000002	0.0	0.0	0.0	0.0	0.026653	0.07008400000000001	0.0	0.0	0.39	2.280601	0.174501
si:dkey-65b13.13		735.5618410333334	-5.5356989682614515	0.652442111009905	8.488813915063068e-20	9.36603039489603e-18	12.711648	0.365791	0.185424	0.708634	17.082375	69.490268	1307.4876359999996	1038.480566	975.126816	1298.445114	1250.013651	1695.488105	1576.329718	870.891891	961.728542	1050.6374970000004	1494.49857	880.418685	979.953769	1049.274456	468.87839800000006	958.823301	880.097421	613.9921820000002	342.655779	480.80526	496.1489	524.236951	542.189512	229.708371
zgc:195245	zgc:195245	338.1390464333333	-3.9480899285990186e-06	0.00144269767612001	8.50517909067195e-20	9.36603039489603e-18	0.24106	0.0	0.0	0.16331099999999998	0.560796	26.911901	194.747752	163.482264	270.18638000000004	292.708533	326.995262	220.527389	287.887245	236.841796	330.202429	381.385313	425.777075	453.80212	342.649298	401.488805	493.93542699999995	391.241036	450.296125	313.01527000000004	644.538455	667.5115030000002	834.100453	830.5450940000001	525.1940699999999	637.235231
cox7b	cytochrome c oxidase subunit 7B	66.6168306	-1.12803073061396	0.129456941423415	8.62522150753548e-20	9.410276391045419e-18	43.818267999999996	20.012159	36.175327	24.984814	27.828526	29.606267	77.656029	56.82836500000001	69.669075	64.58404399999999	101.864324	58.613420999999995	58.297202	60.582797	60.199907	74.83851000000001	70.857323	97.142152	63.415928	75.20140400000003	73.207173	60.574248	90.576287	65.664754	113.128823	65.063659	89.767308	97.762399	69.870621	100.71380400000001
si:ch211-81a5.8	si:ch211-81a5.8	360.0702183333333	-4.54749760363299e-06	0.0014426985196324	9.57325677851273e-20	1.03487784056161e-17	0.0	0.438305	0.0	24.5837	6.211029	8.914463	711.659825	507.97175	304.203637	213.230714	310.357093	230.697649	637.9370429999999	274.518517	295.6013240000001	330.89260299999995	258.63625	428.53203899999994	944.403557	313.812867	273.38456	981.931997	725.389837	121.785678	604.2762200000002	374.866368	208.574558	666.627296	497.192443	545.475228
dhrs7cb	dehydrogenase/reductase (SDR family) member 7Cb	6.875847599999999	-3.426718993694681e-07	0.00144269506097652	1.16802110193587e-19	1.2511629676464e-17	0.0	0.0	0.0	0.0	0.0	0.0	9.699369999999998	32.679407	61.407438	53.509877	23.490755	8.053317	0.0	0.0	3.47316	0.0	0.0	2.827986	0.0	0.0	0.170257	0.0	5.64951	0.0	0.0	0.0	0.0	0.0	5.314351	0.0
zgc:113220	zgc:113220	3.0336142000000006	-2.13555434285327e-07	0.00144269504812184	1.60040001503987e-19	1.69887507902836e-17	0.0	0.0	0.0	0.0	0.0	0.0	0.0	0.0	0.0	0.0	44.482419	5.530281	2.374541	6.226941	5.778596	9.315354	0.0	0.0	0.0	0.0	0.739337	1.866891	0.0	0.0	0.0	4.79119	0.0	9.902876	0.0	0.0
TMEM8B		0.5072596666666667	-3.21807990960139e-07	0.00144269505776261	2.1551237052956695e-19	2.26730559102669e-17	0.0	0.0	0.0	0.0	0.0	0.0	0.0	0.0	0.0	0.014271	0.0	0.0	0.0	0.0	0.0	0.0	0.229098	0.0	0.0	1.4284	0.939149	6.489199	0.509108	0.107562	0.0	5.286847	0.199381	0.0	0.0	0.014775
tmem237a	transmembrane protein 237a	219.1297938333333	-5.86326283025473	0.70446227549822	2.80951701375408e-19	2.92960521885525e-17	0.0	0.0	4.070792	0.258946	1.1049790000000002	20.690093	490.632283	432.026432	605.746175	452.380029	341.18831400000005	256.772031	305.064731	338.33864200000005	452.823521	247.68082400000003	354.610665	168.422338	128.771501	88.41847200000002	89.41546600000001	174.32638899999998	206.622596	190.397167	233.315245	196.152851	186.239566	154.996917	238.067859	215.358991
rps20	ribosomal protein S20	169.04724626666666	2.23452104204445	0.256423256579045	3.40536733567791e-19	3.51977572949937e-17	793.6001729999998	332.277915	402.805648	278.22965700000003	630.8641919999999	232.295149	137.69384799999997	91.241335	102.225828	101.928955	175.03291399999998	72.65588799999998	44.39521500000001	55.159941	63.267796999999995	117.539768	104.769768	143.026122	92.789046	91.001138	105.090979	110.93300399999998	127.23309399999998	118.98718500000001	120.800147	48.605283	94.877619	54.35556700000001	74.36642799999998	153.367785
si:ch211-285f17.1	si:ch211-285f17.1	3.894936733333333	-4.48374841893527e-06	0.00144269849833342	3.78874393259586e-19	3.88197997893713e-17	0.0	0.0	0.0	0.017118	0.0	0.0	13.027089	18.599947	4.894046	2.322244	1.145223	7.758050999999999	0.452078	4.203537	2.3471599999999997	5.4244309999999984	4.607282	2.0302930000000003	8.430701	1.595126	1.823321	1.48187	0.220459	4.452824	6.1037599999999985	4.339965	6.308797	6.209778	6.901981	2.151021
cplx4b	complexin 4b	49.89842586666667	-4.390988470521321e-06	0.00144269833026676	4.78774517518642e-19	4.8632759826915206e-17	0.0	0.0	1.604415	0.0	0.0	0.0	110.86168	20.998016	3.768493	5.829878	2.726995	22.199844	21.915823	25.957343	23.148094	26.329537	30.165640000000003	86.748064	25.937943	78.65742900000002	94.618418	58.106127	61.30341899999999	146.271421	51.969909	52.697506	122.145762	132.526654	193.318234	97.146132
slc16a3	solute carrier family 16 member 3	8.9510267	-2.0551279297599707e-06	0.00144269576680385	5.35997766535451e-19	5.3980014385360796e-17	0.0	0.0	0.0	0.0	0.0	0.0	17.282222	12.925764999999998	26.577432	0.763019	15.63703	40.40640000000001	12.171636999999999	31.288590000000003	24.700067999999998	0.419598	22.770844	0.0	2.333918	0.54091	1.799141	9.051183	0.884804	1.798936	12.721103	0.8847790000000001	9.708972	5.253303	9.428811	9.182336
prph2a	peripherin 2a (retinal degeneration slow)	1539.342820866667	-5.52621727635926	0.669686115596136	6.04667111821181e-19	6.03795981236354e-17	22.835476	0.442059	0.233536	1.1736030000000002	6.167322	174.414626	1865.352795	2634.520034	3391.846349000001	1960.796122	1493.080109	2082.856701	2016.958672	1589.333654	2536.4139170000008	1844.12237	1954.956827	1752.4925039999996	1812.793985	2533.593931	2267.611846	1354.44211	1303.118653	2048.778524	2089.249589	1767.502337	1599.812833	1627.532548	1528.83584	919.015754
cplx4a	complexin 4a	855.3088038999999	-4.1326329418914405	0.4964770371312179	6.26840258747918e-19	6.2067720746443e-17	49.255425	0.096683	33.65183	52.356237	17.929387	150.270739	1317.410488	1026.30141	1615.004752	1332.86937	863.395705	1146.351926	1407.501994	1303.055218	1294.054468	975.966781	879.462939	1018.568853	898.430949	1441.324386	1041.202901	690.348862	822.548858	1039.142443	1184.046516	861.033552	793.05716	938.987791	789.502603	676.1338910000002
dll4	delta-like 4 (Drosophila)	1.7757361333333332	14.090311138877599	4.28425146497394	6.54891648976584e-19	6.43049024990924e-17	0.0	48.538592	0.115556	0.250815	4.367121	0.0	0.0	0.0	0.0	0.0	0.0	0.0	0.0	0.0	0.0	0.0	0.0	0.0	0.0	0.0	0.0	0.0	0.0	0.0	0.0	0.0	0.0	0.0	0.0	0.0
acp5a	acid phosphatase 5a tartrate resistant	7.738069900000001	-7.12885254125116e-06	0.00144270373725379	8.08533936906274e-19	7.8735168417906e-17	0.0	0.0	0.047602	0.0	0.0	0.104683	5.61862	9.211901	13.291065	13.729166	5.088659	8.614625	4.865762	16.269893	13.135013	13.251167	27.999453000000006	1.893967	2.165452	7.5406520000000015	15.330531	2.764925	3.905808	6.469048	16.253201	18.270882	16.269047	4.3744830000000015	2.570566	3.105926
pdcb	phosducin b	785.7535775333331	-5.12069837529113	0.622743560210949	9.34590293804579e-19	9.02645691139291e-17	88.73415899999998	0.452115	0.465689	0.624342	11.156631	40.002613	973.592809	1087.8598109999996	1391.496893	1134.397591	837.957943	1211.164352	1075.251572	1202.913342	925.26552	682.4342220000002	696.0726179999998	651.405698	898.6469770000001	752.651422	504.63780599999996	1094.391301	941.132192	1001.362656	1143.393962	1037.5609	1367.60125	875.876628	1175.0443710000004	769.059941
si:dkey-26i13.8	si:dkey-26i13.8	10.732282733333337	-3.27466545094945e-06	0.00144269688638053	9.47013742891289e-19	9.07208368494964e-17	0.055677	0.0	0.0	0.0	0.0	0.0	20.222132	0.0	13.459538	23.598433	7.968966	22.134296	18.03956	4.46514	1.403864	22.943169	2.1628990000000003	35.050481	29.85071	12.861579	26.510123	24.0968	10.023523	0.22987800000000005	12.010805	9.606616	4.49396	9.216323	3.601935	7.962075
gtdc1	glycosyltransferase-like domain containing 1	0.9887713666666668	-3.45824648784232e-07	0.00144269506102695	1.82101896649423e-18	1.73040858727431e-16	0.0	0.0	0.0	0.0	0.0	0.0	0.6262800000000001	0.0	0.0	2.133339	0.0	0.0	4.271671	0.0	0.0	0.0	0.0	0.0	5.502643	8.761886	0.0	0.0	4.57186	2.670136	0.005907	0.0	0.376369	0.0	0.0	0.74305
FO904901.1		847.5433866333333	-1.94795794979546	0.23454532048161306	1.95564274286313e-18	1.8434670751325e-16	163.519176	232.855071	265.55823300000003	242.02213	240.195816	231.499453	1392.915676	1873.141651	1278.611861	1011.145907	1129.024652	1091.103344	931.808239	1116.687369	1581.2881960000002	1086.425644	1072.707413	645.055248	607.221329	802.738031	623.83443	759.327285	949.214901	693.212577	933.551132	869.0906279999998	940.8391	665.787323	1021.806275	974.113509
dvl3b		0.6178042999999999	-3.90375207470738e-07	0.00144269506618115	2.17444551115916e-18	2.0334517030149494e-16	0.0	0.0	0.0	0.0	0.0	0.0	0.0	1.785677	8.070256	0.0	4.355932	0.0	0.4538720000000001	0.075278	2.990428	0.0	0.0	0.0	0.0	0.0	0.0	0.0	0.0	0.455965	0.0	0.0	0.156664	0.13098	0.059077	0.0
gnb3b	guanine nucleotide binding protein (G protein) beta polypeptide 3b	11050.892378100001	0.00172625790126342	0.0033285570431806	2.5928095470978897e-18	2.4055964483035e-16	92.89259200000001	73.40586700000001	6.776627	49.533911	18.895124	2114.9455069999995	16150.50002	17416.8803	16674.525933	16109.591794	15622.591247	11956.157798999999	9550.959862999998	13483.383492	14602.846354	10065.699809000002	10464.030434	12297.362626	15050.597982	14496.198911	14690.945553999998	11972.989341	12710.265453999997	15083.809118000001	14268.548141999998	16699.263148000002	13744.312994999998	14222.872667	11257.880323999998	10578.108408
KCNB2		6.683885000000001	-1.80179782021034e-06	0.00144269558860386	3.592993423299989e-18	3.30751886771436e-16	0.0	0.0	0.0	0.0	0.0	0.0	27.885240000000003	26.837364	3.013294	9.661477	3.605025	5.216001	9.133136	17.01509	6.7872460000000014	6.144948	3.743423	5.12849	8.205257000000001	13.378631	6.593721	14.284822	2.670069	12.871512	0.0	2.81907	9.850894	0.0	2.063416	3.608424
asl	argininosuccinate lyase	2.272469	-3.45278199103895e-07	0.00144269506120949	3.75684414604232e-18	3.43154221494702e-16	0.0	0.0	0.0	0.0	0.0	0.0	0.0	0.0	0.0	0.0	0.0	0.0	16.378259	7.994139	0.0	0.0	0.0	15.01484	0.0	0.0	3.663516	5.849883	0.0	4.566378	0.0	8.196242	6.242076	0.0	0.268737	0.0
hmbsa	hydroxymethylbilane synthase a	2.7810648	-2.9517207725717697e-07	0.00144269505556774	4.00954686841232e-18	3.6341915961924894e-16	0.0	0.0	0.0	0.0	0.0	0.0	0.0	0.0	0.0	1.387224	0.0	0.0	0.0	0.0	9.954298	9.471906	0.0	0.0	0.0	0.0	15.593982	12.868627	0.0	0.0	11.900080999999998	0.4958550000000001	16.396499	0.0	5.363472	0.0
zgc:162958	zgc:162958	1.6799083	-2.87110688170386e-07	0.0014426950545964	4.18287071693438e-18	3.7623485234837996e-16	0.0	0.0	0.0	0.0	0.0	0.0	0.0	0.0	7.404128	3.8764410000000002	0.0	0.0	8.235284	0.0	2.078924	0.0	18.147353	4.909154	0.0	0.0	0.740798	0.0	0.0	0.0	0.0	0.0	0.0	3.0978950000000003	1.907272	0.0
impg2b	interphotoreceptor matrix proteoglycan 2b	12.326383466666668	-5.870252421169809	0.7232493833485841	5.3972632952474595e-18	4.817875258174308e-16	0.0	0.0	4.016248	0.0	0.104192	0.0	4.787219	19.962754	3.361901	17.910285000000005	9.009246	12.570282	5.0759739999999995	0.352593	23.533170000000002	19.356788	6.4935480000000005	26.911757	11.340992	34.16358	18.639728	9.482207	14.200103	6.078880999999999	14.320234	24.270807	26.96745	11.199518	25.229031	20.453016
rarres3l	retinoic acid receptor responder 3-like	1.6133870666666668	-2.0609995322801496e-07	0.00144269504777219	7.77553970467266e-18	6.88866047670361e-16	0.0	0.0	0.0	0.0	0.0	0.0	0.0	3.571821	0.0	2.3491880000000003	9.226882000000002	0.0	0.0	0.0	0.0	0.0	0.0	0.0	0.0	6.880836	0.443392	0.0	0.0	0.0	0.17847000000000002	3.783273	0.0	12.44444	0.0	9.52331
galnt14	UDP-N-acetyl-alpha-D-galactosamine:polypeptide N-acetylgalactosaminyltransferase 14 (GalNAc-T14)	1.4834816666666666	-3.55741975456646e-07	0.00144269506202787	8.82665717087846e-18	7.76152995854186e-16	0.0	0.0	0.0	0.0	0.0	0.0	0.0	0.0	8.308781	0.0	0.0	0.0	0.0	0.0	0.0	0.0	0.0	3.035402	0.633456	18.187767	0.0	0.0	0.211891	1.716905	7.377978999999999	0.0	2.21518	0.0	2.8170889999999997	0.0
pfkmb	phosphofructokinase muscle b	4.3472196	-7.379492119101112	0.902680486886492	9.20277241020354e-18	7.973254949222668e-16	0.0	0.0	0.0	0.0	0.095787	0.0	2.3882760000000003	1.355326	0.24572	1.3762219999999998	0.2048	3.380275	2.838356	0.40021	2.3887869999999998	2.0276509999999996	0.7540789999999999	6.728197	21.940753	26.181651	1.755654	7.397073000000002	3.0595689999999998	14.619525	2.1677779999999998	1.290967	5.760930999999999	2.025109	11.786762	8.24713
si:ch73-352p18.4	si:ch73-352p18.4	84.05576146666667	-2.78728967400445e-06	0.00144269632166021	9.18142607956188e-18	7.973254949222668e-16	0.0	0.065012	8.080344	0.0	0.0	0.0	157.479048	86.231392	138.634999	68.367616	110.041296	117.344267	77.296992	130.630873	105.891134	84.51101	47.81825900000001	39.238006	184.639056	112.942262	81.406228	95.649882	50.01774	93.221025	168.650937	115.934318	133.504294	109.4268	94.58669	110.063364
si:cabz01054394.6	si:cabz01054394.6	2.5286748	-1.50399753238393e-07	0.0014426950444117804	9.652662549828627e-18	8.30199436676137e-16	0.0	0.0	0.0	0.0	0.0	0.0	0.0	0.0	0.0	0.0	0.0	0.0	0.0	26.413349	7.532095999999999	8.497232	0.10259	1.850952	0.0	0.0	0.0	0.0	0.0	9.69914	1.892276	0.0	0.0	16.882529	2.99008	0.0
cbx4	chromobox homolog 4 (Pc class homolog Drosophila)	1.077236	-2.90857603039557e-07	0.0014426950550252696	1.09275280016848e-17	9.330366843757419e-16	0.0	0.0	0.0	0.0	0.0	0.0	0.0	10.650614	3.145185	2.577393	3.428139	0.544676	0.0	0.0	0.0	0.0	5.97863	0.0	0.745916	0.0	0.0	5.047486	0.0	0.0	0.199041	0.0	0.0	0.0	0.0	0.0
si:dkey-19a16.7	si:dkey-19a16.7	1.4458046333333334	-2.7825443133961704e-07	0.00144269505395134	1.12491781962854e-17	9.5359040781893e-16	0.0	0.0	0.0	0.0	0.0	0.0	0.0	0.0	0.0	0.0	0.0	0.0	0.0	0.0	0.0	0.0	0.0	0.145086	0.0	12.411536	0.636707	17.603454	0.0	0.0	6.608442	0.0	1.411935	0.8681	2.60338	1.085499
e2f3	E2F transcription factor 3	2.012026666666667	-2.55434994002172e-07	0.00144269505192243	1.2511539121251999e-17	1.05302475332652e-15	0.0	0.0	0.0	0.0	0.0	0.0	0.0	0.0	15.866224999999998	10.731582000000001	14.116871	0.0	0.0	0.0	0.0	0.0	5.627967	0.0	4.206497	1.365804	0.0	2.2001470000000003	0.0	0.0	0.0	0.0	5.3470330000000015	0.898674	0.0	0.0
gbx2	gastrulation brain homeobox 2	1.4460485666666665	-3.149916275362249e-07	0.00144269505743244	1.2983954309295e-17	1.0850349902583199e-15	0.0	0.0	0.0	0.0	0.0	0.0	3.195493	0.0	3.197569	0.0	0.0	0.0	0.0	0.0	14.751893	0.0	0.0	0.0	0.0	0.0	0.987691	3.623169	4.405486	0.22553	0.0	0.0	0.181576	0.0	0.0	12.81305
si:dkey-30k22.7		1.2727951000000002	-2.4246916044960297e-07	0.00144269505040091	1.37787868590745e-17	1.14334820817236e-15	0.0	0.0	0.0	0.0	0.0	0.0	0.0	0.0	0.0	0.0	0.0	0.0	0.0	0.0	2.63995	0.29487800000000003	4.903803	0.0	0.0	0.0	0.0	0.0	0.0	1.298655	4.640602	5.363288	3.589168	8.261691	3.675995	3.515823
si:ch1073-303d10.1	si:ch1073-303d10.1	507.5885384	-2.9813863211993503	0.37275445235743104	1.54849278728962e-17	1.27593639948487e-15	26.211421	40.132158	92.208396	40.224148	50.458038	147.352246	411.258353	400.259034	381.112683	192.919611	245.090812	666.257298	1049.400604	506.93912699999987	807.00315	527.292862	461.358796	553.86578	266.855951	328.72881	278.502134	427.310917	442.17914	617.707452	990.500766	987.374505	1264.688605	932.91325	1107.778063	983.772042
si:ch211-221n20.7	si:ch211-221n20.7	3.349862933333333	14.371981084876001	3.39583745228983	1.8632438446883e-17	1.5246251543029301e-15	18.41035	8.489552999999999	26.384945000000002	15.609225	15.186328	16.415487	0.0	0.0	0.0	0.0	0.0	0.0	0.0	0.0	0.0	0.0	0.0	0.0	0.0	0.0	0.0	0.0	0.0	0.0	0.0	0.0	0.0	0.0	0.0	0.0
aldh3b2	aldehyde dehydrogenase 3 family member B2	2.362444233333333	-3.1769989630199397e-07	0.00144269505782878	2.3242130696955203e-17	1.8887036276015397e-15	0.0	0.0	0.0	0.0	0.0	0.0	0.0	0.0	0.0	0.0	0.0	0.0	0.842735	30.785816999999998	6.247729	0.0	0.0	0.0	0.942476	17.626005	0.0	0.0	0.0	3.15457	10.138787	0.0	0.803449	0.0	0.331759	0.0
atp2a3	ATPase sarcoplasmic/endoplasmic reticulum Ca2+ transporting 3	4.492449	-9.46538397086248e-07	0.00144269517305695	2.47751912661653e-17	1.99949368965223e-15	0.0	0.0	0.0	0.0	0.0	0.116793	8.42965	5.349444	7.852978	0.991436	0.0	1.40868	6.23596	3.358227	19.98601	9.015694	3.103111	14.424057	4.003028	2.49963	0.7767109999999999	11.55916	3.2962480000000003	2.276545	8.362675	0.22488200000000005	3.258055	3.723555	10.170428	4.3505129999999985
si:ch211-255f4.11		2.319357033333333	-3.19456877690172e-07	0.00144269505760591	2.5985724409797302e-17	2.08292374639892e-15	0.0	0.0	0.0	0.0	0.0	0.0	1.930356	0.0	11.735284	2.4000779999999997	0.0	0.0	0.0	4.111871	29.800998	6.78995	0.0	0.0	0.0	0.0	2.444809	0.0	0.0	0.0	0.0	0.0	9.170575999999999	1.196789	0.0	0.0
prickle2b	prickle homolog 2b	2.373183533333333	-2.88761234370745e-07	0.0014426950551091199	3.0305360981137496e-17	2.41275721919421e-15	0.0	0.0	0.0	0.0	0.0	0.0	0.0	0.0	1.781883	0.932626	0.0	0.0	0.0	0.0	0.0	10.728664	0.0	0.0	0.0	31.223129	10.174234	11.385777	0.320446	0.0	0.0	0.0	2.066526	0.02122	0.0	2.561001
osbp2	oxysterol binding protein 2	3.796918766666667	-3.2615113725785097e-06	0.00144269686825794	3.959428118408839e-17	3.13113701471217e-15	0.0	0.0	0.0	0.0	0.0	0.0	6.613506	5.6701320000000015	6.658291	7.501505000000001	10.867533000000002	3.699157	0.845342	9.459419	16.869479000000002	7.596941	2.128954	2.74472	4.584268	5.468509	7.972286	5.0532879999999984	3.847206	2.78345	1.0002209999999998	0.0	0.831626	0.0	0.9000879999999999	0.811642
gnb1a	guanine nucleotide binding protein (G protein) beta polypeptide 1a	764.0334949666667	4.65361387466858	0.564994366170839	5.1340960377480395e-17	4.0330035741856715e-15	2917.9773440000004	2935.459938	2998.706912	3131.684666	2880.898544	4789.497675	296.67302300000006	201.280725	88.661345	190.881129	78.04765400000001	246.027153	106.64638799999999	485.87387300000006	105.468258	176.514676	146.095404	44.15454	229.328229	173.849712	15.393063	26.230696	16.673365	103.14031999999999	87.13879	169.38920900000002	73.136533	27.813866	1.09693	177.26488899999998
kif26aa	kinesin family member 26Aa	2.899811466666667	-3.0777865592338e-06	0.00144269664964905	5.28467426765422e-17	4.1237958209119e-15	0.124358	0.0	0.0	0.0	0.0	0.0	6.077545	0.043574	3.648366	4.760268	4.420821	0.233291	2.445664	7.582345	9.542667	0.6866770000000001	0.615504	2.888162	9.711282	5.924676	3.621077	4.213547	3.819143	4.024926	7.065049	2.032686	0.33768400000000004	0.946612	0.638111	1.590309
si:ch211-133l5.7	si:ch211-133l5.7	22.637429333333333	-1.7743520418269798e-06	0.00144269558408579	7.097526839580519e-17	5.50198412834061e-15	0.0	0.0	0.0	0.0	0.0	0.0	11.637504	40.380666999999995	33.093592	0.976777	0.0	20.102618	18.258481	53.726277	113.32653	6.9176090000000015	0.0	6.779779	0.0	14.365426999999999	12.620157999999998	19.513279999999998	19.193342	27.325539000000003	59.426209	9.392067	3.4526280000000003	45.764445	34.339856000000005	128.53009500000002
ndufb7	NADH:ubiquinone oxidoreductase subunit B7	166.70308813333332	-1.07915101507415	0.136509977726774	7.86545651430587e-17	6.057429680265761e-15	95.199327	63.17669	63.81830600000001	66.064412	95.893145	86.171181	142.44233599999995	145.76289300000005	178.51103600000005	167.9513	187.804245	145.75327099999996	200.09474000000003	178.651131	148.423269	177.317937	162.311451	200.526424	185.322719	162.487775	179.27556900000005	212.249915	174.06491300000005	220.710902	330.528276	154.12828000000005	225.429125	196.975187	150.01546000000002	304.031429
ppdpfa	pancreatic progenitor cell differentiation and proliferation factor a	3340.205916766667	2.14616106447341	0.2659462404754	8.306488535407759e-17	6.35554249433179e-15	7468.826395999998	10620.778251000002	10055.13284	9124.26712	10685.081501	3666.877361	3886.749561	2117.0362840000007	1984.3475420000002	1394.7606950000004	1440.6591119999998	3732.2564899999998	2764.101573	3228.8689900000004	1648.013809	2266.648421000001	2120.0798250000007	1847.7184960000002	1644.3507450000004	1897.405554	1470.578218	1276.37526	1498.200913	2491.09615	1695.109589	1881.815157	1607.53429	1411.61421	1299.075493	1980.8176570000005
nr1d1	nuclear receptor subfamily 1 group d member 1	21.70071426666667	1.86481202863299e-06	0.0014426956429052099	8.91911099203251e-17	6.780250633491551e-15	0.0	0.0	0.0	0.0	0.0	0.0	2.300302	99.760587	21.780341	0.762655	0.0	55.03538199999999	118.221197	11.325742	27.36552	10.374425	19.504622	12.153414	0.0	96.870427	0.0	21.954608	66.53224499999999	2.460893	0.516255	0.42383	20.715222	5.196613	47.611497	10.155651
guca1g	guanylate cyclase activator 1g	31.32375273333333	-2.42157770789461e-06	0.00144269604859498	2.79354811516695e-16	2.11002419493668e-14	0.0	0.0	0.0	0.0	0.0	0.23319	44.752966	52.870641000000006	18.873136	5.276721	0.0	5.043094	14.354507	49.890997	18.085111	44.339555	101.628215	1.087705	0.0	19.769165	0.968859	73.681283	52.690872	65.30344699999999	104.551734	63.303696	59.96818	50.198514	50.581676	42.259318
cox7c	cytochrome c oxidase subunit 7C	367.15518436666673	-0.91438746201586	0.118138760118805	3.1293471205501e-16	2.3486049121937402e-14	241.533616	166.136946	202.025819	133.443322	201.632241	214.795091	444.69533	297.381383	454.184199	373.513749	376.044707	376.431546	368.810973	410.283239	384.778196	377.176073	382.984081	616.077697	356.203971	385.88688	382.259411	443.173666	440.735807	520.842848	443.35626900000005	362.125145	458.414352	339.924531	338.21275	521.591693
ndfip1	Nedd4 family interacting protein 1	235.70898053333332	-1.69251093822788	0.220731043596998	3.7690275388528996e-16	2.81078806900657e-14	32.088945	87.51767099999998	82.730675	65.10356	79.935947	98.664917	214.266942	250.026508	415.477724	258.649419	213.209647	180.961046	253.450883	262.127686	262.86718	278.538942	236.983168	120.006254	231.547304	349.408033	322.184281	253.704118	383.194093	215.526213	264.042775	462.000317	258.086759	274.07959500000004	327.352462	337.536352
arg2	arginase 2	817.6950705333333	-4.61487847522988	0.616022252182483	3.8692662971426405e-16	2.86739401127243e-14	40.228306	17.890017999999994	21.944199	19.081268	0.0	105.878378	1072.032487	1793.1520829999995	1309.261972	971.067023	490.432495	2077.980472	2352.467028	1646.112377	1345.89559	569.153606	669.715877	621.913983	180.639996	729.285423	537.242401	1138.751146	994.727646	494.787993	481.886183	700.811232	1663.460214	722.169676	875.023451	887.859593
cog1	component of oligomeric golgi complex 1	44.810514399999995	-4.69465015102798e-06	0.00144269867949195	4.11254215905731e-16	3.02863026626077e-14	0.0	0.050127	0.0	6.44665	1.425432	0.408805	44.631985	42.54992	43.051461	42.971512	34.302725	62.11662800000001	54.879024	46.82703400000001	61.16399300000001	46.174105	34.976793	42.009688	53.652487	63.83570200000001	42.230739	79.003842	64.235823	57.535763	77.159165	57.397489	72.71029300000002	64.65711800000001	96.218138	51.692991
cox7a2a	cytochrome c oxidase subunit 7A2a	405.2706829	-0.9403572763732372	0.122256192339759	4.4521189010633e-16	3.2583426715049e-14	221.499519	166.405094	237.604127	152.311854	232.328606	245.00078100000002	423.51020300000005	351.685141	432.125729	403.731009	617.3334899999999	397.444402	381.796214	365.768753	390.216033	487.457634	449.92122699999993	505.211496	382.727085	472.588339	377.275143	315.491197	446.874111	564.238011	624.302696	380.393628	518.464606	614.343963	386.95229900000004	613.1180969999998
spock3	SPARC (osteonectin) cwcv and kazal like domains proteoglycan 3	327.8040507333333	-2.5162770416823397e-06	0.00144269593956081	5.26767531450537e-16	3.8314208784454804e-14	1.536895	14.299314	19.327062	0.218946	6.636508999999998	31.927289000000002	374.362541	984.18107	803.0600180000001	674.158729	997.88659	214.90166000000002	307.994473	333.126749	356.202804	504.25529000000006	251.643015	424.461967	208.149845	566.1282209999998	511.62816200000003	735.9990740000001	269.061186	505.903371	127.513481	98.712356	105.068837	148.70918400000002	117.075992	139.990892
gngt1	guanine nucleotide binding protein (G protein) gamma transducing activity polypeptide 1	1255.0441685333333	4.43192306752047	0.5579118722235649	6.04972619786844e-16	4.373246858250541e-14	4111.579552	5245.622815	6432.925864	4977.4388020000015	7322.00925	3525.465546	462.616993	141.97822200000004	135.529767	306.41308599999996	157.349153	499.526214	250.489123	448.668065	160.24417599999995	468.136055	276.115335	78.362635	708.505879	288.00494	38.504436	123.947978	27.240640999999997	184.317521	64.22062	297.872812	123.47464	138.244264	23.611974	632.9086980000002
si:ch211-113d22.2	si:ch211-113d22.2	1520.1781678999996	4.76349839755028	0.600459477771351	7.62567438198921e-16	5.4788610514011495e-14	5054.874442	4941.051252000001	11023.001249	7029.630244000001	7619.271648000001	4240.148257	491.36176900000004	81.28493099999999	135.76363199999997	295.045718	116.652626	420.831626	122.10588899999999	606.84777	144.027366	490.694454	297.662111	34.898263	552.557125	313.009886	26.10226	105.388953	10.213541000000001	225.214374	92.152865	321.1721	117.543283	117.19626299999999	5.872774	573.7683659999999
si:dkey-9i23.15	si:dkey-9i23.15	2.0983621666666665	2.6025049403787196e-07	0.0014426950520836802	8.156872548892982e-16	5.824995711733689e-14	0.0	0.0	0.0	0.0	0.0	0.0	0.0	0.0	4.279123	0.0	10.361631	0.0	0.0	0.0	2.746855	0.0	0.0	0.0	0.0	0.0	0.0	0.0	6.065435	6.951878	7.773444	0.0	0.0	0.0	10.015962	14.756537
prnpa	prion protein a	251.6930264	-3.4410463829290495e-06	0.0014426970334659804	8.464452232228709e-16	6.00823136459945e-14	0.06555599999999999	0.0	1.451793	2.063603	3.071773	25.963694	447.56650999999994	754.976129	702.85951	720.7197150000001	299.23092899999995	534.55263	180.27813799999998	171.430297	598.816364	478.1872560000001	547.748248	527.836776	343.27205499999997	68.909369	137.957323	258.565992	167.507757	137.813876	34.707973	119.699568	63.30946900000001	85.74344599999998	100.688959	35.796084
znf1160	zinc finger protein 1160	2.568509133333333	-4.031423359530221e-07	0.00144269506839144	9.55039570691456e-16	6.69835194134371e-14	0.0	0.0	0.0	0.0	0.0	0.0	0.0	0.0	0.0	4.743048	27.752686	0.0	0.0	0.0	0.0	0.0	7.448073	0.0	0.0	6.535871	0.0	0.0	7.8501699999999985	0.0	0.0	5.9016910000000005	0.0	12.092979	0.0	4.730756
CABZ01079005.1		1.9768228	-2.5983436215797896e-07	0.00144269505197877	9.540856370573464e-16	6.69835194134371e-14	0.0	0.0	0.0	0.0	0.0	0.0	0.0	0.0	0.0	0.0	0.0	0.0	0.0	0.0	6.48487	1.961645	0.0	0.0	5.349874	0.0	2.647456	14.767544	0.0	0.0	0.0	16.737834	0.0	4.534756	6.820705	0.0
ccnf	cyclin F	0.6997881666666665	-2.61408551556064e-07	0.00144269505203694	1.00386858823737e-15	6.99916187881712e-14	0.0	0.0	0.0	0.0	0.0	0.0	0.0	0.0	2.819126	0.367128	1.85479	0.0	0.0	0.0	0.0	0.0	0.0	0.0	0.0	3.03841	0.0	0.0	0.0	3.389581	2.165793	0.0	4.083901999999998	0.0	3.274915	0.0
CU638870.1		2.2531565	-3.21197712530353e-07	0.00144269505794426	1.12538914249989e-15	7.800270744750702e-14	0.0	0.0	0.0	0.0	0.0	0.0	0.0	0.0	0.0	0.0	18.872020000000006	0.0	0.0	0.0	0.0	0.0	0.0	0.800669	14.623412	0.0	0.0	0.0	0.0	8.665663	9.864423	2.919894	0.0	0.0	4.819412000000002	7.0292020000000015
pigv	phosphatidylinositol glycan anchor biosynthesis class V	2.508929766666667	5.31212132659734e-07	0.00144269508950395	1.1563369744788898e-15	7.967905596657739e-14	0.0	0.0	0.0	0.0	0.0	0.0	0.0	0.0	10.01291	9.613334	0.0	0.0	0.0	0.0	0.0	0.0	0.0	11.675747	0.0	0.0	10.940976	0.0	9.855219	0.0	2.224928	0.0	11.78713	9.157649	0.0	0.0
usp2b	ubiquitin specific peptidase 2b	2.3748519666666668	-2.54685152213192e-07	0.00144269505161242	1.48003560486328e-15	1.01391043791303e-13	0.0	0.0	0.0	0.0	0.0	0.0	0.0	10.3096	0.0	2.368195	0.0	0.0	12.618364	0.0	0.0	0.0	0.0	0.0	0.0	13.291585	0.0	13.504333	0.0	0.0	0.0	0.0	3.298014	5.9605489999999985	9.894919	0.0
osgep	O-sialoglycoprotein endopeptidase	6.428654266666667	-4.69893295705803e-06	0.00144269879785692	1.55779221165558e-15	1.0610095739848401e-13	0.0	0.0	0.0	0.092	0.0	0.0	16.982523	9.137934	4.616863	19.485768	5.037531	13.022646	6.61523	0.0	7.971800999999999	5.080953	6.458396	9.146146	0.0	13.420255	5.290608	5.991219999999998	10.33599	7.4296380000000015	4.20367	13.447631	7.1407	6.224396	9.209705	6.518024
wsb1	WD repeat and SOCS box containing 1	0.6931206999999999	-4.86189408684329e-09	0.00144269504018689	1.7533887418606402e-15	1.18736664053701e-13	0.0	0.0	0.0	0.0	0.0	0.0	0.0	0.0	0.0	2.957481	0.0	0.0	0.0	0.0	0.0	0.0	3.474165	0.0	0.0	0.916442	0.0	1.220664	5.116612	0.0	0.0	0.0	6.0559199999999995	0.8586969999999999	0.0	0.19364
slc27a6	solute carrier family 27 member 6	2.5706345999999995	-2.32873534039539e-07	0.00144269505005007	1.89613640430859e-15	1.2766957286838902e-13	0.0	0.0	0.0	0.0	0.0	0.0	0.0	0.0	0.0	7.839202	0.0	0.0	0.0	0.0	0.0	0.0	3.39618	0.866658	0.0	13.890485	0.0	0.0	0.0	0.0	0.0	0.0	19.492334	13.005917	11.56038	7.067882000000001
adhfe1	alcohol dehydrogenase iron containing 1	1.7048178	9.615516489202828e-08	0.00144269504206303	1.94963301360484e-15	1.30525714768783e-13	0.0	0.0	0.0	0.0	0.0	0.0	0.0	0.0	6.800166	2.14333	0.0	0.607801	0.0	0.0	0.0	0.0	0.0	0.0	0.0	9.182574	0.0	8.405974	9.06778	2.839194	0.0	0.0	12.097715	0.0	0.0	0.0
sh3bp5b	SH3-domain binding protein 5b (BTK-associated)	4.306206766666667	-2.01543520043677e-07	0.00144269504787291	2.03126040295928e-15	1.3522226739022195e-13	0.0	0.0	0.0	0.0	0.0	0.0	7.5598649999999985	11.379864	14.59945	33.354266	27.015522	20.570897	0.0	0.0	6.525355	8.180984	0.0	0.0	0.0	0.0	0.0	0.0	0.0	0.0	0.0	0.0	0.0	0.0	0.0	0.0
renbp	renin binding protein	2.3128122	-4.1996809955033203e-07	0.00144269507114057	2.2249247912937e-15	1.4728252143715498e-13	0.0	0.0	0.0	0.0	0.0	0.0	0.0	0.0	0.0	0.0	0.0	0.0	0.0	0.0	0.0	10.984472	5.067368	0.0	0.0	10.445373	0.0	0.0	0.0	11.539321	0.205908	0.0	17.760213	5.3969239999999985	0.0	7.984787
nr4a3	nuclear receptor subfamily 4 group A member 3	1.0500929666666667	-2.395111657592e-07	0.0014426950504963	2.36081588359828e-15	1.5540499193541103e-13	0.0	0.0	0.0	0.0	0.0	0.0	0.0	0.0	10.264805	7.8508559999999985	0.0	0.0	1.471395	0.0	2.255893	0.0	0.0	0.0	0.0	0.0	0.0	0.0	0.0	0.445711	0.0	0.0	0.0	2.1252590000000002	3.195905	3.892965
trmt1l	tRNA methyltransferase 1-like	2.996335966666668	-2.2370942958996396e-07	0.0014426950493939901	2.43888565317049e-15	1.59652164729489e-13	0.0	0.0	0.0	0.0	0.0	0.0	8.098009	0.0	7.066304	0.0	0.0	0.0	0.0	0.0	10.759826	0.0	0.0	0.0	18.710601999999998	20.89302	0.0	0.0	0.0	12.186591000000002	0.0	0.4309020000000001	0.0	0.0	11.744825	0.0
gnat2	guanine nucleotide binding protein (G protein) alpha transducing activity polypeptide 2	9316.377275966668	-4.46457351428399	0.6163538004704461	2.60228275925453e-15	1.68476361276353e-13	16.331357	141.98585599999996	9.458625	35.51488	41.054208	2278.614827000001	10790.407365000001	13319.404517	12431.589366	13879.835819000002	10798.665679000002	12326.808432	10098.457632	9616.566187	12101.110106999999	10172.754348999999	8077.470835000001	11856.830724	9888.502929	12270.729363	12461.988567	13632.314741	13365.097072	11131.382514	13121.177422	10575.655648	13111.239815	10153.352372	11908.97076	9878.046311
ciz1b	cdkn1a interacting zinc finger protein 1b	1.8781713	-3.9766715951855003e-07	0.0014426950679322901	2.60129885556804e-15	1.68476361276353e-13	0.0	0.0	0.0	0.0	0.0	0.0	0.0	2.756998	0.0	11.639581	13.032142	0.0	0.0	0.0	3.385265	0.0	0.789718	0.0	0.0	14.094905	0.0	0.0	1.0443790000000002	0.0	0.0	9.602151	0.0	0.0	0.0	0.0
zgc:153759	zgc:153759	2.2720982666666667	-2.2997911718075199e-07	0.00144269504956346	2.64543362515258e-15	1.70334122432638e-13	0.0	0.0	0.0	0.0	0.0	0.0	0.0	7.269348	9.505488	0.0	15.652395	0.0	0.0	0.0	0.0	0.0	0.0	0.0	0.0	0.0	0.0	0.0	0.108471	0.0	14.029745000000002	0.0	9.534195	1.930768	0.0	10.132538
ndufs6	NADH:ubiquinone oxidoreductase subunit S6	141.78200183333334	-0.8430403053409921	0.112854670784002	2.6895722819348893e-15	1.72234946728472e-13	85.600095	49.914701	105.10731399999999	83.427079	70.190884	71.594957	125.17111000000001	134.15138000000002	143.520923	154.00254399999997	198.88248400000003	138.006483	137.021918	132.02842099999998	126.33208	165.346625	150.831051	177.267856	171.31825600000002	170.615731	122.520753	145.976605	144.020552	186.742434	192.197665	154.496429	193.972531	175.44888600000004	143.41767800000005	204.33463
prr16	proline rich 16	1.9422425666666665	-2.2856689054391303e-07	0.00144269504943253	2.7111166539141002e-15	1.72676148827404e-13	0.0	0.0	0.0	0.0	0.0	0.0	10.440524	0.0	0.0	0.0	8.038153	6.484158	0.0	0.0	0.0	0.0	18.359416	0.0	0.0	5.4875110000000005	0.0	0.165168	6.267844	3.024503	0.0	0.0	0.0	0.0	0.0	0.0
fam161b	FAM161 centrosomal protein B	1.5175999666666666	-2.434193011407781e-07	0.0014426950507479199	2.79122880535433e-15	1.76822844158549e-13	0.0	0.0	0.0	0.0	0.0	0.0	0.0	0.0	0.0	0.0	0.0	0.0	0.0	0.0	0.0	3.980809	0.0	0.0	0.0	10.277567	10.592554	0.0	0.0	0.0	12.111003	0.508508	3.62867	0.0	0.22072600000000006	4.2081620000000015
zyx	zyxin	1.0697385	2.27563313253404e-07	0.00144269504917504	2.88156903851072e-15	1.81569668346373e-13	0.0	0.0	0.0	0.0	0.0	0.0	0.0	0.0	0.0	0.0	0.0	0.0	0.0	0.0	0.756706	0.0	10.413775	0.0	0.0	0.6274069999999999	0.0	0.0	0.0	0.373733	5.944126	0.0	4.184283	0.0	4.6760720000000005	5.116053
odf2a	outer dense fiber of sperm tails 2a	0.8425669666666666	-8.7703385166384e-07	0.00144269517376871	3.04020337791851e-15	1.90546363840499e-13	0.0	0.0	0.0	0.0	0.0	0.0	0.0	1.182828	0.044498	3.684051	0.0	0.0	0.0	0.0	2.7667040000000003	5.923328	0.0	0.0	1.008735	0.0	0.0	0.0	0.0	0.0	1.504574	9.162291	0.0	0.0	0.0	0.0
klf11b	Kruppel-like factor 11b	40.6040498	-1.55244401462563e-06	0.00144269545533302	3.23152854529649e-15	2.0146614205941e-13	0.0	0.0	0.0	0.272891	0.0	0.0	0.0	23.765034	23.845489999999998	20.84224	46.600629999999995	24.333996	0.678801	22.466760999999998	16.394648999999998	30.994537	56.326240000000006	0.0	64.47884400000001	48.863046000000004	164.364296	0.0	32.272875	59.42753100000001	23.153575	196.031988	182.058951	60.242913	101.54904300000001	19.157163
pprc1	PPARG related coactivator 1	0.7441189333333333	-2.3322685324648103e-07	0.00144269504987045	3.4130967928567402e-15	2.1166589215911e-13	0.0	0.0	0.0	0.0	0.0	0.0	0.0	6.415026	0.0	0.0	7.7433960000000015	0.0	0.0	1.169048	0.0	0.0	0.0	2.663551	0.052991	0.0	0.0	0.0	0.0	0.0	1.329835	0.0	1.966465	0.983256	0.0	0.0
cul5b	cullin 5b	0.9128734000000001	-2.77695650420547e-07	0.0014426950535083804	3.4588517738354802e-15	2.13380368853945e-13	0.0	0.0	0.0	0.0	0.0	0.0	0.0	0.0	0.0	0.0	6.030544	0.0	0.0	0.0	0.870868	0.0	0.0	0.145066	1.990123	0.0	0.0	12.872673	0.0	0.0	3.832987	0.0	1.405522	0.0	0.238419	0.0
mbnl2	muscleblind-like splicing regulator 2	80.6068586	3.71420068404899	0.4833701089555661	3.48518954578459e-15	2.13885356343645e-13	252.605839	549.896426	286.322869	370.87565500000005	343.262649	160.083799	75.258208	13.164060999999998	33.805693	13.147799	4.174277	2.281081	17.905745	18.139597	29.294815000000003	23.372035	11.184751	11.351073	40.64209699999999	31.04584	8.434599	14.031789000000002	1.714147	0.417241	12.661806	8.021626	15.924557	15.486556	12.76865	40.930478
trim55a	tripartite motif containing 55a	1.4627507666666668	-2.1654108148941398e-07	0.00144269504844579	3.5625799861968996e-15	2.17501968794601e-13	0.0	0.0	0.0	0.0	0.0	0.0	14.659717	1.920955	6.671327000000002	0.702136	0.0	0.0	0.0	0.0	8.740923	0.0	0.0	0.0	0.0	0.0	0.0	0.655062	9.84687	0.0	0.685533	0.0	0.0	0.0	0.0	0.0
si:ch211-165d12.4	si:ch211-165d12.4	0.6946133999999998	-2.45750955728232e-07	0.00144269505059796	3.58840302826535e-15	2.1794924166005398e-13	0.0	0.0	0.0	0.0	0.0	0.0	0.0	0.0	0.0	1.14431	0.0	9.895547	0.0	0.0	0.0	0.0	0.180239	0.0	1.671646	3.645147	0.0	0.908879	0.0	0.0	0.0	0.945925	0.0	2.446709	0.0	0.0
slc1a8b	solute carrier family 1 member 8b	334.9891582	-6.60790293869816	0.936489507038181	3.74174540709896e-15	2.2609736477870301e-13	0.0	0.0	0.0	0.0	0.108309	20.007402	656.443275	868.687549	731.77576	460.136945	256.733714	542.0592379999999	523.029668	458.252786	769.1220519999998	272.786453	254.80901100000003	80.410624	228.185376	276.681571	802.977221	335.7694400000001	197.48045	332.279432	194.41368500000002	215.052031	332.027375	330.358291	585.1862600000002	324.9008280000001
CU550702.1		1.9000567333333331	13.7176272088833	3.35539651635704	3.8076416753133294e-15	2.2890531561335197e-13	11.457287	4.416277	14.93052	9.930696	8.467807	7.799115	0.0	0.0	0.0	0.0	0.0	0.0	0.0	0.0	0.0	0.0	0.0	0.0	0.0	0.0	0.0	0.0	0.0	0.0	0.0	0.0	0.0	0.0	0.0	0.0
gnpda1	glucosamine-6-phosphate deaminase 1	7.394968100000002	-5.26179496778188	0.734669585021337	3.95435850481225e-15	2.3651881351372e-13	0.016462	0.0	0.0	0.0	0.0	0.729238	7.243253999999999	0.3977	9.772608	3.6971410000000002	4.857922	13.922554000000002	4.321242	5.0362339999999985	14.083046	9.260206	4.030138	2.544357	4.496963999999998	7.0981299999999985	10.264991	2.152077	9.096211	9.734205	6.942169999999999	30.331677000000003	5.6499570000000015	10.6464	32.080909999999996	13.443248999999998
apeh	acylaminoacyl-peptide hydrolase	1.4728216333333333	-1.86712027461209e-07	0.00144269504652904	3.9929164739765295e-15	2.3761886269124e-13	0.0	0.0	0.0	0.0	0.0	0.0	0.0	0.0	0.0	0.0	0.0	10.228157	7.411232000000001	0.5263439999999999	0.0	0.0	0.0	7.070035000000002	0.0	0.0	0.0	0.0	0.130781	11.963874	0.0	0.0	3.814341	3.039885	0.0	0.0
hipk3b	homeodomain interacting protein kinase 3b	4.0823336	-6.3625416735872005	0.883543856848138	4.04026767707966e-15	2.39228512758943e-13	0.0	0.0	0.264227	0.0	0.0	0.0	2.84206	0.460592	0.549647	2.308537	21.021413000000006	3.44591	2.721633	0.8214469999999999	9.869707	1.779695	0.079711	13.00723	9.090955	2.695348	5.605852	1.184029	5.129821	2.4371080000000003	10.515534	1.938583	7.954561	7.285138000000001	3.358007	6.103263
CT573239.1		0.8063787999999998	-2.6587884722007197e-07	0.00144269505248615	4.413867442529601e-15	2.6004300037663197e-13	0.0	0.0	0.0	0.0	0.0	0.0	0.0	0.301614	0.156447	0.0	0.0	0.0	0.0	0.0	3.559552	5.053007	5.605381	0.0	0.0	0.0	0.0	2.284654	7.114333	0.0	0.0	0.0	0.0	0.116376	0.0	0.0
adamts6	ADAM metallopeptidase with thrombospondin type 1 motif 6	0.7980036333333334	-2.46475580235018e-07	0.0014426950508806401	4.73923431083744e-15	2.778228750477489e-13	0.0	0.0	0.0	0.0	0.0	0.0	4.762698	0.0	2.276002	1.2981200000000002	0.0	0.0	0.0	0.05684400000000001	0.0	0.242234	0.0	0.0	9.581366	0.0	0.0	0.0	0.0	0.0	4.624969	1.097876	0.0	0.0	0.0	0.0
egr4	early growth response 4	11.7346092	-2.11995619664135e-07	0.0014426950486385302	4.86134077470617e-15	2.8357018984338004e-13	0.0	0.0	0.0	0.0	0.0	0.0	0.0	44.64843	7.500844	0.0	0.0	0.0	154.095547	91.005997	0.0	0.0	0.0	10.626268	0.0	0.0	0.0	0.0	0.0	0.0	0.0	18.492545	0.0	0.0	9.064267	16.604378
ISCU (1 of many)		181.41016973333336	-1.25972667723647	0.171872491666333	5.8103288179815e-15	3.3725667222796e-13	51.656667	122.499379	100.180954	49.422783	75.99125699999998	53.56218199999999	192.145407	181.421602	139.563665	224.320221	185.615176	204.822045	167.926944	209.204623	195.69828	229.547194	192.311684	169.96856699999995	118.681095	198.472762	223.154231	243.26969900000003	244.153815	162.315393	304.429274	206.320751	224.560761	294.831294	197.437439	278.819948
brca2	BRCA2 DNA repair associated	0.2736561333333333	-2.2872901794453398e-07	0.00144269504937443	5.99779990971286e-15	3.46431746745817e-13	0.0	0.0	0.0	0.0	0.0	0.0	0.0	0.07739299999999999	0.0	0.0	0.0	0.121059	0.0	0.0	0.0	0.0	0.0	0.07438099999999999	0.0	3.330878	0.0	0.0	0.5434100000000001	0.238295	0.0	0.0	0.0	0.0	1.700288	2.12398
gngt2b	guanine nucleotide binding protein (G protein) gamma transducing activity polypeptide 2b	14110.853329200005	-0.00031209589120551897	0.0014602751766692099	6.223570723646979e-15	3.5771870164259705e-13	69.966251	145.19370700000005	36.544293	52.10831	97.14638	4083.649923	19154.945763	16673.667854	18359.58825	18377.849312	23119.396703	10837.906558	12087.269108	17082.695571	17654.141227	17116.007493	21035.184029	19337.078058000006	11891.811342	16059.290924	16567.345394	18570.840665	11655.707512	19169.710887	21184.506836	21455.781466	19886.596681	15996.974738	11495.111455	24071.583186
ndufb4	NADH:ubiquinone oxidoreductase subunit B4	66.27387536666666	-1.21062282749844	0.165202477624143	6.2821009024809e-15	3.5933007249481797e-13	26.954159000000004	27.660426	32.772532	14.406664	34.643018	35.977686	72.228434	62.733446	68.96682	75.460713	86.982141	51.185306	72.282382	75.32592	70.221414	64.606225	74.640504	90.399282	50.237293	129.254172	59.998741	60.438513	75.4861	58.218861	101.092259	76.252877	86.516008	87.643098	56.912376	108.718891
grk7a	G protein-coupled receptor kinase 7a	234.7207518666667	-3.38650809758721e-06	0.00144269694716046	7.18430280645308e-15	4.0894995153834093e-13	0.0	0.192278	0.0	0.115332	20.542657	9.921992	139.504203	117.416348	159.924769	84.44218599999998	136.19303200000002	414.41324	345.00267	335.910408	323.467921	109.513055	138.91545	382.197761	174.8224	389.58329	197.526718	359.309407	322.966754	266.491027	445.59372	556.566936	398.585496	371.644634	536.602485	304.256387
mrps33	mitochondrial ribosomal protein S33	22.53104096666667	-1.65151799079974	0.22653928544746696	7.21962232196537e-15	4.0898466259479796e-13	3.7058449999999996	6.742114999999999	10.707222	7.310535000000002	12.952108	7.518915	20.478419	33.132227	35.875788	23.792407	19.735354	19.797581	18.078957000000006	20.664305	25.500425	26.417005000000003	14.510497	24.918035000000003	18.056254000000006	27.398169000000006	18.241905	29.424651	38.67700000000001	20.638886000000007	27.582490000000004	42.04678	32.69375	26.971781	29.593686	32.768137
uvssa	UV-stimulated scaffold protein A	1.5673308999999995	-2.37508876626453e-07	0.0014426950502667698	7.66841923464587e-15	4.3233006622886217e-13	0.0	0.0	0.0	0.0	0.0	0.0	0.0	10.898616	0.0	0.0	0.0	0.0	11.987186	0.0	0.299038	1.106319	0.0	0.0	0.0	18.308069	0.436819	0.0	0.0	0.0	0.0	0.0	0.757898	3.225982	0.0	0.0
enosf1	enolase superfamily member 1	4.072555	2.52400811674503e-06	0.00144269613384548	7.787158929825079e-15	4.36933779381566e-13	0.0	0.0	0.0	0.0	0.031994	0.0	0.0	2.301821	2.0638650000000003	17.783642999999998	0.221672	5.8595549999999985	6.65297	3.4152200000000006	7.570845999999999	2.859881	9.000078	3.909139	0.0	2.155215	0.237217	0.517569	3.886844	3.5612220000000003	9.671064999999999	7.854638	4.597894999999999	8.278127	10.940586999999999	8.805587
ahr2	aryl hydrocarbon receptor 2	0.4285279333333333	-1.2498076474821e-07	0.0014426950432034301	8.13351930231238e-15	4.5420501392960603e-13	0.0	0.0	0.0	0.0	0.0	0.0	0.0	0.015729	4.792354	0.0	0.0	0.0	0.0	0.0	0.081438	0.0	0.0	0.0	0.0	0.330084	0.0	0.0	0.0	0.0	0.0	1.6637529999999998	0.7105520000000001	0.0	2.72878	2.533148
gipc3	GIPC PDZ domain containing family member 3	1.5310986666666666	-1.89443141440474e-07	0.0014426950465766	8.553419744719621e-15	4.75400683264299e-13	0.0	0.0	0.0	0.0	0.0	0.0	0.0	0.0	0.0	0.0	0.0	0.0	0.0	0.0	0.0	0.0	0.0	0.0	0.0	12.819399	5.255477	0.210527	4.413145	0.101016	0.0	14.298169	0.180458	0.0	0.0	8.654769
cnga1b	cyclic nucleotide gated channel alpha 1b	47.06849426666668	4.423223344244059	0.581731086729293	8.81458747468769e-15	4.87616357813357e-13	66.846859	228.208974	323.269117	191.117887	297.020149	91.507816	15.253314	3.627492	9.836426	13.742715	4.916614	37.370608	7.3118979999999985	12.284129	5.050108	13.036951	9.088381	2.155501	9.278981	8.370983	1.483726	0.974133	0.8022560000000001	5.395679	12.015358	16.32432	6.427782	4.602859	0.28575700000000004	14.448054999999998
gpx4a	glutathione peroxidase 4a	114.2922413	-1.7562679806002	0.24186593318775695	9.07625743085058e-15	4.997455201294968e-13	13.359688	35.520794	42.008126	24.118863	59.443231	31.461757	81.05712700000002	96.302629	96.090168	65.33373399999999	123.449764	98.497217	127.252519	81.059881	99.958284	183.81076	156.955108	159.645734	104.05841	173.85728600000004	58.548759	151.271852	179.934154	134.73013999999998	224.288862	174.281951	157.605739	175.599063	127.968585	191.297054
afap1l1b	actin filament associated protein 1-like 1b	13.824174166666666	-1.9339843548687803e-06	0.00144269567811536	1.0203478506333e-14	5.59198080186614e-13	0.250358	0.0	0.0	0.0	0.0	0.0	0.0	9.826865	8.688094999999999	17.44215	42.175412	0.0	0.0	13.075257	3.339929	20.027929	26.509734	30.063942	29.789282	23.594293	23.248124	24.077346	23.736501	10.888922	18.557393	6.979166	22.31525	20.806701	18.917423000000007	20.415153000000004
abcg4b	ATP-binding cassette sub-family G (WHITE) member 4b	14.619393966666667	-1.2364441313553998e-06	0.0014426953049661	1.09243398739052e-14	5.95932855251042e-13	0.0	0.0	0.0	0.0	0.0	0.0	34.502832	27.541266999999998	25.643135	5.5556839999999985	5.814649	6.390534	22.29409	28.6381	23.871614	16.049685	52.406514	30.524808000000004	11.878271	18.660076000000004	31.944526	16.078007	31.157604	48.159503	0.0	0.0	0.0	1.47092	0.0	0.0
si:ch211-266o15.1	si:ch211-266o15.1	1.723388266666667	-2.0217381000049103e-07	0.0014426950478549	1.1320370364216005e-14	6.14690894016391e-13	0.0	0.0	0.0	0.0	0.0	0.0	0.0	17.041048	0.959435	1.35	0.0	6.407044	0.0	18.695673	4.526773	2.0262830000000003	0.0	0.0	0.0	0.0	0.0	0.0	0.0	0.0	0.0	0.0	0.0	0.695392	0.0	0.0
cap2	cyclase associated actin cytoskeleton regulatory protein 2	5.936129533333332	-12.2184006751605	3.38777131550585	1.1563684020308099e-14	6.25022425739863e-13	0.0	0.0	0.0	0.0	0.0	0.0	1.599281	13.194657000000001	0.498472	2.499133	4.3621050000000015	4.551427	6.593416	0.0	6.66303	8.216067	2.03338	48.811452	17.22417	9.746292	17.487891	7.21998	2.963148	1.829353	18.875306	0.0	0.047014	0.435023	2.954543	0.278746
wdr89	WD repeat domain 89	0.8680039999999999	2.0814816733006398e-07	0.00144269504747805	1.2308321553435801e-14	6.622326614800622e-13	0.0	0.0	0.0	0.0	0.0	0.0	0.0	0.0	0.0	5.819896	4.82648	4.739493	0.0	0.0	0.8393299999999999	0.11417	0.0	0.0	0.34120100000000003	0.430209	0.0	0.0	0.0	0.0	0.0	0.0	2.909837	0.0	6.019504	0.0
cox7a2l	cytochrome c oxidase subunit 7A2 like	141.09020669999995	-1.38821964257614	0.19214891635724696	1.2608822437258399e-14	6.753170671737072e-13	19.870564	41.274999	103.046407	46.18062000000001	77.602097	41.289709	200.325628	155.834326	150.759214	177.98521200000005	187.095492	125.525289	131.643113	141.701375	176.92500800000005	137.497516	157.788648	129.683516	123.132914	155.105688	151.449185	155.48606	185.242268	148.31161200000003	189.207169	156.689278	206.55188	163.506246	149.369665	246.625503
pros1	protein S	1.2019861333333333	-1.94278086873843e-07	0.00144269504667329	1.37466302953104e-14	7.32925541944082e-13	0.0	0.0	0.0	0.0	0.0	0.0	0.0	0.418565	8.08453	1.078048	8.534303000000001	1.042362	0.0	0.0	0.0	0.0	0.0	0.0	0.0	0.0	7.322825999999999	6.702017	1.949447	0.0	0.0	0.927486	0.0	0.0	0.0	0.0
grk3	G protein-coupled receptor kinase 3	3.5676306333333327	-2.54198058352512e-06	0.00144269614271032	1.81698138436558e-14	9.64391515854938e-13	0.0	0.0	0.0	0.0	0.0	0.0	3.70454	1.092276	7.690942999999999	4.827282	5.144151	0.0	6.36469	0.0	3.211797	3.557435	0.0	2.973443	2.770235	9.150568	4.0383049999999985	0.602945	5.783568	3.820621	16.765413	0.335297	9.365883	4.736058	6.541372	4.552097
ibtk	inhibitor of Bruton agammaglobulinemia tyrosine kinase	0.8313066333333333	-1.97459320003085e-07	0.00144269504737723	1.9459569664344202e-14	1.02821573701779e-12	0.0	0.0	0.0	0.0	0.0	0.0	0.0	12.04931	0.0	0.0	0.0	0.0	0.0	0.0	0.0	0.0	0.0	0.31550500000000004	6.132954	2.161042	0.0	0.0	0.003058	2.668661	1.549501	0.0	0.0	0.059168	0.0	0.0
mstnb	myostatin b	9.202137566666668	-1.64206957030769e-06	0.00144269550508899	2.1774094327461103e-14	1.1453756850913995e-12	0.0	0.0	0.0	0.0	0.0	0.0	16.462928	1.219484	4.6257470000000005	4.3699629999999985	12.53955	0.0	2.667187	13.854354999999998	2.686276	3.35936	2.628625	9.568547	72.778867	24.622312	4.832907	62.653463	22.795084	4.784982	2.308593	0.0	3.321271	1.404339	2.580287	0.0
si:dkey-238o13.4	si:dkey-238o13.4	31.191685200000002	-1.62526975244207e-06	0.00144269549551467	2.63972393742086e-14	1.3823940957613301e-12	0.0	0.0	0.0	0.0	0.0	0.175276	61.696138	46.795422	53.029109	0.0	64.83551	110.468114	36.887152	24.953971	84.038149	11.379516	20.518039	0.0	3.412824	19.727349	27.935129	29.660090000000004	13.998779999999998	206.12146	0.659004	35.665064	1.477718	4.439549	77.877193	0.0
tulp1a	tubby like protein 1a	60.34323803333333	-1.22267948733272e-05	0.0014427182377934199	3.03525366713742e-14	1.5824953079593e-12	8.427742	6.5329760000000014	5.101178999999999	12.216039	22.305381	2.342127	154.160466	126.00371000000001	104.878133	45.68287	66.232619	63.461220999999995	51.188625	57.46380599999999	67.357582	35.21585400000001	50.961346999999996	84.54045400000003	26.561840999999998	65.878547	60.684162	28.724055	68.287811	43.624814	88.81868100000001	55.06685399999999	77.61236299999999	106.980114	75.88503099999998	148.100737
ankrd33ab	ankyrin repeat domain 33Ab	16.406222366666665	-1.02229503080628e-05	0.00144271312422978	3.97947695872578e-14	2.0656465640822e-12	0.0	0.0	0.0	0.0	0.8866059999999999	0.0	4.566343	7.562342999999999	0.910138	16.309276	0.0	58.70480899999999	38.38491	14.488806999999998	25.521603	17.044644	12.280836	31.089737	1.572357	6.606461	54.327426	15.731068999999998	13.310674	53.67225	15.039717999999999	21.287570000000002	14.046748999999998	43.902381	8.451013	16.488951
COX5B		281.09333210000005	-1.47195716702503	0.20839907103920494	4.04273441404344e-14	2.08927805266113e-12	133.083091	39.296887	112.45256299999998	62.0941	121.931441	147.219054	354.513742	396.655727	335.241152	374.616385	508.18891500000007	295.577961	256.313647	282.028229	313.3636130000001	209.372185	257.32166	335.5150240000001	186.937858	299.5286680000001	224.234339	227.460067	317.008582	354.129988	438.03672	305.77942	351.0820700000001	413.758041	295.4029230000001	484.65591100000006
rho	rhodopsin	36852.9009804	4.77583017234926	0.644925539461094	4.7562905505524695e-14	2.4473088016227e-12	156975.17671600002	169043.728745	178429.076367	182101.232704	175345.69263399998	107969.199981	17516.554184	4378.316433	2680.081288	10209.81788	2052.218785	14216.008187	3646.933611	11521.044548	4402.888528	8535.45629	6168.955775	437.19929	13594.838601	5128.891311	410.605691	1404.671452	209.655648	2181.841224	2064.214993	9845.402329	3566.126286	2058.007933	110.685003	9382.506995
tpd52l1	tpd52 like 1	170.85795549999997	-3.41305403169828	0.494259547163188	4.90839629606826e-14	2.51459276332923e-12	19.82212	25.195834	16.596555000000002	13.723574	7.93514	0.0	166.61678600000002	211.433256	308.863248	197.23567	161.259508	429.36519100000004	308.63142999999997	248.523655	268.23341	190.267323	171.174846	223.294365	198.130022	281.226565	199.035753	88.50961099999998	139.28914	167.957304	143.893131	124.43512199999999	347.857169	167.95471600000005	178.37191	120.906311
rx3	retinal homeobox gene 3	7.768486599999999	-1.85259424323347e-07	0.00144269504676167	5.318941357723632e-14	2.7131206068423197e-12	0.0	0.0	0.0	0.0	0.0	0.0	0.13908199999999998	63.523149	0.0	22.739225	28.532558	0.0	0.144174	0.0	0.0	0.0	0.0	0.0	0.0	116.997765	0.219381	0.0	0.0	0.0	0.0	0.0	0.759264	0.0	0.0	0.0
sept12	septin 12	22.881839033333332	-2.6129404514108896e-06	0.00144269617891995	5.45396917963271e-14	2.7700051225694904e-12	0.5952970000000001	0.0	0.0	0.049978	0.0	0.0	37.902637	0.0	17.50595	43.470426	3.730837	16.595816	3.5495620000000003	13.259970000000001	66.01916899999999	5.634712	22.123594	53.849317000000006	30.999696000000004	23.382868	10.541286999999999	10.231759	62.04019399999999	2.033635	54.469727	22.821822	54.96058000000001	36.669986	54.822486	39.193866
trim9	tripartite motif containing 9	2.2509713000000007	5.8885010275379e-07	0.00144269509756377	5.5447986228107596e-14	2.80404987865147e-12	0.0	0.0	8.773747	0.0	0.0	58.75539200000001	0.0	0.0	0.0	0.0	0.0	0.0	0.0	0.0	0.0	0.0	0.0	0.0	0.0	0.0	0.0	0.0	0.0	0.0	0.0	0.0	0.0	0.0	0.0	0.0
ercc2	excision repair cross-complementation group 2	3.987056133333333	-2.1031974840851004e-06	0.00144269579745006	5.6437881935202006e-14	2.84191266172002e-12	0.0	0.0	0.0	0.0	0.0	0.0	1.136901	0.0	2.262502	20.812455	0.0	5.990474	0.777251	11.902678	1.292319	3.74316	1.066753	2.700088	0.0	16.288423	1.1597620000000002	11.783421	3.295464	3.32513	10.620649	2.47301	4.182985	10.65785	2.592021	1.548388
jph3	junctophilin 3	2.846204	-6.8115127110805	0.973248843544218	5.6746703063345706e-14	2.84530383912937e-12	0.064347	0.0	0.06089600000000001	0.0	0.0	0.0	3.107767	13.318089	1.517524	0.643084	12.885647	0.122218	0.490694	1.220745	4.603104	2.904647	4.281185	0.337187	2.823336	5.546983	0.234259	1.213823	0.865859	0.386235	1.056678	1.696922	5.168659	9.581578	4.566852	6.6878020000000005
ciarta	circadian associated repressor of transcription a	2.2798052333333336	-2.5016960736553397e-07	0.00144269505153832	6.39138292101292e-14	3.19108749823285e-12	0.0	0.0	0.0	0.0	0.0	0.0	0.0	2.873084	0.0	9.747923	0.0	13.911561	0.0	0.0	8.18149	0.0	0.0	0.0	0.0	7.330607	0.0	10.720685	0.0	0.0	0.0	0.0	5.363987	0.0	10.26482	0.0
clul1	clusterin-like 1 (retinal)	1610.1278134666668	-4.39119636767323e-06	0.00144269817580044	7.75669804297972e-14	3.85642080339367e-12	5.96711	10.659069	0.446625	2.688765	0.8548110000000001	269.7557	1571.893091	1257.1257529999998	1476.8466560000004	1680.3851329999998	1963.3020649999999	1435.507264	1705.81414	1362.734004	2097.130977	1808.104061	1865.8601649999998	2410.459783	2306.6955940000003	1634.08578	1147.013115	791.6569460000002	1863.214755	2303.6850860000004	4028.7077719999997	3286.6460899999997	2360.471918	2452.800655	2964.35556	2238.965961
ndufa4l	NADH:ubiquinone oxidoreductase subunit A4 like	547.5127010666668	-0.909662572926605	0.130569792235145	1.0143375494272301e-13	5.02182325416011e-12	377.268648	248.045432	267.589066	307.982097	237.706569	273.347838	445.396872	481.54690899999997	518.996056	493.895144	505.220684	563.988834	516.216215	537.539892	575.3458119999998	533.408108	699.2130559999999	1001.032159	675.217945	620.7241540000001	493.00664000000006	605.912133	763.8714209999999	823.087187	699.1064849999999	567.9159900000002	665.0228400000001	645.837111	538.0418589999998	743.897876
ndufb10	NADH:ubiquinone oxidoreductase subunit B10	246.34769020000005	-1.27377764828576	0.183771627854636	1.0503163730492499e-13	5.17819155800807e-12	38.864482	67.05471700000001	141.64532	91.325762	139.503249	138.759458	288.94294	220.877446	320.83948	292.538249	316.784668	297.262587	263.983298	231.728803	277.760472	250.399775	326.142982	402.270283	237.173779	235.858548	288.865094	269.888944	265.097059	246.853992	271.014851	291.670602	327.53707	323.637597	182.321379	343.8278200000001
inaa	internexin neuronal intermediate filament protein alpha a	714.1502598333334	-1.74479594449049e-05	0.00144274700654687	1.0792339995045402e-13	5.29858925673415e-12	29.051386	0.0	65.286073	100.120692	86.536327	108.224649	411.903668	620.8062940000002	670.69163	623.6583009999998	344.872944	829.929593	1013.17658	1051.589131	1037.55196	762.40557	590.447309	854.8357779999999	720.84715	836.368637	908.7039	822.7429900000002	1108.424948	866.065885	1173.923272	1119.486894	1171.986988	1267.497219	1274.390136	952.981891
pdp1	pyruvate dehyrogenase phosphatase catalytic subunit 1	7.526690833333332	-8.324862819238409e-07	0.00144269513747783	1.14944713771894e-13	5.6198903003080104e-12	0.0	0.0	0.0	0.0	0.0	0.103321	0.0	14.895517000000002	0.0	5.014528	6.404574	0.099243	2.519441	12.723733	11.097734	8.308743	3.642782	14.086932999999998	3.081381	7.455383	10.333342	5.096636	6.269886	6.711854	36.134681	7.110328999999999	15.821517000000002	26.909991	3.349906	18.62927
ppa1a	pyrophosphatase (inorganic) 1a	285.2329931000001	-2.67357662486329e-06	0.00144269623235186	1.23916689783776e-13	6.03351386662078e-12	0.0	0.0	0.0	0.0	0.335834	25.912585	342.678478	265.47196	376.098735	272.860922	168.519154	395.539918	521.319984	298.324119	299.472351	250.893267	229.46402200000003	229.874374	98.500338	304.783116	187.284899	295.630207	195.454902	192.353264	621.783966	412.459834	573.525045	513.7989809999998	747.917476	736.732062
faimb	Fas apoptotic inhibitory molecule b	742.9239313333335	1.29573266269603	0.183587832092873	1.3591791424638302e-13	6.59062050849849e-12	1481.067667	1097.736364	1279.767432	1491.104563	1821.878163	895.2538789999999	479.46372300000013	312.923825	478.103318	503.526015	381.162831	622.131138	571.352539	400.175555	417.439723	557.6219120000002	617.7143599999998	546.463547	474.547519	688.397642	510.283254	672.126211	500.40321100000006	482.860021	1094.9782710000004	988.481365	815.509304	721.262714	543.85515	840.126724
atp5po	ATP synthase peripheral stalk subunit OSCP	862.1167664666667	-0.8700898291437109	0.125991230731298	1.36982945093703e-13	6.61504115589796e-12	665.9684080000002	344.541649	569.346723	340.529958	421.836706	422.982376	966.373448	1001.740931	917.149606	867.4817320000002	1133.309964	910.043114	753.3025650000002	894.2637990000002	821.2235730000001	728.00852	827.5397959999998	1040.1259519999999	703.7899990000002	938.94516	832.6397599999999	744.808888	859.9531330000002	1065.7265320000001	1455.203466	1287.3504380000002	1080.789853	1113.9619519999999	903.8137779999997	1250.751215
cnga1a	cyclic nucleotide gated channel alpha 1a	59.94377193333334	5.28175537595157	0.7256805742268739	1.46005281962439e-13	7.021960152503768e-12	73.26436	196.075923	426.36065099999996	322.887831	367.341082	267.452103	8.193888000000001	1.284836	2.156425	18.073439	4.516883999999999	9.968219	4.798332	8.046928	11.701763	17.297	4.27432	0.161144	17.320048999999994	4.890772	0.153672	8.036832	0.234482	2.3269990000000003	0.541197	3.375655	7.238853	1.51796	0.0	8.821558999999997
gnb1b	guanine nucleotide binding protein (G protein) beta polypeptide 1b	1345.0302060333333	4.45046577344277	0.6156586464056689	1.52641990443955e-13	7.31130314390701e-12	3453.322938	7159.803585	7306.933753	5568.4056630000005	6703.840905000001	3758.88205	1157.702475	177.07422599999995	141.938192	497.060919	71.390525	691.5081230000001	202.69448	677.758388	172.58205800000005	300.607054	124.596653	78.75721600000001	594.0920239999998	292.202462	41.967105	83.84411999999999	32.484266999999996	187.707404	54.85505500000001	259.75447699999995	130.40867799999998	80.079151	9.479229	339.173006
atp5mc3b	ATP synthase membrane subunit c locus 3b	1019.8145331000001	-1.06221755821008	0.15413404159597502	1.53935301603988e-13	7.34339942833923e-12	503.73122500000005	435.28714	522.538539	327.31778900000006	435.93069	653.3127089999998	1343.702753	1133.287747	978.348476	1224.356168	1993.962923	1027.265423	952.728838	1169.470132	826.6177049999999	1213.768153	1319.111768	1320.170899	863.213371	975.6681219999997	1049.6316700000002	855.954	905.9292109999999	1265.464707	1620.4067699999998	1099.360998	1097.497692	1192.945267	916.831334	1370.623774
atp5mea	ATP synthase membrane subunit ea	150.07139053333339	-1.4307315359276598	0.20809229748151295	1.59541326219461e-13	7.549700589734559e-12	81.64577	36.635751	63.444711	58.626963	73.447642	21.508000000000003	152.399934	157.69878400000005	170.62551399999995	177.851733	193.076109	131.442076	150.368214	154.362438	195.977119	157.973729	174.986795	112.205288	146.238427	171.46381100000005	187.131103	169.68698500000005	108.765613	155.06550900000005	266.774184	232.532011	265.322927	161.015512	117.403279	256.465785
myo1ea	myosin IEa	1.2437718999999998	2.00713032228184e-07	0.00144269504436256	1.59433513862092e-13	7.549700589734559e-12	26.848237	0.0	0.0	0.0	10.46492	0.0	0.0	0.0	0.0	0.0	0.0	0.0	0.0	0.0	0.0	0.0	0.0	0.0	0.0	0.0	0.0	0.0	0.0	0.0	0.0	0.0	0.0	0.0	0.0	0.0
cdkn1ca	cyclin-dependent kinase inhibitor 1Ca	2.773097433333333	5.92198006892766e-07	0.00144269509814896	1.64738311459776e-13	7.76444609572217e-12	78.440372	0.0	0.0	0.0	4.752551	0.0	0.0	0.0	0.0	0.0	0.0	0.0	0.0	0.0	0.0	0.0	0.0	0.0	0.0	0.0	0.0	0.0	0.0	0.0	0.0	0.0	0.0	0.0	0.0	0.0
mpp7a	membrane protein palmitoylated 7a (MAGUK p55 subfamily member 7)	6.332924366666666	-3.72408308704479e-06	0.00144269731825018	1.7332060141928305e-13	8.136400982165001e-12	0.0	0.0	0.0	0.81067	0.137991	0.0	6.472584	18.909053	20.376423000000006	9.896655	4.209432	0.731121	4.316602	11.069751	11.104156	11.76953	2.432329	7.420385	17.708668	1.440497	7.62177	3.568804	6.844084	10.334257	3.532989	2.46118	8.267572	8.361491000000001	6.68369	3.506047
rasa3	RAS p21 protein activator 3	4.468466966666667	-1.73469810978237e-06	0.00144269555696024	1.9364524372034e-13	9.054452010939552e-12	0.0	0.0	0.0	0.0	0.0	0.0	2.420418	0.760636	2.69983	20.52586	0.0	0.0	2.137654	0.0	0.103231	3.037294	0.695154	3.924698	4.3701870000000005	0.7373890000000001	28.519361	9.744244	12.176777	2.437431	5.1158470000000005	4.540355	2.271362	1.512166	15.425065	10.89905
kitlga	kit ligand a	63.88915476666667	-3.2367625858762198e-06	0.0014426967678152099	2.0809853192963401e-13	9.69179842579792e-12	0.0	0.0	4.832253	0.0	4.414708	0.0	41.125976	25.449031	39.43989600000001	66.42657200000001	95.90995399999998	92.819042	62.852204	217.649087	153.254661	90.040961	80.130546	1.878589	32.70057499999999	116.64381000000002	107.69938300000001	55.862802	64.10283000000001	91.031174	74.194616	123.90419699999998	85.54414799999998	63.810157999999994	65.126193	59.83127700000001
bmb	brambleberry	1.8667849666666665	4.382611660063649e-07	0.00144269507062967	2.1625269701432604e-13	1.00319115311803e-11	36.402608	1.176012	0.0	18.424929000000002	0.0	0.0	0.0	0.0	0.0	0.0	0.0	0.0	0.0	0.0	0.0	0.0	0.0	0.0	0.0	0.0	0.0	0.0	0.0	0.0	0.0	0.0	0.0	0.0	0.0	0.0
ndrg1b	N-myc downstream regulated 1b	2087.251729333333	-3.63477895407117e-06	0.00144269720315888	2.29411897994773e-13	1.0600628996362401e-11	0.439973	0.82991	3.2179900000000004	22.31448	17.453516	343.435665	2012.083834	3291.801143	2837.7487690000007	1276.392499	1020.542766	2918.880334	4708.033102	4879.225018	2703.672687	1975.263746	2643.100831	671.539407	2806.897104	1541.634784	1924.721534	249.163248	1230.211441	1225.916549	3574.360434	3627.383117	3170.484459	4810.206107	5873.0268270000015	1257.570606
paplnb	papilin b proteoglycan-like sulfated glycoprotein	1.241060133333333	-3.1615819819099605e-07	0.00144269505740565	2.35273788573804e-13	1.08290275420513e-11	0.0	0.0	0.0	0.0	0.0	0.0	0.0	0.0	0.962085	16.434718	0.0	5.834573000000001	2.833567	0.0	0.0	4.890759	0.0	0.0	0.0	0.0	2.153424	0.0	0.0	0.0	0.0	0.0	3.3869010000000004	0.0	0.735777	0.0
cox6c	cytochrome c oxidase subunit 6C	175.75791553333332	-1.22619089422069	0.17984234903783702	2.4609868704250796e-13	1.1283193888801e-11	71.897539	73.435866	76.721604	51.23671	74.365176	97.178124	143.727325	122.44881200000002	216.484247	176.877242	243.905146	145.236391	141.519045	122.018235	133.341189	156.741313	164.133198	265.247381	241.034432	210.326567	143.519623	200.216858	279.21564900000004	248.469813	255.021155	149.829629	260.529065	227.616698	212.14849300000003	368.294941
rab32a	RAB32a member RAS oncogene family	2.7509920000000005	-1.82143381984856e-07	0.0014426950430764401	2.52214293961679e-13	1.15187636656995e-11	0.0	32.782548999999996	0.0	0.0	6.640097999999999	43.107113	0.0	0.0	0.0	0.0	0.0	0.0	0.0	0.0	0.0	0.0	0.0	0.0	0.0	0.0	0.0	0.0	0.0	0.0	0.0	0.0	0.0	0.0	0.0	0.0
prodhb	proline dehydrogenase (oxidase) 1b	0.6374110666666667	-1.04048068458689e-07	0.00144269504225123	2.61925473218248e-13	1.19160920885352e-11	0.0	0.0	0.0	0.0	0.0	0.0	0.0	0.0	1.037892	0.0	0.0	0.0	0.0	0.0	0.0	0.0	0.0	1.624931	0.0	0.0	1.998192	3.713958	0.0	0.0	0.0	4.359593	0.0	0.0	2.905543	3.4822230000000003
rmdn3	regulator of microtubule dynamics 3	13.9777263	-6.8641892453447e-06	0.00144270248170204	2.7934551462205603e-13	1.26597238415065e-11	1.7328599999999998	1.2650290000000002	0.510443	2.691346	0.185005	0.0	12.102808	11.833761	22.165519	23.559252	16.542254	8.810533	2.873479	10.114267	14.202615	6.095745	10.030058	56.30909200000001	32.845021	18.58196	24.272719	11.378243	9.015171	8.2512	27.605237	3.94125	23.396899	18.929705	15.809154	24.281164
hyal1	hyaluronidase 1	2.1182293666666667	-4.3822480761832e-07	0.0014426950738711801	3.1011852220728694e-13	1.40004848550516e-11	0.0	0.0	0.0	0.0	0.0	0.0	0.0	0.0	0.0	3.888371	0.0	0.0	0.0	0.0	0.0	0.0	0.0	0.0	0.0	0.0	0.0	9.289014	0.0	8.977021	17.379158	5.935895	14.372794	0.0	3.704628	0.0
fam117ba	family with sequence similarity 117 member Ba	2.2058602	6.54914594509741e-07	0.0014426951116323196	3.24908038421153e-13	1.4612180979833806e-11	0.0	49.351667	0.0	0.0	0.0	16.824139000000002	0.0	0.0	0.0	0.0	0.0	0.0	0.0	0.0	0.0	0.0	0.0	0.0	0.0	0.0	0.0	0.0	0.0	0.0	0.0	0.0	0.0	0.0	0.0	0.0
dhrs7b	dehydrogenase/reductase (SDR family) member 7B	2.096026333333333	-1.62984473679946e-07	0.00144269504504873	3.32420738277965e-13	1.48932074491607e-11	0.0	0.0	0.0	0.0	0.0	0.0	0.0	5.824717	2.8742970000000003	0.0	0.0	0.0	0.0	0.0	5.02076	0.0	0.0	0.0	0.0	0.0	0.0	0.0	4.18736	0.0	22.631928	11.41059	10.931138	0.0	0.0	0.0
rom1b	retinal outer segment membrane protein 1b	1406.1752987	4.8946673926539015	0.6835484323957322	3.403269274948021e-13	1.514808590581e-11	3612.512962	5346.246454	7140.805382000001	9108.762771	7640.072456999998	5337.923738	402.612915	103.885859	128.698226	336.366417	17.648666	723.788342	186.342094	202.915435	122.493384	268.16182000000003	257.009641	1.722057	181.004844	174.652526	6.41988	54.42812299999999	15.137049	67.992993	92.107142	183.24546899999999	119.670997	82.96257599999998	0.405069	269.263673
soga3b	SOGA family member 3b	1.3712668	-2.3830480606208897e-07	0.00144269504995528	3.40680876265777e-13	1.514808590581e-11	0.0	0.0	0.0	0.0	0.0	0.0	0.0	0.0	0.0	9.776767999999999	0.0	0.0	0.0	0.0	0.0	0.0	0.0	0.0	0.0	7.983072999999999	0.0	8.170573	5.110474999999999	0.0	0.7285370000000001	0.0	3.851709	0.0	5.516869	0.0
mmrn2a	multimerin 2a	24.968611766666665	-3.5997553101760597e-06	0.00144269715906673	3.7133002857971403e-13	1.64488034840405e-11	0.0	0.014137	0.0	0.0	2.8309040000000003	1.18264	25.064817	22.772679999999998	24.626386	40.809551	19.333748	8.048915	28.149753999999998	31.772910999999997	28.260990999999997	20.195953	12.982463	36.76951	24.465639000000003	19.736134	41.420077000000006	61.882387	18.789547	18.440955	56.83156699999999	39.158653	42.373342	46.957871999999995	25.475509	50.711311
vdac1	voltage-dependent anion channel 1	810.1834706000002	-1.60087911538933	0.23801470325890806	3.989387831278401e-13	1.7605601803727898e-11	83.776338	272.360818	445.48626900000005	256.34002200000003	353.900484	235.081573	1358.263549	1144.408252	1080.666946	1069.9868170000002	1495.1281110000002	974.512701	1079.411243	1100.3548529999998	896.942553	840.719181	1148.047511	898.1784610000002	929.858755	731.4071690000001	661.6936830000002	710.084886	973.3778699999999	899.7846659999999	973.125719	789.555838	727.9311610000002	748.8065150000001	572.9256300000002	853.3865440000002
ampd3a	adenosine monophosphate deaminase 3a	0.6778100333333333	5.85893104035001e-07	0.00144269509673637	4.29653885784048e-13	1.88903422992293e-11	0.0	0.0	2.791399	12.489209	5.053693	0.0	0.0	0.0	0.0	0.0	0.0	0.0	0.0	0.0	0.0	0.0	0.0	0.0	0.0	0.0	0.0	0.0	0.0	0.0	0.0	0.0	0.0	0.0	0.0	0.0
uqcrq	ubiquinol-cytochrome c reductase complex III subunit VII	116.7789538	-1.30822290430487	0.194671226956122	4.7550008195157e-13	2.08283177161165e-11	55.91153499999999	31.988257000000004	61.406766000000005	36.745805	52.459283	52.764235000000006	128.14032400000002	131.857336	103.390163	103.63352299999998	160.602257	167.88255600000005	98.490103	94.14219	104.722349	115.141658	124.856671	260.864621	113.22521199999998	122.172306	120.69691499999999	93.595986	118.005087	129.932421	194.29297000000003	134.63425200000003	85.78049399999998	157.000252	139.793579	209.239508
si:dkey-253d23.9	si:dkey-253d23.9	1.9179494333333331	-1.13896376310202e-07	0.00144269504265734	4.778380575253471e-13	2.0853206784522802e-11	0.0	0.0	0.0	0.0	0.0	0.0	0.0	0.0	0.0	0.0	0.0	0.0	0.0	0.0	0.0	0.117053	0.0	17.453219000000004	0.0	0.0	0.0	0.0	0.0	8.549631	0.0	15.660884	6.781662	5.677932	0.0	3.298102
zgc:163077	zgc:163077	1.1490527666666666	-1.3689879029545602e-07	0.00144269504369779	4.934494012504589e-13	2.145503429865e-11	0.0	0.0	0.0	0.0	0.0	0.0	0.0	0.0	5.737952	0.0	0.0	0.0	0.0	9.3008	0.0	0.0	0.0	10.295639999999999	0.0	0.0	0.0	0.0	0.22835100000000005	0.0	3.2916760000000003	0.0	2.690072	2.927092	0.0	0.0
egr3	early growth response 3	0.4728616666666667	-2.13425012542395e-07	0.00144269504798908	5.080180026783611e-13	2.2007265167496802e-11	0.0	0.0	0.0	0.0	0.0	0.0	0.0	0.0	0.0	0.0	0.0	0.0	0.0	0.0	0.0	0.0	0.0	0.0	0.063038	0.0	0.833684	0.657827	0.0	0.0	0.0	5.511247	1.208311	0.0	2.613891	3.297852
mavs	mitochondrial antiviral signaling protein	1.2442480333333334	-1.8780186203725606e-07	0.00144269504681377	5.20142410476205e-13	2.24499561268905e-11	0.0	0.0	0.0	0.0	0.0	0.0	0.0	0.0	0.0	2.242952	0.0	0.0	0.0	0.0	0.0	0.0	0.0	9.251466	0.0	0.0	2.389586	0.0	0.0	0.0	2.779316	2.957453	9.104569	0.0	0.0	8.602099
camk4	calcium/calmodulin-dependent protein kinase IV	1.1087992666666666	-2.95797472248448e-07	0.00144269505570789	5.25920811821856e-13	2.2616514327361105e-11	0.0	0.0	0.0	0.0	0.0	0.0	0.0	0.902706	7.2990119999999985	0.0	11.797012	0.0	0.0	0.0	4.852119999999998	0.5167109999999999	0.0	0.0	0.0	0.0	0.8248610000000001	0.0	0.0	0.0	7.071556	0.0	0.0	0.0	0.0	0.0
rapgef1b	Rap guanine nucleotide exchange factor (GEF) 1b	0.8306967333333333	-2.2199167870661107e-07	0.00144269504867951	5.29591893611029e-13	2.26915682997046e-11	0.0	0.0	0.0	0.0	0.0	0.0	0.0	0.0	0.0	4.601794	0.0	0.0	0.0	0.0	0.0	0.0	0.0	2.415301	0.0	0.0	0.7065170000000001	0.0	0.0	0.0	10.567677000000002	0.0	6.406427999999999	0.0	0.123843	0.099342
golim4b	golgi integral membrane protein 4b	1.4767386666666666	5.66295951569276e-07	0.00144269507169311	5.470959374285252e-13	2.33566356185519e-11	0.0	39.75192	3.144173	0.0	0.0	0.075801	0.0	0.0	1.330266	0.0	0.0	0.0	0.0	0.0	0.0	0.0	0.0	0.0	0.0	0.0	0.0	0.0	0.0	0.0	0.0	0.0	0.0	0.0	0.0	0.0
riox2	ribosomal oxygenase 2	1.4191773	-2.3759871272294301e-07	0.0014426950503173	5.600596428877171e-13	2.3823764520382606e-11	0.0	0.0	0.0	0.0	0.0	0.0	12.771069	0.0	0.0	0.0	0.0	0.0	0.0	0.0	0.0	0.662607	0.0	0.0	12.56027	0.0	0.0	0.8534940000000001	7.114032000000001	0.0	0.0	0.0	0.0	3.129616	0.0	5.4842309999999985
si:ch1073-104i17.1	si:ch1073-104i17.1	1.4148848	-2.02317297301738e-07	0.00144269504737928	5.632596578051329e-13	2.38736998126543e-11	0.0	0.0	0.0	0.0	0.0	0.0	0.0	0.369592	0.0	0.0	0.0	0.0	0.0	17.146786	0.0	0.0	0.0	0.0	0.0	0.0	11.685431	0.0	0.0	0.0	0.0	0.0	1.523498	3.129213	3.476425	5.115599
fkbp14	FKBP prolyl isomerase 14	4.029920066666667	-8.906608501953731e-08	0.00144269504215072	5.70518850713228e-13	2.4094708308078696e-11	0.0	0.0	0.0	0.0	0.0	0.0	0.0	0.0	0.0	0.0	0.0	0.0	0.0	15.910973000000002	27.110573	0.0	0.0	10.239325	32.542839	0.0	0.0	25.145108	7.4201820000000005	0.0	2.5286020000000002	0.0	0.0	0.0	0.0	0.0
camk1gb	calcium/calmodulin-dependent protein kinase IGb	330.64593403333333	-6.85207816631823e-06	0.00144270240513769	5.8320683971508e-13	2.4542593544152802e-11	0.15425899999999998	61.60771999999999	4.541336	31.448921	13.109534	71.449324	519.0556	529.676489	456.994687	469.063834	326.156963	370.287403	561.3389139999998	862.1841220000001	560.034547	362.261743	251.957065	299.968405	223.59426	358.6821700000001	384.012721	293.119725	235.755745	307.003399	376.417711	410.167364	497.909034	384.008619	316.302446	381.113961
pex7	peroxisomal biogenesis factor 7	2.4053761333333337	-1.9755002967661399e-07	0.00144269504736648	6.00098368159751e-13	2.5163555416463894e-11	0.0	0.0	0.0	0.0	0.0	0.0	10.450596	12.600811	0.0	0.0	0.370989	0.0	0.0	0.0	0.0	0.0	0.0	28.787007000000006	0.0	0.0	0.0	0.0	0.0	0.0	0.0	0.0	7.3267169999999995	5.684687	0.0	6.9404770000000005
prss23	serine protease 23	16.398353800000002	-1.4427884564289302e-07	0.00144269504448678	6.443534678378921e-13	2.68569613466652e-11	0.0	0.0	0.0	0.0	0.0	0.0	0.0	0.0	0.0	0.0	0.0	142.261774	53.44682	31.239406	56.18589300000001	118.802909	89.65725400000002	0.0	0.0	0.0	0.0	0.0	0.0	0.0	0.0	0.0	0.0	0.356558	0.0	0.0
toporsb	topoisomerase I binding arginine/serine-rich b	0.6019985333333333	-2.11925653661933e-07	0.00144269504817	6.4504116618062e-13	2.68569613466652e-11	0.0	0.0	0.0	0.0	0.0	0.0	1.941201	0.0	0.0	0.0	0.0	3.813183	0.0	0.0	2.5605860000000003	8.422080000000001	0.0	0.0	0.0	0.0	0.0	0.471477	0.0	0.0	0.0	0.0	0.0	0.317781	0.0	0.533648
depdc5	DEP domain containing 5	0.5373573666666666	-1.28953665225987e-07	0.00144269504324942	7.091239085022901e-13	2.942115145733269e-11	0.0	0.0	0.0	0.0	0.0	0.0	0.0	0.0	0.5220060000000001	0.0	0.0	0.940563	0.0	0.0	0.0	0.0	0.0	9.336827	0.0	0.0	0.0	3.734524	0.0	0.708329	0.808238	0.070234	0.0	0.0	0.0	0.0
olfm3b	olfactomedin 3b	1.8552831000000003	5.80170291078706e-07	0.0014426950955054802	7.42330529278313e-13	3.06908092157416e-11	0.0	0.0	0.0	0.0	13.093813	42.564679999999996	0.0	0.0	0.0	0.0	0.0	0.0	0.0	0.0	0.0	0.0	0.0	0.0	0.0	0.0	0.0	0.0	0.0	0.0	0.0	0.0	0.0	0.0	0.0	0.0
nlrx1	NLR family member X1	0.4357947	-2.43872976120354e-07	0.00144269505060877	7.59168878292359e-13	3.119756905047381e-11	0.0	0.0	0.0	0.0	0.0	0.0	1.466242	3.3119419999999997	0.0	0.0	0.0	0.283368	0.0	0.0	0.0	0.0	2.106394	0.0	5.189761	0.0	0.0	0.579462	0.0	0.0	0.13667200000000002	0.0	0.0	0.0	0.0	0.0
cant1a	calcium activated nucleotidase 1a	1.7336553333333335	-1.74543246775721e-07	0.00144269504591218	7.598830787987757e-13	3.119756905047381e-11	0.0	0.0	0.0	0.0	0.0	0.0	0.0	0.0	12.900332	0.0	0.0	0.0	11.012621	10.756052	0.0	4.430748	0.0	0.0	0.0	6.4370660000000015	0.0	0.0	0.0	0.0	0.0	0.0	0.32621300000000003	0.0	6.146628	0.0
ext1b	exostosin glycosyltransferase 1b	0.7373388666666667	-2.2687827648829003e-07	0.00144269504934566	7.66846852471794e-13	3.13741543842887e-11	0.0	0.0	0.0	0.0	0.0	0.0	0.0	8.174109	0.0	0.0	7.341807000000001	1.10881	0.0	0.0	0.0	0.0	0.0	1.017867	0.0	0.0	0.0	0.4577520000000001	0.0	0.0	3.712127	0.0	0.0	0.0	0.307694	0.0
si:dkey-3h3.3	si:dkey-3h3.3	2.254913633333333	-1.8142946788526894e-07	0.00144269504640318	7.71196726125538e-13	3.1442944719505895e-11	0.0	0.0	0.0	0.0	0.0	0.0	0.0	0.0	13.861286999999999	7.5795720000000015	0.0	0.0	0.366499	21.909596	9.869869	0.0	0.0	0.0	0.0	0.0	0.0	5.620554	0.0	0.0	0.0	0.0	0.0	8.440032	0.0	0.0
wdr90	WD repeat domain 90	0.8121617000000001	-1.94448825379892e-07	0.0014426950471688699	8.598484823948349e-13	3.4936533338132196e-11	0.0	0.0	0.0	0.0	0.0	0.0	0.0	4.679304	0.0	0.0	0.0	0.0	0.0	0.0	0.0	0.0	0.0	0.0	5.215086	0.0	0.0	0.0	1.530527	9.107253	2.555382	1.052893	0.0	0.0	0.224406	0.0
zgc:171435	zgc:171435	2.7192992666666664	-2.0223966031107605e-07	0.0014426950475592301	8.76808360459024e-13	3.55032058807171e-11	0.0	0.0	0.0	0.0	0.0	0.0	0.0	0.0	0.0	9.154261	0.0	3.610234	17.604903	0.0	0.0	0.0	0.0	0.0	0.248902	0.0	0.0	28.602231	0.0	13.849234	0.0	0.0	0.0	0.0	8.509212999999999	0.0
plppr5b	phospholipid phosphatase related 5b	8.754338933333335	-2.58287273984676e-06	0.00144269619132113	1.05217815396614e-12	4.2458271192407786e-11	0.0	0.0	0.0	0.0	0.0	0.0	3.886796	3.29314	6.30849	6.168106	1.463369	0.0	1.597368	11.107634	6.059978	1.005447	29.018859000000006	31.273211	24.35177	13.620838	14.106882	73.066511	18.561389	11.947598	2.3443240000000003	1.3893879999999998	1.493139	0.5659310000000001	0.0	0.0
snx9b	sorting nexin 9b	1.5136771	5.82607138154659e-07	0.0014426950960969801	1.10001946078253e-12	4.42373013870326e-11	39.410626	0.0	0.0	0.0	5.9996870000000015	0.0	0.0	0.0	0.0	0.0	0.0	0.0	0.0	0.0	0.0	0.0	0.0	0.0	0.0	0.0	0.0	0.0	0.0	0.0	0.0	0.0	0.0	0.0	0.0	0.0
dhx37	DEAH (Asp-Glu-Ala-His) box polypeptide 37	1.0834058000000002	-2.89496388470725e-07	0.0014426950550317302	1.1548080210097299e-12	4.6282662964481795e-11	0.0	0.0	0.0	0.0	0.0	0.0	0.0	0.546408	0.0	5.537758	16.859213	0.0	0.0	0.0	0.0	0.0	0.0	0.0	0.0	0.0	0.0	0.0	5.996494	0.0	0.0	0.212237	0.999661	0.0	1.68385	0.666553
ank3a	ankyrin 3a	1.7299889666666668	-2.04448967730813e-06	0.00144269575092371	1.23922190929026e-12	4.94974635836175e-11	0.0	0.0	0.0	0.0	0.0	0.051292	5.955047999999999	9.573857	1.447024	9.288893	1.724647	1.484977	0.08762700000000001	2.249651	0.401878	2.0626990000000003	0.640784	0.711164	0.058587	0.008592	1.7950979999999996	0.9880110000000001	1.132539	0.0	0.458009	0.6559280000000001	6.097283	1.4148209999999999	3.5160739999999997	0.095186
si:dkeyp-50b9.1	si:dkeyp-50b9.1	1.5822758	5.86684328628753e-07	0.00144269509668958	1.27579496973902e-12	5.0786122055523106e-11	37.505026	0.0	0.0	0.0	9.963248	0.0	0.0	0.0	0.0	0.0	0.0	0.0	0.0	0.0	0.0	0.0	0.0	0.0	0.0	0.0	0.0	0.0	0.0	0.0	0.0	0.0	0.0	0.0	0.0	0.0
ndufb11	NADH:ubiquinone oxidoreductase subunit B11	161.5937430666667	-1.32867190749308	0.20227190282671895	1.28166360440772e-12	5.08479537061824e-11	61.270357	47.929579	87.564363	91.470785	42.503517	49.668642	206.762227	189.26332	112.615173	148.467094	238.268819	187.030122	127.878221	119.764556	211.013391	231.665799	157.890983	217.235977	169.693309	228.283886	263.369924	114.453245	132.021581	122.485978	244.056751	170.409086	183.675922	220.736072	224.560118	245.80349500000003
ormdl1	ORMDL sphingolipid biosynthesis regulator 1	440.30658763333327	-2.6013999195137303	0.4016108246588211	1.28922275232556e-12	5.0976213727020394e-11	108.163648	13.810702	56.947584	50.916916	36.228113	165.11228300000002	149.926167	416.520483	340.255396	328.254534	132.306232	340.762448	419.34674	301.211018	415.375489	387.845351	466.118886	670.2270129999998	858.951283	944.419042	388.98924500000004	1044.6049039999998	922.126868	1013.652304	478.428129	546.9536780000002	674.1983329999998	393.801302	740.2309300000002	403.512608
otud1	OTU deubiquitinase 1	16.771601399999998	-9.91601598354001	1.81784034534457	1.3058615805130802e-12	5.14614281042997e-11	0.0	0.0	0.0	0.0	0.0	0.070622	0.0	56.33494399999999	30.207256	10.980976	32.461921000000004	57.62855500000001	7.6162100000000015	36.579765	8.231871	7.1997740000000015	1.258918	0.0	101.981931	0.0	0.573818	1.444917	2.321321	22.23885	0.0	10.072511	33.855637	39.804768	24.302968	17.980509
si:dkey-205h13.1	si:dkey-205h13.1	131.59186603333333	-4.369647722593791	0.6885372321515449	1.33888090725769e-12	5.2238522285487797e-11	9.51891	0.0	1.243498	0.0	2.084077	19.220796	35.468246	98.473615	205.353572	155.95136699999995	36.297184	124.955174	145.25596000000002	68.18633299999999	34.560616	140.1274	216.307116	244.328077	257.266995	181.60189000000003	200.49452	436.550739	254.635898	214.550456	153.15025500000002	69.50926899999999	269.385421	179.388114	131.82793800000002	62.06254500000001
rimkla	ribosomal modification protein rimK-like family member A	11.342787166666666	-2.9382708329736e-06	0.00144269646211425	1.33276053766246e-12	5.2238522285487797e-11	0.041306	0.0	0.0	0.0	0.0	1.265894	16.946758000000006	8.195541	25.430406	4.762735	42.2869	4.104756	3.008194	10.337911	11.729172	2.230682	18.982103	1.477493	11.611153	2.7637509999999996	16.622086	5.4726	13.285788	14.054412	41.459787	13.388069000000002	42.757121000000005	9.559771000000001	5.717327999999998	12.791898
cox6b2	cytochrome c oxidase subunit 6B2	575.2791955333333	-1.04941315926372	0.15959741660994	1.33502647532873e-12	5.2238522285487797e-11	231.70449100000002	118.06896	437.56727	188.94494699999998	302.742757	354.69397299999997	644.2235579999998	583.7008920000002	542.2748750000002	673.467074	697.5223950000001	501.604565	529.9794059999998	549.373263	563.5201559999999	620.4159410000002	656.6097740000001	790.1041449999997	453.799656	628.3089319999998	601.315892	531.598837	670.2663600000002	649.7356920000002	960.2681970000001	664.444645	736.8483110000002	831.0624089999999	626.9460100000001	917.262483
hook1	hook microtubule-tethering protein 1	2.0834436333333333	-2.4681102502949198e-06	0.00144269608994796	1.3471513741251201e-12	5.2387738090152605e-11	0.0	0.0	0.0	0.0	0.0	0.0	0.0	0.131188	0.0	4.8381870000000005	0.0	0.533672	0.0	1.295131	0.7695850000000001	2.786206	2.357203	3.345215	6.246575	1.040909	1.429864	0.659673	9.781423	1.09773	0.552437	3.530268	4.930507	2.57534	5.50418	9.098016
sat1a.2	spermidine/spermine N1-acetyltransferase 1a duplicate 2	344.1597280333333	-1.0498062759728999e-05	0.00144271185273163	1.3582259510213401e-12	5.2644659147646304e-11	67.76722600000001	41.506484	61.00253300000001	49.450502	50.873219	85.155218	358.139494	891.1825769999999	697.2267790000002	356.277549	258.61078	372.084842	1039.995894	907.049447	690.5130470000001	176.382769	307.975548	200.657943	201.190389	282.59871699999997	159.624855	334.263283	280.140512	302.193265	190.675097	252.951375	340.528873	395.346182	468.829311	504.598131
si:ch1073-342h5.2	si:ch1073-342h5.2	1.451599366666667	-4.2523409767995897e-07	0.00144269507191317	1.50032133329093e-12	5.796159432841639e-11	0.0	0.0	0.0	0.0	0.0	0.0	0.0	0.0	0.0	0.0	0.0	0.0	11.736112	0.0	7.559121	0.0	0.0	10.318126	0.0	0.0	0.388899	0.0	0.0	0.0	0.078989	9.429046	4.037688	0.0	0.0	0.0
kpna2	karyopherin alpha 2 (RAG cohort 1 importin alpha 1)	1.1953439666666663	5.86682247982503e-07	0.00144269509663657	1.57961348334046e-12	6.08254433797407e-11	0.0	33.614846	0.0	2.245473	0.0	0.0	0.0	0.0	0.0	0.0	0.0	0.0	0.0	0.0	0.0	0.0	0.0	0.0	0.0	0.0	0.0	0.0	0.0	0.0	0.0	0.0	0.0	0.0	0.0	0.0
si:cabz01076231.1	si:cabz01076231.1	460.31613769999984	-3.45864583059266e-06	0.0014426969847814199	1.76125553217267e-12	6.75989379009464e-11	0.140007	0.200766	0.0	6.804444999999999	0.124473	81.7728	451.05860099999995	375.14240099999995	447.62023600000003	327.267349	444.53145	571.217618	513.4339480000001	534.3505279999998	574.5567580000002	390.487225	857.060274	849.4058660000001	613.327634	562.8112659999998	478.250843	505.46687000000003	752.6582349999999	529.0941230000001	830.4653689999999	795.511975	599.428132	800.9036530000002	384.97077800000005	531.420508
si:dkey-11f4.16	si:dkey-11f4.16	4.419617733333333	-5.30408546721606e-06	0.00144269984882896	1.9076619032059904e-12	7.29804552125851e-11	0.0	0.0	0.0	0.0	0.0	0.0	1.811705	0.0	6.8548800000000005	10.394697	3.871362	5.623882999999998	0.0	21.397804	3.331715	5.674961	1.867867	4.07556	6.400013	2.941612	14.687374000000002	0.891898	4.6874080000000005	3.4653430000000003	3.906766	5.1393949999999995	7.079395	9.77913	0.0	8.705764
tmem79a	transmembrane protein 79a	1.4278891000000002	1.05029253820786e-06	0.0014426952280892301	1.9870876945375703e-12	7.577299127746329e-11	34.491809	0.0	0.0	0.0	8.344864	0.0	0.0	0.0	0.0	0.0	0.0	0.0	0.0	0.0	0.0	0.0	0.0	0.0	0.0	0.0	0.0	0.0	0.0	0.0	0.0	0.0	0.0	0.0	0.0	0.0
si:dkey-46i9.1		0.4461331333333333	4.92273127260458e-07	0.00144269507891538	2.0611483937505304e-12	7.834358555987921e-11	0.0	0.0	0.645626	0.0	0.0	12.738368	0.0	0.0	0.0	0.0	0.0	0.0	0.0	0.0	0.0	0.0	0.0	0.0	0.0	0.0	0.0	0.0	0.0	0.0	0.0	0.0	0.0	0.0	0.0	0.0
mn1a	meningioma 1a	0.8304727333333334	-1.95685332690237e-07	0.00144269504720124	2.1541474411200402e-12	8.16151745939467e-11	0.0	0.0	0.0	0.0	0.0	0.0	0.0	0.0	0.0	5.2620559999999985	0.0	0.448769	4.212326999999998	0.0	0.0	0.0	0.0	0.315778	5.763672	8.891748	0.0	0.0	0.0	0.0	0.0	0.0	0.019832	0.0	0.0	0.0
CR677617.1		49.3662349	1.77189430107298	0.265206490987317	2.2552656195149503e-12	8.4900302858609e-11	37.623591999999995	121.323031	157.666079	83.29128	160.66698	111.551597	9.684481	12.948786	25.92356	30.386456	40.183562	32.983175	39.388569	17.151179	20.313971	35.685814	51.002036	38.899157	45.761949	31.387692000000005	22.417824	35.524367	43.31778600000001	34.054990999999994	41.503388	30.106669000000004	37.639666	46.38204200000001	38.794476	47.422892
mgst2	microsomal glutathione S-transferase 2	16.257018733333332	-8.740747656573111	1.47207369645987	2.25408333284129e-12	8.4900302858609e-11	0.0	0.0	0.0	0.0	0.0	0.184678	4.443932	12.741996	6.384071	41.57544	19.424846	4.204871	0.0	12.061342	3.823058	16.384159	11.950434	5.536288	17.553413	0.0	0.0	0.0	21.930048	18.374595000000003	48.293597	44.669823	47.881135	53.75261800000001	63.220113	33.320105
gnat1	guanine nucleotide binding protein (G protein) alpha transducing activity polypeptide 1	9048.4879251	4.475304372727701	0.6532507956684079	2.32147127009365e-12	8.71143183933551e-11	27140.204391000007	46718.617475	39239.40546	46453.928885	43163.787484	29387.048781	4011.051498	1283.143299	1481.03621	2947.408075	483.475037	5111.860266	1812.04751	3259.801683	1071.7711359999996	2841.475141	1423.258047	212.019038	3276.484019	1826.21427	91.825935	480.287113	17.027841	710.199246	840.203044	1955.402344	992.072215	478.70839400000006	37.114308	2707.759608
CR855311.5		0.9806905666666668	5.88597634546967e-07	0.00144269509692315	2.34237538370833e-12	8.734243400707359e-11	22.583323	0.0	6.551362	0.0	0.286032	0.0	0.0	0.0	0.0	0.0	0.0	0.0	0.0	0.0	0.0	0.0	0.0	0.0	0.0	0.0	0.0	0.0	0.0	0.0	0.0	0.0	0.0	0.0	0.0	0.0
zbtb47a	zinc finger and BTB domain containing 47a	2.2035761333333337	5.83236860033019e-07	0.00144269509583428	2.34100425261777e-12	8.734243400707359e-11	0.0	0.0	2.667992	0.0	0.0	63.439292	0.0	0.0	0.0	0.0	0.0	0.0	0.0	0.0	0.0	0.0	0.0	0.0	0.0	0.0	0.0	0.0	0.0	0.0	0.0	0.0	0.0	0.0	0.0	0.0
trim46b	tripartite motif containing 46b	0.7430383333333332	5.85173085533799e-07	0.0014426950962101801	2.4576957543869704e-12	9.13534040187435e-11	0.0	1.91736	0.0	0.0	0.0	20.37379	0.0	0.0	0.0	0.0	0.0	0.0	0.0	0.0	0.0	0.0	0.0	0.0	0.0	0.0	0.0	0.0	0.0	0.0	0.0	0.0	0.0	0.0	0.0	0.0
egr1	early growth response 1	20.962060966666666	-2.48226426658677e-06	0.0014426960620592699	2.68938761402226e-12	9.96511140126549e-11	0.0	1.874038	0.0	0.0	0.0	0.0	11.427685	24.396694	19.553255	11.010654	1.7258330000000002	15.407338	42.463164	57.45080400000001	28.008508000000006	10.864969	3.648144	20.917801	26.819928000000004	7.19162	43.299036	24.353904	5.093711	3.091792	8.228417	12.303148	68.653334	73.243535	41.74120300000001	66.093314
nrl	neural retina leucine zipper	1.3534486	6.150920618238711e-07	0.00144269510239891	2.76604294949046e-12	1.02170169510489e-10	0.0	0.0	24.593773	16.009685	0.0	0.0	0.0	0.0	0.0	0.0	0.0	0.0	0.0	0.0	0.0	0.0	0.0	0.0	0.0	0.0	0.0	0.0	0.0	0.0	0.0	0.0	0.0	0.0	0.0	0.0
larp4ab	La ribonucleoprotein domain family member 4Ab	0.9969315999999999	-5.15726988653355	0.7854589076465441	2.91591407639998e-12	1.0736942363194099e-10	0.0	0.0	0.0	0.105235	0.0	0.0	2.566112	0.833528	0.13351300000000002	0.645011	0.872192	0.5414859999999999	0.767678	0.25108	0.987378	1.718748	0.158566	1.239203	2.107485	2.471425	0.966944	2.37165	6.172556	0.542126	0.416366	0.17357	1.139198	0.150646	1.55066	1.025592
adam22	ADAM metallopeptidase domain 22	0.9241153333333332	5.85659932042712e-07	0.0014426950962208801	3.2544385494057e-12	1.19461213170241e-10	22.685157	0.0	0.0	0.0	0.0	5.038303	0.0	0.0	0.0	0.0	0.0	0.0	0.0	0.0	0.0	0.0	0.0	0.0	0.0	0.0	0.0	0.0	0.0	0.0	0.0	0.0	0.0	0.0	0.0	0.0
si:dkey-235d18.6		1.1453712999999999	12.364537084271701	3.24451201114725	3.54326894030419e-12	1.29659434545355e-10	4.918171	4.047261	9.555275	4.949491	4.626005	6.264936	0.0	0.0	0.0	0.0	0.0	0.0	0.0	0.0	0.0	0.0	0.0	0.0	0.0	0.0	0.0	0.0	0.0	0.0	0.0	0.0	0.0	0.0	0.0	0.0
kcnv2b	potassium channel subfamily V member 2b	248.57614116666667	-3.458570399702e-06	0.00144269697669477	3.8069892943166106e-12	1.38878498002887e-10	0.0	0.221742	0.0	0.322656	10.242374	41.428821	643.285231	520.117977	396.72756	336.92732	311.305707	223.818669	265.336089	187.588797	436.712948	282.1356140000001	236.696404	221.040769	182.299228	206.081065	217.977735	378.160636	106.920111	372.574065	442.48865	251.789574	321.213479	316.427065	289.282498	258.161451
atp5pd	ATP synthase peripheral stalk subunit d	222.6186325333333	-0.7552780739376409	0.117520622305798	4.08453000160679e-12	1.48543262373249e-10	133.583593	133.726719	166.852629	107.015507	129.702316	93.864204	222.661389	226.55658	185.529037	207.916219	258.568398	176.9827	197.636186	237.71842400000003	185.484356	210.44724900000003	189.514579	283.911564	246.109604	223.871001	206.094482	254.363819	212.214432	321.030108	337.756629	250.070111	322.900592	325.536775	248.047629	382.892145
si:ch211-221f10.2		5.5700374	-4.21464070291571	0.678349987042821	4.15034487088095e-12	1.5047234958027796e-10	0.0	0.0	0.091185	0.306364	1.409864	0.0	2.484986	14.578221	4.684025000000001	5.430816	1.268032	3.945548000000001	5.781056	4.419231	8.67221	4.1541739999999985	4.253367	6.38516	8.528991	3.836617	15.479694	5.3925459999999985	2.010456	7.173578	6.005923999999999	4.251034	17.041607	10.408026	12.864961	6.243448999999999
map4k6	mitogen-activated protein kinase kinase kinase kinase 6	0.5047497333333334	5.88332679468223e-07	0.00144269509664394	4.579324408734402e-12	1.6551588806171e-10	0.0	0.0	5.717816	0.0	0.266389	9.158287	0.0	0.0	0.0	0.0	0.0	0.0	0.0	0.0	0.0	0.0	0.0	0.0	0.0	0.0	0.0	0.0	0.0	0.0	0.0	0.0	0.0	0.0	0.0	0.0
CABZ01055522.1		3.420861966666666	-2.61100646347957e-06	0.0014426961777008	4.97407104801996e-12	1.79047021973975e-10	0.0	0.0	0.222937	0.0	0.0	0.0	0.189201	1.68008	2.933679	1.857506	10.094323	4.168288	4.226089	0.743733	0.259353	0.11288	2.210775	1.441594	0.864725	5.914454	3.554911	2.1353560000000003	6.465279	0.0	9.041126	4.70941	14.996346	14.700110999999998	5.599642	4.504061
anks3	ankyrin repeat and sterile alpha motif domain containing 3	0.5160654	7.463231781041359e-07	0.00144269513314996	5.01447146324467e-12	1.79047021973975e-10	0.0	0.0	2.740231	12.741731	0.0	0.0	0.0	0.0	0.0	0.0	0.0	0.0	0.0	0.0	0.0	0.0	0.0	0.0	0.0	0.0	0.0	0.0	0.0	0.0	0.0	0.0	0.0	0.0	0.0	0.0
kcnab1a	potassium voltage-gated channel shaker-related subfamily beta member 1 a	0.6776217	5.84922185680445e-07	0.0014426950959184198	4.98425200734374e-12	1.79047021973975e-10	5.832989	0.0	0.0	0.0	0.0	14.495662	0.0	0.0	0.0	0.0	0.0	0.0	0.0	0.0	0.0	0.0	0.0	0.0	0.0	0.0	0.0	0.0	0.0	0.0	0.0	0.0	0.0	0.0	0.0	0.0
epb41l3a	erythrocyte membrane protein band 4.1-like 3a	0.4763587333333333	-2.81486667898585e-06	0.00144269640966998	5.011388972963579e-12	1.79047021973975e-10	13.110565	1.180197	0.0	0.0	0.0	0.0	0.0	0.0	0.0	0.0	0.0	0.0	0.0	0.0	0.0	0.0	0.0	0.0	0.0	0.0	0.0	0.0	0.0	0.0	0.0	0.0	0.0	0.0	0.0	0.0
si:ch73-216m24.3		3.9616925333333333	-1.5185905542507e-06	0.00144269543504969	5.84327714677517e-12	2.0801007438203e-10	0.0	0.0	0.0	0.0	0.0	0.0	13.190646	5.9006870000000005	3.290741	2.847518	0.0	8.200358	0.0	0.0	18.780013	2.345301	1.056757	5.211298	9.077249	7.9370660000000015	8.914515	4.01746	2.977266	6.991174000000001	0.0	0.0	5.566735	2.678008	4.858466	5.009518
fzd10	frizzled class receptor 10	0.7871857999999999	-6.942254483572299e-07	0.00144269512393808	6.3344143109626395e-12	2.24814469355641e-10	0.0	0.0	0.0	0.0	0.0	0.0	0.0	0.0	0.078048	0.0	0.0	0.0	0.212811	0.0	3.440664	0.0	10.519198	0.0	0.0	0.0	0.0	0.0	1.36953	1.622451	0.0	0.0	0.0	0.05760800000000001	0.0	6.315264
txndc9	thioredoxin domain containing 9	43.02190203333333	-2.0012650744974	0.319064040162299	6.5383074290435e-12	2.3135398329255102e-10	5.594349	10.596882	13.413595999999998	8.790661	12.193103	12.137621	45.833154	70.78071499999999	77.682451	44.709299	65.60763800000001	41.098806	42.936485	62.539711	111.19318999999999	64.550159	32.751195	41.604275	34.072804	25.482197	53.491886	35.693391	33.580799	9.426518	72.143431	40.486297	86.353389	40.432697	43.476224	52.00413800000001
cox6a1	cytochrome c oxidase subunit 6A1	564.5380021666666	-1.00840109258508	0.15953923839092002	6.799197740531409e-12	2.39865110708628e-10	431.579034	146.60512599999996	322.592557	216.701841	241.35055699999998	289.702504	607.794517	530.31344	561.9416930000001	604.6037600000002	772.074616	568.2468400000001	443.504537	462.658496	459.665682	639.216813	653.193097	926.7491890000001	615.42679	581.3905980000002	485.333833	493.880747	686.17179	734.3781730000001	961.530775	534.439917	752.346328	698.8809699999998	606.835501	907.0303439999999
fbxo32	F-box protein 32	3.2741687333333336	-6.60019339462714e-08	0.0014426950414767599	6.8573802307946e-12	2.41195555998366e-10	0.0	0.0	0.0	0.0	0.0	0.0	0.0	0.0	0.0	0.0	0.0	0.0	0.0	0.0	0.0	0.0	0.0	0.0	0.0	0.0	0.0	0.0	0.0	7.879259999999999	11.292863	22.117364000000002	9.994647	3.6813559999999996	9.601196000000002	33.658376000000004
mhc1zba	major histocompatibility complex class I ZBA	9.223373966666667	-9.243616058052048e-07	0.0014426951876368196	6.917090310725009e-12	2.42571652176407e-10	0.0	0.0	0.0	0.0	0.0	0.0	8.199845	68.240746	26.025653	22.694626	15.458745	9.480855	19.917008	0.0	10.901614	6.949309	0.0	18.095536	0.782179	0.0	0.080527	1.323038	0.557614	0.0	22.267887	0.0	18.659412	4.69249	8.166225	14.20791
mfsd12a	major facilitator superfamily domain containing 12a	5.851970966666666	-1.20541343543713e-06	0.00144269529081976	7.27167592929809e-12	2.54249725444865e-10	0.0	0.0	0.0	0.0	0.0	0.0	17.770902	9.96618	8.876756	5.219226	5.714305	0.0	6.890116	0.0	16.003055	0.68505	12.660186	0.0	22.718905	0.0	1.275911	2.6231880000000003	0.0	0.0	7.42163	9.77197	10.115109	17.106594	10.032295	10.707751
ngfrb	nerve growth factor receptor b	0.8222390999999999	5.86234449352301e-07	0.00144269509620088	7.7246873549896e-12	2.68495548978886e-10	21.324669	0.0	0.0	0.0	0.0	3.342504	0.0	0.0	0.0	0.0	0.0	0.0	0.0	0.0	0.0	0.0	0.0	0.0	0.0	0.0	0.0	0.0	0.0	0.0	0.0	0.0	0.0	0.0	0.0	0.0
slc44a5b	solute carrier family 44 member 5b	3.8676466333333335	-1.53983072502933e-06	0.00144269544703036	7.72088560572235e-12	2.68495548978886e-10	0.0	0.0	0.0	0.0	0.0	0.0	0.191366	0.4094	0.15456199999999998	9.912176	17.371366000000002	13.839255999999999	0.234986	0.046159	4.805009	1.303699	0.32577700000000004	8.913733999999998	0.0	0.0	17.093218	0.135984	4.9763660000000005	0.032499	12.175802	0.185519	9.154465	4.875344	6.549723	3.342989
glsb	glutaminase b	15.283256533333335	5.9100137386672304e-05	0.0014433010958533	8.31341899542612e-12	2.88108870656194e-10	0.0	0.023026	1.653702	0.024185	0.0	0.0	0.7985479999999999	18.020787	56.10003199999999	15.563902	19.915442	1.870057	39.14987	1.150478	41.115769	20.766873999999998	8.822911999999997	14.767476000000002	17.387785	23.859741	23.324061999999998	28.112038000000002	10.760378	23.727708	6.050707999999998	16.713952	19.161239	16.306797	3.8788980000000004	29.47133
nxnl2	nucleoredoxin like 2	117.06452366666666	2.52363206007457	0.386000768198271	8.41350719088208e-12	2.90722449355318e-10	202.866951	245.584223	348.815526	448.765322	367.466541	412.907507	55.002516	15.355436	12.191349	53.378713	27.730719	42.304872	30.798967	70.050558	10.768578	59.829963	36.236361	115.639857	88.925237	93.751463	117.622372	60.166966	114.200974	74.764332	114.063704	105.068357	69.08726899999999	59.28678100000001	40.318394	18.985902
itm2cb	integral membrane protein 2Cb	245.9704764	-1.49620918523547e-05	0.0014427281903673199	8.50599268081561e-12	2.92204407457873e-10	81.50364300000003	91.672963	53.503333	26.841995	40.290021	90.343917	296.935488	598.7931070000002	480.826565	199.680353	93.759724	301.034856	300.432722	242.745386	212.503584	255.7142	207.391377	176.605722	207.059962	328.9013740000001	275.02408	181.23795	319.093613	208.404948	220.129779	258.41039700000005	448.327409	295.524809	485.329879	401.091136
CSRNP3		0.5374597666666666	3.9219538232914e-07	0.00144269506305774	8.49890965487817e-12	2.92204407457873e-10	0.0	0.0	0.0	10.065315	6.058478	0.0	0.0	0.0	0.0	0.0	0.0	0.0	0.0	0.0	0.0	0.0	0.0	0.0	0.0	0.0	0.0	0.0	0.0	0.0	0.0	0.0	0.0	0.0	0.0	0.0
vwc2	von Willebrand factor C domain containing 2	1.0639388666666667	5.77027186607858e-07	0.00144269509409263	8.612946529158678e-12	2.95018456258944e-10	20.77876	0.0	0.0	0.0	0.0	11.139406	0.0	0.0	0.0	0.0	0.0	0.0	0.0	0.0	0.0	0.0	0.0	0.0	0.0	0.0	0.0	0.0	0.0	0.0	0.0	0.0	0.0	0.0	0.0	0.0
sall1a	spalt-like transcription factor 1a	12.052259433333333	-6.751572113243181e-06	0.00144270274797212	8.78826800264502e-12	3.00151193841062e-10	0.0	0.012497	0.0	0.0	1.248527	1.888912	13.378956	14.92306	19.127652	11.559761	25.87773	14.245823	15.133866	25.571723	13.527747	12.276716	9.349389	5.598084	8.819496000000003	7.4443259999999984	27.928591	17.779215	11.038425	25.563894	8.148358	14.785935	9.408197	7.199142	22.160244	17.571517
trip10b	thyroid hormone receptor interactor 10b	0.9071332333333334	5.83659890759377e-07	0.0014426950954147	8.86279193307594e-12	3.01821610830734e-10	21.38996	0.0	0.0	5.8240370000000015	0.0	0.0	0.0	0.0	0.0	0.0	0.0	0.0	0.0	0.0	0.0	0.0	0.0	0.0	0.0	0.0	0.0	0.0	0.0	0.0	0.0	0.0	0.0	0.0	0.0	0.0
sult2st1	sulfotransferase family 2 cytosolic sulfotransferase 1	1.0192433	5.72839579226438e-07	0.00144269509316986	1.02879324095938e-11	3.4934497862318e-10	0.0	0.0	18.953528	0.0	11.623771	0.0	0.0	0.0	0.0	0.0	0.0	0.0	0.0	0.0	0.0	0.0	0.0	0.0	0.0	0.0	0.0	0.0	0.0	0.0	0.0	0.0	0.0	0.0	0.0	0.0
rab9b	RAB9B member RAS oncogene family	1.4171309666666667	5.80978584400869e-07	0.00144269509479369	1.0369678385051401e-11	3.51108966698451e-10	34.241405	0.0	0.0	0.0	8.272524	0.0	0.0	0.0	0.0	0.0	0.0	0.0	0.0	0.0	0.0	0.0	0.0	0.0	0.0	0.0	0.0	0.0	0.0	0.0	0.0	0.0	0.0	0.0	0.0	0.0
ndufa11	NADH:ubiquinone oxidoreductase subunit A11	152.23038883333336	-1.04650658083708	0.167038603902802	1.09261884673739e-11	3.68891916077555e-10	63.036588	60.184344	81.39327800000002	67.532172	119.590916	44.072571	143.41231399999995	173.952525	206.864638	172.25953700000005	216.489051	128.350431	95.383503	122.877747	114.442183	163.819027	173.688264	177.19333500000005	195.272513	155.235479	140.814187	137.952191	146.88533600000005	215.988041	268.001619	185.020275	220.032879	236.836106	163.53651399999995	176.794101
id3	inhibitor of DNA binding 3	1.0333682666666666	5.44644693100774e-07	0.0014426950876716804	1.10449120291936e-11	3.71834852685681e-10	24.143048	0.0	0.0	0.0	6.858	0.0	0.0	0.0	0.0	0.0	0.0	0.0	0.0	0.0	0.0	0.0	0.0	0.0	0.0	0.0	0.0	0.0	0.0	0.0	0.0	0.0	0.0	0.0	0.0	0.0
ywhabl	tyrosine 3-monooxygenase/tryptophan 5-monooxygenase activation protein beta polypeptide like	56.40734686666666	1.93186479516125	0.299380271790018	1.12814010743686e-11	3.7871438421448905e-10	54.084256	161.41392599999998	158.308971	156.28202600000003	118.373353	153.655546	74.28676	22.956871	36.348394000000006	28.751607	55.37563000000001	38.331245	36.457076	26.349787	26.317287	23.691029999999998	37.641759	25.521672	76.642569	30.948648	14.445917	31.553687	47.79925300000001	74.80743299999999	41.161739	40.078109000000005	31.541502	25.484225	18.426242	25.183885999999998
paf1	PAF1 homolog Paf1/RNA polymerase II complex component	1.3962067666666669	-1.45887831758748e-07	0.0014426950443055901	1.27067714051438e-11	4.25351953030709e-10	0.0	0.0	0.0	0.0	0.0	0.0	0.0	9.75127	0.0	0.0	0.0	0.0	10.172917	0.0	0.0	0.0	0.0	0.0	0.0	0.0	0.0	0.0	0.0	0.0	8.619766	7.717008	0.0	0.0	0.0	5.625242
jagn1b	jagunal homolog 1b	79.25158546666667	-2.39085045561794e-05	0.00144279299094999	1.3107865062534501e-11	4.37535337200692e-10	1.833964	10.198814	4.592768	5.7104610000000005	28.145301	0.046278	102.973084	11.292441	46.329513	34.343954	15.303093999999998	159.42582	100.862763	98.237276	127.21723999999999	49.95612	124.790671	85.028758	58.482678	42.183516	81.71418100000002	53.765083999999995	86.056097	96.419044	105.54264	145.686208	171.411917	292.290188	188.03796200000002	49.669729
ARL3 (1 of many)		5.317025299999999	-2.00584100136694e-06	0.0014426957206490302	1.51797070134153e-11	5.0526126479964e-10	0.0	0.0	0.0	0.0	0.0	0.0	8.339580999999999	1.71412	2.547317	5.085417	1.439776	0.0	5.6349730000000005	19.12817	9.975756	7.269633	12.747457	0.0	0.0	14.74252	0.0	1.900451	7.381031	25.118306	3.274368	11.22414	6.461371	4.248179	1.931564	9.346629
bicd2	bicaudal D homolog 2 (Drosophila)	2.9076202	-2.19364565750867e-06	0.0014426958534124	1.58743493024903e-11	5.26894247411953e-10	0.0	0.0	0.0	0.0	0.0	0.058464	0.0	1.665682	13.692885999999998	0.662656	7.536434	8.586959	0.0	1.122364	5.900626	7.982480000000002	1.844501	0.0	3.350283	0.600247	1.7194599999999998	10.471377	6.070404	1.336554	1.315048	0.763301	4.750833	2.924994	1.296533	3.57652
FO834855.1		20.577344566666667	-1.3212476711138901e-06	0.00144269534119071	1.6207393761742195e-11	5.35815590395111e-10	0.0	0.0	0.0	0.0	0.0	0.0	23.394951	0.0	11.51151	0.0	0.0	0.0	31.358742	37.043282	0.0	5.841548	0.0	37.573692	5.45281	79.958772	34.271460999999995	31.241368	12.970301	40.453653	38.459942	40.052575	49.35778	45.977753	59.912232	32.487965
si:ch211-225h24.2	si:ch211-225h24.2	124.70954693333331	-8.8567983505239e-06	0.0014427068806334802	1.6234080095990405e-11	5.35815590395111e-10	35.519163	18.633249000000006	3.599717	13.772920999999998	27.019771	14.296215	326.8733430000001	173.97243	139.102183	170.15900200000004	322.457136	51.935097	76.636949	91.726348	49.594695	250.437892	93.749173	167.485974	310.80209	281.9072	97.926385	116.227823	155.588517	121.01108300000001	114.279801	32.700810000000004	237.24123799999998	98.448328	88.35084499999999	59.831030000000005
pon2	paraoxonase 2	0.9358392333333332	5.872294225358051e-07	0.00144269509579349	1.65843065274072e-11	5.45846044168825e-10	0.0	0.0	15.454133	0.0	12.621044	0.0	0.0	0.0	0.0	0.0	0.0	0.0	0.0	0.0	0.0	0.0	0.0	0.0	0.0	0.0	0.0	0.0	0.0	0.0	0.0	0.0	0.0	0.0	0.0	0.0
cdk17	cyclin-dependent kinase 17	2.3837989333333334	-2.1053543695294e-06	0.00144269578656904	1.73255235367102e-11	5.68653603991801e-10	0.0	0.0	0.0	0.0	0.0	0.0	0.996217	10.905707	0.051641	0.86044	0.6470520000000001	0.17816300000000002	0.950958	11.830922	2.843771	0.384154	0.792062	5.246107	13.627679999999998	0.92442	0.064011	0.856683	0.0	5.03932	9.645547	1.7919040000000002	1.168927	1.822362	0.187548	0.698372
dusp28	dual specificity phosphatase 28	0.7379810666666666	5.62491503282801e-07	0.0014426950908229	1.7706809153284102e-11	5.79553700703184e-10	0.0	0.0	9.84517	0.0	12.294262	0.0	0.0	0.0	0.0	0.0	0.0	0.0	0.0	0.0	0.0	0.0	0.0	0.0	0.0	0.0	0.0	0.0	0.0	0.0	0.0	0.0	0.0	0.0	0.0	0.0
cdk5r2b	cyclin-dependent kinase 5 regulatory subunit 2b (p39)	215.8857094	-2.95662946251307	0.48994786969279	1.7867794904487302e-11	5.83202845871396e-10	0.112416	13.624083	12.823964	27.7193	55.20679000000001	59.18793	286.2002740000001	238.423975	266.03501600000004	173.297512	145.969373	400.059848	444.521756	309.525018	394.653082	155.774451	122.32978	205.988315	296.476433	330.053372	199.244167	266.313828	181.215498	414.696911	184.094102	327.427159	225.718866	275.711611	262.10281200000003	202.06364
rbfox3a	RNA binding fox-1 homolog 3a	0.18399473333333333	5.00536523021878e-07	0.0014426950047024699	1.80445049880781e-11	5.87343652692056e-10	0.0	0.0	0.0	3.436468	1.479336	0.0297	0.0	0.0	0.0	0.0	0.0	0.0	0.0	0.0	0.0	0.574338	0.0	0.0	0.0	0.0	0.0	0.0	0.0	0.0	0.0	0.0	0.0	0.0	0.0	0.0
CR352310.1		2.9704925666666666	-2.0184444204026501e-07	0.00144269504770775	1.83514234844168e-11	5.95688217401883e-10	0.0	0.0	0.0	0.0	0.0	0.0	0.0	0.0	0.0	19.395444	0.593593	40.922404	0.0	17.093973000000002	0.0	0.0	0.0	0.0	3.123628	0.0	0.0	0.0	0.0	0.0	0.0	0.0	0.0	0.429036	7.556699000000001	0.0
CU467655.1		6.608699799999999	-9.93478104251356	3.09426463971482	1.95983225233784e-11	6.34414929376285e-10	0.0	0.0	0.0	0.0	0.0	0.0	21.640087	7.395835000000001	9.114737	2.453523	3.091752	1.823346	0.0	6.6944040000000005	0.456579	2.2583	0.0	12.125709	0.59516	4.903199000000001	21.180535	9.891146	11.229543	10.823798	13.470099	14.880147	19.757624	13.074521	11.40095	0.0
kmo	kynurenine 3-monooxygenase	1.9480703666666663	-2.1933399785469493e-07	0.00144269504900615	1.97398488841502e-11	6.37245587402582e-10	0.0	0.0	0.0	0.0	0.0	0.0	0.0	14.912928	0.0	0.0	0.0	0.0	0.0	0.0	0.0	0.0	0.0	0.0	0.0	0.0	16.967548999999998	0.0	0.0	0.0	4.638243	0.0	3.283148	4.49828	8.675680999999999	5.466282
phyhip	phytanoyl-CoA 2-hydroxylase interacting protein	0.9656788333333334	-1.44307484088008e-07	0.00144269504415913	2.0222119715288306e-11	6.51030701107219e-10	0.0	0.0	0.0	0.0	0.0	0.0	0.0	9.740586	0.0	5.220203	0.0	0.0	0.0	0.0	0.0	3.916837	10.092739	0.0	0.0	0.0	0.0	0.0	0.0	0.0	0.0	0.0	0.0	0.0	0.0	0.0
si:ch211-191i18.4	si:ch211-191i18.4	48.93710300000001	-1.1939941615773e-05	0.00144271620116884	2.2152109547024606e-11	7.112215443939791e-10	4.387261	3.0114650000000003	17.350122	12.161588	18.203179	5.561517	61.684963	39.845678	50.87955	74.915113	128.68512900000002	36.857404	42.872415000000004	22.924968000000003	40.522283	69.30232600000001	95.890145	31.024332	92.681242	65.42914300000001	37.670225	57.74668199999999	42.881009000000006	27.291988000000003	105.20520900000001	48.632715999999995	52.21225199999999	81.347676	53.931717000000006	47.003793
ccsapa	centriole cilia and spindle-associated protein a	0.6518741333333333	5.83388485896184e-07	0.0014426950948261304	2.2358608571879894e-11	7.159007739197297e-10	0.0	0.0	0.0	11.235426	8.320798	0.0	0.0	0.0	0.0	0.0	0.0	0.0	0.0	0.0	0.0	0.0	0.0	0.0	0.0	0.0	0.0	0.0	0.0	0.0	0.0	0.0	0.0	0.0	0.0	0.0
yes1	YES proto-oncogene 1 Src family tyrosine kinase	83.43907813333333	-5.323498160123581e-06	0.00144269932410825	2.33719881174738e-11	7.46320151729523e-10	24.321863	6.00566	4.51751	13.012124	6.7591220000000005	0.5126890000000001	67.060027	60.18735699999999	82.744749	77.255262	78.22776400000002	87.31930600000001	99.250502	83.534308	122.721529	125.256763	99.547455	119.740755	105.385671	100.82274	109.620027	64.455995	98.676382	95.778507	196.917092	163.13972199999995	119.188004	132.485205	158.54411000000005	0.184144
klf1	Kruppel-like factor 1 (erythroid)	0.3768805333333333	5.5847718038049e-07	0.00144269508984427	2.38452752822697e-11	7.59375347705363e-10	0.0	0.0	0.0	0.997935	10.308481	0.0	0.0	0.0	0.0	0.0	0.0	0.0	0.0	0.0	0.0	0.0	0.0	0.0	0.0	0.0	0.0	0.0	0.0	0.0	0.0	0.0	0.0	0.0	0.0	0.0
mb	myoglobin	3.663147866666667	-3.80529387235399e-07	0.00144269506572872	2.56471826160414e-11	8.14557285080365e-10	0.0	0.0	0.0	0.0	0.0	0.0	20.720185	0.0	0.0	0.0	0.0	8.374428	0.0	14.569648999999998	0.0	0.0	3.327808	54.34906899999999	0.0	7.273578999999999	0.0	0.0	0.0	0.0	0.0	0.0	0.0	0.0	1.279718	0.0
grk1a	G protein-coupled receptor kinase 1 a	29.96165473333333	4.9631868566426505	0.761196719942734	2.61819623025333e-11	8.29306617770833e-10	30.111497	161.664959	169.023132	197.481009	151.14871399999996	94.532443	4.393714	16.896347	0.189573	11.945669	0.306167	3.101625	4.316363	5.3068290000000005	1.061817	6.4595150000000015	5.540829	0.080299	4.599951	1.982093	0.19068	0.698446	0.355508	0.6086020000000001	0.16384300000000002	1.88974	2.25388	5.151629	0.589438	16.805331
aldh9a1b	aldehyde dehydrogenase 9 family member A1b	8.397702233333334	-1.06329677792087e-06	0.00144269523487521	2.7859259564847102e-11	8.800687813742461e-10	0.0	0.0	0.0	0.0	0.0	0.0	7.351111	0.0	4.9694129999999985	0.0	0.198205	7.917014999999999	32.213495	42.179992	0.0	7.708624	0.0	14.030257999999998	21.132453	0.32687	28.137545000000003	10.991213	21.030915	22.067432999999998	9.396372999999999	0.0	8.078299000000001	1.834253	5.169903	7.197697
camkva	CaM kinase-like vesicle-associated a	0.30034466666666665	5.82507079333184e-07	0.0014426950944569196	2.89648808177069e-11	9.12548638168556e-10	0.0	4.04659	0.0	0.0	4.96375	0.0	0.0	0.0	0.0	0.0	0.0	0.0	0.0	0.0	0.0	0.0	0.0	0.0	0.0	0.0	0.0	0.0	0.0	0.0	0.0	0.0	0.0	0.0	0.0	0.0
slc12a4	solute carrier family 12 member 4	0.8545002333333332	5.833763581217841e-07	0.0014426950945574599	3.1666177048081704e-11	9.94993504420126e-10	0.0	0.0	0.0	0.0	0.783157	24.85185	0.0	0.0	0.0	0.0	0.0	0.0	0.0	0.0	0.0	0.0	0.0	0.0	0.0	0.0	0.0	0.0	0.0	0.0	0.0	0.0	0.0	0.0	0.0	0.0
nme3	NME/NM23 nucleoside diphosphate kinase 3	83.42712406666666	3.39382558632668	0.531037880006403	3.20384357791869e-11	1.00401300209085e-09	159.97512799999996	357.84024900000003	473.18476699999997	409.86620399999987	405.330057	67.62663	24.7669	16.991626	40.95604	19.45837	50.947161	14.976536	37.414936	10.944826	22.162292	47.200428	31.616062	15.991454999999998	89.52687399999999	30.958163000000006	11.03	31.377774	12.984636	26.771143	9.938226	0.0	10.913156	23.049465	13.691293	35.323325
mapk8ip1a	mitogen-activated protein kinase 8 interacting protein 1a	5.4448145000000014	-6.32982328938043	1.09227014778039	3.5293713610809706e-11	1.1030923805734e-09	0.0	0.0	0.0	0.28767	0.033517	0.0	19.516616	7.213799000000002	4.04266	9.505418	0.7821239999999999	7.931936	1.380566	10.760733	22.790653	15.661028	3.620984	3.119459	0.0	0.0	7.203056	14.215711	3.855355	6.756803999999999	8.009697000000001	1.238852	0.985482	9.441999	0.239945	4.750371
mef2cb	myocyte enhancer factor 2cb	9.262707400000002	-7.142073931381809e-07	0.0014426949180072401	3.64691057346099e-11	1.13681342029341e-09	0.0	0.0	0.0	0.547222	0.497803	2.848491	15.989629999999998	12.162038	18.403912	11.529130000000002	2.6338160000000004	12.028513	3.55901	5.218579	20.721753	11.710127	6.7262369999999985	8.766138	4.130135	7.550642	8.935666000000003	16.113053	18.162637	4.939494	20.777313	1.5508879999999998	11.208152	9.798795000000002	25.101500000000005	16.270547999999998
si:ch211-225b11.1	si:ch211-225b11.1	0.18661813333333332	5.809606151048549e-07	0.0014426950938735302	4.00641542552866e-11	1.2455829276782099e-09	0.0	0.0	2.564495	0.0	0.0	3.034049	0.0	0.0	0.0	0.0	0.0	0.0	0.0	0.0	0.0	0.0	0.0	0.0	0.0	0.0	0.0	0.0	0.0	0.0	0.0	0.0	0.0	0.0	0.0	0.0
atp5meb	ATP synthase membrane subunit eb	202.38993346666663	-1.17532661247307	0.19450800938515306	4.03020868524009e-11	1.2496828667943198e-09	96.033682	91.560385	111.774772	48.868033	70.349998	113.436149	222.545076	167.863678	186.382388	166.565845	317.658736	194.277017	230.31204900000003	213.241702	254.003828	224.083408	249.146439	168.57498	119.222654	258.955192	291.738111	301.763538	183.485758	342.099513	332.615245	260.333145	203.063547	247.808213	144.46384	259.471083
mef2ca	myocyte enhancer factor 2ca	2.285664833333333	-1.31765098977323e-06	0.00144269533765966	4.2560313517544206e-11	1.31624192697434e-09	0.0	0.0	0.0	0.0	0.0	0.0	15.070306	0.0	0.0	2.333138	4.388413	2.376656	0.156336	7.8753579999999985	7.968720999999999	1.896364	1.76083	4.106226	0.0	4.584301	0.713055	4.1270169999999995	2.2762130000000003	0.0	2.639339	0.0	1.644754	1.8191529999999998	0.6394810000000001	2.194284
pde6gb	phosphodiesterase 6G cGMP-specific rod gamma paralog b	3158.3025703333337	4.07289324256311	0.637147506343495	4.3057618932452295e-11	1.3281359263902802e-09	12969.319963	11432.061814	12949.978808	15080.716396000002	16054.047734	9179.554816	1572.436943	767.879543	684.831757	1011.870931	275.189711	2354.6501	1058.212958	1915.407823	643.657404	721.055869	659.702508	73.18236	1121.645431	1072.261609	59.293326	495.801556	54.28584	409.445346	160.94382	858.8411179999998	143.486099	195.864308	7.584668	765.866551
parapinopsinb	parapinopsin b	0.3409415333333333	5.94041399064225e-07	0.00144269509649361	4.33650523709155e-11	1.33412640231461e-09	5.52856	4.699686	0.0	0.0	0.0	0.0	0.0	0.0	0.0	0.0	0.0	0.0	0.0	0.0	0.0	0.0	0.0	0.0	0.0	0.0	0.0	0.0	0.0	0.0	0.0	0.0	0.0	0.0	0.0	0.0
atp5l	ATP synthase H+ transporting mitochondrial F0 complex subunit g	405.0467575	-0.641102965299696	0.105745321040435	4.40027396106726e-11	1.35021948133478e-09	298.749861	188.320227	241.87363900000003	217.257487	269.640356	285.025263	484.226576	412.791184	441.051392	444.745249	552.500054	393.152754	365.754866	443.58337400000005	345.291771	390.074658	421.61552300000005	584.368213	399.068724	372.972831	328.822466	389.552645	432.80552400000005	478.243706	581.930575	400.335642	497.570795	560.357659	360.204784	569.514927
s1pr2	sphingosine-1-phosphate receptor 2	0.29900346666666666	5.79136588758914e-07	0.00144269509334925	4.78071678402092e-11	1.46314768483425e-09	0.0	0.0	5.575482	0.0	0.0	3.394622	0.0	0.0	0.0	0.0	0.0	0.0	0.0	0.0	0.0	0.0	0.0	0.0	0.0	0.0	0.0	0.0	0.0	0.0	0.0	0.0	0.0	0.0	0.0	0.0
diaph3	diaphanous-related formin 3	7.489499766666666	-1.7917961735258598e-06	0.0014426955853727	5.1783569763947204e-11	1.58074042105852e-09	0.0	0.0	0.0	0.0	0.023147	0.0	0.784983	0.796297	0.0	0.0	1.974484	1.230319	1.803464	4.972819999999999	0.407473	0.54445	0.0	46.89692600000001	3.875108	5.889757	88.554287	22.739193	0.638863	25.112689000000003	2.5129029999999997	5.860118999999999	2.126417	2.5517689999999997	4.816996	0.572529
snapc1a	small nuclear RNA activating complex polypeptide 1a	16.135905766666664	-9.897004557730741e-07	0.0014426952095921099	5.3397480883386395e-11	1.62579461821432e-09	0.0	0.0	0.0	0.0	0.0	0.0	26.213501	46.941912	0.0	12.753404	2.83174	26.631556	23.764863	33.425333	90.34621800000001	40.699172	29.147589	10.734411	0.0	56.905865000000006	38.214548	1.857637	0.0	17.505605	2.577618	21.941776000000004	1.584425	0.0	0.0	0.0
otc	ornithine carbamoyltransferase	1.6713025666666668	-1.73293354934255e-07	0.00144269504575863	5.375708340878129e-11	1.6325250355816296e-09	0.0	0.0	0.0	0.0	0.0	0.0	0.0	0.0	10.754733	0.0	0.0	0.0	9.218688	0.0	0.0	0.0	0.0	0.0	0.0	0.0	0.0	0.0	0.0	0.0	0.0	0.0	7.394438	7.571096999999999	4.675671	10.524449999999998
CR855311.4		1.0089899666666666	6.62520137874252e-07	0.0014426951111714801	5.41618002525324e-11	1.64058738399894e-09	24.34278	0.0	5.926919	0.0	0.0	0.0	0.0	0.0	0.0	0.0	0.0	0.0	0.0	0.0	0.0	0.0	0.0	0.0	0.0	0.0	0.0	0.0	0.0	0.0	0.0	0.0	0.0	0.0	0.0	0.0
zgc:162780	zgc:162780	0.6016312666666667	5.60880392871327e-07	0.00144269508959962	5.65097900889994e-11	1.7073201451761e-09	0.0	9.326721000000001	0.0	0.0	0.0	8.722217	0.0	0.0	0.0	0.0	0.0	0.0	0.0	0.0	0.0	0.0	0.0	0.0	0.0	0.0	0.0	0.0	0.0	0.0	0.0	0.0	0.0	0.0	0.0	0.0
fundc2	fun14 domain containing 2	94.5112933	-1.8648631029247307e-05	0.00144274522452525	5.72505397963338e-11	1.72527649723837e-09	30.523409	34.363208	36.402727	22.505411	39.047245	30.120483	75.78313299999998	140.385648	113.836475	65.458363	105.369284	197.887535	142.702581	123.92222	107.224561	94.929638	152.54771100000005	71.80266800000003	77.933288	149.992324	48.470489	111.119863	206.662911	126.625165	78.818422	98.529233	97.655537	99.48732	76.47120799999998	78.760739
CU019662.1		0.1360784333333333	5.112841306516271e-07	0.00144269508034243	5.81674082404564e-11	1.74843513086045e-09	0.0	0.0	0.0	2.610721	1.471632	0.0	0.0	0.0	0.0	0.0	0.0	0.0	0.0	0.0	0.0	0.0	0.0	0.0	0.0	0.0	0.0	0.0	0.0	0.0	0.0	0.0	0.0	0.0	0.0	0.0
zgc:154125	zgc:154125	0.7276168333333334	5.314403499092879e-07	0.00144269508933994	5.93474545319185e-11	1.77936655661475e-09	0.0	0.0	0.0	0.0	0.0	0.0	6.458947	0.0	0.0	6.763978999999999	0.0	0.0	0.0	0.0	0.0	0.0	0.0	0.0	0.0	0.0	0.0	0.0	0.0	0.0	0.0	1.916212	1.403478	1.216499	4.06939	0.0
ldlrad3	low density lipoprotein receptor class A domain containing 3	0.6201557999999999	-1.85544447354146e-07	0.0014426950461748599	6.03674758107379e-11	1.8053552474059e-09	0.0	0.0	0.0	0.0	0.0	0.0	0.0	0.0	0.0	0.0	0.0	0.348371	0.0	0.0	0.0	4.090546	3.868842	2.683604	0.0	0.0	0.0	0.0	1.048431	6.5648800000000005	0.0	0.0	0.0	0.0	0.0	0.0
magt1	magnesium transporter 1	1.3463877333333334	-2.47123782959736e-07	0.0014426950511299804	6.0668371680367e-11	1.8097605658475101e-09	0.0	0.0	0.0	0.0	0.0	0.0	0.0	0.0	0.0	0.0	0.0	0.0	0.0	6.230887999999999	0.0	0.0	11.528695	0.0	0.0	0.0	0.0	0.0	0.0	0.0	9.941025	0.0	1.617424	0.0	4.7786	6.295
si:dkeyp-117b11.2		1.5801546999999998	-1.43113785091539e-07	0.00144269504400916	6.20957718517935e-11	1.84766282760021e-09	0.0	0.0	0.0	0.0	0.0	0.0	0.0	0.0	0.0	0.0	0.0	0.0	0.0	0.0	5.965906	0.0	0.0	0.0	0.0	4.094071	0.0	0.0	0.0	0.0	23.696264000000006	2.613281	0.0	9.191267	1.843852	0.0
coasy	CoA synthase	0.5324963	-1.2828288692959398e-07	0.0014426950430342699	6.32145953562712e-11	1.8762155594028803e-09	0.0	0.0	0.0	0.0	0.0	0.0	0.0	0.0	0.0	0.0	0.0	0.0	0.0	0.0	0.099304	0.0	0.0	0.0	0.0	0.943882	0.0	0.0	0.0	0.0	2.542576	0.0	4.739902	3.630212	4.019013	0.0
foxo1b	forkhead box O1 b	0.28191496666666666	5.8456337497209e-07	0.0014426950941739199	6.385575259967171e-11	1.89048324844707e-09	0.0	3.989502	0.0	4.4679470000000014	0.0	0.0	0.0	0.0	0.0	0.0	0.0	0.0	0.0	0.0	0.0	0.0	0.0	0.0	0.0	0.0	0.0	0.0	0.0	0.0	0.0	0.0	0.0	0.0	0.0	0.0
supt7l	SPT7 like STAGA complex gamma subunit	1.6791155333333332	-1.8110475186143696e-07	0.00144269504625645	6.59916058796712e-11	1.9439477302004107e-09	0.0	0.0	0.0	0.0	0.0	0.0	12.742759	0.0	0.0	0.0	0.0	0.0	0.0	0.0	0.0	0.0	0.0	0.0	13.261868	4.308994	0.0	0.0	0.0	0.0	0.0	3.764154	0.0	4.9978050000000005	0.0	11.297886
frrs1l	ferric chelate reductase 1 like	0.6499146	5.90630121764497e-07	0.00144269509537673	6.59387199660001e-11	1.9439477302004107e-09	0.0	0.0	7.577286	11.920152	0.0	0.0	0.0	0.0	0.0	0.0	0.0	0.0	0.0	0.0	0.0	0.0	0.0	0.0	0.0	0.0	0.0	0.0	0.0	0.0	0.0	0.0	0.0	0.0	0.0	0.0
sema6d	sema domain transmembrane domain (TM) and cytoplasmic domain (semaphorin) 6D	23.03600133333333	-3.09337890884172e-06	0.0014426965797930196	6.624505598670822e-11	1.94654736830769e-09	0.0	0.0	0.0	0.097142	2.033277	2.494511	27.311371	13.415897	52.240541	32.292538	0.22923	7.734957	1.907052	26.781478000000003	31.355694	20.946602	17.594120999999994	5.944541	39.641992	33.786775	18.646294	29.435394	14.673308	23.721483	56.59678	54.82686999999999	33.700173	54.844458	60.799507	28.028054
CABZ01059406.1		0.7108040333333333	-1.8217816319074305e-07	0.00144269504612864	6.698137063610379e-11	1.963287289067689e-09	0.0	0.0	0.0	0.0	0.0	0.0	0.0	6.986658	0.0	0.0	0.0	0.0	0.0	3.399278	2.959914	0.0	0.0	3.406222	0.0	0.0	0.0	0.0	0.0	0.0	0.0	0.0	0.0	1.157917	3.414132	0.0
bola3	bolA family member 3	65.92649486666667	-1.4084911645738198	0.237018939726401	6.77002803668341e-11	1.9794352445717303e-09	16.348936000000002	31.338411000000004	36.85979700000001	11.980828	34.164871000000005	18.966813	130.61252	92.023434	72.356887	93.119431	51.761342000000006	63.794228	70.018726	61.139016000000005	102.075987	40.09068600000001	86.172682	66.585705	47.70248	61.94989399999999	59.22949499999999	66.599133	61.69838100000001	74.88843800000002	108.676954	118.247768	78.735477	78.74766899999999	50.090963	91.817894
elovl4b	ELOVL fatty acid elongase 4b	1262.8111817333333	1.42622551226383	0.232890037350129	6.81072746961653e-11	1.9864059845171207e-09	1347.713533	3142.627304	3070.415983	2999.128796	2962.304141	1326.773504	1470.707235	1217.604953	1400.776498	1354.076752	1182.278364	717.407044	811.180543	1049.795116	1169.801724	889.01003	908.737558	831.833033	633.9253219999998	878.671868	1006.828366	1083.85345	534.7917980000002	611.886259	942.18722	1117.568581	715.957508	818.788559	823.521276	864.183134
zgc:162611	zgc:162611	1.1706887333333331	-4.7455788242473295e-07	0.0014426950796083	6.868935075023379e-11	1.99807392601973e-09	0.0	0.0	0.0	0.0	0.0	0.0	0.0	0.0	0.0	0.0	0.0	0.0	0.0	0.0	0.0	11.325267	0.0	0.0	0.0	0.0	0.0	0.0	1.32468	1.427613	0.0	5.405214	11.10389	4.533998	0.0	0.0
cdc20	cell division cycle 20 homolog	0.2698168333333333	5.7585538540152e-07	0.00144269509232986	6.88464749184428e-11	1.99807392601973e-09	0.0	0.0	7.292206	0.802299	0.0	0.0	0.0	0.0	0.0	0.0	0.0	0.0	0.0	0.0	0.0	0.0	0.0	0.0	0.0	0.0	0.0	0.0	0.0	0.0	0.0	0.0	0.0	0.0	0.0	0.0
gdf2	growth differentiation factor 2	0.5007076333333333	-1.1904515971824999e-07	0.00144269503732989	7.06380961744165e-11	2.0450336295409104e-09	0.0	0.0	0.0	7.595295	7.425934	0.0	0.0	0.0	0.0	0.0	0.0	0.0	0.0	0.0	0.0	0.0	0.0	0.0	0.0	0.0	0.0	0.0	0.0	0.0	0.0	0.0	0.0	0.0	0.0	0.0
sec22c	SEC22 homolog C vesicle trafficking protein	1.6107703999999998	-1.7666758001648e-07	0.00144269504597276	7.19714433114958e-11	2.0785282268121498e-09	0.0	0.0	0.0	0.0	0.0	0.0	0.0	0.0	0.0	1.119008	0.0	0.0	0.0	14.068081	0.0	0.0	0.0	0.0	0.0	0.0	0.0	0.0	3.622396	6.688914	0.0	0.0	4.9937949999999995	0.0	17.830918	0.0
bicdl2l	bicaudal-D-related protein 2-like	2.3963073666666665	-4.6930532932352297e-07	0.0014426950788807	7.3714983336624e-11	2.12367640258054e-09	0.0	0.0	0.0	0.0	0.0	0.0	0.0	0.0	0.0	0.0	0.0	0.0	0.0	30.244938	0.0	0.0	0.0	0.0	0.0	0.0	7.367913000000001	0.0	0.0	0.0	0.0	6.580377	0.0	5.497517	8.298335999999999	13.90014
tbcela	tubulin folding cofactor E-like a	0.7243878333333333	-1.49597801181165e-07	0.0014426950445207301	7.815789349372571e-11	2.24618160740627e-09	0.0	0.0	0.0	0.0	0.0	0.0	1.03293	0.0	0.0	9.317332	0.0	0.0	0.0	0.0	0.0	0.0	0.0	4.859757	0.0	0.0	0.0	0.0	0.0	0.0	0.0	1.763104	3.76867	0.0	0.989842	0.0
hhla2a.1	HERV-H LTR-associating 2a tandem duplicate 1	1.1743061000000001	-1.7176650768529501e-07	0.0014426950455636	7.84808280933733e-11	2.24997468959664e-09	0.0	0.0	0.0	0.0	0.0	0.0	0.0	0.0	1.675762	0.0	0.0	0.0	14.287615	0.0	0.0	0.0	0.0	0.0	0.0	0.83399	0.0	0.0	7.850828999999999	0.0	0.0	4.72618	0.0	5.854807	0.0	0.0
aqp9b	aquaporin 9b	273.5375284666667	-2.69833104159313e-06	0.00144269621753903	7.93822740114274e-11	2.270294501642349e-09	0.075424	3.644923	0.0	10.724265	0.0	31.232065	604.526751	347.686803	672.485998	830.958864	1006.089038	473.994561	258.393857	403.068433	518.894448	461.48767	668.2529519999998	84.845826	211.747406	89.834477	71.146557	144.018453	87.115416	68.8765	200.908049	302.991277	222.3362	204.580639	178.467539	47.741463
BX294181.2		4.0288268333333335	-2.70693188582611e-06	0.0014426962521625	7.966528017444559e-11	2.27287166173243e-09	0.0	0.0	0.0	0.0	0.0	0.0	2.220894	3.582488	2.397778	0.5631	0.0	0.0	5.7938220000000005	1.361885	1.333795	4.764042	6.792919	7.099422	0.0	10.76231	12.682366	0.585203	7.162939999999999	17.614612	4.310192	2.7545900000000003	8.997231	6.066474	11.739186	2.279556
gpr137c	G protein-coupled receptor 137c	1.4999257	-1.48885552090216e-07	0.00144269504450472	8.163709953827191e-11	2.32350227985376e-09	0.0	0.0	0.0	0.0	0.0	0.0	0.0	0.0	0.0	0.0	0.0	0.0	11.694154	13.836945000000002	0.0	2.601779	0.0	0.0	0.0	0.0	0.0	1.488948	0.0	0.0	0.0	9.140542	0.0	0.0	6.235403	0.0
urp2	urotensin II-related peptide	0.6584075000000001	4.90421336212849e-07	0.0014426949985516199	8.20881860719363e-11	2.33071107586898e-09	0.0	0.0	0.0	0.691656	16.28797	0.0	0.0	0.0	0.0	0.0	0.0	0.0	0.0	0.0	0.0	0.0	0.0	0.0	0.0	0.0	0.0	0.0	0.0	0.0	0.0	0.0	2.772599	0.0	0.0	0.0
CU570881.2		1.3168609000000002	-2.2603234447365304e-07	0.00144269504899965	8.31084477358604e-11	2.3346296947548198e-09	0.0	0.0	0.0	0.0	0.0	0.0	0.0	0.0	0.0	0.0	0.0	0.0	0.0	0.0	0.0	0.0	0.0	8.709936	0.0	3.4474160000000005	6.917772	2.42463	4.43376	12.287025	0.0	0.0	0.0	0.0	0.0	1.285288
grpel1	GrpE-like 1 mitochondrial	68.70407813333333	-1.87561650808078e-05	0.00144274559214767	8.31422998121942e-11	2.3346296947548198e-09	19.276169	13.558242000000002	25.13639	29.913108999999995	9.08885	40.802315	68.980285	85.46560600000002	55.839758	50.561256	76.51692899999998	51.005938	69.97464400000001	96.687577	74.22305300000001	56.411409000000006	59.615066000000006	64.074802	53.602582999999996	126.301194	69.283478	102.072595	106.94123	98.10048	52.594317	57.507129000000006	114.316888	99.197196	143.97800700000005	90.095849
usp45	ubiquitin specific peptidase 45	0.4138373666666667	-1.7882740460172898e-07	0.00144269504590251	8.272601735043091e-11	2.3346296947548198e-09	0.0	0.0	0.0	0.0	0.0	0.0	0.0	0.0	0.0	2.101564	0.0	0.0	2.251944	0.0	5.803147	0.0	0.0	0.0	0.0	0.0	0.0	0.0	0.0	0.0	0.354747	0.0	1.7311900000000002	0.0	0.172529	0.0
pxna	paxillin a	0.6274325666666667	-1.8112475484191e-07	0.0014426950460875	8.321687785767831e-11	2.3346296947548198e-09	0.0	0.0	0.0	0.0	0.0	0.0	0.0	0.0	0.0	0.0	0.0	0.0	0.0	0.0	0.0	0.0	0.0	0.0	0.0	1.912459	0.532841	0.0	0.20595500000000005	5.304124	0.0	0.0	7.318291	3.549307	0.0	0.0
chrac1	chromatin accessibility complex subunit 1	88.09011543333334	-1.4583781319858	0.24712128643142606	8.298594845216191e-11	2.3346296947548198e-09	17.050836	19.726444	17.145742000000002	41.150344	53.95189300000001	40.936784	56.31861899999999	115.929065	52.97849100000001	113.620233	99.67243	123.546033	84.018585	63.820583	89.962412	97.112733	112.114151	166.736603	104.731247	118.688754	141.307733	90.083142	150.33723	80.796674	112.01157	91.94437	69.468675	147.20103500000005	86.25689100000002	84.084161
rfwd3	ring finger and WD repeat domain 3	1.2433062	-5.853545724056672e-07	0.0014426951000297804	8.352043976917191e-11	2.3375803843234e-09	0.0	0.0	0.0	0.0	0.0	0.0	0.0	0.0	0.0	0.0	0.0	0.0	0.0	0.0	0.0	2.980178	3.620244	0.0	17.795521	0.0	0.0	0.672672	0.0	0.0	0.0	6.891481	0.0	5.339090000000001	0.0	0.0
hs3st3l	heparan sulfate (glucosamine) 3-O-sulfotransferase 3-like	22.3787241	-7.34676019616116e-09	0.0014426950402158401	8.407099030388451e-11	2.34741345675514e-09	0.0	0.0	0.0	0.0	0.0	0.0	21.207266	18.089979	21.963763	10.996171	61.56695	0.0	15.252254	7.550369	51.97858400000001	24.17286	37.826842	89.404473	13.174898	64.33987900000001	108.183278	37.406461	20.692866	67.55483000000001	0.0	0.0	0.0	0.0	0.0	0.0
clec19a	C-type lectin domain containing 19A	1.1317609	-1.77172465981767e-07	0.00144269504584048	8.491468580483e-11	2.3653658223127896e-09	0.0	0.0	0.0	0.0	0.0	0.0	0.0	3.0877630000000003	8.768509	8.819939	0.0	0.0	0.0	0.0	0.0	0.0	0.0	0.0	0.0	8.495600999999999	0.0	0.0	0.0	0.0	0.0	4.4566919999999985	0.0	0.0	0.32432300000000003	0.0
bag5	BCL2 associated athanogene 5	1.1475736	-2.3304619355977503e-07	0.0014426950500928	8.53570369841504e-11	2.3720801103402e-09	0.0	0.0	0.0	0.0	0.0	0.0	2.888543	0.0	0.0	0.0	0.0	0.0	0.0	0.0	0.0	0.0	0.0	2.200084	15.48095	0.0	0.0	8.510015	0.0	0.0	0.0	0.0	4.192714	1.154902	0.0	0.0
spint1b	serine peptidase inhibitor Kunitz type 1 b	0.2329972333333333	8.58605427597263e-07	0.0014426951623407599	8.92271558042008e-11	2.47379665139035e-09	0.0	0.570395	6.419522	0.0	0.0	0.0	0.0	0.0	0.0	0.0	0.0	0.0	0.0	0.0	0.0	0.0	0.0	0.0	0.0	0.0	0.0	0.0	0.0	0.0	0.0	0.0	0.0	0.0	0.0	0.0
capsla	calcyphosine-like a	1.865839	-1.7269903478299598e-07	0.00144269504566241	9.02441739753789e-11	2.49611995763354e-09	0.0	0.0	0.0	0.0	0.0	0.0	0.0	0.0	0.0	0.0	0.0	0.0	0.0	12.409688	0.0	0.0	0.0	0.0	0.0	20.8093	0.0	0.875332	1.2946540000000002	0.0	0.0	9.131036	0.0	0.0	0.0	11.45516
rrs1	ribosome biogenesis regulator 1 homolog	5.0113269	-2.08742577967603e-06	0.00144269577681537	9.07361479716375e-11	2.50385019098315e-09	0.0	0.0	0.0	0.0	0.094103	0.0	0.682945	5.8937870000000006	5.668726	4.831971	7.309135	11.678763	11.996505	7.1192350000000015	3.815404	9.708997	0.106203	11.97429	0.0	6.0850300000000015	16.484069	18.930038	6.258852	8.709543	7.054521	3.664554	0.0	1.201058	1.072078	0.0
pacrg	PARK2 co-regulated	3.310065133333333	-9.931411901955407e-09	0.001442695040745	9.26185411717244e-11	2.54982306221128e-09	0.0	0.0	0.0	0.0	0.0	0.0	0.0	0.0	0.0	0.0	0.0	25.153503	30.05242	28.871467	3.220669	3.0683599999999998	8.935535000000002	0.0	0.0	0.0	0.0	0.0	0.0	0.0	0.0	0.0	0.0	0.0	0.0	0.0
si:dkey-226n24.1		421.3845974	4.78383597079166	0.75734115053723	9.413950160521759e-11	2.57964127305646e-09	1314.664827	1530.513197	2014.066318	2658.022971	2119.725318	1537.40886	190.381616	51.507825	46.194403	102.414539	9.844292	204.867479	65.821421	96.044455	68.346355	76.095722	107.000096	0.0	76.870409	73.200552	1.932724	18.131398	8.843436	21.97404	39.410845	51.764079	34.155446999999995	34.629971000000005	0.0	87.705327
med24	mediator complex subunit 24	1.653033566666667	-1.3298897440100905e-07	0.00144269504384631	9.40661571424476e-11	2.57964127305646e-09	0.0	0.0	0.0	0.0	0.0	0.0	0.0	0.0	0.0	10.770135	0.0	0.0	0.0	0.0	10.629158	0.0	0.0	0.0	0.0	0.0	14.11567	0.0	0.0	0.0	7.237605999999999	0.0	0.0	0.0	6.309211	0.529227
zgc:193593	zgc:193593	5597.2340958333325	-3.5555384150986e-06	0.0014426970402036	9.46882578918212e-11	2.58865833582211e-09	31.593234	100.571196	0.0	4.1011	44.599714	1397.122866	9139.244318	10718.519213	10546.435501	10413.758402	12157.564307	4551.579504	5798.42136	7342.803241	5803.475563	7331.455865999998	8915.214133	5437.871922	6753.4258599999985	2866.062884	6283.240321	5238.68183	6741.078221	3088.834961	5068.869253	4986.911234	7978.801739	6551.645238	5873.739022	6751.400872
ntpcr	nucleoside-triphosphatase cancer-related	1.3931990666666665	-1.7934898685799101e-07	0.0014426950461205099	9.70017447591095e-11	2.64576749651988e-09	0.0	0.0	0.0	0.0	0.0	0.0	0.0	8.123047	0.0	0.0	0.0	0.0	0.0	0.0	0.0	0.197685	0.0	0.0	8.823822999999997	0.0	0.0	7.184247	13.754245000000001	0.0	3.712925	0.0	0.0	0.0	0.0	0.0
znf970	zinc finger protein 970	1.4288753333333335	-3.66321374345869e-07	0.00144269506375555	9.74689719893262e-11	2.65081417256748e-09	0.0	0.0	0.0	0.0	0.0	0.0	0.0	0.0	0.0	0.0	0.0	0.0	11.017876	0.0	0.0	0.070397	0.0	0.0	0.0	8.127438	0.0	0.0	0.0	0.0	0.0	0.0	5.215451	14.418607000000002	4.016491	0.0
csk	C-terminal Src kinase	0.4094358333333333	-2.4029095123703603e-07	0.00144269505021026	9.763670974236508e-11	2.65081417256748e-09	0.0	0.0	0.0	0.0	0.0	0.0	0.0	0.0	0.0	0.0	0.0	0.0	0.0	0.0	0.0	0.0	0.017811	0.0	0.0	3.340602	0.0	0.0	0.346529	0.0	0.0	0.0	2.247979	1.990902	0.0	4.339252
rnf215	ring finger protein 215	1.1655946333333334	-1.8016476315356105e-07	0.0014426950459628196	9.81304227816801e-11	2.6580937279000892e-09	0.0	0.0	0.0	0.0	0.0	0.0	0.0	0.0	7.673162	0.0	0.0	0.0	0.0	0.0	0.0	0.0	0.51647	0.0	0.0	0.0	0.0	0.685846	0.0	10.037618	10.96947	0.0	0.0	5.085273	0.0	0.0
nos1apb	nitric oxide synthase 1 (neuronal) adaptor protein b	0.2595754666666667	5.791711722412928e-07	0.00144269509255212	1.00063090992349e-10	2.70422798431846e-09	0.0	0.0	0.0	0.0	2.20403	5.583234	0.0	0.0	0.0	0.0	0.0	0.0	0.0	0.0	0.0	0.0	0.0	0.0	0.0	0.0	0.0	0.0	0.0	0.0	0.0	0.0	0.0	0.0	0.0	0.0
FQ378016.1		3.3359436000000002	-1.43322837118841e-07	0.0014426950443826901	1.01121788279725e-10	2.7265858839817e-09	0.0	0.0	0.0	0.0	0.0	0.0	0.0	0.0	0.0	0.0	0.0	0.0	0.0	0.0	0.0	0.0	0.0	0.0	11.779933	18.404798	21.563634	12.705633	35.62430999999999	0.0	0.0	0.0	0.0	0.0	0.0	0.0
rab30	RAB30 member RAS oncogene family	1.3436525666666668	-1.62035766227176e-07	0.00144269504520315	1.0407850510415901e-10	2.7999018850281e-09	0.0	0.0	0.0	0.0	0.0	0.0	0.0	16.398056	1.25912	0.0	0.0	0.0	0.0	0.0	0.0	0.0	0.0	0.0	0.0	11.001561	0.0	0.0	0.0	0.0	0.0	0.0	5.7695690000000015	0.765415	5.115856	0.0
guca1b	guanylate cyclase activator 1B	355.2884422666667	4.70014784635915	0.747807699163376	1.1065614364318501e-10	2.97007139076914e-09	837.91828	1773.489295	2039.093437	1645.687452	1993.312264	1052.085118	117.675951	42.997347	38.996275	96.302073	29.380731	101.082552	55.260895	65.063036	24.500694	141.718149	26.224005	1.203086	176.726671	57.170603	7.092217999999999	62.231461	0.0	9.965476	16.145154	62.980517000000006	38.525922	14.563327	0.267864	130.993415
xkrx	XK related X-linked	1.5616444666666665	-4.826218634807321e-09	0.00144269504059555	1.1166669206121501e-10	2.9903832558120398e-09	0.0	0.0	0.0	0.0	0.0	0.0	0.0	0.0	7.739435999999999	0.0	23.330861	0.0	0.905632	0.0	0.0	0.0	0.0	3.190292	0.0	0.0	0.0	0.0	0.0	4.9130660000000015	0.0	0.0	1.412785	0.0	5.357262	0.0
si:ch211-81a5.1	si:ch211-81a5.1	5.912570666666667	-1.52624276366723e-06	0.00144269543700763	1.14291228353164e-10	3.0537268564293293e-09	0.0	0.0	0.0	0.0	0.0	0.0	4.888786	0.0	3.962373	0.0	1.714302	0.0	14.680324000000002	5.521547	6.397462	6.918206	4.287552	5.507037	0.107044	26.044459	0.0	16.066847	13.274020000000002	9.668763	11.494559	2.814863	5.690708	15.799004	22.539264000000006	0.0
tcp11l2	t-complex 11 testis-specific-like 2	8.533945933333333	-1.8009404475662498e-06	0.00144269560207166	1.15702415058168e-10	3.0844379109285e-09	0.0	0.0	0.0	0.0	0.0	0.0	1.689454	0.0	11.153261	10.649653	14.750184	4.723365	0.0	0.0	0.0	0.0	21.950686	0.0	26.58564	15.164829999999998	8.919709	38.07886	12.484567	12.026271	2.604201	0.0	11.864977	19.409798	25.989676	17.973246
toe1	target of EGR1 exonuclease	1.6314208999999995	-1.64283577638287e-07	0.00144269504535593	1.1785205676669198e-10	3.1346518846093103e-09	0.0	0.0	0.0	0.0	0.0	0.0	0.0	0.0	0.168964	0.0	22.814331	0.0	0.0	0.0	0.0	9.167708	0.0	0.0	0.0	0.0	0.0	0.0	0.0	0.0	5.215017	10.686673	0.0	0.889934	0.0	0.0
zgc:193541	zgc:193541	277.25492296666664	-0.862149863053845	0.14672226602935098	1.2030607439605702e-10	3.19271728515482e-09	221.472508	70.52407600000002	148.39181800000003	109.25391599999999	151.553303	157.236467	348.67478100000005	251.497078	309.335784	250.271888	294.920993	246.884745	233.932875	312.18654	227.59062000000003	344.098198	354.445698	343.623041	243.06628999999998	245.49256200000002	245.153248	248.047764	316.33264	290.983246	383.672662	460.292375	444.801048	379.894571	257.751465	426.26548899999995
igfn1.2	immunoglobulin like and fibronectin type III domain containing 1 tandem duplicate 2	1.4460574999999998	-1.4426745242755195e-07	0.00144269504442762	1.22494601051394e-10	3.24349187458107e-09	0.0	0.0	0.0	0.0	0.0	0.0	0.0	0.0	5.234757	0.0	0.0	0.324145	23.589128	0.0	0.0	0.0	0.0	5.486167	0.0	0.0	0.0	0.0	7.924747	0.822781	0.0	0.0	0.0	0.0	0.0	0.0
rhol	rhodopsin like	206.78786716666667	4.99231978568555	0.794251645637542	1.25079440200381e-10	3.30450906699796e-09	268.809368	1331.929857	915.789892	1533.639878	577.617714	926.879277	153.331851	15.085428	30.226012	23.865092	13.407716	72.175106	11.475674	8.647832000000001	31.326823	28.781323	22.146891	9.630206	70.11494300000001	8.422792	0.028526	24.532092	0.027791000000000003	13.884406	9.05139	26.84269	17.337195	9.17946	0.033048	49.415742
rap1gap	RAP1 GTPase activating protein	2.68922	-1.5296786374825e-06	0.00144269543655029	1.3437539301890602e-10	3.5421594092657e-09	0.0	0.0	0.0	0.0	0.0	0.0	5.924851	5.829425	8.955755	4.099947	8.49445	2.606506	9.578259	7.795896000000001	0.278924	0.331827	5.46034	0.0	0.0	1.0314809999999999	1.144808	5.186127	5.019791000000001	0.0	5.7939430000000005	0.451863	0.5737770000000001	0.265538	1.853092	0.0
cnga3b		7.906097900000002	-3.60960354189008e-06	0.0014426972873223	1.35478547378463e-10	3.5632672405366706e-09	0.0	0.0	0.0	0.060366	0.0	0.107318	0.0	1.3397940000000002	0.0	13.638182999999998	0.0	21.785904000000002	31.071966	7.918966	26.062788	1.961047	22.931907	18.908554	0.0	6.183503	4.532444	5.292927	1.782045	22.559967999999998	0.839306	11.425909999999998	3.340724	8.829802	17.397512	9.212003
timm8b	translocase of inner mitochondrial membrane 8 homolog B (yeast)	80.42471169999997	-1.39329221610552e-05	0.0014427230633553801	1.40743896358754e-10	3.6935085318378703e-09	20.312281	8.690733999999999	35.42506500000001	9.393543	11.802031	46.456602	180.6169	88.495147	126.074242	103.672815	159.796496	94.605156	65.99547199999999	91.006257	120.501249	94.665332	96.538406	126.086278	122.876531	58.54214399999999	84.596188	68.170834	123.722829	71.475773	54.568349	61.238179	89.116724	74.93128399999998	40.23184000000001	83.13667
rdh8b	retinol dehydrogenase 8b	140.46669813333332	-6.95519118244855e-06	0.0014427022913281696	1.46357242227397e-10	3.8322830781453705e-09	0.0	13.976262	10.026746	19.997046	13.272555	51.07343	283.161827	125.124355	187.761846	88.86495699999998	129.259453	244.555415	130.505618	232.733279	168.532466	181.905827	116.473312	240.469535	99.16378	239.319193	130.188863	266.838664	196.452301	261.443046	97.729948	132.051874	122.526298	121.219824	168.989409	140.383815
atp6ap1lb	ATPase H+ transporting accessory protein 1 like b	213.00225766666665	-3.6788700932140803e-06	0.00144269716577551	1.52375339678114e-10	3.98101691225546e-09	26.014008	0.06416000000000001	1.705375	0.157675	3.814726	33.157478999999995	256.99000300000006	159.416109	201.574591	313.5365030000001	72.452804	61.236787	286.609703	231.048237	386.125969	412.28861800000004	216.80806299999998	438.839284	354.8794180000001	466.09723499999996	606.53503	479.682871	348.7241620000001	97.194551	84.556198	188.079519	175.91671200000002	145.745206	199.99899	140.817744
fam189a1	family with sequence similarity 189 member A1	0.13615839999999998	5.796418040506372e-07	0.00144269509183285	1.7962704994984498e-10	4.68262285300669e-09	0.0	0.0	0.30442	0.0	3.780332	0.0	0.0	0.0	0.0	0.0	0.0	0.0	0.0	0.0	0.0	0.0	0.0	0.0	0.0	0.0	0.0	0.0	0.0	0.0	0.0	0.0	0.0	0.0	0.0	0.0
BX323453.1		0.6627030333333332	-2.2501434029681e-06	0.00144269587934761	1.81516008792186e-10	4.72141971655261e-09	0.0	0.0	0.0	0.0	0.0	0.0	2.440468	0.0	2.218013	0.13801	0.183944	0.582683	1.2143700000000002	1.112665	1.113822	1.234694	1.470214	0.247914	0.0	0.7561060000000001	0.543563	0.262083	0.0	0.0	0.385091	1.319022	1.465228	1.671571	0.551986	0.969644
ptmaa	prothymosin alpha a	155.9037361	3.923121682985	0.637881619394984	1.8733224192608198e-10	4.86197314232383e-09	681.226265	860.7507800000002	692.888779	252.396067	720.7658230000001	559.582595	94.3659	44.541699	30.482303	74.826397	69.851549	142.554647	60.302074	74.60069399999998	18.269858	63.864009	0.970928	5.02297	24.978742	59.721026	2.785686	10.348827	3.970474	19.766148	13.825529	18.485301	17.241223	16.325401	6.005597	36.394792
si:ch73-141c7.1	si:ch73-141c7.1	1078.147347	-3.544062578038221e-06	0.0014426970535184	1.89029412480183e-10	4.89523860934945e-09	0.211764	0.48930100000000004	0.30336300000000005	26.070638	0.583399	248.400653	1011.380684	1791.6097090000005	1785.182021	767.3473349999998	985.9154279999999	997.583977	1698.7057989999998	1611.228865	1698.3605759999996	1145.7776039999999	1017.856535	558.8336150000001	845.8356829999999	575.64468	1309.178033	796.9912170000001	1047.154033	1935.5068420000002	1525.272319	1418.119547	1812.4685559999998	2218.665996	1441.689247	2072.052991
si:ch211-221n20.4		0.7522779666666667	11.6665064187716	3.1964311628401805	2.16670807402868e-10	5.59875465707893e-09	3.533275	1.906672	5.74389	3.3269910000000005	4.395511	3.662	0.0	0.0	0.0	0.0	0.0	0.0	0.0	0.0	0.0	0.0	0.0	0.0	0.0	0.0	0.0	0.0	0.0	0.0	0.0	0.0	0.0	0.0	0.0	0.0
pcbp4	poly(rC) binding protein 4	5.584664233333332	-3.63212540334616e-06	0.0014426971161269804	2.2572612897810602e-10	5.81998025765651e-09	0.0	0.404598	0.0	0.0	0.20869	0.607275	8.163326999999999	7.689417999999999	4.340982	3.800014	5.536903	6.758498	0.463691	9.895679	3.571467	0.696575	0.451563	14.808779000000001	0.138494	5.948314999999999	7.1801520000000005	0.830991	11.650063000000001	17.455135000000002	9.658812	6.797775	3.8741800000000004	8.444694	13.524214	14.639643
tshz3a	teashirt zinc finger homeobox 3a	10.543909433333333	4.51989374759012e-06	0.0014426985805951	2.49212390772516e-10	6.4037525408983e-09	0.0	0.0	0.0	0.0	0.0	0.0	0.0	13.419526999999999	18.369776	0.0	0.0	0.0	0.0	0.0	32.615297	0.562705	19.52552	15.103184	18.128539	0.6488039999999999	1.58473	0.0	3.264309	8.733922999999999	17.216304	20.294898999999997	11.478547	35.668828999999995	97.706213	1.996177
lrrfip1a	leucine rich repeat (in FLII) interacting protein 1a	8.400812733333334	-1.04743956254945e-06	0.00144269522956421	2.4945450363000197e-10	6.4037525408983e-09	0.0	0.0	0.0	0.0	0.0	0.0	0.044715	1.346544	7.569872	4.833245	0.0	16.745473999999998	19.130143	0.0	24.421539000000003	10.217615	2.347568	24.064576000000002	20.237718	23.550051000000003	17.555141	28.041379	28.697246000000003	15.079766000000001	0.0	0.0	0.0	0.0	7.113235	1.028555
hsp90aa1.1	heat shock protein 90 alpha (cytosolic) class A member 1 tandem duplicate 1	13.715528633333333	2.13226309535208	0.35676612882549097	2.54878030092071e-10	6.52875614907581e-09	16.710949	34.318566	56.08146	52.61013199999999	39.465169	11.931554	6.45961	4.2479809999999985	3.960495	9.355523	9.415524	8.054885	4.806025	4.326173000000002	8.052299	15.195129	3.556375	27.829181	6.469043	7.553913	5.745254	9.940215	14.447881	5.536134	6.152777	4.365973	5.676	13.091042	11.215083	4.895514
grk1b	G protein-coupled receptor kinase 1 b	430.7529017	-3.46983323595375e-06	0.0014426969313336199	2.67291335654801e-10	6.83187377010958e-09	0.184502	0.225095	7.334397999999998	0.532219	0.098415	116.540046	434.40633499999996	561.518431	717.0692369999998	569.282905	232.91257599999997	308.602216	380.680055	358.4094800000001	509.19744299999996	257.62262000000004	462.358285	577.7064579999999	501.5992030000001	427.517099	932.606668	309.779006	467.72455599999995	641.6093930000002	903.115635	912.6271609999999	799.48835	530.573906	641.6111860000001	359.654172
hsd17b10	hydroxysteroid (17-beta) dehydrogenase 10	157.49771476666666	-1.47937837782961	0.259752162561768	2.72778255254741e-10	6.9570263672437396e-09	134.971916	65.848548	45.336332	16.553406	32.508027	36.248282	116.99057	162.540051	174.670169	208.974766	130.820884	152.925262	140.682374	141.477928	163.834711	142.066275	125.885252	168.04024099999995	130.56348799999998	181.468595	184.305659	237.160529	268.13642200000004	175.9489	291.679227	228.499926	234.125151	226.243481	193.290204	213.134867
ablim1a	actin binding LIM protein 1a	5.856144666666666	-2.54614899655597e-06	0.00144269616374224	3.03305561555543e-10	7.71889726092649e-09	0.0	0.0	0.0	0.0	0.0	0.0	29.374751	15.428016	10.461137	3.057023	23.451527	11.804659	3.240181	23.283649	21.847398	9.835127	9.431268	0.0	0.0	2.396139	1.783655	3.267217	2.506829	4.348559	0.0	0.0	0.0	0.0	0.167205	0.0
NC_002333.3		95.87657773333336	-6.042518632140519e-06	0.00144270055673795	3.04349406187378e-10	7.728769511004029e-09	0.166607	16.485095	15.262191	0.998673	11.766124	5.168538	1.031386	49.339816	48.579885	118.082873	24.637299	36.803981	115.37068899999998	74.843824	52.161819	178.535742	179.961615	143.59803200000005	290.2066660000001	194.698308	280.50932400000005	161.43739399999995	65.464354	52.768304	104.74168	80.55166700000002	127.861388	94.557862	124.821861	225.884335
si:ch211-285j22.3	si:ch211-285j22.3	88.71335219999997	-3.9663233685563496e-06	0.00144269748225873	3.10115609361381e-10	7.8582628496885e-09	0.0	0.538779	3.153388	0.22216100000000005	6.408361	20.904971	170.86373500000002	111.460577	138.84953000000002	103.370984	21.003590000000006	123.040302	89.440735	24.069658	126.833459	111.79846	145.331553	244.52944100000002	123.247777	121.710472	139.90129199999998	140.27630499999998	11.57203	24.122549	25.660626	119.631199	134.63516199999998	170.75263099999995	20.873552	187.19728700000002
rnf207b	ring finger protein 207b	1.6484431666666666	-3.7220246753350997e-06	0.00144269742191569	3.13435884651184e-10	7.925354139152141e-09	0.0	0.0	0.0	0.0	0.0	0.0	0.0	1.044764	1.1225	1.71023	0.0	2.386731	2.02595	1.422245	3.473148	2.774338	1.116471	3.24064	4.2584800000000005	4.142302	6.8211369999999985	0.0	2.824783	0.0	1.146719	3.2186630000000003	0.0	4.37854	0.50366	1.841994
dennd6b	DENN/MADD domain containing 6B	1.3829650333333334	-1.48968817570185e-07	0.00144269504459016	3.49716829110164e-10	8.823797424850241e-09	0.0	0.0	0.0	0.0	0.0	0.0	0.0	0.0	0.0	0.0	0.0	0.0	0.0	0.0	0.0	0.0	0.0	5.255541	0.0	0.0	0.0	4.464378	0.0	0.0	6.319028	18.920171	0.478275	0.0	6.051558	0.0
kars	lysyl-tRNA synthetase	45.80601413333332	1.4172128022737398	0.241773542350782	3.56266048899645e-10	8.969835158513927e-09	114.539888	72.23978699999999	65.033925	37.39825	64.759028	117.29833799999999	22.898997	66.257002	19.288169	35.048629999999996	35.056681999999995	16.494265	23.278910999999997	66.12321800000001	27.014552	37.736676	54.32079400000001	27.037615999999996	24.901995	28.215635	26.110454	47.127506	19.701416	54.089447	68.73157400000001	30.515556	39.707123	32.725808	64.76915699999999	35.760025
prdx3	peroxiredoxin 3	77.98691960000002	-2.09478225109336	0.3742888872396339	3.63513934497855e-10	9.13280317737362e-09	7.533245	3.422678	30.214676	37.812357	4.717176	22.01906	56.632746	60.748774	65.15949300000001	59.392445	117.20266200000002	76.300373	80.44786799999999	64.403538	83.54250400000002	93.000108	95.902785	67.55223000000001	87.269474	88.200648	72.07840300000002	67.64942099999999	71.9709	51.800551	184.916179	145.375995	175.44491200000002	104.57261	102.44538100000001	161.878396
atp6v0cb	ATPase H+ transporting V0 subunit cb	523.1133189666666	-1.1543942166042	0.20315661318852304	3.67307938043547e-10	9.20848815737683e-09	190.374485	210.13317400000003	286.773249	230.08943	167.942247	290.1910180000001	385.981686	513.143399	495.855052	634.261844	861.28303	398.066933	651.413303	393.402664	759.227249	557.217267	669.235564	426.11744	621.9117190000002	512.885158	267.65556200000003	568.014897	583.932421	536.540333	884.8133140000001	913.625547	544.4613099999998	962.334721	606.41979	570.095763
fat1a	FAT atypical cadherin 1a	0.32550836666666666	-1.8099416597692304e-07	0.00144269504643383	3.9140502564921e-10	9.79177370960647e-09	0.0	0.0	0.0	0.0	0.0	0.0	4.761478	1.261281	1.004889	2.19371	0.522162	0.0	0.0	0.0	0.01249	0.0	0.009241	0.0	0.0	0.0	0.0	0.0	0.0	0.0	0.0	0.0	0.0	0.0	0.0	0.0
taf6	TAF6 RNA polymerase II TATA box binding protein (TBP)-associated factor	2.643462266666667	-1.04157563040454e-06	0.00144269522705485	3.98567431224097e-10	9.94983059769818e-09	0.0	0.0	0.0	0.0	0.0	0.0	0.914061	0.0	2.089788	4.8556230000000005	15.673423999999999	7.479763	0.0	0.0	1.607884	0.0	5.384188	10.107137	0.0	0.8242510000000001	0.334645	0.0	0.17735	9.857055	0.257089	9.653905000000002	0.93591	0.331243	7.604839999999999	1.215712
wnk4b	WNK lysine deficient protein kinase 4b	1.1541092666666666	-1.24661122450893e-06	0.00144269530759681	4.00831120462229e-10	9.985186241874079e-09	0.0	0.0	0.0	0.0	0.0	0.0	0.235319	0.0	1.059175	0.003808	0.0	0.0	3.872152	0.0	0.6582359999999999	0.581082	0.054799	4.592852	7.497972	0.7943319999999999	2.678791	0.986014	0.6965279999999999	4.174768	0.135131	0.097656	1.452456	3.981426	1.070781	0.0
tuft1a	tuftelin 1a	1.2953314333333334	2.1407761078948397e-07	0.00144269504870965	4.16119242560035e-10	1.03441625212761e-08	0.0	0.0	0.0	0.0	0.0	0.0	0.0	0.0	1.987859	0.0	0.0	0.0	0.0	0.0	0.0	7.2936619999999985	0.0	8.953221000000003	0.0	0.0	0.0	14.210404999999998	0.0	0.0	0.0	6.414796	0.0	0.0	0.0	0.0
ier2b	immediate early response 2b	52.78595813333333	-1.95042794903023e-06	0.0014426956318541	4.3914453163332e-10	1.0893557928916601e-08	0.0	0.0	0.0	0.0	0.088687	7.488628999999999	33.18813	64.510638	92.779098	15.468486	60.86865699999999	34.170836	148.57445800000005	48.297281	69.861106	37.822472	0.07614800000000001	61.05234300000001	37.942407	33.778912	94.758736	21.279894	13.035277	41.01082	62.400666	43.568418	210.248875	147.59897	88.28149499999998	115.427305
saga	S-antigen; retina and pineal gland (arrestin) a	152.28556676666668	5.37637344020212	0.8809628794114742	4.6537898904009603e-10	1.15200853526459e-08	259.90939000000003	519.769082	1314.0569710000002	528.7423799999998	798.991843	722.704825	61.124265	30.634126	0.101404	20.822582	0.251332	49.499743	17.308771	61.56456299999999	3.8600410000000003	17.922482000000006	6.514396	11.557082000000001	2.483869	35.288299	9.750726	17.209178	0.0	0.0	32.054541	11.532918	10.879337	2.88418	0.697429	20.451248
zgc:194221	zgc:194221	2.633013	-1.51639765600801e-07	0.00144269504474321	4.94513399068143e-10	1.22156213442766e-08	0.0	0.0	0.0	0.0	0.0	0.0	0.0	0.0	0.0	0.0	0.0	0.0	0.0	0.0	0.0	0.0	0.0	9.571705	36.149027	13.055649	0.0	0.0	11.939128	8.274881	0.0	0.0	0.0	0.0	0.0	0.0
opn1mw2	opsin 1 (cone pigments) medium-wave-sensitive 2	18720.471426666667	-1.44052285431119e-06	0.00144269538836833	5.43786567065271e-10	1.34046801667993e-08	395.932092	9.948288	6.8352710000000005	14.319595	40.42119	385.025418	7179.7530590000015	5266.050466	14357.063625	12478.649751	211.334892	10840.870107	10958.300091	292.86552400000005	7850.745214	160.79579099999995	262.068003	74547.044954	92623.528592	53263.283229	34391.107891	63112.290447	98548.347393	70320.532439	57.657158	24.738024	11.892204	39.393236	3830.04203	133.306826
nf2a	neurofibromin 2a (merlin)	0.7012259333333334	-1.41052183803166e-07	0.00144269504419968	5.80824599291211e-10	1.42878001115832e-08	0.0	0.0	0.0	0.0	0.0	0.0	0.0	0.0	4.553954	0.0	0.0	0.0	0.0	0.0	0.0	3.980473	0.0	0.0	0.0	0.0	8.724171	0.0	0.5431060000000001	0.0	0.0	0.0	0.0	3.235074	0.0	0.0
cxxc4	CXXC finger 4	0.9067918666666668	-1.36032615138532e-07	0.00144269504395495	5.90720082846017e-10	1.4500947367030502e-08	0.0	0.0	0.0	0.0	0.0	0.0	0.0	0.0	0.0	0.0	0.0	0.0	0.0	0.0	0.0	0.0	0.0	0.0	0.0	9.513204000000002	8.298912	1.484834	6.506106	1.4007	0.0	0.0	0.0	0.0	0.0	0.0
axin2	axin 2 (conductin axil)	0.5213056333333334	4.60322983858125e-09	0.0014426950407481801	6.313745860285402e-10	1.54667084140838e-08	0.0	0.0	0.0	0.0	0.0	0.0	7.076461	0.0	0.0	0.0	0.0	3.56857	0.0	0.0	0.05891900000000001	0.0	0.0	3.370167	0.0	0.0	0.0	0.0	0.0	0.0	0.0	0.0	0.0	0.0	0.0	1.565052
CABZ01078449.1		6.3622660999999985	-9.00920144850254e-07	0.00144269517904204	6.74353539279358e-10	1.64852857952877e-08	0.0	0.0	0.0	0.0	0.0	0.0	0.0	16.80097	1.140901	8.099048999999999	0.0	1.950185	41.72003700000001	12.658117	27.272052000000002	5.426553	1.165767	2.871601	0.0	0.0	0.8654709999999999	17.167491000000002	19.546062	1.098005	0.0	8.078827	6.590872	11.099525	7.316497999999998	0.0
im:6912630		1.8297842666666668	-1.49775637347234e-06	0.0014426954205503401	7.068376118559102e-10	1.72436181790853e-08	0.0	0.004027	0.0	0.0	0.0	0.0	1.006133	0.809296	0.203497	0.801305	1.718506	6.317991	6.433244	0.0	5.064316000000002	0.0	3.141603	3.410332	1.552408	0.0	0.065075	0.615599	0.0	0.0	8.3632	1.085859	7.168269	3.110455	2.8046900000000003	1.217723
BX004774.1		8.978948133333336	-2.07009693619198e-06	0.00144269575467584	7.4546405726434e-10	1.81483532784003e-08	0.0	0.0	0.0	0.0	0.0	0.0	4.113315	10.721703	10.011924	0.0	0.0	12.966678	13.206754	20.598102	32.598528	1.4475209999999998	0.0	0.5546949999999999	0.0	6.638605	9.71049	3.179008	5.950487	19.329538	21.540764000000006	5.107142	3.155235	25.282747	20.496281	42.758927
si:ch211-221n20.2		1.0042019666666666	12.0802225948466	3.274893451486569	7.47157011905499e-10	1.81520640645e-08	4.876887	1.127698	8.191695	3.219857	5.403624	7.306298	0.0	0.0	0.0	0.0	0.0	0.0	0.0	0.0	0.0	0.0	0.0	0.0	0.0	0.0	0.0	0.0	0.0	0.0	0.0	0.0	0.0	0.0	0.0	0.0
hsd11b1la	hydroxysteroid (11-beta) dehydrogenase 1-like a	2.176990833333333	-1.3377904088783697e-07	0.00144269504383286	7.685198147590968e-10	1.8632652216679902e-08	0.0	0.0	0.0	0.0	0.0	0.0	0.0	0.0	0.0	0.0	0.0	0.0	0.0	0.0	0.0	0.0	0.0	0.0	0.0	0.0	9.804188	9.376547	12.320974	18.428013	0.0	0.0	0.0	15.380003	0.0	0.0
zgc:114046	zgc:114046	144.18571256666667	-2.50731855707722e-06	0.00144269604565245	7.895620489161339e-10	1.91035105182316e-08	0.0	6.9407869999999985	10.562219	0.0	5.338503	2.44064	284.088685	33.519328	206.616921	34.415907000000004	0.240047	223.146087	316.2716640000001	110.777449	215.925298	42.420802	49.92982600000001	2.667145	26.247171	270.589037	78.418677	20.963426	39.116243	79.33718900000002	77.74562	223.405764	562.850098	359.991836	446.43331399999994	595.171694
zgc:174275	zgc:174275	1.5964290666666665	-5.12844886860413e-07	0.00144269508630238	8.31898648809091e-10	2.00866020059785e-08	0.0	0.0	0.0	0.0	0.0	0.0	0.0	0.0	0.0	0.0	0.0	0.0	13.306698999999998	0.0	0.0	0.0	0.0	0.0	0.0	0.0	13.485712	0.0	0.0	0.0	0.0	0.0	9.505546	11.594915	0.0	0.0
tle2c	TLE family member 2 transcriptional corepressor c	4.3636294	-1.63486151131442e-06	0.00144269549002247	8.425537691758901e-10	2.03022721108374e-08	0.0	0.0	0.0	0.0	0.0	0.0	8.767591	0.0	3.403134	12.765764	0.0	1.163634	13.130894	3.908630000000001	4.4148190000000005	3.5412760000000003	0.932822	16.992198000000002	0.0	11.895205	3.547695	12.049317	1.673214	17.873356	0.0	5.331785	1.384004	4.934004	3.1995400000000003	0.0
si:ch211-207d6.2	si:ch211-207d6.2	0.8284516666666666	-1.32729197158082e-06	0.00144269534051406	8.871878843892509e-10	2.13341527382828e-08	0.0	0.0	0.0	0.0	0.0	0.0	0.781292	2.096741	1.517334	1.993017	0.786048	0.479363	0.15800999999999998	0.203191	1.259749	1.259985	0.708016	0.41107	2.296492	1.360942	0.13768699999999998	5.994135	3.080204	0.318402	0.0	0.0	0.0	0.011872	0.0	0.0
si:dkey-1j5.4	si:dkey-1j5.4	1.5877146000000002	-1.47746728612206e-07	0.00144269504450375	9.151476445417688e-10	2.19616796245125e-08	0.0	0.0	0.0	0.0	0.0	0.0	0.0	0.0	0.0	16.913547	12.429914	0.0	0.0	0.0	0.0	8.403156	0.0	0.0	0.0	0.0	0.0	9.796372	0.0	0.0	0.0	0.0	0.088449	0.0	0.0	0.0
adora2b	adenosine A2b receptor	5.843972866666666	-1.1039969754743798e-06	0.00144269524845006	9.18896668266985e-10	2.20068281345323e-08	0.0	0.0	0.0	0.0	0.0	0.0	0.0	2.96282	2.730086	19.443048	0.0	2.145054	12.507481	27.935164	5.1620740000000005	1.8276	2.563837	24.875859	0.0	0.0	12.469463000000001	9.423449	0.0	1.868645	6.258886	0.0	9.757757000000002	6.712669	1.4031779999999998	25.272116
clic1	chloride intracellular channel 1	40.76687396666667	-2.46537961329733e-06	0.00144269601232414	9.236246257547259e-10	2.2075190598920803e-08	0.0	0.0	7.282321	0.0	0.0	0.0	45.928642	28.753886	45.430315	62.917928	48.558012	40.692075	50.96853400000001	4.4804580000000005	36.382721	37.438059	63.169507	9.302431	14.168638	71.066052	29.428657	43.875968	47.576111	25.524919	137.476732	132.19522	69.236024	90.312079	47.922002	32.918928
aipl1	aryl hydrocarbon receptor interacting protein-like 1	145.1307929	5.593086447656798	0.9322558390745048	9.45523421396124e-10	2.25528390168229e-08	796.5553970000002	596.745092	1098.003316	718.1406910000002	687.470746	163.800044	13.947131999999998	2.33219	0.939587	31.812526	0.0	17.357173	4.958281	28.301542	7.753956	14.774951999999999	7.729994	0.729268	62.118756000000005	29.729639000000002	0.0	14.273148	0.0	8.997798	5.287762000000002	14.050907	13.425232	2.126637	0.0	12.562021000000001
zgc:63568	zgc:63568	1.6471010333333334	1.66602412397313e-07	0.00144269504552703	9.50064229830399e-10	2.2615367313316295e-08	0.0	0.0	0.0	0.0	0.0	0.0	0.0	0.0	8.300433	0.0	0.0	0.0	0.0	0.0	0.0	0.0	0.0	8.192108000000001	0.0	8.030378	0.0	11.983075	0.0	12.907037	0.0	0.0	0.0	0.0	0.0	0.0
si:ch211-197l9.2	si:ch211-197l9.2	4.154698566666667	1.0410332739547e-06	0.0014426952245231099	9.74198798350746e-10	2.31431137922718e-08	0.0	0.0	0.0	0.0	0.0	0.0	22.892264	2.642947	0.0	0.0	3.205438	0.0	0.0	0.0	0.251091	0.767547	22.565006	7.353277	5.72797	1.419369	5.597626999999999	13.216745999999999	0.982506	18.079268	0.850822	1.557723	0.7064219999999999	4.898283999999999	0.685212	11.241438
ulk1a	unc-51 like autophagy activating kinase 1a	1.0963679999999998	-2.0109244518345107e-07	0.0014426950476798801	9.76318250899948e-10	2.31467966807929e-08	0.0	0.0	0.0	0.0	0.0	0.0	0.0	0.0	0.0	2.546649	0.0	0.0	0.0	0.0	0.0	12.211208000000001	0.0	0.0	0.0	0.0	1.759348	0.0	0.0	0.0	1.30171	0.0	9.096181	5.975943999999998	0.0	0.0
fdxacb1	ferredoxin-fold anticodon binding domain containing 1	10.479325600000003	-1.1359386378445e-06	0.0014426952612533802	9.934963125037196e-10	2.35067611450428e-08	0.0	0.06953200000000001	0.0	0.0	0.0	0.0	0.0	32.192916	24.322267	26.859757	17.578303	21.110413	0.0	0.0	21.95409	0.0	0.0	0.896813	6.6677050000000015	0.0	0.663888	0.987091	13.817285	13.017014	43.897328	11.141124	25.161243	16.79412	9.231843	28.017036
CABZ01081730.1		2.1496471000000006	-1.39794353793185e-07	0.00144269504409539	1.04651824257155e-09	2.47116722489389e-08	0.0	0.0	0.0	0.0	0.0	0.0	0.0	0.0	0.0	0.0	17.453822	15.60126	0.0	0.0	0.0	0.0	0.0	0.0	0.0	0.0	0.0	0.0	0.0	0.0	9.592994	16.289776	0.0	5.551561	0.0	0.0
aldh1a3	aldehyde dehydrogenase 1 family member A3	1.3173773666666666	-1.43454618890399e-07	0.00144269504427411	1.06886816352226e-09	2.51889471415657e-08	0.0	0.0	0.0	0.0	0.0	0.0	0.0	0.0	0.0	4.406606	10.464836	0.0	0.0	0.0	0.0	0.0	0.0	0.0	0.0	0.0	0.0	0.0	0.0	0.0	18.736921	0.0	0.0	5.540615	0.0	0.372343
slc16a9b	solute carrier family 16 member 9b	1.1506327333333333	2.49812266080611e-07	0.0014426950515516901	1.1144225660416999e-09	2.62100620672042e-08	0.0	0.0	0.0	0.0	0.0	0.0	0.0	7.352989	0.0	0.0	0.0	0.0	17.662714	0.0	3.4263	0.0	0.0	0.0	0.0	0.0	0.0	0.0	4.900227	0.0	0.0	0.0	0.0	1.176752	0.0	0.0
si:ch211-79k12.2	si:ch211-79k12.2	1.0069082666666669	-8.73446590269976e-08	0.00144269504202554	1.12413466168771e-09	2.6385814180610002e-08	0.0	0.0	0.0	0.0	0.0	0.0	2.505532	0.0	0.0	0.0	3.404382	0.0	0.0	19.930822	2.019565	0.0	0.0	0.0	0.0	0.0	0.0	0.0	0.0	0.0	0.0	0.0	2.346947	0.0	0.0	0.0
fra10ac1	FRA10A associated CGG repeat 1	1.9683495	2.16185646160682e-07	0.0014426950488026	1.1323153671312199e-09	2.65249939779467e-08	0.0	0.0	0.0	0.0	0.0	0.0	0.0	0.0	0.0	0.0	12.939454	0.0	0.0	0.0	0.0	0.0	0.0	0.562194	0.0	0.0	0.0	14.496541	0.0	0.0	0.0	0.0	0.0	7.931928	0.0	23.120368
cngb3.1	cyclic nucleotide gated channel beta 3 tandem duplicate 1	7.711305	-2.1749390812456102e-06	0.00144269582336141	1.14101276047317e-09	2.6675701104475e-08	0.0	0.0	0.0	0.0	0.0	0.698817	3.669607000000001	2.174267	0.928987	0.027351	0.0	3.366347	23.410588	9.917628	14.347857	2.108286	0.7132919999999999	11.352197	11.64722	12.37724	3.5009949999999996	0.508903	21.895112	4.1370520000000015	10.016732	5.914755	21.691855	15.720168	32.591769	18.622125
ndufa6	NADH:ubiquinone oxidoreductase subunit A6	97.92049079999997	-0.678921241408736	0.123501467430861	1.2326679749247599e-09	2.87614391060167e-08	63.07699	42.06415300000001	74.117041	43.319903	71.6415	61.783958	104.606479	91.204591	117.052291	102.06087	112.352303	98.210581	82.928505	115.075284	104.258381	82.76227	99.806126	126.954119	111.717595	118.301332	85.880475	93.884163	101.004177	119.183186	143.414191	90.070952	106.010614	97.332058	110.46924	167.071396
NC_002333.6		46.08419946666667	-4.673301706897782	0.8514455149548209	1.2756163625332496e-09	2.97047185765402e-08	3.666153	0.8022090000000001	0.0	0.382086	0.472167	0.789696	0.5139670000000001	73.290977	22.616156	118.682277	31.865409000000003	0.0	17.476623	30.927892	16.713994	18.14478	90.127619	16.278831	34.686322	120.732949	64.403945	83.343583	9.212761	40.596023	29.523017	156.830939	99.493936	47.507674	100.387629	153.05637
si:ch73-28h20.1		334.79474416666665	-2.97752622812957e-06	0.00144269642928873	1.28775611304594e-09	2.99282648521111e-08	0.051230999999999985	14.383372	0.0	0.264541	50.261524	25.72393	851.743293	773.6910379999998	570.1488429999998	1129.32879	1926.526223	215.921768	159.001075	223.99662400000003	192.276956	405.095933	389.888853	474.402796	151.422338	242.479706	328.369799	233.575962	160.194556	251.339065	210.193595	273.855699	259.443865	97.434319	170.14601000000005	262.680621
si:ch211-23l10.3		4.486395133333334	-1.22624520215509e-06	0.00144269529738487	1.30297074094155e-09	3.01628767004209e-08	0.0	0.0	0.0	0.0	0.0	0.0	0.0	0.0	1.34541	3.259992	0.0	2.13691	3.502495	0.0	0.0	1.776203	0.0	1.506235	3.709345	8.115439	17.627343	23.733391	21.501259	11.756101	9.342206	6.888149	0.649555	2.2074580000000004	9.2678	6.266563
NC_002333.20		46.9373326	-3.92513482918774	0.727440922958605	1.3021949548468e-09	3.01628767004209e-08	2.239273	0.322194	2.193391	0.08125	6.22371	3.352167	6.213445	65.474981	15.883797	87.727021	52.22711500000001	4.485743	7.513339	30.112861	11.982562	24.817168	91.759202	17.644841	32.104527000000004	121.6891	87.93461500000002	83.840435	6.936597999999999	24.160657	31.573141	158.376017	113.357949	65.04695	96.591071	156.254858
si:dkey-23i12.7	si:dkey-23i12.7	1.3812084666666666	-1.0237881603271301e-07	0.00144269504249238	1.55606895874798e-09	3.59512951782892e-08	0.0	0.0	0.0	0.0	0.0	0.0	0.0	0.0	0.0	0.0	0.0	0.0	0.0	0.0	0.0	0.0	0.0	18.950074	8.366054	0.0	0.0	10.278371	3.841755000000001	0.0	0.0	0.0	0.0	0.0	0.0	0.0
BX510992.1		2.808828266666666	-2.15877492999477e-06	0.00144269580805805	1.6331032676244299e-09	3.76572520595277e-08	0.0	0.0	0.0	0.0	0.0	0.0	14.219045	3.1550230000000004	4.234287	2.242305	0.0	5.266207	1.30185	0.135203	14.949314	1.073101	0.097712	4.825372999999999	0.0	1.6334879999999998	0.114965	3.2809129999999995	4.734166	1.296799	0.7899679999999999	3.5760099999999997	0.0	9.118225	5.754896	2.465998
slc7a8b	solute carrier family 7 member 8b	8.494937733333334	-9.65012255523493e-07	0.00144269520060363	1.6613578842236e-09	3.823394521446621e-08	0.0	0.0	0.0	0.0	0.0	0.0	0.0	0.0	4.85581	3.084894	0.0	0.0	0.0	0.0	17.984923000000006	11.455635	31.359664	9.783574	50.558675	7.634983999999998	4.5624970000000005	46.764206	5.256746	0.0	12.812604	9.642663	7.245491	1.895715	7.230556	22.719495
zgc:162858	zgc:162858	80.32017616666667	-1.24141026467966	0.230034163268344	1.6985248922405307e-09	3.90130970862966e-08	42.621503000000004	24.415345000000002	35.309506	12.709800999999999	45.785887	36.446382	67.103943	90.643546	94.793739	54.787565	129.88738700000002	92.68725500000001	90.762023	153.92203500000002	93.721604	90.691828	62.767644999999995	111.72219199999999	69.367243	73.177414	44.014679	74.96605799999999	148.29391500000003	89.74783500000002	101.607453	83.01012800000002	81.32090500000001	119.80181199999998	74.95103399999998	118.567623
tmem150ab	transmembrane protein 150Ab	5.155168399999999	-1.24125655717798e-06	0.0014426953033795	1.71067225349066e-09	3.92156637410126e-08	0.0	0.0	0.0	0.0	0.0	0.0	7.7616710000000015	0.0	4.151447	0.537841	10.902336	0.0	7.3915000000000015	25.741641	0.0	6.247712	2.627774	0.0	0.0	17.595615000000006	0.410778	9.938959	4.9685120000000005	0.0	11.18733	7.7295349999999985	17.367202	3.027447	6.430567	10.637185
si:ch73-160h15.3	si:ch73-160h15.3	1.5556466999999998	-1.6713256424465e-07	0.0014426950455045	1.75975728709396e-09	4.02625633278216e-08	0.0	0.0	0.0	0.0	0.0	0.0	0.0	0.0	14.258531	5.614822	0.0	0.0	0.0	0.0	0.0	0.0	11.77321	0.0	0.0	8.263639999999999	0.0	0.0	0.0	6.759198	0.0	0.0	0.0	0.0	0.0	0.0
sult4a1	sulfotransferase family 4A member 1	0.7244558333333333	-5.540013713719361e-08	0.00144269504119719	1.7701500036261302e-09	4.04218556060594e-08	0.0	0.0	0.0	0.0	0.0	0.0	0.0	0.0	0.0	8.944598	0.0	0.0	0.0	0.0	0.0	2.759719	5.00674	0.0	0.0	0.0	0.0	2.2263490000000004	0.0	0.0	0.0	2.796269	0.0	0.0	0.0	0.0
gtf3c4	general transcription factor IIIC polypeptide 4	1.0758441333333333	-7.04747705652206e-08	0.00144269504156185	1.78962352145722e-09	4.07874931399042e-08	0.0	0.0	0.0	0.0	0.0	0.0	10.172738	0.0	0.0	0.0	0.0	0.0	0.0	0.0	0.0	0.0	0.0	0.0	0.0	0.0	0.0	8.034360000000001	0.0	0.0	3.126652	10.496218	0.0	0.445356	0.0	0.0
hibadha	3-hydroxyisobutyrate dehydrogenase a	63.01070983333334	-4.68590997455879e-06	0.00144269833398872	1.84186620743966e-09	4.18971226298485e-08	0.0	0.6315860000000001	10.611232	10.676215	0.0	12.523989	43.412946999999996	91.937332	60.895641000000005	35.051605	65.65831899999999	38.401413	49.06504	56.970618	67.20847499999999	95.935526	23.759192000000002	104.638542	55.560173999999996	82.968071	90.425613	70.19491	108.05425600000001	92.667641	34.940746999999995	105.44610700000001	145.529115	111.72277900000002	111.17595799999998	114.258252
GAA (1 of many)		1.4197098666666668	-9.131850683202779e-08	0.00144269504213496	1.86387670111585e-09	4.23161062991293e-08	0.0	0.0	0.0	0.0	0.0	0.0	11.812411	0.0	0.0	0.0	0.0	0.0	0.0	0.0	0.0	0.0	0.0	0.0	17.895398	0.0	0.0	0.0	0.0	0.0	7.126536	0.0	5.54247	0.0	0.0	0.214481
rgs9b	regulator of G protein signaling 9b	33.300784900000004	6.56979325770732	1.10501518951026	1.91734564265234e-09	4.344631482187021e-08	5.839452	22.658107	38.649825	357.905142	535.553979	10.112162	1.154188	2.298859	2.306776	1.7080810000000002	1.628816	8.968581	1.9075990000000005	1.514777	0.662567	0.574832	0.0	0.0	2.470917	0.500121	0.0	0.0	0.0	0.254257	0.0	0.884425	0.121886	0.723644	0.0	0.6245539999999999
cntn3b	contactin 3b	0.7217689666666668	-1.4000068677999898e-07	0.0014426950441778401	2.06443639056497e-09	4.668954700581e-08	0.0	0.0	0.0	0.0	0.0	0.0	0.0	0.0	0.0	0.0	0.0	0.0	0.0	0.0	0.0	0.0	0.0	0.0	1.716039	12.001988	0.0	0.183855	1.399809	5.71545	0.0	0.6359279999999999	0.0	0.0	0.0	0.0
clp1	cleavage and polyadenylation factor I subunit 1	0.5285920000000001	-3.10772249265242e-07	0.00144269505741022	2.06908968116104e-09	4.6705141212874595e-08	0.0	0.0	0.0	0.0	0.0	0.0	0.0	0.0	0.0	0.0	0.0	0.0	0.0	5.631243	0.0	0.0	3.836197	0.0	0.0	0.0	0.0	0.0	1.445093	0.0	4.804344	0.0	0.0	0.14088299999999998	0.0	0.0
carmil3	capping protein regulator and myosin 1 linker 3	1.2294081666666667	-1.32461158062778e-06	0.0014426953361683	2.08591394030749e-09	4.69948832861246e-08	0.0	0.0	0.0	0.0	0.0	0.0	0.0	0.0	0.0	0.130964	0.0	0.099562	0.110487	0.0	0.219038	0.548259	1.651012	0.334519	17.289455999999998	0.221552	0.68423	5.122303	2.991149	0.463055	0.35922800000000005	0.437895	1.2085709999999998	0.53823	2.419154	2.0535810000000003
BX279523.2		8.763350800000001	-3.3926552126382303e-06	0.0014426968775099998	2.12651378300084e-09	4.78181524906467e-08	0.0	0.0	0.0	0.0	0.0	0.0	16.872282000000002	0.0	6.254427	0.0	0.0	13.767117	13.140385	0.0	8.59963	8.802406	7.757085000000001	23.352222	6.165078	21.572455	4.259913	9.859058	11.313887	5.081827	4.7709160000000015	17.903322	19.151051	26.048669	30.541928	7.686866
tle2a	TLE family member 2 transcriptional corepressor a	2.6852125666666664	-1.2116507959406999e-06	0.00144269529237039	2.16928496127478e-09	4.86870184737158e-08	0.0	0.0	0.0	0.0	0.0	0.0	1.579559	27.430257	2.703562	0.580663	0.0	0.0	0.5359470000000001	9.3668	7.947570000000002	0.409444	1.463695	0.0	0.0	0.0	7.741432	2.92984	2.361817	0.173002	0.194208	9.444266	0.145261	0.409767	5.030108	0.109179
MFN1		37.20592123333333	-4.33367741342928	0.857568818721704	2.39299197072345e-09	5.36057497928412e-08	0.0	0.0	10.766142	0.08517999999999999	0.0	0.0	34.000389	36.65716	75.62799100000002	89.95311099999998	51.02062700000001	31.377889	107.989742	42.448623	68.91722299999999	42.690266	31.827299	13.617635	30.648239	46.814219	29.506167	25.036885	24.041145	30.179018	63.64030500000001	40.638788	48.689159	51.683151	72.787022	15.534262
opn1lw1	opsin 1 (cone pigments) long-wave-sensitive 1	1521.5139746	-1.70266212069047e-06	0.00144269554054515	2.4651433502843e-09	5.51172373745728e-08	0.65632	1.109831	0.995528	13.044348	1.74091	3.745146	31.45338	10.28191	0.7732140000000001	25.013764	1.609754	0.0	12.96046	39.23787	11.470083	1039.931367	6.831884	0.765696	1.21672	584.4275610000002	8.042909	1.1156	0.92061	3.49588	9305.837319	5785.275304000002	6621.447399000001	6243.398616	7549.322230999999	8339.297623999999
slc1a4	solute carrier family 1 member 4	1.2092319999999999	9.682693767147489	1.6276505844188005	2.6303161359593694e-09	5.86988921022902e-08	0.272226	0.446746	12.394433	18.24395	4.801205	0.0	0.038607	0.0	0.0	0.039181	0.0	0.0	0.0	0.0	0.0	0.040612	0.0	0.0	0.0	0.0	0.0	0.0	0.0	0.0	0.0	0.0	0.0	0.0	0.0	0.0
pde6a	phosphodiesterase 6A cGMP-specific rod alpha	496.02816730000006	4.2758744004706095	0.744953244019398	2.6647038793986207e-09	5.9353886221085e-08	1531.8141859999998	2469.7569160000007	2365.944698	2490.361749	2156.771848	1528.897395	275.146997	95.155426	134.631938	146.135421	22.212573000000003	370.604351	116.405456	307.555537	104.85755100000002	152.92613	61.83286999999999	5.826715	194.598543	58.282911999999996	26.401132	10.286635	0.057142	17.708690999999995	17.389219	63.027464	19.345783	27.252761000000003	8.750388000000001	100.906592
spata6	spermatogenesis associated 6	1.3113709999999998	-1.4399588249599e-07	0.00144269504420904	2.73687277429717e-09	6.084636207461048e-08	0.0	0.0	0.0	0.0	0.0	0.0	0.0	15.395253	0.0	0.0	0.0	0.0	0.0	0.0	0.0	0.0	0.0	0.0	0.0	0.0	0.0	0.0	10.351944	0.0	0.0	0.0	0.0	0.0	3.185295	10.408638
si:dkey-172k15.3		0.7235082666666667	-2.82120010364123e-07	0.00144269505440858	3.08161605100542e-09	6.83816985480168e-08	0.0	0.0	0.0	0.0	0.0	0.0	0.0	4.400607	0.0	3.184159	0.0	0.0	0.0	0.0	0.0	0.0	0.0	0.0	0.0	0.0	0.0	0.0	0.0	5.012478	0.0	7.113654	0.0	1.99435	0.0	0.0
si:ch211-214b16.2	si:ch211-214b16.2	1.9817297333333332	-1.6091187832407805e-07	0.0014426950450914804	3.09884960856012e-09	6.86348589053832e-08	0.0	0.0	0.0	0.0	0.0	0.0	0.0	0.0	0.0	0.0	0.0	0.0	11.75809	0.0	0.0	0.0	0.0	0.0	0.0	12.228248	14.467806	0.0	20.997748	0.0	0.0	0.0	0.0	0.0	0.0	0.0
adgrb3	adhesion G protein-coupled receptor B3	0.9067766000000002	-1.41190927263394e-07	0.00144269504405373	3.1052439003194103e-09	6.86474462991814e-08	0.0	0.0	0.0	0.0	0.0	0.0	0.0	0.0	0.0	0.0	0.0	0.0	5.321329	0.0	0.0	0.0	0.0	0.0	0.0	0.0	0.0	8.806527	5.704056	0.0	0.0	0.0	7.371386	0.0	0.0	0.0
nudt1	nudix (nucleoside diphosphate linked moiety X)-type motif 1	1.4166926666666664	-1.46148760006682e-07	0.00144269504429421	3.25755927939591e-09	7.18798145863708e-08	0.0	0.0	0.0	0.0	0.0	0.0	0.0	0.0	0.0	4.818251	0.0	0.0	0.0	0.0	0.0	0.0	0.0	11.195951	0.0	0.0	0.0	0.0	0.0	5.596211	12.938327	0.0	7.952039999999998	0.0	0.0	0.0
rom1a	retinal outer segment membrane protein 1a	181.28101473333336	4.878861395102441	0.8490535327308141	3.466069193798641e-09	7.633774450566231e-08	284.670334	1206.659114	569.765358	973.928929	897.247309	930.107916	25.285127	55.233946	21.091177	65.99016800000001	3.668854	78.036785	18.577211	51.480523	29.526649	58.455692000000006	36.221004	0.092085	3.971276	0.6339130000000001	0.6016239999999999	2.224714	0.7889229999999999	0.739963	19.986727	6.395766	31.862359	8.378028	0.063685	56.74528299999999
ndufa8	NADH:ubiquinone oxidoreductase subunit A8	106.94250223333331	-0.8233626301612801	0.155587986651647	3.53845418270512e-09	7.778657767689249e-08	50.044658	49.313781	83.831497	42.574827	66.125676	60.11500699999999	104.876895	128.507367	132.021357	100.283884	168.205186	114.630635	93.965985	93.344768	128.835326	89.442317	98.755005	97.52566	81.634364	102.461014	105.381994	88.076041	136.597531	129.705222	183.145541	120.514335	135.494105	136.508666	99.286888	187.069535
esm1	endothelial cell-specific molecule 1	1.090495	-1.43225024207826e-07	0.00144269504412255	3.94020443367634e-09	8.64570369497361e-08	0.0	0.0	0.0	0.0	0.0	0.0	0.0	0.0	0.0	5.885785	7.948575999999999	0.0	0.0	0.0	0.0	0.0	0.0	0.0	10.065849	0.0	0.0	0.0	0.0	0.0	0.0	6.458259	0.0	2.3563810000000003	0.0	0.0
pde6b	phosphodiesterase 6B cGMP-specific rod beta	106.23043053333336	4.7443550614604	0.8325106082049542	4.0935926175136884e-09	8.965576545011859e-08	154.663524	624.309247	503.551885	668.3838099999998	538.307725	331.392927	16.307175	46.271559	12.026244	56.87347	6.158126	39.163995	13.40033	21.080503	16.194782	40.976024	0.795347	2.799885	18.430918	16.635654000000002	0.033446	1.59008	0.98722	8.294767	0.228445	12.236406	5.572011	7.105074	0.0	23.142337
mrpl36	mitochondrial ribosomal protein L36	23.45234713333333	-1.21167620633068	0.23167560446606505	4.17591582260594e-09	9.12890837435359e-08	11.095159	6.752737	9.496767	5.065434	14.789334	12.519842	37.516552	20.571349	27.241533	27.518493	27.203788	22.152513	10.3049	14.702134	25.051404	26.079609	38.258918	36.46023	16.01909	26.214021	22.276009	45.723779	39.145837	23.429811	25.997199	27.179848	27.091269	29.060099	18.2885	30.364256
znf1128		1.0163449666666666	-1.47575786555472e-07	0.00144269504433226	4.19211261312824e-09	9.14734498527594e-08	0.0	0.0	0.0	0.0	0.0	0.0	0.0	0.0	0.0	0.0	0.0	0.0	0.0	10.304446	0.0	0.0	0.0	0.0	0.0	0.0	0.0	8.219632	0.0	9.368569	0.0	0.0	0.0	0.0	2.597702	0.0
znf1181	zinc finger protein 1181	1.1992867666666671	-1.41529743255339e-07	0.0014426950440644699	4.20418980616304e-09	9.15674094011443e-08	0.0	0.0	0.0	0.0	0.0	0.0	0.0	0.0	0.0	0.0	0.0	0.0	0.0	10.889588	0.0	0.0	0.0	0.0	0.0	0.0	0.0	11.274133	0.0	10.36229	0.0	0.0	3.452592	0.0	0.0	0.0
pdca	phosducin a	605.3551123000002	4.17156843560464	0.736930419827021	4.22060678044935e-09	9.17553684391783e-08	1625.077054	3542.318314	2529.112798	2777.586592	3125.927066	1558.636327	204.781005	188.975026	111.652882	176.040153	54.917109	422.376008	199.375701	275.740804	102.475647	252.551254	24.702768	19.697656	246.405222	218.619608	3.061219	32.22	0.396999	41.235058	27.377734000000004	44.937697	78.311172	51.552581	0.599089	223.992826
vamp2	vesicle-associated membrane protein 2	344.7654885	-1.47995691148639e-05	0.00144272510628931	4.27538854170295e-09	9.27751439905817e-08	135.90444	76.70515999999998	73.463463	95.452982	68.852853	223.342769	308.159465	350.261936	166.272846	199.6226	341.798346	116.057326	395.654138	591.007606	203.02781	508.394912	545.18123	493.365091	311.1163	344.091456	408.913094	401.175152	479.189417	445.326836	315.636094	386.827632	450.317508	744.635357	462.79614	700.414696
plxnb2b	plexin b2b	0.2979092666666666	-1.44817258584347e-07	0.00144269504426212	4.30316765149592e-09	9.320629492201539e-08	0.0	0.0	0.0	0.0	0.0	0.0	0.0	0.0	2.022693	1.871785	0.0	0.0	2.959806	0.0	0.0	0.0	0.0	0.0	0.0	0.0	0.0	0.0	0.0	0.0	0.0	2.082994	0.0	0.0	0.0	0.0
aqp1a.1	aquaporin 1a (Colton blood group) tandem duplicate 1	1.0030073	-1.1696420910698e-06	0.0014426952776214	4.35903313725712e-09	9.424309625009301e-08	0.0	0.0	0.0	0.0	0.0	0.0	0.0	0.0	0.0	4.643175	0.0	0.0	0.0	7.77108	0.0	0.0	0.0	0.0	0.0	0.0	6.747078	0.0	6.5413120000000005	0.0	0.0	0.0	0.0	4.387574	0.0	0.0
crlf3	cytokine receptor-like factor 3	1.5820032666666668	-1.49534333476889e-07	0.00144269504463579	4.50556047956552e-09	9.723263577055039e-08	0.0	0.0	0.0	0.0	0.0	0.0	0.0	0.0	0.0	0.0	0.0	0.194997	0.0	26.303009999999997	0.0	0.0	0.0	7.61137	0.0	0.0	0.0	9.182567	0.0	0.0	0.0	0.0	4.168154	0.0	0.0	0.0
ric8a	RIC8 guanine nucleotide exchange factor A	265.2464266	-1.14376402687447e-05	0.00144271319792524	4.55134523527559e-09	9.80411351138068e-08	48.278729	98.312958	17.821403	36.937262	86.21113499999998	138.37588599999998	643.182541	374.646642	403.66046800000004	334.56546099999997	125.86056599999999	372.702059	441.988292	384.320746	397.722669	144.33488899999998	108.655327	383.250651	219.290592	194.300377	260.176895	220.903813	207.108237	173.83180800000005	400.823873	420.86808499999995	277.753863	378.476431	376.51400100000006	286.517139
hsp90aa1.2	heat shock protein 90 alpha (cytosolic) class A member 1 tandem duplicate 2	477.11308996666673	2.13273749864333	0.388727956946301	4.585781773292961e-09	9.86026763407134e-08	636.285386	977.3764279999999	2029.546399	1970.494159	1457.9115550000001	327.427631	285.976895	174.098131	158.658389	494.306433	315.71177400000005	242.378751	160.86605200000002	86.43686100000002	346.967074	357.318289	90.628466	898.3448350000001	299.73655699999995	300.675951	158.853972	458.505196	496.18961500000006	231.02713800000004	168.24589699999999	159.48480099999998	163.213142	383.823095	347.130395	135.773432
kcnk1a	potassium channel subfamily K member 1a	10.481154566666667	-9.12979322941765e-07	0.00144269518382671	4.67033227918924e-09	1.0023775090289e-07	0.0	0.0	0.0	0.0	0.0	0.0	39.819897999999995	51.446276	32.641445000000004	24.218166	5.348428	33.872735999999996	34.228352	6.727703999999999	3.885644	29.850118	14.303071	0.126691	0.0	0.0	10.042819	0.0	0.0	8.633046	0.0	0.0	1.747525	11.813308	5.72941	0.0
sagb	S-antigen; retina and pineal gland (arrestin) b	944.4553382	4.61564218145454	0.8149409972086291	4.7889358707908e-09	1.02596420664596e-07	1436.8023379999993	5445.868799	5623.489753	4874.002098	5405.783145000001	2017.298895	777.6580979999999	137.44380999999998	82.56312700000002	144.73895199999995	47.841083000000005	703.532726	112.70605400000001	251.56786600000004	44.682745000000004	101.826188	52.78222100000001	1.384004	115.748284	248.7462	0.160433	45.82969799999999	1.779618	99.64925	87.14865900000002	53.236693	78.73791999999999	21.333522	3.3629839999999995	315.954983
tmsb2	thymosin beta 2	37.07187840000001	3.51212286876403	0.629548476140724	4.83265350876884e-09	1.03345111241058e-07	80.490672	130.083868	179.262191	150.412181	176.020432	125.017326	25.486764	22.507416	8.55985	23.755451	22.837943	23.140563	18.328068	5.2713839999999985	3.668115	12.794751	11.034116	14.171249	30.340802000000004	1.611749	6.3515690000000005	4.199947	3.38146	1.6368969999999998	4.353941000000002	0.0	5.134188	6.2720400000000005	1.140767	14.890652
mdh2	malate dehydrogenase 2 NAD (mitochondrial)	314.25033433333334	-0.823329212556079	0.158559625809669	4.9561268599012615e-09	1.05793555779378e-07	70.889578	146.16388700000005	268.583383	225.173896	141.933853	167.34356599999995	390.178712	348.739658	265.651587	299.572027	395.971282	293.92369	330.638916	332.660143	244.554787	352.983947	301.019726	353.142612	313.7687279999999	376.366981	367.35981	429.858367	382.392506	318.119856	413.059299	396.368073	405.537216	357.911636	356.1701740000001	381.472134
slc25a44a	solute carrier family 25 member 44a	0.9784289666666666	-1.47596514020789e-07	0.0014426950443020901	5.01686718005466e-09	1.06896466514619e-07	0.0	0.0	0.0	0.0	0.0	0.0	0.0	10.036437	0.0	0.0	0.0	0.0	0.0	0.0	7.614269	3.859856	0.0	0.0	0.0	0.0	0.0	0.0	0.0	0.0	1.996896	0.0	0.0	5.845411	0.0	0.0
MTERF1		0.5234680333333334	-8.18330971599599e-07	0.00144269515657584	5.06478411735899e-09	1.07722655694659e-07	0.0	0.0	0.0	0.0	0.0	0.0	0.0	0.0	0.0	1.6826330000000005	0.0	0.0	0.0	0.0	0.0	0.0	0.0	0.0	0.0	3.261015	0.0	0.0	0.0	4.726505	0.0	2.64646	0.0	0.0	0.0	3.387428
tomm6	translocase of outer mitochondrial membrane 6 homolog (yeast)	83.73636890000002	-1.13884319733658	0.219160910037064	5.194316820509962e-09	1.1027862179471901e-07	19.484626	25.272177	56.74915299999999	32.502385000000004	30.591067	61.679198	91.06312700000001	55.68366200000001	97.48354	74.706274	112.93874699999999	91.257014	102.76905699999999	79.74117	79.793545	91.465406	165.970952	76.40846300000003	112.14855800000001	75.037082	74.91145300000002	97.67395	88.258786	74.438986	115.75485	97.925978	101.207554	90.362341	113.34938	125.46258600000002
ddx55	DEAD (Asp-Glu-Ala-Asp) box polypeptide 55	0.6188053666666667	-1.4368320535593701e-07	0.00144269504409971	5.34485347742261e-09	1.1327051892890401e-07	0.0	0.0	0.0	0.0	0.0	0.0	0.0	0.0	0.0	0.0	0.0	0.0	0.0	0.0	6.167796	0.0	0.0	0.0	0.0	0.0	0.0	0.0	0.0	1.467023	0.0	0.0	0.0	4.525791000000001	0.204034	6.199517
tapbp.2	TAP binding protein (tapasin) tandem duplicate 2	0.7275108666666665	-1.4571724406229998e-07	0.00144269504419945	5.49506105782921e-09	1.1624471174937401e-07	0.0	0.0	0.0	0.0	0.0	0.0	0.0	0.0	0.0	0.0	0.0	0.0	0.0	0.0	0.0	0.0	0.0	10.981866	0.0	0.0	0.0	0.0	0.0	3.872586	2.9270150000000004	4.0438589999999985	0.0	0.0	0.0	0.0
foxp3a	forkhead box P3a	1.8841952666666668	-2.768181704475151e-07	0.00144269505400724	5.5075029918638606e-09	1.16299117837154e-07	0.0	0.0	0.0	0.0	0.0	0.0	0.0	0.0	0.0	0.0	0.0	0.0	0.0	0.0	0.0	0.0	0.0	0.0	0.0	13.588451999999998	0.0	0.0	0.0	0.0	0.0	11.259784	12.624329	11.961941	7.0913520000000005	0.0
FP101914.1		0.3940041333333333	7.701967614347179e-07	0.00144269514330225	5.58436383232364e-09	1.1771119684484699e-07	0.0	0.0	0.0	0.0	0.0	0.0	0.0	0.0	0.0	0.0	0.0	0.0	0.0	0.0	0.0	4.092414	4.253409	1.301228	0.0	0.0	0.0	0.0	2.132443	0.0	0.0	0.0	0.0	0.04063	0.0	0.0
gabarapl2	GABA(A) receptor-associated protein like 2	219.7713051	-0.7925509751824209	0.15222679299780098	5.618297056609539e-09	1.18214989675054e-07	200.685908	82.065201	98.723799	104.208898	132.65569399999998	114.010707	190.905	183.81013	219.374069	157.43266100000002	205.116926	173.081775	254.117187	215.478299	206.495187	248.311638	273.280612	322.444323	183.026626	265.124561	278.554079	257.317095	328.913778	303.939784	264.859039	245.131679	288.009626	286.404759	236.558177	273.101936
si:dkey-167i21.2		4.673311666666666	-2.0382140316446e-06	0.0014426957209758302	5.722988726065601e-09	1.20203166059235e-07	0.0	0.0	0.0	0.0	0.0	0.0	6.1959800000000005	10.165867	13.120969	11.936644	8.153789	6.876962	0.0	0.0	0.562032	0.0	2.0211099999999997	10.756322	2.914737	9.96956	7.283997999999999	20.246214	5.880191	12.853426999999998	6.5805310000000015	0.0	0.297484	2.383283	0.847582	1.152668
gcnt7	glucosaminyl (N-acetyl) transferase family member 7	0.41468299999999997	-1.7692846315543e-07	0.0014426950459423	5.785425442580389e-09	1.21298341619083e-07	0.0	0.0	0.0	0.0	0.0	0.0	0.0	0.0	1.62896	0.0	2.178439	0.0	0.0	0.0	0.0	0.0	0.0	0.0	0.0	4.6904080000000015	0.0	0.0	0.0	0.0	0.0	0.0	0.0	3.942683	0.0	0.0
ucp2	uncoupling protein 2	1.5411535666666665	-2.30584731479629e-07	0.00144269504986032	6.013963894530101e-09	1.25865961934721e-07	0.0	0.0	0.0	0.0	0.0	0.0	14.354288	11.503977	0.0	0.0	0.0	0.0	0.0	0.0	0.0	0.0	0.0	0.0	0.0	5.794079	0.0	0.0	0.0	0.0	0.0	0.0	0.0	9.242052000000001	5.340211	0.0
BX322555.4		0.5049698666666667	-1.43876650950638e-07	0.00144269504408453	6.148212478835339e-09	1.2844749581226403e-07	0.0	0.0	0.0	0.0	0.0	0.0	0.0	0.0	1.472744	0.0	0.0	0.0	0.0	4.593158	0.0	0.0	0.0	0.0	0.0	0.0	0.052897	0.0	0.0	0.0	0.0	0.0	4.795993	4.234304	0.0	0.0
NC_002333.14		60.55055596666667	-4.5910521075375805e-06	0.00144269820466955	6.333272330280699e-09	1.32079553748137e-07	14.919566	2.581967	0.863516	0.0	0.208223	3.028729	1.574841	83.860652	17.257545	100.879074	54.956571	3.453183	14.353663	44.189381	18.084215	36.371072	99.497321	38.307149	52.913693	170.753175	106.926096	107.404996	20.766935	41.108925	34.847293	193.079346	127.67116	74.74974	145.554024	206.354628
si:dkey-85k7.7	si:dkey-85k7.7	75.28280586666666	-3.5594365814903395e-06	0.00144269699459708	6.969759164505529e-09	1.45096594055422e-07	1.642065	0.0	8.608075	15.573873	0.0	0.349557	57.28327	26.771997	72.96464300000002	65.15397	108.480943	63.819247	100.57653	70.013855	84.719418	97.053377	68.633061	87.023379	2.436032	139.944816	125.486373	45.161403	55.342406	34.588682	85.789036	127.293648	209.741771	118.950547	309.5210830000001	75.56111899999998
zgc:114174	zgc:114174	0.8506884666666666	-1.43906502688203e-07	0.00144269504407048	7.081379741654259e-09	1.47160313043937e-07	0.0	0.0	0.0	0.0	0.0	0.0	0.0	0.0	0.0	3.118118	0.0	0.557556	0.0	0.0	3.513456	0.0	0.0	0.0	0.0	0.0	0.0	0.0	0.0	0.0	0.0	8.495861	0.0	0.0	0.0	9.835663
si:ch211-276a17.5		105.7642263	-5.39655681841931e-06	0.00144269926975619	7.21523161762453e-09	1.4967794744800998e-07	0.0	40.595414	9.171787	3.170484	9.173159	14.746744	104.538808	127.798009	159.17881699999995	101.928338	63.18845	165.512497	89.693593	139.143202	109.652848	145.83949099999995	90.715763	115.731373	50.266605	206.69203	300.489211	140.12874	105.872758	284.957149	87.05841600000002	82.86093100000002	151.97691	65.197034	76.593303	131.054925
opn6b	opsin 6 group member b	149.28761970000005	-2.45870089185331e-06	0.0014426959854038804	7.43064153332855e-09	1.5387565762251402e-07	0.0	0.0	0.0	0.070745	9.194099	25.088119	229.966996	151.89021200000005	432.373259	522.1305110000002	449.58306	243.54556	169.647921	108.637309	263.758038	268.46304	226.593224	113.884973	80.391304	57.419012	219.56229700000003	98.441811	84.326163	66.06608299999999	74.233728	85.153816	96.510021	150.812771	158.733352	92.151167
znf1168	zinc finger protein 1168	1.3431613666666666	-1.46384018924529e-07	0.0014426950441977099	7.605095143034791e-09	1.5721199310592803e-07	0.0	0.0	0.0	0.0	0.0	0.0	0.0	0.0	0.0	0.0	0.0	0.0	0.0	0.0	0.0	0.0	0.0	0.0	0.0	0.0	0.0	4.693955	25.166518	0.0	0.0	5.603314	4.831054	0.0	0.0	0.0
clu	clusterin	219.4114319333333	3.7889150451737694	0.686602036302922	7.75095404471332e-09	1.59946570068051e-07	1429.554068	691.8324580000002	438.400686	1096.8373880000001	295.112903	1181.144816	106.433814	58.587879	28.408419	47.250686	232.74176200000002	38.023073	141.530195	76.99584600000001	59.94368299999999	209.991706	30.179252	13.373489999999999	51.43490499999999	19.367788	0.0	48.472126	9.130863	12.137248	34.050188	76.8659	94.771277	14.377699	20.97587	24.416970000000006
ppat	phosphoribosyl pyrophosphate amidotransferase	1.2048615333333332	-2.15121847950808e-09	0.00144269504074416	7.769602633799141e-09	1.60051097611985e-07	0.0	0.0	0.0	0.0	0.0	0.0	0.0	0.0	0.0	0.959752	0.0	0.0	0.0	11.190982	8.207500999999999	0.0	0.0	0.805588	0.0	13.275803	0.0	0.0	0.0	0.330497	0.0	1.375723	0.0	0.0	0.0	0.0
tmem209	transmembrane protein 209	1.8358798333333333	-6.55276485977479e-07	0.0014426951151581301	8.083481668421022e-09	1.66226290574179e-07	0.0	0.0	0.0	0.0	0.0	0.0	0.0	0.0	0.0	8.473784	0.0	0.0	0.0	0.0	0.0	0.0	0.0	0.0	20.437509	0.0	14.536595000000002	0.0	0.0	0.0	0.0	0.0	0.398781	10.338366	0.89136	0.0
znf385a	zinc finger protein 385A	2.6987110000000003	-1.35145834739026e-06	0.0014426953475250401	8.12599145574113e-09	1.66809333315327e-07	0.0	0.0	0.0	0.0	0.0	0.0	0.698973	0.0	0.14188800000000001	5.492076	0.0	0.449341	0.0	2.011819	0.8662290000000001	0.286835	1.7395880000000001	0.0	0.0	2.152241	4.061615	0.888437	1.470246	1.52629	11.291491	2.067961	5.734247	23.218712	4.592985	12.270356
si:ch211-274p24.2	si:ch211-274p24.2	7.989970133333332	-1.0879249534520202e-06	0.00144269523591564	8.22286714231139e-09	1.68504423544096e-07	0.0	0.0	0.0	0.0	0.0	0.178857	24.109361	52.738496	11.524297	18.552855	5.956362	10.112656	5.140887	22.993702	16.576922	8.115847	5.028425	0.0	16.742143	6.252665	0.0	0.0	0.248908	18.004098000000006	0.0	11.480479	0.937691	0.0	0.570952	4.4335010000000015
TENM2		3.5322619000000004	-2.3214718912867197e-06	0.0014426959185481901	8.30459142307359e-09	1.69883681836938e-07	0.019202	0.0	0.0	0.078361	0.0	0.0	0.0	1.617538	0.755564	0.0	7.166956	0.0	4.2851040000000005	0.988276	0.841609	1.384139	0.344241	3.719507	6.606213	4.123058	8.8883	11.332988	0.60143	8.191575	10.052019999999999	7.182175	9.06447	9.794858	5.391102	3.539171
tmem238a	transmembrane protein 238a	1.1943325333333334	-1.43971219673509e-07	0.00144269504418426	8.579128676530601e-09	1.7519562078953196e-07	0.0	0.0	0.0	0.0	0.0	0.0	0.0	0.0	0.0	0.0	0.0	0.0	0.0	0.0	0.0	0.0	0.0	0.0	0.0	0.0	0.0	0.0	0.0	0.0	0.0	0.0	7.160131	6.743341	17.105585	4.820919
zgc:101785	zgc:101785	0.6615096666666668	-3.3548095687630896e-07	0.00144269505993685	8.595392247325401e-09	1.7522406029452502e-07	0.0	0.0	0.0	0.0	0.0	0.0	0.0	0.0	0.0	0.0	0.0	0.0	0.0	0.0	0.0	0.0	0.0	0.0	0.0	0.0	0.0	0.0	0.0	0.0	0.0	2.3874720000000003	2.304698	0.0	6.104676	9.048444
parla	presenilin associated rhomboid-like a	27.1198034	-4.1577840688462304e-06	0.00144269753471388	8.63830917950984e-09	1.75794813578868e-07	0.0	0.0	5.494845	5.384017	5.093573	0.0	21.531229999999997	35.337661	7.422565	29.746115000000003	53.838452	33.291105	72.46259599999998	30.350416000000006	36.240697	24.136559	17.392772	29.671026	22.214418	52.90740600000001	26.106419	31.730446999999998	55.03063100000001	23.621491	13.258766	31.918943	42.790494	31.719982	30.846865	44.054611
smim4	small integral membrane protein 4	6.8315529999999995	-2.80274334838713	0.5597080959689139	9.225922455303647e-09	1.8742938670835e-07	0.334015	0.144204	0.465531	1.994357	0.34348	1.903521	2.23133	8.173585000000001	5.140551	5.415993	4.448394	3.083389	6.9330110000000005	6.270771	6.62154	7.242346	5.843942	18.118067	24.664582	11.241747	22.932814	15.248812	2.865482	8.1522	7.496183	9.468313	2.419982	1.4314049999999998	8.427686999999999	5.8893559999999985
b4galt6	UDP-Gal:betaGlcNAc beta 14- galactosyltransferase polypeptide 6	25.397821299999997	-3.5968710148923098	0.7425862225419191	9.47052293828345e-09	1.92067421311177e-07	0.0	3.170376	0.0	0.0	4.724037	2.761422	48.067778000000004	45.90544000000001	28.536819	26.318879000000006	14.647457999999999	17.650704	27.531602000000003	54.899925	47.720887	10.00148	22.286299000000003	27.959827	76.057902	16.45062	27.847677	31.334622000000003	23.426868	5.379854	44.630246	13.930765999999998	48.380375	33.032934000000004	27.874218	31.405624
oxr1a	oxidation resistance 1a	10.65765036666667	-2.4269532947815103e-06	0.00144269596387195	9.50561624856127e-09	1.92447897348449e-07	0.0	0.0	1.877087	0.0	0.0	0.0	49.106622	19.156862	18.059059	4.050648000000002	18.433248000000006	9.169876	2.9473990000000003	27.915987	2.500982	2.209652	13.556225	11.337933	35.20989	23.899055999999998	25.421212	11.341258	5.284805	8.411939	0.237381	3.700394	12.442685	6.672405	2.631815	4.1550910000000005
pibf1	progesterone immunomodulatory binding factor 1	2.8408474666666668	-8.01019126251388e-07	0.00144269515107594	9.64056215436468e-09	1.9484518673221108e-07	0.0	0.0	0.0	0.0	0.0	0.0	0.0	0.0	0.117129	0.042544	6.850864	0.0	0.0	12.333786	0.106586	0.973209	8.62982	0.0	8.673300999999999	0.0	0.0	1.369085	3.3649400000000003	3.554815	3.366204	9.529347	15.276989000000002	7.074402	0.038983	3.92342
acer1	alkaline ceramidase 1	1.4844184	-1.45427626267555e-07	0.00144269504434414	9.87757942896083e-09	1.99293695910009e-07	0.0	0.0	0.0	0.0	0.0	0.0	0.0	0.0	8.698062	0.0	0.0	0.0	0.0	0.0	6.553120000000002	11.697524000000001	0.0	0.0	0.0	0.0	0.0	0.0	0.0	0.0	0.0	0.0	0.0	15.224972	2.358874	0.0
si:dkey-21a6.5	si:dkey-21a6.5	0.5244575666666667	-1.4417214097221699e-07	0.00144269504404371	1.13170043472041e-08	2.27945747389925e-07	0.0	0.0	0.0	0.0	0.0	0.0	0.0	0.0	0.0	0.0	6.8831630000000015	0.0	0.0	0.0	0.0	0.0	0.0	0.0	0.0	0.0	0.0	0.0	0.0	0.0	0.0	0.0	0.0	3.3661529999999997	3.005016	2.479395
zgc:109934		0.8676669999999999	0.9193267207740928	0.467952923719333	1.14689845576557e-08	2.30612704851292e-07	2.093684	1.775073	2.113353	0.6902659999999999	1.300773	2.0713220000000003	0.120855	0.386577	0.0	0.181894	0.0	0.813904	0.409767	0.558955	8.600427999999999	0.0	0.402898	0.311792	0.357562	0.251961	0.096314	0.212495	0.063533	0.507957	0.707503	0.191335	0.65851	0.482478	0.278794	0.390027
homeza	homeobox and leucine zipper encoding a	6.515064166666668	-3.7102928070912e-06	0.00144269736743511	1.15622823186327e-08	2.3209262787129397e-07	0.0	0.0	0.8959440000000001	0.0	0.0	0.0	8.408998	14.747932	24.046631	0.095741	1.125037	0.0	13.263186	13.103418	3.376437	4.607538	0.719936	2.5419400000000003	12.850855	1.31695	0.779312	11.263168	0.57045	5.028493	14.273764000000002	5.009627	13.313953	9.356049	22.546935	12.209631
mapkbp1	mitogen-activated protein kinase binding protein 1	21.133652766666668	-3.66921928069749	0.763391688640696	1.19755803265904e-08	2.3998003909560396e-07	0.0	0.0	0.0	8.829692999999997	0.463219	0.31508	32.887949	29.258741	27.971409	25.943229	15.402526000000002	18.166457	28.007601	25.664561000000006	12.503213	70.71985600000001	40.709864	19.805992	19.011384000000003	22.658924	25.823443	10.210288	25.349576000000003	4.54209	49.088292	14.952677	42.051733	39.225415000000005	10.666145	13.780226
opn1mw3	opsin 1 (cone pigments) medium-wave-sensitive 3	5361.354774033333	-9.258477514573879e-07	0.0014426951851312301	1.2472468638747098e-08	2.49512899779894e-07	72.01516	0.0	0.0	4.973503	6.340936	50.11552	1168.476427	1847.909496	2520.875714	1335.35061	0.408275	2177.1679	1957.405833	93.076326	4946.995806	368.15763	1.390633	1926.459769	1928.727598	19830.203189	61254.639152	35209.847237	78.281761	23944.612057	15.721492	12.914129	0.4426810000000001	15.075724	36.768159	36.290504
mcf2l2	MCF.2 cell line derived transforming sequence-like 2	3.1409204000000006	-1.5867387439982e-06	0.00144269545339373	1.3175554788978998e-08	2.63131461150067e-07	0.0	0.024124	0.0	0.0	0.198683	0.0	1.65628	0.0	1.322215	0.274454	0.0576	11.577006	4.565181	8.792367	0.114398	9.611614	1.995706	0.299256	0.0	0.745739	9.816485	1.293772	0.0	0.283557	5.676037	16.186645000000002	4.6418849999999985	6.199014999999998	2.605896	6.289697
rdh5	retinol dehydrogenase 5 (11-cis/9-cis)	2.159048966666667	-1.40854055076595e-06	0.0014426953845367	1.35011221619261e-08	2.69177195319756e-07	0.0	0.0	0.0	0.0	0.0	0.0	0.0	2.621164	0.0	0.0	0.0	0.0	0.069382	0.0	3.2827900000000003	0.0	0.0	54.852410000000006	0.0	0.0	0.0	0.0	0.0	0.0	0.0	3.912165	0.0	0.0	0.0	0.033558
cox8a	cytochrome c oxidase subunit 8A	214.21985630000003	-0.902808080393032	0.17927852719013698	1.38949839742238e-08	2.76561817851822e-07	140.562147	111.802984	145.901989	88.193413	93.36403	74.44874399999998	209.680489	169.042549	183.85855	170.524623	224.398487	175.70250900000005	162.744844	191.351048	185.278506	154.5023	186.845944	355.812881	247.955182	171.137222	224.985606	235.57189900000003	293.512054	223.79078	295.432627	244.155872	407.17243	441.592765	273.300511	343.972704
mid1ip1b	MID1 interacting protein 1b	321.8522353333332	-0.924853165890772	0.18451721381906	1.4578941078892401e-08	2.8968577189306803e-07	111.756972	70.289201	179.367084	191.668303	302.981204	130.864451	396.919038	318.658876	310.20411	386.531841	404.470863	222.556382	350.820899	303.154824	252.543726	376.269252	313.785005	453.007197	326.787775	338.307158	305.328596	495.121218	501.967592	348.577241	396.941716	309.0553450000001	407.897556	497.512567	313.980101	338.240967
parp9	poly(ADP-ribose) polymerase family member 9	4.130610333333333	-4.1923482228721605e-06	0.0014426976279502599	1.4693282656922502e-08	2.91466245027808e-07	1.031016	0.0	0.324303	0.268167	0.404208	0.0	0.415788	0.07122200000000001	1.679706	2.2278580000000003	5.132462	1.390826	6.6666820000000016	3.548024	1.285544	5.5028500000000005	4.511787	7.351622	2.896662	13.933441	8.924315	5.477965	7.473063000000002	7.066508	7.818573	5.882905	5.409994	9.825086	4.838491	2.559242
nr2e3	nuclear receptor subfamily 2 group E member 3	130.9959631	5.87678452815221	1.0577492597488298	1.4755475084281298e-08	2.92208004904347e-07	369.765857	818.723571	914.458479	1209.02539	251.218062	159.412263	0.0	10.6159	22.01692	9.868918	0.035471	14.118982999999998	22.247955	6.998713	5.389916	14.26414	15.833851999999998	0.5594210000000001	11.513406	45.064857	3.257315	0.0	5.618576	12.282863	0.128136	0.058204	0.262765	0.0	0.0	7.138960000000001
dynll2b	dynein light chain LC8-type 2b	38.016238033333345	2.33925253022371	0.4440102622682971	1.6475721251253406e-08	3.25727220643487e-07	80.213693	80.566154	89.87281800000002	73.809791	227.27987	84.394251	9.185468	27.359794	10.82785	8.15292	71.89326	11.342993	4.345643	8.73751	10.594543	2.3260490000000003	7.596186	61.769167	33.463214	20.098473	32.349256	14.535726	20.948427	18.029489	29.789879	30.444391	18.347698	22.927713	12.514035	16.77088
il34	interleukin 34	5.971295700000001	-7.53800744769753e-07	0.00144269513784314	1.68810917977735e-08	3.33033674864142e-07	0.0	0.0	0.0	0.0	0.0	0.0	0.0	12.914078	8.939523	16.589318	0.0	18.02562	20.145285	13.98414	9.513793	4.466908	13.219791	5.494853	22.266776	3.3029550000000003	4.428996	13.264991	7.48221	5.099634	0.0	0.0	0.0	0.0	0.0	0.0
etv5b	ets variant 5b	58.88091936666665	-2.37762407232092e-06	0.00144269591920841	1.6901819364232998e-08	3.33033674864142e-07	0.0	9.634634	0.05198	0.0	0.0	0.299125	234.461313	62.150794999999995	50.028057	109.777293	252.66629500000002	109.43390500000001	99.642718	138.011741	108.866187	44.932157000000004	8.133871000000001	44.330254	45.23301700000001	7.0492479999999995	63.69405500000001	41.143803000000005	30.149258000000003	17.004279	86.22023300000002	52.908673	33.818473	34.679099	58.111561	23.995557
rab8a	RAB8A member RAS oncogene family	2.754164333333333	-1.06405067702403e-06	0.00144269523281919	1.8209906294012e-08	3.58209225145816e-07	0.0	0.0	0.0	0.0	0.0	0.0	0.0	5.539054	12.472362	7.232094	2.169237	17.222683	0.507084	1.129308	0.309695	5.6378080000000015	0.0	0.0	0.0	0.41799	3.471496	0.0	0.079161	0.0	8.501686999999999	3.010091	4.930773	2.327057	0.272065	7.395285
wfs1a	Wolfram syndrome 1a (wolframin)	1.5604608333333332	-1.29975000424209e-06	0.00144269532580998	1.82812862213036e-08	3.590139925760351e-07	0.0	0.0	0.0	0.0	0.0	0.0	2.719592	0.25845500000000005	4.125786	3.987609	0.0	11.436301	0.995001	0.0	0.442703	2.585204	2.646358	0.0	0.0	0.0	0.5235270000000001	2.487078	0.291379	0.0	1.014211	3.791332	4.323762	0.768204	3.761821	0.655502
si:ch211-284b7.3		29.163654399999995	-1.08911337992733	0.219667812434148	1.9744445876174898e-08	3.8710283820127895e-07	10.242693	10.075248	21.264638	16.856157999999994	12.190622	8.391285	29.570936	35.97275599999999	25.443409	33.743458000000004	31.893624	45.847095	30.07132	38.88358	19.203308	36.634336	30.892856	20.427922	43.035636	30.422016	41.75645400000001	21.448189000000003	32.630039000000004	20.427709	38.465731	41.869559	40.98359000000001	31.870755	25.650374	48.744336
slc6a8	solute carrier family 6 member 8	3.8536026	-3.7498173526076095	0.7923998863930559	1.99291019709883e-08	3.90074100538464e-07	0.439251	0.0	0.140231	0.0	0.297868	0.625053	2.615542	8.25302	0.460927	3.256841	17.132853	1.4733120000000002	3.358636	1.499117	4.44719	9.384755	0.8674139999999999	0.832767	5.009197	2.065276	1.27281	1.634439	0.723194	1.666753	16.976748	7.678611999999998	11.316739	1.26242	0.996895	9.920217999999998
creg1	cellular repressor of E1A-stimulated genes 1	3.331030533333333	-1.15220880328258e-06	0.0014426952640867099	2.10446402285579e-08	4.1122553202835395e-07	0.0	0.0	0.0	0.0	0.0	0.0	1.3732540000000002	0.0	3.467372	2.990039	0.0	0.0	0.0	3.725574	0.0	4.299506	6.06873	0.0	6.231673000000002	5.195947	0.0	3.25761	5.637563	15.703829	5.600893	7.319903999999998	1.908005	3.507508	8.722799	14.92071
fnbp4	formin binding protein 4	2.7659622	-5.252096141874829e-06	0.0014426989880241	2.32154498072739e-08	4.5289345211773007e-07	0.0	0.0	0.0	0.574579	0.860809	0.484648	5.850122	1.457244	1.068128	2.834029	3.683833	3.568282	4.330223	5.352453	2.451147	7.093417999999999	3.0812150000000003	2.066116	3.221846	7.5622630000000015	1.606265	1.011877	1.087765	1.909277	6.870989999999999	1.963595	3.428167	4.747523	2.36365	2.449402
si:ch211-103a14.5	si:ch211-103a14.5	4.885387166666666	-1.4857057679258499e-06	0.0014426954075394199	2.4402154653973305e-08	4.752571707235829e-07	0.0	0.0	0.0	0.0	0.0	0.0	2.304412	0.0	0.0	0.0	0.0	4.5634809999999995	7.821385999999999	0.0	24.772187	9.093029	2.185	6.571442	12.922992	0.382136	8.99472	0.0	6.429732	13.130645000000001	9.911317	6.1779090000000005	12.350072	1.6797240000000002	4.356579	12.914852
AL844518.1		9.769535233333333	-2.5369471263391497e-06	0.0014426960339888198	2.6126270557890894e-08	5.07996445517539e-07	1.803995	0.0	0.13101	0.120359	0.0	0.0	22.552186	1.067452	15.524388	15.090592	8.301215000000001	9.40842	20.699842999999998	0.130889	8.416015000000002	9.34557	12.201303	34.751715999999995	1.696981	31.549276000000003	2.916891	9.607314	18.510085	12.365692999999998	20.780901	1.317203	3.1487480000000003	17.103476	14.544535999999999	0.0
guk1b	guanylate kinase 1b	1432.3665640333334	-1.19010802376415	0.24437021389766	2.66220062276697e-08	5.16782700791816e-07	351.928663	492.861105	717.5449100000002	750.8741479999999	960.685292	380.661306	1138.275753	800.3449109999998	1074.8083570000001	1474.451687	1202.472208	921.023866	1041.6747569999998	1020.5596820000001	1054.7604939999999	1453.2694350000004	1503.265749	1643.8995210000005	1465.131829	1550.4750470000001	1711.978629	1652.6300300000007	1467.36269	1450.114716	2849.4631560000007	2540.92667	2569.17882	2358.167453	2801.3334590000004	2570.8725779999995
ablim1b	actin binding LIM protein 1b	0.7433852000000001	-1.32725764875604e-06	0.00144269533767225	2.68431340917276e-08	5.202181727020171e-07	0.0	0.0	0.0	0.0	0.0	0.0	0.8405790000000001	1.23368	1.58524	0.105017	0.0	1.484721	1.624291	0.0	2.71001	0.269859	0.270069	0.0	0.0	3.47815	0.0	0.0	0.424649	3.3851400000000003	0.967906	0.051874	1.765416	0.5621550000000001	1.3443310000000002	0.198469
hspa8	heat shock protein 8	185.20785773333333	1.58442303443498	0.31032901266046503	2.7530936436990898e-08	5.32671632244768e-07	487.49119	420.8554390000001	634.071769	398.440385	194.319775	272.265996	34.500378000000005	27.448133	53.999424	83.967416	158.877136	75.57100799999999	73.799495	98.056459	136.06362599999997	137.098331	38.201818	276.93812699999995	133.22086700000003	217.331292	143.788052	190.848274	266.077946	96.471237	106.110314	254.719169	102.896297	127.61849	172.65691900000004	142.53097
mns1	meiosis-specific nuclear structural 1	3.6141094666666667	-1.04488519286071e-06	0.0014426952257356699	2.77632379083937e-08	5.36285626679678e-07	0.0	0.0	0.0	0.0	0.0	0.0	0.0	0.0	1.045682	7.5068350000000015	0.0	8.46528	17.342364	7.94347	4.984368	7.8424520000000015	6.186375	4.867054	5.836639	0.0	0.0	0.0	0.0	15.10459	7.622947999999999	8.355967999999999	2.000376	0.380033	1.437127	1.501723
rps2	ribosomal protein S2	166.48751089999996	1.35727731296867	0.26712361755416897	2.8989699712910098e-08	5.5905995371067e-07	665.977736	192.51790400000002	174.43759599999996	210.37366699999998	271.829747	377.555521	163.092194	95.157682	108.864145	130.077853	263.74255800000003	83.512827	57.335873	86.51368099999998	54.431765000000006	92.53740400000001	74.65902100000002	185.568958	125.215295	154.82273999999995	130.42600600000003	181.471523	155.93084399999995	161.64454199999997	122.189022	103.076144	129.188604	113.31983400000001	154.76477300000005	174.389868
mybbp1a	MYB binding protein (P160) 1a	1.1783011333333333	-1.1864378182055401e-06	0.0014426952773006	2.92585920404872e-08	5.63323513093237e-07	0.0	0.0	0.0	0.0	0.0	0.0	0.797181	1.176884	1.111918	1.851932	0.0	0.0	0.0	5.9972910000000015	0.067597	0.08963	2.53876	1.131216	0.0	0.4183560000000001	2.222448	4.783944	5.0202870000000015	0.477299	5.225486	0.0	0.32382	0.0	0.912318	1.202667
si:dkey-61n16.5		33.00803046666666	-3.39294459379905	0.7343778336663159	3.0350154738279105e-08	5.82436275702187e-07	4.127222	0.05559	3.397742	6.824330000000002	0.0	0.063486	4.330988	26.092331	23.083468	6.85519	16.865854000000002	33.102825	73.506998	67.780312	34.58385	25.504438	7.9454129999999985	20.769343	26.656729	41.662935	58.461259	20.571195	26.166804000000006	76.97385600000001	50.838413	89.010458	81.454782	43.063513	51.11769700000001	69.37389300000001
prph2b	peripherin 2b (retinal degeneration slow)	542.3348519333333	-1.36045098095163	0.282007872629278	3.0333011921106704e-08	5.82436275702187e-07	47.054034	242.44872	73.468476	248.866842	306.396547	294.624148	530.326448	369.249275	645.8496190000002	581.2889389999998	745.154005	569.220564	440.33007	370.19401	697.550751	391.915337	492.264902	707.183999	885.685158	905.051058	669.660936	728.283525	659.360754	758.527476	656.478154	969.611903	627.255363	675.690801	527.787091	453.266653
si:ch1073-209e23.1	si:ch1073-209e23.1	0.8643182333333335	-1.3840307492440695e-07	0.00144269504371879	3.09708959741704e-08	5.930566241049989e-07	0.0	0.0	0.0	0.0	0.0	0.0	0.0	0.0	0.0	0.0	0.0	0.0	0.0	0.0	9.979425	0.0	0.0	0.0	0.0	0.0	0.207971	0.0	0.0	0.0	0.0	0.0	4.27102	0.0	3.774396	7.696735
dldh	dihydrolipoamide dehydrogenase	215.87422686666667	-1.28756541050852	0.266705339565957	3.10042332554256e-08	5.930566241049989e-07	128.52919	88.676666	85.782904	78.190384	50.943938	85.18925899999998	215.317819	369.86813	364.849636	293.025501	204.13634	328.419489	446.633082	290.98651	204.687965	257.946189	176.983102	222.141034	91.794247	173.733462	201.14586	236.927681	214.914913	177.61001299999995	317.638771	242.58052	278.754953	253.959332	153.983771	240.876145
slc24a2	solute carrier family 24 member 2	147.03957039999997	1.8593314624072e-05	0.00144275478622817	3.1294261384543994e-08	5.9763416838587e-07	0.013544	0.059309	0.0	0.11207	0.145087	36.675026	205.727306	120.537512	139.46338300000002	101.272603	215.684421	116.560842	122.03026799999999	196.711576	173.77873200000002	211.758835	169.52922900000002	196.64178300000003	104.955204	216.62593999999999	236.934003	177.872738	151.55912999999995	307.8595380000001	167.555295	190.28927099999999	285.566614	146.364194	185.845383	233.05827599999998
dph2	diphthamide biosynthesis 2	5.611165899999999	-5.66033195025209e-07	0.00144269509539729	3.14156786921006e-08	5.98982106843076e-07	0.0	0.0	0.0	0.0	0.0	0.0	11.142394	5.687755999999999	10.525068	4.649337999999998	20.234892	0.0	0.0	18.827373	0.0	0.715305	26.749682	25.286764	0.681187	3.5383690000000003	0.0	0.0	13.07346	0.0	0.0	0.0	4.813765	7.861110000000001	10.300121	4.248393
mtg2	mitochondrial ribosome-associated GTPase 2	5.466545299999999	-8.794883016421872e-07	0.0014426951729583901	3.2669435653038403e-08	6.218803882063829e-07	0.0	0.0	0.0	0.0	0.0	0.0	14.137941	9.308438	0.0	0.0	8.928999000000003	10.999956	0.0	0.0	6.197314	7.578385000000001	0.0	23.533056	0.608685	7.438667	6.143233	18.76603	0.0	9.293075	2.854964	14.349360999999998	4.5438220000000005	0.0	19.314433	0.0
hnrnpabb	heterogeneous nuclear ribonucleoprotein A/Bb	108.59663849999998	0.8945983271321981	0.17847810610694606	3.3732469091793504e-08	6.41080134368714e-07	249.250857	176.216391	194.436779	194.655743	88.61871	278.51226599999995	129.87151200000002	70.92233399999998	45.461768	120.782416	33.013974	119.121733	125.019742	160.04985100000005	73.422969	104.269081	51.92987	59.524648	62.933774	61.367909	46.116467	55.05305500000001	127.41058799999999	111.25013900000002	151.279279	115.306297	46.840702	48.562057	92.197037	64.501207
rplp0	ribosomal protein large P0	160.26402396666668	1.20666606300876	0.24002329046401005	3.44159705064242e-08	6.53016715744278e-07	385.701792	213.864673	230.285326	277.192552	251.307117	336.958814	139.75833500000002	95.863453	88.45161800000002	114.433755	208.622845	40.526221	53.568769	66.056289	85.529096	188.145043	145.187044	157.55703799999995	90.580254	159.474921	95.731482	121.518314	170.667946	150.01701200000005	116.836367	134.273473	155.981767	181.910705	150.131903	201.786795
nacad	NAC alpha domain containing	8.718664500000001	-1.92116405248386e-06	0.00144269562234035	3.48884813872936e-08	6.60917968145467e-07	0.020166	0.0	0.0	0.0	2.361077	0.095236	2.081658	0.266415	7.298075999999999	30.394206	46.491462	0.7768	2.425407	7.23509	8.163948	13.591373	17.642964000000003	19.181368000000006	36.351083	0.436464	28.140949000000006	5.2588750000000015	0.045887	5.9692169999999996	1.4312850000000001	6.073214	3.805873	7.1748759999999985	3.684377	5.1625890000000005
ankrd40	ankyrin repeat domain 40	23.7331247	-1.22064390318556e-06	0.0014426952052511801	3.52733190469759e-08	6.67135663451874e-07	0.0	0.055080999999999984	0.7622770000000001	3.334317	0.8365370000000001	0.0	1.554408	128.697264	32.511717	52.969878	2.0325330000000004	41.47525200000001	22.432863	90.099347	30.467839	13.115756	42.682849	1.133732	0.0	33.188182	5.833028	22.384159	24.229523	33.754769	17.76099	18.696063	33.223903	16.818397	35.20064	6.742437
sod2	superoxide dismutase 2 mitochondrial	412.1057915	-0.7371215258087109	0.15231178131663	3.57163089347962e-08	6.74431519517154e-07	307.06267799999995	226.083621	264.235316	130.788568	175.36275	293.765535	433.05855499999996	360.70992	343.838654	343.3021530000001	407.204162	299.854938	263.021748	421.144526	385.669423	412.071417	399.84186800000003	467.11783899999995	399.682326	473.953075	443.423515	479.78674900000004	613.6346219999999	632.892388	625.936316	514.511333	600.5905349999999	593.551387	440.86665199999993	610.2111759999998
strbp	spermatid perinuclear RNA binding protein	1.7884186333333334	-1.44395598474804e-06	0.00144269538845067	3.78943579303563e-08	7.144147511894208e-07	0.0	0.0	0.0	0.013859	0.0	0.0	4.278723	0.0	0.0	2.377705	3.695907	0.0	0.780021	5.607609	1.0502790000000002	0.0	2.452698	0.170677	4.762004	4.410125999999999	0.0	6.326641	0.106036	0.864751	5.034594	1.989932	1.269452	1.6664	2.255109	4.540036
dusp5	dual specificity phosphatase 5	178.34354483333337	-2.35883895107403e-06	0.0014426958956258698	3.83922460466791e-08	7.226451041022679e-07	0.0	0.107263	0.0	0.064441	0.140548	42.049377	59.266311	257.244439	204.96659	79.842483	174.763507	121.488149	450.298383	257.029674	334.924827	64.50214100000001	38.512977	86.126148	115.981974	115.860876	190.92111	123.050332	154.076789	90.196927	117.115343	153.041138	567.361305	569.00825	397.295415	585.0696280000002
rca2.2	regulator of complement activation group 2 gene 2	11.568928766666666	-1.9960055380271097e-06	0.00144269566995691	3.953925412115e-08	7.430478968253759e-07	0.0	0.0	0.0	0.0	1.634509	0.0	29.115989000000006	11.326649	17.874665	5.9785309999999985	10.944373	6.546393	12.452539	12.569752	8.494039	27.989726	7.491174000000001	0.0	0.0	14.379846	0.0	30.792679	40.14405900000001	14.414525	17.836199	1.389817	25.924327	17.521728	18.562841	13.683503
plekhg5a	pleckstrin homology domain containing family G (with RhoGef domain) member 5a	6.378872733333335	-2.60643071559699e-06	0.00144269607325808	3.96992849884552e-08	7.448673169091841e-07	0.0	0.0	0.23036	0.0	0.0	1.513296	6.2922080000000005	20.674711	8.933976	7.1690830000000005	0.098345	3.747512	0.18181	3.343729	2.652082	7.638114000000002	7.284467999999999	10.482395	1.155401	14.817859	14.977542999999999	12.647238	7.922196	6.076846	10.637751	10.706633	7.824186	8.189912000000001	7.520314	8.648214
grtp1a	growth hormone regulated TBC protein 1a	219.87102516666667	-5.79896925736154e-06	0.0014426997351781599	4.15913754874911e-08	7.791274679954009e-07	0.0	26.729797	39.915555	47.793809	4.268697	79.33902900000001	404.848207	372.260559	303.719833	186.018409	372.581017	250.76262000000003	395.127184	361.742505	406.481375	223.486253	124.06902	259.51914300000004	116.224207	212.475404	123.448188	257.576631	250.37952	251.278834	313.020877	295.961478	249.982315	245.441663	210.9844	210.694226
tyro3	TYRO3 protein tyrosine kinase	0.7075241	-1.4445808073086e-07	0.0014426950443286802	4.511251072858991e-08	8.43747164944405e-07	0.0	0.0	0.0	0.0	0.0	0.0	0.0	4.281805	0.0	0.0	0.0	3.059561	7.7279490000000015	6.156408	0.0	0.0	0.0	0.0	0.0	0.0	0.0	0.0	0.0	0.0	0.0	0.0	0.0	0.0	0.0	0.0
AL928951.1		2.5501161000000008	-2.17605189516202e-06	0.00144269578962361	5.22164409266667e-08	9.750654888096891e-07	0.0	0.0	0.0	0.0	0.0	0.0	1.184975	8.05212	3.135953	0.0	3.620022	0.793871	6.7656990000000015	0.0	18.900483	0.982962	7.903295	0.0	1.367302	2.583476	0.0	1.249329	3.730839	1.107627	2.686951	1.246142	0.530382	3.01195	3.392576	4.257529
sphkap	SPHK1 interactor AKAP domain containing	4.262346166666666	-3.6866292265867298	0.8231571602525541	5.3324386393437e-08	9.94179184927006e-07	0.0	0.0	1.037504	0.027441000000000004	0.0	0.746324	7.540506	12.322139	3.146906	5.212383	1.64163	0.622159	1.354033	13.263867	2.047494	5.6745730000000005	4.750385	9.628275	7.452252	12.105279	5.202473	7.3841800000000015	3.3062150000000003	1.060834	2.407034	0.395155	4.164869	5.834781	6.482863	3.058831
fdx1	ferredoxin 1	61.6718385	-7.96465851010735e-06	0.00144269923115154	5.45104698857982e-08	1.01468699315065e-06	11.169583	34.90130300000001	24.083311	9.792461	19.787997	19.329297	17.889773	48.035055	54.083854	28.222692	53.74803100000001	37.20991	84.389635	60.61944499999999	70.456314	54.851527	119.431745	66.472675	31.753116	80.97285699999999	52.064422	76.29404699999998	75.410028	106.049295	94.907334	94.381071	130.04618999999997	93.560299	107.487025	92.754863
armc8	armadillo repeat containing 8	2.1049357333333334	-9.0571885062852e-07	0.0014426951795417401	6.08530785582104e-08	1.13096502310945e-06	0.0	0.0	0.0	0.0	0.0	0.0	7.765733	0.168739	0.0	0.335237	0.723608	6.1345230000000015	7.422557	6.149337999999998	6.0676440000000005	0.437681	0.0	8.687643	0.0	0.0	8.124481	9.120709	0.2666	0.160246	0.0	0.0	0.065652	0.433819	0.8568819999999999	0.22698
smyd5	SMYD family member 5	13.628027566666667	-2.6746026276914297e-06	0.00144269612783954	6.10055996977594e-08	1.13201414368299e-06	0.0	0.0	3.9355830000000003	0.0	0.0	0.0	25.336657000000002	23.073902	4.7422640000000005	7.116960999999999	11.262945	18.8249	0.366729	25.775085999999998	12.705349	9.127105	12.301202	62.289967000000004	14.900618	5.984412	11.346617	23.559082	42.645097	9.169218	10.60952	3.471532	7.982275	25.84213	23.219087	13.252589000000002
pabpc1a	poly(A) binding protein cytoplasmic 1a	64.51136433333333	1.64536004402482	0.331801714823319	6.122700724361e-08	1.13433620495512e-06	136.15413700000002	199.29955	100.029956	75.67610400000001	113.670604	198.19088100000002	83.40516600000001	30.798816	49.73678900000001	54.249371	44.916729	34.504615	5.975866000000001	68.051097	59.30981400000001	42.946836	24.550407999999997	86.84988100000002	56.783815000000004	65.912353	27.13849	62.275105	61.848682999999994	26.643565000000002	47.069844	23.147842	30.209771000000003	31.770534	65.07100399999999	29.153304
mt-nd1		1522.9469795	-1.95434488227782	0.423617208978596	6.23879859867417e-08	1.15222200451689e-06	686.7220769999999	216.881758	306.875985	108.885985	233.603066	731.0836410000002	428.763489	907.999386	1240.539126	1355.011994	508.27005	1271.112708	1546.26609	1532.416692	1443.292524	3440.865191	4214.369415	2007.493794	1822.468102	2364.021163	3104.901868	1284.763886	849.676432	1404.545635	1163.566509	1789.725721	2191.2482600000008	2336.286108	1841.210483	3355.542247
inavaa	innate immunity activator a	2.236625933333334	-1.25275636528357e-06	0.00144269530308076	6.2364938128993e-08	1.15222200451689e-06	0.0	0.0	0.0	0.0	0.0	0.0	0.0	4.403301	4.756753	0.0	0.148862	0.0	4.979945	4.229546	2.44212	3.136955	0.0	0.0	6.359171	5.700847	1.004253	0.0	3.998188	1.219549	5.639325	7.236225	3.15386	4.667427	4.0224509999999984	0.0
cyth1b	cytohesin 1b	12.194240066666667	-1.18731039340254e-06	0.0014426952729949302	6.31000084410613e-08	1.1635483559640498e-06	0.0	0.0	0.0	0.0	0.570783	0.0	1.7420179999999998	18.013644	35.835264	27.277105	18.47886	7.310556	1.6838259999999998	16.929621	4.739404	7.1896200000000015	3.803734	3.660891	0.0	1.4397360000000001	0.0	3.11398	0.0	0.0	34.71136	29.135601	53.57679	52.531451	43.834393	0.248565
lhfpl2a	LHFPL tetraspan subfamily member 2a	0.9827922333333332	-1.11185466474914e-07	0.00144269504270325	6.66714906904917e-08	1.22748464813447e-06	0.0	0.0	0.0	0.0	0.0	0.0	0.0	0.0	0.0	0.0	9.208444	0.0	7.60423	0.0	5.765553	0.0	5.2077019999999985	0.0	0.0	1.6978380000000002	0.0	0.0	0.0	0.0	0.0	0.0	0.0	0.0	0.0	0.0
pfkfb1	6-phosphofructo-2-kinase/fructose-26-biphosphatase 1	65.55755373333334	-1.88987899854691e-06	0.00144269559878176	6.79774026241053e-08	1.2495752497969299e-06	0.0	0.092296	0.0	8.783602	0.989397	0.0	19.802767000000006	37.1922	70.51365799999998	45.822312	45.785427	29.615362	1.035426	16.567248	9.36109	16.727932	48.501356	77.475721	216.165109	121.468339	309.72492	72.05677	18.43539	94.586633	179.941697	0.0	223.09344500000003	122.258204	52.641599	128.08871200000002
tmem127	transmembrane protein 127	2.036327033333334	-1.36442271767311e-06	0.0014426953502969099	7.22592218577842e-08	1.3262155936920099e-06	0.0	0.0	0.0	0.0	0.0	0.0	0.0	1.980308	13.043011	0.0	2.161346	0.0	0.705732	0.705259	0.6655989999999999	1.192449	10.797839000000002	9.572645	0.957529	0.470016	0.0	0.329344	1.059543	8.39996	1.124408	6.727461999999999	0.4590260000000001	0.23853	0.0	0.499805
lipib	lipase member Ib	36.7215403	-3.47807217187096	0.785428089339514	7.306386083603233e-08	1.33889809056138e-06	0.0	0.201196	8.565321	6.791716	2.653279	0.0	61.422879	88.060581	52.503562	78.926435	18.366966	74.06555399999998	72.084491	84.81938500000003	60.793762	33.301598999999996	40.35279900000001	16.656031	27.459967	31.484480000000005	14.556645000000001	35.599942	30.817156000000004	85.307347	13.182141	103.112657	8.967253999999999	26.347446	3.554903	21.690715
nat9	N-acetyltransferase 9 (GCN5-related putative)	12.498396699999999	-3.41837292171373e-06	0.00144269675100439	7.901607216766371e-08	1.44348275713423e-06	0.0	0.0	0.0	4.839011	0.0	0.0	16.046308999999994	13.922116	14.829206999999998	7.2818450000000015	11.139942	1.683329	9.16519	3.787832	11.404592	7.570678	14.456126	27.583639	11.867675	13.717623000000001	13.92114	20.560178	28.066853000000002	11.790378	27.334286	13.566524	23.754012	23.290096	17.40632	25.967
laptm4b	lysosomal protein transmembrane 4 beta	582.2883144666666	-2.87295975566057e-05	0.00144279961588528	7.89352645240367e-08	1.44348275713423e-06	255.501659	275.550006	347.514646	391.496716	337.491053	301.652147	485.987013	477.788687	717.113903	618.781474	446.595174	413.012671	684.150604	440.923468	627.571037	584.307476	486.872214	869.237985	540.3428650000002	730.6356099999998	879.6230929999998	700.999155	658.728509	636.671008	670.839347	807.119463	1057.192999	868.635941	730.0345110000002	426.279
cnpy1	canopy FGF signaling regulator 1	3.2447511	-1.15004226304907e-06	0.0014426952628046699	8.02641785153345e-08	1.4640136462015301e-06	0.0	0.0	0.0	0.0	0.0	0.0	9.563219	6.069166	6.879611	5.528685	1.271261	0.0	0.539566	10.034229	4.096051	9.188814	10.325403	9.093637	0.0	6.249136	0.0	0.627054	0.0	1.49398	3.4577910000000003	0.0	2.499715	0.0	0.0	10.425215
dnajc4	DnaJ (Hsp40) homolog subfamily C member 4	1.6316556666666668	-1.12497253294855e-06	0.00144269525348045	8.173335119873759e-08	1.4885070744586201e-06	0.0	0.0	0.0	0.0	0.0	0.0	0.0	0.604475	0.600504	0.0	0.0	0.242099	0.0	4.293585	0.8256479999999999	0.0	7.137489	7.714550999999998	0.0	0.376736	0.016258	8.43938	5.471949	4.340226	4.102369	0.5134569999999999	1.5297120000000002	1.727284	0.285862	0.728086
si:ch211-14a11.1		0.3231878666666666	10.428829782141197	3.10903139988423	8.420728637631751e-08	1.5311951471792401e-06	1.3982709999999998	1.008853	1.867594	2.038937	1.7246400000000002	1.657341	0.0	0.0	0.0	0.0	0.0	0.0	0.0	0.0	0.0	0.0	0.0	0.0	0.0	0.0	0.0	0.0	0.0	0.0	0.0	0.0	0.0	0.0	0.0	0.0
si:ch211-147k10.5	si:ch211-147k10.5	124.48649103333334	-3.6983006711110495	0.8507887276244621	8.73685302856381e-08	1.58623018852954e-06	0.0	0.0	1.6656509999999998	0.175756	0.739881	49.3518	97.161936	82.607201	97.943	189.53032199999998	197.44114199999999	47.223758	76.195932	240.92410800000002	122.521635	107.08443600000001	88.52545799999999	116.158854	177.46464	200.40056299999998	57.647471	152.78419100000005	54.495338	163.74821699999995	342.323948	210.530414	293.990978	218.73519500000003	119.684858	227.538048
faub	FAU ubiquitin like and ribosomal protein S30 fusion b	8.147697533333334	-2.8621148928393e-06	0.0014426962655280599	8.96718667731244e-08	1.62554400951958e-06	0.0	1.1751200000000002	0.30906100000000003	0.066434	0.138307	0.5144479999999999	7.859812	0.332742	0.0	0.24236	1.741681	0.125046	12.433266	8.991010000000003	8.342189999999999	10.590434	13.648415	16.159247	34.138104	27.056044	22.663541	2.572955	11.217171	12.951614	9.093088	0.7121390000000001	1.568365	17.268926	9.269297	13.250109
sf3b3	splicing factor 3b subunit 3	2.0172090666666667	-9.91477490095911e-07	0.00144269520643003	9.08602394443372e-08	1.6445563769164802e-06	0.0	0.022989	0.0	0.0	0.0	0.0	3.820807	0.8295100000000001	0.704558	12.072971	8.184560000000001	0.0	6.680705000000001	0.0	5.102323	5.459554999999999	0.0	0.055879999999999985	0.648696	0.0	0.0	2.2541390000000003	0.0	0.7531800000000001	0.418126	4.5508169999999994	3.915021	4.715904	0.23017	0.096361
serinc1	serine incorporator 1	869.6627055000001	-1.99362500321754e-05	0.00144274560374572	9.149112040983339e-08	1.65090332586381e-06	412.00913199999997	374.80950099999995	242.042712	431.38867400000004	302.134143	583.2843330000001	753.125005	643.586814	625.77175	782.2167139999999	722.1829050000001	546.1010450000001	771.709199	529.5528169999999	826.7392159999998	716.2610769999999	648.364064	1448.778175	1138.055293	1304.833114	1455.0243810000004	1544.675514	1134.98932	1312.60258	1118.256427	1403.0310330000002	981.763209	996.593344	1474.2547539999998	865.7449200000003
opn1lw2	opsin 1 (cone pigments) long-wave-sensitive 2	2926.066830533333	-8.72617147522365e-07	0.0014426951673004401	9.13863081556354e-08	1.65090332586381e-06	28.071667	2.3693980000000003	1.295331	34.268489	2.9077040000000003	14.017699	209.158515	11.53267	32.260264	116.249136	3.477902	12.567648	9.518892	7.592306	3.748421	21.422014	6.256157999999999	1.9837200000000001	15.573556	285.690866	1.973877	20.153026	2.798021	6.582321	14721.708459	27818.206268	8298.884097	14627.035743	18574.11479	2890.585958
unc119.2	unc-119 lipid binding chaperone B homolog 2	339.38246656666666	4.2582516957369	0.835534034674003	9.4668293288641e-08	1.70562155935788e-06	831.5011440000002	2155.873419	1627.770473	1364.0536960000002	1754.374019	773.9078030000002	34.127767	43.035445	36.045926	40.374928000000004	41.61096	289.62529	167.738203	255.38575699999998	162.419019	34.062281	57.40575700000001	1.552119	24.506793	93.80183999999998	10.431752000000001	0.0	1.233171	8.74418	0.637556	36.327341	10.081511	91.940995	89.552195	143.352657
mest	mesoderm specific transcript	82.9527396	1.6286485500434198	0.33500746790182395	1.0039103391371199e-07	1.8059657291683497e-06	143.559594	171.991797	196.448687	236.04528	134.036459	184.38703000000004	10.959113	29.683596	30.412464	19.803786	37.363017	21.77222	23.982092	52.251331	45.454869	69.40065	68.822979	60.443816000000005	98.62971	45.897071	135.341081	54.146055000000004	66.29327599999999	92.249712	118.90636	55.15961	79.639517	65.36779399999999	76.388549	63.74467300000001
taf10	TAF10 RNA polymerase II TATA box binding protein (TBP)-associated factor	53.95100916666668	1.39924686480637	0.28935195816783005	1.02647445173548e-07	1.8437421440242599e-06	116.26129299999998	141.53247600000003	116.834342	120.917448	72.634538	62.89421600000001	36.81122	27.512054000000006	28.527483	37.995703999999996	42.139498	27.497732	39.3794	18.56422	56.580889000000006	32.331123	40.23881	21.977242	68.577913	77.835068	36.690255	54.72586499999999	50.161588	72.14144300000001	25.740937	57.669695999999995	29.530846999999998	30.052457000000004	16.343587	58.43093100000001
sox5	SRY (sex determining region Y)-box 5	1.6029258000000002	-8.591766098801191e-07	0.00144269516669835	1.1061891856584101e-07	1.98390063540533e-06	0.0	0.0	0.0	0.0	0.0	0.0	0.0	0.0	5.276639	0.0	0.0	3.425323	0.255947	0.0	6.642251999999999	3.257246	0.0	2.030558	0.0	0.187301	1.041844	3.4528790000000003	3.3444760000000002	1.052435	0.0	2.130172	9.623842	1.421821	4.356458	0.588581
CR589944.1		5.168591733333333	-2.71937507292132e-06	0.0014426961483583	1.1159752710738802e-07	1.99840982052636e-06	0.345932	0.0	0.0	0.115768	1.279374	0.0	1.293335	10.721602	7.1732429999999985	5.407854	3.110106	2.054877	10.331824	7.383379	13.03561	14.381757	1.3377370000000002	0.544165	3.565646	7.350417	14.395589	4.232695	13.063013	5.295466	13.216437	0.0	3.832119	6.895622	0.5668949999999999	4.12729
actn2b	actinin alpha 2b	1.6582211	-2.3742202623727797e-06	0.00144269591336264	1.1205269983851301e-07	2.00351587586828e-06	0.0	0.0	0.0	0.250103	0.0	0.0	0.068437	5.279681	3.870411	5.843796	3.27635	0.6236079999999999	0.621376	3.71339	0.401257	1.310025	0.6636890000000001	6.617601	0.711017	0.941233	0.221875	1.905918	0.193999	0.0	4.494892	0.7986340000000001	1.240452	0.078649	3.010022	3.610218
nploc4	NPL4 homolog ubiquitin recognition factor	4.1723738	-1.11609065039101e-06	0.00144269524820188	1.1678381191224801e-07	2.08494493297276e-06	0.0	0.0	0.0	0.0	0.0	0.09854	14.862498	0.0	0.0	0.35725	11.359342	0.0	1.908935	1.765212	12.797266	2.969269	0.0	10.26273	0.0	0.093233	0.0	0.669687	7.8141539999999985	2.863434	12.042517	8.095991999999999	10.019651	9.314366	2.944146	14.932992
zgc:136864	zgc:136864	8.311359666666666	-3.4744622802818594	0.7964005593863359	1.18759842933501e-07	2.11701547546965e-06	0.0	1.72097	1.2420229999999999	0.912707	2.900771	0.0	4.966722	2.05757	1.8193830000000002	3.284908	2.833371	10.149997	2.090198	2.7507460000000004	4.4951550000000005	3.4540619999999995	3.4175949999999995	19.346379000000002	32.753761000000004	17.680132999999998	14.188863	27.397321	36.651466	25.578191	4.1221309999999995	2.2784210000000003	4.729153	9.427868	3.453447	3.637478
AL935295.1		1.2542956666666667	-5.77507364536999	1.51247604182262	1.19891394808285e-07	2.13395816469188e-06	0.0	0.0	0.0	0.0	0.066131	0.0	4.965646	1.966702	2.265728	0.28738600000000003	0.0	1.7028139999999998	1.922089	1.241337	4.9169730000000005	0.6058979999999999	0.187472	0.714908	0.0	2.030805	0.310176	1.110033	0.687075	2.777644	0.154184	0.231505	0.109918	6.2084899999999985	1.78427	1.381686
atp5f1c	ATP synthase F1 subunit gamma	977.6468480000001	-0.55542290111041	0.120679601985166	1.27656109879292e-07	2.26873596185173e-06	685.042495	376.848835	854.820498	608.212193	643.8410259999998	634.910091	1052.954745	1157.725358	1049.682644	1201.569128	1093.115599	1139.22405	973.896448	958.036969	856.8939449999998	924.180373	925.05877	1227.48	720.372454	1038.006072	994.453072	1058.981665	1121.129546	1197.908987	1450.518905	980.071505	1171.897344	1110.652441	877.754295	1244.165987
mbd3a	methyl-CpG binding domain protein 3a	56.24509093333334	1.52520964668572	0.317582896483264	1.29066835886606e-07	2.29035320369259e-06	46.148146000000004	245.560533	107.880394	135.162607	99.670525	59.202665	55.235583999999996	54.489378	24.342759	52.67265	45.58632	57.478429000000006	42.410569	13.101816	43.648386	28.834893	44.296399	18.112599	59.901578	47.539637	52.302184000000004	40.562273	42.48846200000001	34.851423999999994	24.398334	31.016874000000005	28.570353000000004	48.885035	53.741217000000006	49.260705
palmdb	palmdelphin b	6.755604533333332	-1.11279256816975e-06	0.00144269524845775	1.30942801899483e-07	2.32014892448362e-06	0.0	0.0	0.0	0.0	0.0	0.0	45.50499	8.594543	17.516727	27.943540000000002	9.142761	20.234966000000004	5.6623230000000015	10.319747999999999	3.644575	6.4437050000000005	0.0	8.219381	17.700073	0.662255	0.0	0.0	0.0	0.0	7.867912	5.239547	0.0	4.57537	3.39572	0.0
CR749775.1		24.546993866666664	-0.841622562130925	0.183681164721496	1.39636266079203e-07	2.47047165647334e-06	15.983864	14.797675	15.268235999999998	11.392702	11.706761	8.051469	23.91863	19.858644	22.364254000000006	20.522885	25.132445	21.391508	16.578331	21.539755	19.5928	16.916725	18.366951	38.093561	29.337259000000003	21.650347	29.08148	29.890577	34.487474	28.27541	33.239705	25.457314	46.471792	47.611355	29.885674	39.544233
stxbp4	syntaxin binding protein 4	51.75617423333333	-4.02483650269356e-06	0.0014426973244942801	1.46168922464662e-07	2.58217153433451e-06	0.0	3.367405	11.660742	18.285175	5.158337	0.136319	181.309059	106.968704	42.05369300000001	56.726890000000004	86.166033	72.16289000000002	74.60740000000001	175.83787	118.298302	56.062096	51.429894	43.603320000000004	12.918632	23.540584000000006	59.86836400000001	65.39399499999999	51.09308100000001	46.48565599999999	17.781198	21.33135	37.894576	25.323175	55.255487	31.965
ano9a	anoctamin 9a	4.0668535666666665	-1.6278739170687999e-06	0.0014426954647259599	1.4893025873290802e-07	2.6270138303141497e-06	0.07267799999999999	0.0	0.0	0.0	0.0	0.14016099999999998	0.739915	0.126339	15.823162	4.98739	0.0	0.882351	9.365051	0.490804	0.8294549999999999	0.008740000000000001	0.17510699999999998	0.233614	0.046282	0.751202	0.145294	8.865969	13.581320000000002	0.120632	3.768497	11.309268	19.745703	6.475671	2.595279	20.725723000000002
rbms1b		5.211306466666667	-1.81847497959584e-06	0.00144269553674206	1.53214953351246e-07	2.69855275835236e-06	0.0	0.0	0.0	0.0	0.0	0.995357	22.75969	8.873130999999997	0.0	3.630989	9.183441	2.26442	3.0990990000000003	11.086541	19.090357	9.953627	1.786328	3.600522	7.798021	6.85195	4.376823	4.602805	6.565444	0.0	7.817722	6.870143	1.539166	3.035138	6.708467	3.850013
CU639468.1		19.2115771	-5.57813136892394e-07	0.00144269509325156	1.53875907782938e-07	2.70614898717367e-06	0.039463	0.0	0.0	0.0	0.0	0.0	1.974046	14.024087	25.448683	9.447186	0.0	0.635636	13.975646	2.764597	19.334236999999998	21.946785000000002	0.0	90.466772	108.043972	94.975546	41.700139	70.38904400000001	26.296765	34.884709	0.0	0.0	0.0	0.0	0.0	0.0
puraa	purine-rich element binding protein Aa	17.81234076666666	1.92521635837096	0.40378523089980894	1.80569274357415e-07	3.17086104285159e-06	63.226534	36.568801	12.342682	18.903818	30.658146	99.408436	4.147856	9.314594	2.423354	11.942564	10.393489	19.347664	9.144486	6.817222	14.065754	11.159836	6.526014	5.84017	5.913503	18.276298	12.269247	12.876055	23.32185	3.97667	11.685606	17.496212	20.554779	11.551658999999999	4.464165	19.752759
ndufs8b	NADH:ubiquinone oxidoreductase core subunit S8b	171.88853236666665	2.2575233387750298	0.470931532577835	1.87457880209908e-07	3.28692887278771e-06	332.681565	127.234677	977.9301810000001	183.693011	1046.655796	367.039229	34.021246999999995	16.405507	26.821815	9.79728	4.401669999999998	108.749073	57.78012	63.32148000000001	82.277617	116.343397	129.047695	64.92689	88.77709800000002	122.70588300000001	137.705645	82.49622000000002	184.482775	147.28677	88.836099	119.47156	144.31605199999996	86.845199	62.297955	142.306465
kcnv2a	potassium channel subfamily V member 2a	243.49700323333332	4.0953911602315	0.8275584045284741	1.88896376331748e-07	3.30723031547844e-06	750.17382	1073.8625960000004	1338.249469	1136.026591	1536.806112	257.219886	135.614305	30.356694	35.933511	69.685843	32.931133	76.41106500000002	44.205935	172.026804	50.356295	182.777693	27.467175	0.698783	51.820838	71.919556	5.263081	10.773062	0.0	11.772537	19.168986	84.311378	57.524139	11.298004	0.0	30.254806
ncbp3	nuclear cap binding subunit 3	3.0198210666666663	-7.637352498734902e-07	0.00144269513997051	1.98074472765407e-07	3.46277672491809e-06	0.0	0.0	0.0	0.0	0.0	0.0	0.0	0.0	0.071505	8.332367	0.032117	0.0	4.72814	9.512003	11.283537	4.079799	0.0	12.74373	5.469055	0.0	0.0	0.459808	0.0	5.531067	0.0	5.309139	9.611335	4.163405	5.495705	3.77192
nrtn	neurturin	5.938503199999999	-6.96412522464068e-07	0.0014426951241775599	2.0449041006261496e-07	3.569645187804129e-06	0.0	0.0	0.0	0.0	0.0	0.0	0.0	0.0	0.0	4.136832	0.0	0.0	0.0	0.0	0.31192	3.11915	0.0	19.909064	11.324799	29.976989	19.078871	21.615553	0.08326499999999999	11.144145	6.158441000000002	13.046694	19.048756	14.880954999999998	4.319662	0.0
BX469930.1		15.644456499999995	-4.46236365434622e-07	0.00144269507506675	2.41157166394043e-07	4.20348356748671e-06	0.0	0.0	0.0	0.0	0.0	0.028194	32.991938	47.124393	7.598902000000001	13.365427	0.0	38.221202000000005	107.41793700000001	77.811075	84.10621200000001	0.0	32.3128	0.0	0.0	0.0	0.0	0.0	0.0	0.0	0.0	2.29711	2.495529	21.851888	0.0	1.7110880000000002
fkbp2	FKBP prolyl isomerase 2	101.25283626666666	-5.11012007252276e-06	0.00144269751808428	2.50654954009803e-07	4.36258097946457e-06	0.0	11.66797	20.758937	18.327135	36.807268	43.87530200000001	53.63034200000001	41.179606	107.461239	121.83976	160.044552	107.414295	119.09958	115.370029	117.323281	176.22331699999995	261.143356	173.118469	153.017115	122.995266	131.705158	169.20728200000005	112.604576	132.73341499999998	116.822611	65.866224	87.851786	99.392465	67.087232	93.01752
si:dkey-18a10.3	si:dkey-18a10.3	3.1632312666666667	-7.01002831796745e-07	0.0014426951187368302	2.535635318289081e-07	4.40669483117997e-06	0.0	0.0	0.0	0.0	0.0	0.0	13.47192	1.119796	4.200252	0.0	0.0	7.821086	0.276306	8.517494000000001	1.636291	5.522061	0.0	10.8484	1.165476	0.752576	0.398587	7.710203	0.0	11.276639	0.0	4.835017	3.976918	0.0	11.367916	0.0
hnf1a	HNF1 homeobox a	0.8650721666666666	-1.34584840539807e-06	0.00144269533843449	2.56550948139388e-07	4.45204686587101e-06	0.0	0.0	0.0	0.0	0.0	0.0	3.28451	0.59119	1.339928	0.133141	2.419161	0.0	0.0	0.0	2.267977	0.238639	0.5326310000000001	2.050969	3.5510230000000003	0.0	0.0	0.041467	3.394851	0.922951	0.160025	2.387792	0.7029529999999999	1.871505	0.061452	0.0
ndufa10	NADH:ubiquinone oxidoreductase subunit A10	263.8526798666666	-1.26065119688473	0.287817816023638	2.57073075883672e-07	4.45454713696663e-06	242.75871600000002	27.980886	128.755049	59.83398	83.573238	93.94200200000002	193.154818	347.097624	314.48941	418.49414700000005	303.66396999999995	282.057333	270.504681	269.876148	264.44445	310.6383840000001	232.523084	304.951057	86.76132299999998	295.94621800000004	308.867956	241.905852	343.923481	336.480363	405.66853199999997	348.037092	390.400327	341.2668710000001	282.6200570000001	384.963347
mbd3b	methyl-CpG binding domain protein 3b	5.572006733333334	4.05128351349777	0.8327067716116879	2.76604968505924e-07	4.7859564521370105e-06	33.401808	14.964241	25.420208	16.173272	10.280247	38.028612	1.253951	0.266712	0.555712	0.6744140000000001	0.993242	1.086069	0.0	0.515486	0.842041	0.225809	1.519835	0.112722	2.402996	0.554322	6.093235	3.251284	4.185718	3.018281	0.0	0.6884140000000001	0.477168	0.144974	0.029429000000000007	0.0
smim13	small integral membrane protein 13	31.9092668	1.59420688727168	0.34289072840407603	2.79276199174946e-07	4.82509010979235e-06	106.15239199999999	37.311804	46.851695	57.73305600000001	94.556584	64.308582	33.231684	34.780781	29.951683000000003	11.245536	26.928775	26.699957	32.962101000000004	52.752166	20.929341	26.653615000000002	21.514398999999997	13.809398000000002	4.152558	23.169439	15.565826000000001	15.627679	17.429532000000002	17.214275	22.504166	30.589392	15.133019	27.186675	14.452842	15.879052
ptpn23a	protein tyrosine phosphatase non-receptor type 23 a	0.7741089333333332	-9.026009844438671e-07	0.0014426951784572099	2.82557198781321e-07	4.87462880415857e-06	0.0	0.0	0.0	0.0	0.0	0.0	1.846382	0.0	0.0	0.5304220000000001	0.290123	3.567566	0.0	4.313114	0.382779	0.07445	0.0	0.0	2.367525	0.0	0.99726	0.0	1.505944	0.5794699999999999	0.345199	1.346925	0.804236	1.7081670000000002	2.5637060000000003	0.0
atp5mf	ATP synthase membrane subunit f	144.13875116666668	-0.739643193804897	0.16767476434235098	2.93735354519299e-07	5.0600638630130205e-06	99.679292	73.058362	87.01831899999998	45.378021	83.293377	104.587043	142.169025	118.807398	147.503764	160.176131	280.120444	144.14491999999996	99.461444	148.061734	126.929942	166.192513	144.836795	166.677554	111.780995	134.535014	118.545705	136.95486599999998	143.841651	182.853352	212.891379	164.840869	199.943702	196.839298	144.89717199999996	238.142454
kera	keratocan	1083.124427766667	-2.3931104690798597e-06	0.00144269588486509	3.12853209545022e-07	5.38153192418832e-06	0.233787	0.109281	0.050068	0.783529	0.696666	365.325875	914.815192	1194.3737660000004	2027.883369	1042.8193660000004	519.57075	469.58598200000006	1744.407166	1663.0055619999996	1829.3259980000007	2816.995605	1968.956834	855.734034	2661.633126	2155.177772	2312.764086	1301.498043	1311.4687210000002	757.9011030000001	410.796439	1000.970378	538.843305	844.4042880000001	982.064063	801.538679
cnga3a	cyclic nucleotide gated channel alpha 3a	67.66589613333332	5.46313178351489e-06	0.00144270000373884	3.15704110744826e-07	5.42265530161267e-06	0.061672000000000005	0.048368	0.0	0.08615199999999999	0.0	26.032309	63.827856	24.858470999999998	86.482068	71.4364	42.56082	65.108799	102.736646	88.07057300000002	56.215502	96.576487	95.116078	116.664777	96.12666	66.233886	171.612294	94.37236099999998	116.61743	136.32213299999998	76.086417	59.458096999999995	80.640997	39.639398	63.42091099999999	93.563322
rnasekb	ribonuclease RNase K b	783.1875188000001	-0.532420476773627	0.121107071651814	3.2217786998462894e-07	5.525795985486e-06	483.858983	435.6927	621.672863	403.375396	671.875096	465.507288	630.3662	689.123836	800.562639	716.576859	825.325817	679.7670820000002	672.1423480000002	554.126452	682.0086349999998	917.492015	983.490919	883.8830619999999	827.055902	851.561598	927.842244	966.80526	1023.626142	754.3575139999998	956.957149	1146.856938	769.3251019999999	1205.605024	934.735346	1014.049155
zfand5a	zinc finger AN1-type domain 5a	125.63797693333332	-3.8689964354052e-06	0.0014426971158132	3.24842203175205e-07	5.56339488374046e-06	38.983689	6.085189	0.0	11.688528	19.543914	0.305744	35.904174	212.763387	126.50571299999999	77.867113	2.02498	151.52235	123.045534	199.446116	193.901197	87.65237099999997	88.53634699999999	115.976524	56.886149	219.62789500000002	55.298388	217.63779700000003	128.212823	188.39633500000002	198.48839100000004	224.592357	265.067809	217.13002200000003	238.999668	267.048804
pdhb	pyruvate dehydrogenase E1 beta subunit	353.5288380333334	-0.986337690562698	0.226885913334485	3.3837794405014e-07	5.786803069292881e-06	276.59844300000003	166.955571	170.301715	141.888499	97.136119	159.645556	434.844426	435.129325	373.819771	280.933779	471.742405	343.957689	526.752893	437.63967	395.94187900000003	248.312065	236.650037	509.629197	158.65696200000002	340.09047999999996	269.147406	419.240725	346.98455	522.4108620000002	592.5212799999999	620.800303	487.569291	341.402525	374.03513599999997	425.126582
prom1a	prominin 1a	11.778174099999998	3.0110986954486	0.6362774101615921	3.4988798970873605e-07	5.97497127933049e-06	49.301149	36.629582	51.241975	27.463199	42.879667	32.836312	4.714787	1.664718	7.371458	7.485378000000001	0.0	11.287594	7.212836	10.247867	4.340722	3.864547	0.177148	1.863959	1.020169	0.240657	5.103840999999999	8.806974	6.395976	4.0415160000000006	1.196336	2.7466880000000002	9.425713	4.568722	5.714768	3.5009650000000003
slc12a7b	solute carrier family 12 member 7b	30.94481863333333	-3.19561466127878	0.784125121843628	3.5576745009220793e-07	6.06658156937263e-06	0.0	0.0	3.50871	0.070235	1.213944	14.152473999999998	56.781057	51.725536	45.432704	33.263227	34.583110000000005	42.41284	20.092295	37.825248	68.255707	63.598022	28.553452	43.546611999999996	33.848646	30.245475	44.291473	34.327799	58.183024	11.330505	19.620546	17.274681	47.761818	29.326946000000003	25.384714	31.733759
atp5md	ATP synthase membrane subunit DAPIT	98.45243473333332	-0.8575503994497691	0.19750859206582894	3.8431486196500895e-07	6.54390465106027e-06	93.435419	21.307075	62.86475	34.354413	39.232823	59.04729200000001	115.323566	85.957145	91.645227	86.075976	111.279376	88.56731099999998	58.00186899999999	93.600587	81.967163	117.657916	101.139191	135.866146	113.707456	105.060421	105.391803	98.582185	127.161097	115.397708	156.302111	121.405172	125.365395	120.451197	100.540281	186.884971
rps3	ribosomal protein S3	14.492791433333332	1.17786423371969	0.25959834255121	3.91181877245235e-07	6.65122086519567e-06	38.038833	23.326405	19.012622	20.485747	25.682163	26.146954	12.773985	8.570524	7.442893999999999	11.822123	16.875622000000003	4.745449999999999	12.400203	6.99465	9.749172	12.004985000000001	6.156167	21.262767	9.154419	8.403595	9.470028999999998	24.916699	24.338957999999998	8.495035999999999	15.850822	8.320148999999999	9.681245	12.282647	7.641642	12.737236
twistnb	TWIST neighbor	1.2094562333333336	-8.953093758785698e-07	0.00144269517567271	4.0068100627262995e-07	6.795933542617591e-06	0.0	0.0	0.0	0.0	0.0	0.0	0.0	1.51479	0.623517	0.0	0.981558	5.668647	0.0	2.632098	3.418766	2.736151	0.0	1.214319	0.0	0.06732300000000001	2.61514	0.0	1.216884	4.272675	2.167349	0.0	2.569408	4.452757	0.132305	0.0
sall2	spalt-like transcription factor 2	2.2482975666666665	-1.21518102968947e-06	0.00144269513526507	4.00846457788274e-07	6.795933542617591e-06	0.0	0.0	0.187942	0.182786	0.263171	0.25106100000000003	3.321375	0.487828	4.018637	8.11664	0.219779	0.0	1.592067	1.325459	3.298482	3.4924	0.256445	0.0	0.1927	3.66496	5.693717	1.753177	7.069374000000002	0.233463	5.487621	3.855764	5.138658	1.104824	3.729822	2.510775
BX548028.1		0.5559062666666666	-2.61968542651669e-06	0.0014426961392117199	4.08820065967594e-07	6.92115924898874e-06	0.0	0.00728	0.0	0.009809	0.011818	0.0029530000000000003	1.27397	0.027136	0.025177	0.388311	1.595667	0.004523	0.001736	2.416292	0.0068260000000000005	0.726784	0.644225	0.619058	0.254316	0.274021	1.622988	2.474685	0.198494	0.17011500000000002	0.045566	0.665975	1.129486	0.0	2.049755	0.030222
AL844185.1		4.473817366666666	-6.3260841431157e-07	0.00144269510445214	4.0972114135574203e-07	6.92646227918896e-06	0.0	0.0	0.0	0.0	0.0	0.0	0.0	4.348934	0.0	0.0	0.0	14.365615	0.0	8.715999	0.0	7.172536999999998	6.223518	12.935303	18.576309	1.53504	0.0	1.071208	7.060257000000001	3.833719	11.543506	7.20944	2.937985	14.226438	12.458713	0.0
rasgef1bb	RasGEF domain family member 1Bb	16.174127933333335	-2.56948868648147e-06	0.00144269599833112	4.537079269798e-07	7.659083816050121e-06	0.0	0.0	5.113075	0.381968	0.624629	0.0	27.219564	29.719321	33.002519	10.736533	33.976151	19.75056	29.993177000000006	33.560228	24.377881	10.350246	6.3673769999999985	4.096913	0.425844	0.387629	1.013898	21.969642	12.955316	1.858916	35.032476	26.646139	50.694631	20.439195	21.414783	23.115227
txn	thioredoxin	44.71449876666666	4.83231905160504e-07	0.00144269497793291	4.6325419286015606e-07	7.80904743128929e-06	0.0	0.0	0.0	0.0	0.0	10.902832	19.417127999999998	62.036638	3.857097	20.148691	8.491369	65.56364099999999	50.720221	100.57700899999999	44.11711999999999	79.55951099999999	23.257247	23.972944	3.650578	0.366438	7.270676999999999	83.53093899999998	68.809034	45.903729999999996	103.01396	67.60706499999999	214.122269	72.79135	49.286083000000005	112.46139199999999
uqcrc2b	ubiquinol-cytochrome c reductase core protein 2b	185.73476570000003	-1.05450140786864	0.247842265920235	4.95574279219893e-07	8.341931045782851e-06	47.613736	74.944611	101.197684	151.396908	47.333618	79.204678	132.119459	249.113502	204.321682	261.613824	215.68857599999998	215.46629	192.650569	221.62846600000003	173.019924	220.21307400000003	101.492416	162.287296	103.608966	236.82306400000002	243.013342	250.74564300000003	183.679931	293.158467	335.510867	259.268541	247.06670000000003	170.87049	173.35433799999996	223.63630899999998
bokb	BCL2 family apoptosis regulator BOK b	139.33410859999998	-5.36308184857822e-06	0.00144269732759656	4.994081631302901e-07	8.38337423552451e-06	34.113538	96.337352	10.358738	10.320152	17.695552	36.51649000000001	130.80734099999998	214.081166	153.774057	152.882834	115.211781	357.80508	207.342444	105.965747	172.60023600000005	161.540864	161.62709099999995	109.098129	62.781935	229.371739	157.20421299999995	71.956313	132.765997	561.79944	165.96958700000005	136.98314299999998	97.944643	87.148103	103.87475	124.144803
pam16	presequence translocase associated motor 16	36.319392466666656	-1.74714646253577	0.41721509636100895	4.99459281451091e-07	8.38337423552451e-06	13.731496	0.0	16.010338	15.965779	4.638301	10.359052	72.00695	52.086622	44.132554	36.74414	51.530911	20.103695	52.32184	51.873518	28.965544	41.02193	57.181549	47.003999	31.342989000000006	31.195143	21.911421	21.881379000000006	34.569104	43.551354	63.75604499999999	51.338808	46.708675	31.160354	42.033228	54.455056000000006
atp5f1d	ATP synthase F1 subunit delta	362.1718358666667	-0.593416809770704	0.138453916771522	5.291656339206122e-07	8.86935798646739e-06	190.192942	214.426008	349.630173	153.268449	236.22602	226.894952	344.46184300000004	350.148186	363.01679900000005	406.098833	517.596179	295.544542	349.20186	358.001889	317.8722610000001	413.264735	266.688604	515.256118	359.762777	388.290021	352.52819300000004	266.08626000000004	381.156968	410.398304	597.747404	527.3464250000002	427.688681	381.945216	369.435567	534.9788669999998
mapre3a	microtubule-associated protein RP/EB family member 3a	2.9673032999999998	-9.06893605000879e-07	0.0014426951791386901	5.301075005801112e-07	8.87252369223786e-06	0.0	0.0	0.0	0.0	0.0	0.0	0.0	10.528715	0.691688	0.0	0.0	9.365906	12.881491	2.074187	4.85411	0.0	1.73237	8.59971	0.0	5.030632	7.345279	0.07748300000000001	2.740079	0.0	0.0	7.619461	10.036842	3.218474	2.222672	0.0
si:ch73-138e16.2	si:ch73-138e16.2	7.047341	-8.260262992992259e-07	0.00144269515639411	5.31498183342227e-07	8.883181694073e-06	0.0	0.0	0.0	0.0	0.0	0.0	10.37971	7.885383	0.0	17.846747	0.0	0.0	18.865333	0.0	12.274851	0.0	11.56215	0.0	12.718684	11.458552	0.0	7.454345	0.0	10.305875	6.478253	26.416970000000006	24.959652	19.690272	13.123453	0.0
si:ch211-221n20.1	si:ch211-221n20.1	0.3191785	10.2115282677992	3.118673678186509	5.637396585418762e-07	9.40870311132992e-06	1.880488	0.673054	2.525167	1.718979	1.370594	1.407073	0.0	0.0	0.0	0.0	0.0	0.0	0.0	0.0	0.0	0.0	0.0	0.0	0.0	0.0	0.0	0.0	0.0	0.0	0.0	0.0	0.0	0.0	0.0	0.0
BX005392.2		3.7995664	-1.69473677769702e-06	0.00144269553416866	5.785362421129839e-07	9.64199793609236e-06	0.0	0.0	0.0	0.0	0.0	0.0	0.0	0.0	5.418446	1.507031	5.53836	0.0	1.408512	1.339413	0.0	6.358934	0.0	0.0	7.286014999999999	16.430144	3.275472	0.189733	28.858987	0.0	9.044729	4.112430000000002	14.597526	4.69515	0.0	3.92611
rnf150a	ring finger protein 150a	3.792860566666667	-7.782303994040279e-07	0.00144269514377074	6.081369608915179e-07	1.01210138561932e-05	0.0	0.0	0.0	0.0	0.0	0.0	0.0	1.81233	0.952062	5.8809879999999986	13.140574	0.0	0.0	2.260854	6.637638000000001	0.0	0.0	27.524471	0.0	11.886167	0.084129	23.820983	0.0	9.090275	0.17463299999999998	0.0	7.404886999999999	1.492204	0.977383	0.646239
tpma	alpha-tropomyosin	30.246324966666666	-3.02692708125055e-06	0.00144269625409665	6.09283261910507e-07	1.01257893865889e-05	0.0	0.0	0.0	6.725664	8.854359	0.0	25.440908	8.865072	44.211215	45.57816999999999	24.522869	37.867183	24.978127999999998	12.604542	30.171826000000006	24.449216	61.600003	78.035997	38.431432	29.473181	35.424839	39.825275	37.282779999999995	20.437078	50.471576	61.681387	50.671021	41.832131	13.499676999999998	54.45421999999999
arntl1b	aryl hydrocarbon receptor nuclear translocator-like 1b	11.288272333333332	-3.66583782468513	0.939928404881719	6.12208692291386e-07	1.01600774947456e-05	0.0	0.0	0.5008319999999999	0.577745	2.814151	1.484405	22.355743	0.339875	28.100695	5.517545	0.0	7.825207000000001	30.344839	18.402657	28.941722	9.951538	12.774392	1.7444220000000001	3.900423	6.227721000000002	27.943069000000005	8.746251999999998	2.970208	10.370323999999998	2.965457	31.932214000000002	8.598087	26.983784999999997	11.238572	25.09629
ndufa5	NADH:ubiquinone oxidoreductase subunit A5	147.34231296666667	-0.606385634157819	0.14228628101990806	6.16231319095831e-07	1.0212452366956599e-05	106.379734	106.39649	69.09226	64.228821	102.683275	101.122847	187.595241	128.130539	151.699036	152.85651399999998	213.025177	122.21381	143.399379	122.948817	119.61552	160.204091	175.787645	183.889653	159.235208	130.653643	117.221661	129.324252	176.50239399999998	185.29244	206.110967	158.88585	191.967699	159.003578	146.201479	248.601369
odc1	ornithine decarboxylase 1	66.6794478	-2.30694459850523e-06	0.00144269556995777	6.407791782390238e-07	1.05993496360649e-05	2.013084	0.066802	9.580165	29.147367	0.0	1.514328	150.34399100000005	170.927088	96.766933	99.67692200000002	122.14596200000001	52.474043	147.739204	208.493597	100.469336	26.536122	45.400317	46.362591	95.52176699999998	11.980925	40.183074	93.038269	33.286695	0.325818	61.346729	45.496974	71.615945	146.48586699999998	62.701666	28.741853000000003
rtn3	reticulon 3	93.70076466666664	-0.9205192171881552	0.218612651558777	6.41376244633309e-07	1.05993496360649e-05	29.650444	71.341047	30.608804	48.455856	52.284938000000004	27.058635	101.783973	119.35053	130.7053	103.202424	109.49141000000002	101.884077	109.52608	46.630188	50.974723	95.726759	35.444594	163.517892	74.351472	159.21281499999998	191.771249	228.30636800000002	91.608308	203.387872	105.433128	53.515951	65.87832	67.333485	89.903966	52.682331999999995
uqcrb	ubiquinol-cytochrome c reductase binding protein	339.8997436	-0.726424367225937	0.17244553818318098	6.73431485940491e-07	1.1113505880723801e-05	290.6120820000001	77.03182	227.285171	142.375121	192.930047	241.242482	349.242318	400.19418	412.318811	336.977995	439.30637900000005	329.070984	310.387501	332.209384	323.395866	280.871348	336.78976600000004	436.343939	346.610526	261.51389700000004	330.3878650000001	313.69782299999997	354.132027	393.046219	549.3913660000002	390.08009	417.95262	495.886445	352.5995190000001	533.1087170000002
rhbdd3	rhomboid domain containing 3	6.8588156666666675	-5.30269470946556e-07	0.00144269508885561	6.80287823216115e-07	1.12109530363014e-05	0.0	0.0	0.0	0.0	0.0	0.0	13.261748999999998	11.973067	0.0	0.0	0.0	12.532181	13.619526	0.0	0.0	0.0	0.0	7.258951	0.0	10.921825	0.0	0.0	19.048756	37.444891	3.111034	12.34106	15.679932999999998	17.988737	23.491494	7.091266
CABZ01035279.1		18.543036333333333	-8.59180903959346e-06	0.00144270426805713	6.895732774279272e-07	1.13481032513034e-05	4.037328	2.235785	0.381767	8.104137	12.149878	1.983772	13.544834	28.140819	21.359759	7.5426199999999985	29.012268	11.514849	23.815455	14.717859	20.661131	28.478368	24.393945	33.280482	38.725895	16.642451	15.333319	56.010973	28.768420000000006	13.190041	30.359363	13.634796	14.541336	20.099133	14.621184	9.009123
pgk1	phosphoglycerate kinase 1	151.23925126666666	-1.16945780205102	0.281180185297831	7.02000820117307e-07	1.15365072014536e-05	74.990388	33.083234000000004	61.362087	28.047678	37.525252	147.39836699999995	208.398916	137.985525	150.346202	242.67645	327.3837	101.224643	128.907222	134.096569	171.505252	91.054641	103.302077	163.385177	169.392847	232.324753	143.87133400000005	171.874189	151.600049	175.870429	217.479926	246.523235	227.962494	139.722748	138.169322	179.71283200000005
igf1rb	insulin-like growth factor 1b receptor	0.2355054	-8.0068543057852e-07	0.00144269514276642	7.20239027786705e-07	1.18197443794021e-05	0.0	0.0	0.0	0.0	0.0	0.0	0.07891000000000001	0.655771	0.449611	0.0	0.0	0.32767	0.123573	0.205029	2.087544	0.08189500000000001	0.0	0.0	0.332701	0.0	0.0	0.0	0.086809	0.502046	0.298413	0.062151	0.020798	1.259956	0.225905	0.26638
malt1	MALT paracaspase 1	0.8349929	-1.37086617429996e-06	0.00144269534311945	7.2235047244206e-07	1.1837907672857801e-05	0.0	0.0	0.0	0.0	0.0	0.0	4.1223480000000015	1.638526	0.7651439999999999	0.0	0.059274	0.460295	0.518825	0.0	2.817533	0.0	0.0	1.296029	0.17965699999999998	0.0	0.202124	0.95382	0.0	3.521577	0.09177	4.012384	1.458495	1.391471	0.7541859999999999	0.806329
opn1sw1	opsin 1 (cone pigments) short-wave-sensitive 1	14771.584638833332	-9.77299448790044e-07	0.00144269519540435	7.37652265221641e-07	1.20718842237592e-05	14.306967000000002	634.7291799999998	5.304709	5.69666	242.526609	6.212935	70630.25996	69544.163211	62582.81853400001	75323.565343	118088.137259	8529.726354999999	39.159217	1443.436574	10466.969931	152.730381	5251.958908	8798.104631999999	50.21761400000001	72.875618	0.278213	592.224242	6455.208171	74.70124200000002	96.125596	16.598603	39.102283	32.429213	3.703793	3954.267212
cyp19a1a	cytochrome P450 family 19 subfamily A polypeptide 1a	6.969120233333332	-5.821661129419e-07	0.00144269509901394	7.43171292072795e-07	1.21453361088679e-05	0.0	0.0	0.0	0.0	0.0	0.0	40.31416	11.574075	7.28206	0.0	0.0	0.0	0.0	0.0	20.792424	3.852532	0.0	0.0	0.0	11.101851	27.450826	10.073765	0.0	18.24484	0.0	0.263169	15.092456	13.63141	19.605549	9.79449
dyrk4	dual-specificity tyrosine-(Y)-phosphorylation regulated kinase 4	23.9425057	2.60253350110959	0.574492432278125	7.738640100942448e-07	1.26294177713857e-05	50.481621000000004	108.226275	60.63849200000001	130.982296	68.10571	4.363913	10.537486999999999	17.809075999999994	14.106287	4.646169	6.395142	29.106262	40.29135599999999	4.070635	10.972219	2.997561	8.574311	14.047284	1.933871	28.727852000000002	11.564951	0.0	16.292254	7.251662	17.541504999999997	2.897187	15.66421	9.356835	11.155813	9.536935
pde5aa	phosphodiesterase 5A cGMP-specific a	104.6772682	-3.45088212800483e-06	0.00144269668966708	7.930681685556632e-07	1.29077878183542e-05	42.747506	18.089393	0.0	0.0	0.491826	0.8920520000000001	212.743609	140.458466	162.219067	104.731653	54.509767	159.27218200000004	156.690654	84.032884	260.288547	47.298842	35.965311	85.132882	70.893002	159.49021299999995	219.255203	92.140829	132.320897	332.979831	54.942055	53.015597	65.344219	85.194902	186.594801	122.581856
sh3bgr	SH3 domain binding glutamate-rich protein	1.896576933333333	-1.5417911377929801e-06	0.00144269539815745	7.93111973223156e-07	1.29077878183542e-05	0.0	0.0	0.0	0.0	0.0	0.0	4.674441000000002	2.584858	0.991395	0.467178	0.0	1.496959	1.890339	0.0	0.721645	1.036746	1.587473	7.712227	0.0	0.0	5.047339	0.0	1.463607	0.0	0.432864	5.98318	2.257887	7.475368	3.564817	7.508985000000001
CU302253.1		2.6134926666666667	-8.136296937413641e-07	0.0014426951534476302	8.0086857523353e-07	1.30160474785885e-05	0.0	0.014365	0.0	0.0	0.0	0.0	0.445431	0.0	0.0	0.426954	5.405785	0.083676	8.909326	7.362091	11.485103	7.695191	5.047835	0.988421	0.0	11.188686	1.229903	1.973993	10.740004	5.408016	0.0	0.0	0.0	0.0	0.0	0.0
arl4d	ADP-ribosylation factor-like 4D	67.31098006666666	-2.17407862097507	0.542846063924764	8.101398712916048e-07	1.31485924289655e-05	56.395064	0.104038	3.1385400000000003	2.754783	6.121021	13.857658	59.735239	89.91158100000001	103.995915	70.218452	108.557256	46.789053	64.15955100000001	98.426108	112.45568	67.22443299999999	71.615335	73.002686	80.68415	43.816589	61.305007	56.156321	61.038141	76.764442	89.44199	104.006383	91.010832	169.37718999999996	58.833115	78.432849
tubb2b	tubulin beta 2b	110.54464623333335	2.10706603627009	0.471204099346553	8.19556747835979e-07	1.32831322692591e-05	574.582158	101.663039	119.27581200000002	115.281076	94.971484	709.952875	13.987435	8.432942	24.908695	63.568439	161.003756	33.099389	30.785975	42.33245	47.508314	20.190175	18.944139	90.67219	58.52124300000001	80.22655300000002	44.084617	102.107092	66.13541	109.024667	120.186326	104.48584	87.026178	128.964962	77.654875	66.76128100000001
dirc2		2.0800962333333333	-7.65231685706925e-07	0.00144269514023301	8.48205273243295e-07	1.3728575184925501e-05	0.0	0.0	0.0	0.0	0.0	0.0	0.0	0.0	0.0	10.267546	0.0	0.0	0.0	0.707099	0.0	0.486366	0.057771	0.048464	8.123698	2.999835	5.057716	12.968642	0.034672	1.5308469999999998	0.0	1.3654700000000002	5.567086	7.275459	0.983581	4.928635
hspg2	heparan sulfate proteoglycan 2	0.4473809666666667	-9.38472516521912e-07	0.00144269519012367	8.54383524664226e-07	1.38096036640858e-05	0.0	0.0	0.0	0.0	0.0	0.0	0.046711	0.61645	0.45293	2.076087	0.0	0.0	0.564736	0.0	1.435799	0.208425	0.448438	0.0	0.0	3.531271	0.582492	0.101649	0.036397000000000006	0.0	1.983534	0.0	0.330889	0.832142	0.173479	0.0
pllp	plasmolipin	2.9969153666666672	-1.07695294476494e-06	0.00144269523431501	8.57897582141047e-07	1.3847407137490301e-05	0.0	0.0	0.0	0.0	0.0	0.0	0.0	4.444877	4.031052	1.356786	0.0	0.0	0.52877	0.0	2.47765	8.277672	0.0	4.85789	0.0	9.251251	0.337338	8.577344	0.0	0.0	4.766097	13.840184	6.545553	10.807889	5.9526059999999985	3.854502
atp5mc3a	ATP synthase membrane subunit c locus 3a	724.4678358000001	-0.783130836924534	0.18848909052933704	8.61400584891029e-07	1.38849289901108e-05	625.7090400000001	192.364831	575.54642	305.49547	451.56148099999996	379.409797	1031.303957	850.0469509999999	764.91904	802.758155	1074.626872	771.3944469999999	705.99972	959.1935070000001	637.486816	872.1732519999998	852.998068	607.873287	462.91613000000007	755.281175	542.668541	844.1061000000002	562.459787	884.096737	1132.358488	813.269046	966.355315	809.35456	644.7774529999998	855.5306310000001
bcl2l16	BCL2 like 16	25.2095371	2.11831141405331	0.475027349780085	8.71481811745673e-07	1.4028237961474402e-05	130.297606	23.865923	28.496054	27.316421	22.409962	161.081622	2.76673	1.387831	6.0798489999999985	14.207593	40.444395	7.97133	7.929349	9.552459	10.833697	3.967702	5.5562260000000006	19.38043	13.171408	19.513935	10.203194	20.695035	16.203996	22.627905	27.146958	25.053616	18.72707	27.145747	18.195314	14.056756
si:dkeyp-72e1.9	si:dkeyp-72e1.9	26.4721519	-3.4334627464921007e-06	0.00144269658246664	9.243075326268141e-07	1.48582751117896e-05	0.0	7.861396000000001	0.0	4.692471	8.926825999999998	0.13332	46.422204	18.570848	35.107729	35.829654	22.222113	29.412491	35.8048	42.238443	46.311421	57.209826	55.37313500000001	12.443842	47.093309999999995	28.062678000000002	32.4583	49.998971000000004	29.376717	18.063169	24.693595	8.263797	32.652763	24.073381	24.104066	16.763291000000002
acss2	acyl-CoA synthetase short chain family member 2	1.1956204666666663	-1.1776119777868e-06	0.00144269526870397	9.418601203798041e-07	1.51198062648981e-05	0.0	0.0	0.0	0.0	0.029891	0.0	0.540672	2.378016	0.0	10.907862	3.483914	0.0	0.4755680000000001	0.0	0.0	0.698735	1.607741	0.0	0.391718	0.065714	4.608855999999999	0.411588	0.114115	0.0	3.382135	0.330747	2.89462	1.174665	0.278254	2.0938030000000003
fam169aa	family with sequence similarity 169 member Aa	14.731138633333336	1.672155639824	0.38060395916851	9.531630218049031e-07	1.52804352189485e-05	28.701336	25.878685	33.666973	30.498891	49.569747	30.558281	20.560684	5.152277	1.275353	17.841122	4.627478	16.961858	12.257753999999998	9.666157	2.988751	15.776376999999998	9.390546	7.167097	14.717945	5.028416	9.117125	4.558521	4.947108	16.805221	13.139967	6.733558	11.936165	9.118076	12.013747	11.278943
BX005301.1		0.4882232666666666	10.8579211717308	3.24549237904682	9.63745705626051e-07	1.5429097349717098e-05	2.807668	1.760791	0.188002	3.517107	3.116557	3.256573	0.0	0.0	0.0	0.0	0.0	0.0	0.0	0.0	0.0	0.0	0.0	0.0	0.0	0.0	0.0	0.0	0.0	0.0	0.0	0.0	0.0	0.0	0.0	0.0
tmeff1a	transmembrane protein with EGF-like and two follistatin-like domains 1a	4.669699866666667	-8.82249735897299e-07	0.00144269517161916	9.66591517409728e-07	1.5453660582956302e-05	0.0	0.0	0.0	0.0	0.0	0.0	0.0	0.0	0.0	0.0	4.312344	0.893833	0.0	6.243291	0.0	0.0	0.0	2.0557830000000004	24.374669	1.356427	12.441921	7.377681	4.584523	20.319131	0.547949	1.033154	21.080118	22.407337	1.123015	9.93982
mpc1	mitochondrial pyruvate carrier 1	282.8629522	-1.5065120063609e-05	0.00144272199444375	1.0135563488690399e-06	1.61825670172411e-05	67.474349	39.399455	141.61289399999995	124.550177	103.057609	246.616938	209.649827	196.374409	218.879567	194.866738	267.39644300000003	230.167906	211.701156	185.768014	208.025248	226.578489	356.951135	366.690106	378.155505	296.5853160000001	314.474937	366.591986	444.535803	586.919212	466.96437	428.22373	446.069163	496.983901	282.2535180000001	382.370665
cplx4c	complexin 4c	67.16557630000001	3.69667624846566	0.8089483808149358	1.02557893426786e-06	1.63523634404306e-05	222.943223	174.336934	294.668459	290.428868	388.271586	232.43424900000002	12.763138	27.558919	12.318999	49.445678	10.20405	67.920951	9.129939	13.589215	17.96517	16.817335	7.1051910000000005	0.752085	58.310409	34.699657	0.756783	9.357222	0.0	5.724666	7.7829229999999985	16.931079999999998	12.295422	2.411004	0.0	18.044134
rcvrn3	recoverin 3	54.7064101	-3.7461929305429695e-06	0.00144269692503272	1.03169977346867e-06	1.6427727609164e-05	0.8708370000000001	3.855986	1.3018299999999998	19.103904	8.87862	0.121844	1.943493	36.854886	30.742657	5.053221	4.706447	65.171492	16.383905	70.22432500000001	26.176429000000002	43.79898100000001	12.846761	72.41995899999999	61.8545	64.115719	37.401448	112.021086	83.548583	90.764263	66.2739	88.644387	108.537877	207.99505	235.07630099999997	64.503612
ddah2	dimethylarginine dimethylaminohydrolase 2	121.07252703333332	-3.61780924130319e-06	0.0014426968071443698	1.03855494349525e-06	1.65145653160655e-05	0.0	50.685558	23.129075	4.102852	0.0	0.122195	175.05782699999997	64.708905	178.593088	128.470788	108.07083600000001	124.05108899999999	187.775886	102.625692	112.492076	195.065459	214.629052	91.462838	151.62990100000005	100.168925	169.542255	138.603025	203.179604	75.207475	301.179172	142.84965499999996	187.001634	149.087137	169.69557	82.988242
CABZ01092982.1		10.7548991	1.4349286369053	0.33157425448608	1.0473899355938801e-06	1.6632608640300105e-05	10.302648	43.269678000000006	16.416033	25.469529	27.107642	7.212909	8.992737	3.3477650000000003	9.627508	4.612799	5.403705	3.345391	10.430217	5.927296	5.0838730000000005	10.135489	9.071572	8.526816	3.193419	9.576617	7.770842999999998	9.532503	7.4967190000000015	2.123205	11.778106	9.581538	11.158636	17.042482	11.390329	7.718969
nudt8	nudix (nucleoside diphosphate linked moiety X)-type motif 8	6.189411533333334	-1.1309584134687e-06	0.0014426952616080901	1.10044167819491e-06	1.7451553558776098e-05	0.0	0.0	0.0	0.0	0.0	0.0	17.34852	0.0	0.0	0.0	0.977417	0.0	12.691929	13.114591	10.833375	3.619254	0.0	18.781895	0.0	18.585214	0.0	18.578193	7.414	0.0	8.669801	0.0	3.912673	34.335196999999994	0.0	16.820287
atp5f1e	ATP synthase F1 subunit epsilon	255.8441141	-0.5448955701156281	0.13196472932863	1.10272187958299e-06	1.74642095525892e-05	251.869069	107.91769199999999	195.733738	118.180359	149.326386	174.87106	278.36259299999995	252.53396400000003	218.492553	269.734903	323.586662	216.144758	202.315757	257.496852	186.528656	251.77811500000004	280.39567900000003	331.705886	286.42194	241.628714	297.53961699999996	257.013704	275.119148	315.461312	354.1839500000001	322.811731	314.64141800000004	313.0251570000001	237.433679	393.068371
ints1	integrator complex subunit 1	1.1258039333333332	-7.68016785652874e-07	0.00144269514175328	1.11334311589739e-06	1.7608754274656302e-05	0.0	0.0	0.0	0.0	0.0	0.0	0.0	0.0	0.0	0.12665	1.691045	0.0	0.0	0.0	0.0	3.057744	6.4955680000000005	0.424336	9.171078	0.563547	1.806927	3.172981	0.025933	2.242461	0.0	1.801584	1.860289	0.722753	0.611222	0.0
nrp2a	neuropilin 2a	1.0673913333333331	-7.62865298014658e-07	0.00144269513941772	1.1251170049493798e-06	1.7771117519193697e-05	0.0	0.0	0.0	0.0	0.0	0.0	1.890561	5.565015000000002	13.204558999999998	1.416993	0.332156	1.192449	0.0	0.759821	2.977441	0.112405	0.344064	0.0	0.0	0.0	0.0	0.092892	0.0	0.0	0.0	0.187998	0.456965	1.975944	0.229048	1.2834290000000002
rcvrna	recoverin a	243.839783	3.07083972941148	0.6834516981702089	1.1283494212738702e-06	1.77983149007631e-05	642.818494	887.779983	1128.402551	998.0421289999999	1148.634399	375.63342	177.912283	47.19422700000001	63.149351	201.99296	78.69359	243.97155099999998	79.299728	167.75806200000002	98.30548	185.382342	208.38371899999999	57.728122	83.664096	83.703039	2.61813	39.968896	9.067765	28.200142	35.355961	77.700115	45.959308	16.164304	0.0	101.709343
rps8a	ribosomal protein S8a	44.42500453333333	1.09254917593713	0.25445894126172	1.13539990489053e-06	1.78855843306485e-05	78.09378000000002	76.07092499999997	32.110628000000005	77.542197	51.246171999999994	116.90919199999999	41.192675	33.301632000000005	22.596971	35.65457900000001	38.550024	27.233797999999997	50.315668	20.091549	20.779535	42.903356	31.690094000000002	57.23375400000001	30.931698	22.449745999999998	17.373738999999997	21.404721	67.216256	32.285753	55.432401	24.693604	32.618109000000004	60.603602	47.056253999999996	67.16772399999999
tecrb	trans-23-enoyl-CoA reductase b	156.61906243333334	1.07905020661099	0.251571933175762	1.16343378148912e-06	1.8302723961663894e-05	246.258128	260.43591200000003	295.23283399999997	294.998317	285.80191099999996	196.19943600000002	138.055103	71.58970699999999	132.780169	187.91481000000002	154.80386299999998	147.00223200000002	52.7524	52.771986	141.59796799999998	99.58456	87.86312699999998	131.561151	101.296409	140.460555	122.637689	75.76230299999997	87.60435899999997	111.784952	273.87347900000003	163.30376	106.513957	173.230888	225.521507	139.378401
ntng2a	netrin g2a	2.9398974	-9.308645538704041e-07	0.00144269518453798	1.18566682077335e-06	1.8627616198896602e-05	0.0	0.0	0.0	0.0	0.0	0.0	0.0	0.0	0.0	1.14793	6.427228	0.0	0.0	1.75085	19.35574	0.272424	0.0	4.350822	3.5222	0.0	1.057146	1.961797	1.531727	0.0	15.55022	2.619469	2.976087	19.422771	4.641261	1.60925
ubn1	ubinuclein 1	1.6847564999999998	-1.40199953722864e-06	0.0014426953605584801	1.21654786504957e-06	1.90776959566796e-05	0.0	0.0	0.0	0.0	0.0	0.0	0.0	0.0	0.0	1.936215	0.0	1.190078	8.64551	0.0	0.0	4.6453560000000005	1.448795	0.5469729999999999	0.0	2.785711	0.8784649999999999	0.734679	3.275459	6.7553350000000005	1.4978089999999995	0.5466770000000001	5.0826080000000005	5.7983509999999985	1.804266	2.9704080000000004
znf1152		5.763314299999999	-6.23327045243741e-07	0.00144269510566981	1.2175530305884e-06	1.90776959566796e-05	0.0	0.0	0.0	0.0	0.0	0.0	0.0	9.767066999999999	7.235913000000001	7.5003199999999985	0.0	0.0	0.0	2.7332080000000003	4.741338	0.0	13.011918	25.016524	0.0	11.104793	12.262162	54.009216	0.0	0.0	0.0	9.192165	2.263312	4.638256	3.806184	5.617053
hist1h2ba	histone cluster 1 H2ba	7.328215533333334	-2.02486238284789e-06	0.00144269572465825	1.2327984617868999e-06	1.92909220122644e-05	0.0	0.0	0.0	0.0	0.0	0.271438	0.490025	0.149876	0.434041	0.114952	0.0	0.700357	5.567012	0.303877	0.456201	0.0	0.093876	2.967147	0.143879	23.089948	1.8002209999999998	0.0	4.33472	10.860755	12.861038	26.109529	34.984043	69.521341	23.714151	0.8780389999999999
macf1a	microtubule actin crosslinking factor 1a	3.0491989333333334	-2.03583509820487e-06	0.0014426956457459696	1.286456656181e-06	2.0103871060717104e-05	0.0	0.0	0.321222	0.154899	0.0	0.0	0.6087359999999999	0.141927	1.7054060000000002	2.274751	0.12501800000000002	0.096208	13.815829999999998	13.925019	3.4050769999999995	8.41923	5.8013569999999985	0.033061	2.023052	3.11916	0.13583900000000002	5.412939	0.49783	1.982954	14.239479	0.054112	2.766403	1.403476	6.3279440000000005	2.6850389999999997
hmgn6	high mobility group nucleosome binding domain 6	140.144954	1.15052149556857	0.26934382923919803	1.29910206263756e-06	2.0274595502064e-05	157.931064	213.106391	462.463678	238.646017	286.643614	195.542038	124.625393	55.27443100000001	91.921913	83.483499	113.191034	62.820791	78.410488	70.410706	94.202789	126.355525	238.534125	91.148989	209.643403	248.614937	116.829898	90.967945	109.557398	119.458325	106.51943100000001	70.40095	83.63485800000002	109.90077099999999	92.857235	61.250984
scaf11	SR-related CTD-associated factor 11	1.0023691	-1.39728425804033e-06	0.0014426953461559198	1.32750437382789e-06	2.06904550751508e-05	0.0	0.0	0.0	0.0	0.096572	0.0	4.852709	0.0	0.347375	0.213565	0.160582	0.960626	10.207588000000001	0.595287	1.75515	0.469725	0.5272899999999999	0.0	0.0	0.335408	0.337859	0.339714	2.637894	0.0	0.702234	1.136123	0.702073	1.178799	0.684105	1.830395
sdhdb	succinate dehydrogenase complex subunit D integral membrane protein b	193.6501737	-1.16671173661174	0.293464302895105	1.47353845294699e-06	2.29303526213857e-05	119.718375	32.860440999999994	132.787476	63.82958100000001	102.989452	34.148939	139.559724	188.658739	148.558512	198.123365	169.947481	206.116444	117.66581200000002	94.702126	152.723681	153.854996	196.474382	166.04525900000004	118.725324	207.052402	229.570296	235.084702	297.284085	230.191654	390.420601	400.980415	375.773047	328.284145	237.153825	340.21993
si:dkey-234i14.2	si:dkey-234i14.2	9.980237733333333	-6.02690782824507e-07	0.0014426951029576	1.4751088251727399e-06	2.29303526213857e-05	0.0	0.0	0.0	0.0	0.0	0.0	27.894645	77.641414	21.694345	12.433289	0.0	13.884022	0.0	11.993075	31.205495000000006	11.015053	0.0	3.198433	0.0	28.914739	3.805181	18.476996	21.782436	15.468009	0.0	0.0	0.0	0.0	0.0	0.0
tapt1b	transmembrane anterior posterior transformation 1b	8.130216166666665	-2.7469279348681306e-06	0.00144269621257148	1.50238885516041e-06	2.32775593242274e-05	0.0	0.0	1.0384790000000002	0.587895	0.969672	0.0	15.178806	11.713632	12.590341	26.579345	3.524783	2.67195	0.0	9.312472	3.925539	1.562737	0.5746680000000001	22.361893	18.994551	33.735508	0.015422	23.666816	5.137093	5.940357	5.9694980000000015	5.394595	8.592685000000001	7.369197	11.064431	5.43412
pde6ga	phosphodiesterase 6G cGMP-specific rod gamma paralog a	269.09987816666666	4.11074864715213	0.908275903441802	1.5025121580788601e-06	2.32775593242274e-05	149.643908	1882.807382	1692.385164	2164.340286	749.063167	149.375978	198.470296	85.375723	33.037815	14.252013	27.605331	231.497927	242.187287	76.215885	26.932440000000003	59.433381	0.0	10.337593	45.913693	14.030452	14.838804	19.448161	10.078625	2.1432130000000003	16.362783	68.465255	3.943828	8.588013	0.0	76.221942
zgc:73226	zgc:73226	326.9987639000001	-3.7449502678023e-06	0.00144269505364879	1.5033711826985599e-06	2.32775593242274e-05	132.196818	79.167137	64.053658	113.139442	92.769602	0.6094390000000001	947.602995	413.66118	455.752401	537.3990769999998	419.528617	427.135645	544.695644	434.468226	502.695177	257.254406	305.128422	269.83296	227.584425	533.969718	242.874778	394.0594	459.54948	314.172114	251.456329	156.351117	372.832882	245.029825	346.526501	268.465502
BX005454.1		14.6428102	-2.16460239221801e-06	0.00144269571652102	1.5297586782114901e-06	2.36550479073044e-05	5.136515	0.0	0.415835	0.0	1.320298	0.0	16.766192999999998	4.883655999999999	26.749554	5.4056739999999985	0.939739	0.0	4.76023	34.154191000000004	13.174659	7.190828999999999	1.536477	8.993442	0.0	36.686402	16.186598	56.243747000000006	27.557923	24.139108000000004	16.653064	20.499567000000003	5.248106999999999	17.40805	38.222772	49.011676
stk10	serine/threonine kinase 10	2.313438833333334	-7.23217014528683e-07	0.00144269512957207	1.55817945514994e-06	2.40629469463064e-05	0.0	0.0	0.0	0.0	0.0	0.0	0.6106739999999999	0.415265	0.465247	6.462386	0.0	0.0	0.0	0.0	7.903254	2.353902	0.0	0.091306	0.0	8.359758	11.327348	6.148376	7.397419	0.0	8.692026	0.0	4.198327	3.347643	1.630234	0.0
rab1bb	RAB1B member RAS oncogene family b	25.70948343333333	-8.38433126813941e-06	0.00144270354685839	1.57262733577131e-06	2.42542773526091e-05	7.891939999999999	10.762679000000002	2.959608	8.580422	9.458542	1.208006	30.756321000000003	9.594864	8.701928	13.688325	18.689457	5.433257	45.432372	23.563301000000006	34.449989	56.252372	27.597621000000004	13.806323999999998	23.933972	60.959878	56.75675	37.571534	30.040193	17.626256	31.579707	14.06171	15.672946	46.16319000000001	45.17556	62.915479000000005
rtn2b	reticulon 2b	5.417067633333334	-2.18929637814045e-07	0.00144269504837507	1.81736102823754e-06	2.7992111105520094e-05	0.0	0.0	0.0	0.0	0.0	0.0	0.0	1.398675	0.0	0.0	0.0	8.251427	23.764341	0.14565799999999998	15.344217	10.184111	21.130114000000006	0.0	0.0	25.347565	3.131098	0.0	15.223395000000002	7.929208999999998	0.0	0.0	10.110382	10.26816	10.283677	0.0
FBXO46		3.1608009	-5.706505989824001e-07	0.0014426950966688	1.84074679228007e-06	2.83152995475666e-05	0.0	0.0	0.0	0.0	0.0	0.0	0.725942	0.0	0.0	0.0	3.018181	18.94845	15.36387	16.608271	7.960657	0.0	0.0	0.0	0.0	0.0	9.154312	0.0	0.0	0.8163189999999999	11.979265	5.0339269999999985	1.110254	2.088241	1.731728	0.28461
immp1l	inner mitochondrial membrane peptidase subunit 1	20.880859933333333	-2.58278511988861	0.6861025262157671	1.86608204349622e-06	2.86675941571263e-05	0.0	0.0	3.838558	7.824657000000001	7.728285	0.197007	12.313486	21.731563	31.626340999999996	34.656084	56.018851	27.173323999999997	34.626231	28.191344000000004	16.347234	28.463728000000003	62.31566300000001	58.96552	10.38131	36.871239	17.579232	31.880957000000002	20.365668	20.233921	10.014495	3.869611	11.855194	10.789186	9.937479000000002	10.62963
FQ311908.1		1.7757619999999998	-1.0030201814638e-06	0.0014426952071195	1.90076314432845e-06	2.9162359543778803e-05	0.0	0.0	0.0	0.0	0.0	0.0	7.614369	0.367341	1.198882	4.694445	0.0	0.0	4.612063	0.0	1.036914	0.996441	2.045585	0.0	7.940672	5.793616	0.267552	0.0	2.552972	6.597881	4.036375	0.0	1.2268290000000002	2.290923	0.0	0.0
ndufs4	NADH:ubiquinone oxidoreductase subunit S4	62.22057733333335	-1.00066802888515	0.253317698412014	1.90848029760632e-06	2.924268315565061e-05	31.787808	26.439965	36.010005	26.844673	26.971973	27.35487	54.27581899999999	68.826573	78.7653	89.349369	129.935052	64.139675	50.307873	70.679953	68.61223199999999	60.304855	60.26724399999999	70.58435899999998	66.518392	57.910028	25.625321	53.04388	66.528918	58.671916	107.731484	66.05824	104.563808	121.472164	73.097792	23.937779000000006
nab1a	NGFI-A binding protein 1a (EGR1 binding protein 1)	5.3924842	-9.68815883207622e-07	0.00144269519793124	1.93830441000229e-06	2.96610920299442e-05	0.0	0.0	0.0	0.0	0.0	0.099479	0.0	12.605806	17.14241	0.0	0.0	0.0	16.605923999999998	0.0	9.461534	1.390074	1.668029	12.522382	0.0	0.0	15.862396	10.285683	10.717974	0.0	6.908461999999999	18.427734	19.217373	0.079827	3.183872	5.595567
mtpap	mitochondrial poly(A) polymerase	2.078999666666667	-7.78372321472435e-07	0.00144269514310364	1.98622891625709e-06	3.0355039325884996e-05	0.0	0.0	0.0	0.0	0.0	0.0	0.0	7.794086999999998	0.0	0.813753	10.084299	5.661722	0.0	0.0	4.186823	0.0	0.0	0.0	6.062821	0.117218	5.0010379999999985	4.981251	0.228117	4.000503	0.0	0.0	5.203709	2.294946	3.174443	2.76526
ppp2r3a	protein phosphatase 2 regulatory subunit B'' alpha	0.5406924333333333	-1.1552236536922702e-06	0.00144269525847341	2.01957327260225e-06	3.08246526827362e-05	0.0	0.0	0.0	0.0	0.0	0.0	0.0	0.0	0.107818	0.02959	5.257158	0.017061	0.200761	1.225572	0.202597	4.4185989999999995	0.383001	0.392697	1.110396	0.151316	0.0	0.052576	0.123925	0.25652800000000003	0.0	0.109499	0.0	2.058896	0.0	0.122783
ndufb6	NADH:ubiquinone oxidoreductase subunit B	166.04244909999997	-0.613074284175902	0.154825453785404	2.11848536896199e-06	3.22925137160144e-05	109.10013700000002	57.791215	121.55408	92.853849	98.955668	131.207075	220.763669	135.596074	190.604961	180.411039	192.708558	134.419259	145.57579099999995	125.118227	134.090031	187.178115	208.509484	222.710155	173.931414	169.961572	131.92862699999998	161.487501	155.44491499999995	189.375398	285.53941299999997	228.063271	245.895098	206.713085	135.862837	207.922955
rpl7	ribosomal protein L7	81.64320476666668	1.016610148528	0.24578810723894895	2.1528978499146803e-06	3.27746710149157e-05	148.216598	101.52154200000001	121.45151899999999	122.845565	118.006515	192.558747	84.767174	107.56216200000001	82.66346800000001	68.927263	97.27809	52.270969	67.405654	44.697394	60.543245	71.52953699999998	80.854956	74.92177099999998	99.358761	57.94120999999999	36.962101	111.04216699999999	90.57479000000001	40.37975700000001	54.806519	30.370475	65.848344	56.521956	50.523466	56.944428
si:dkey-102m7.3	si:dkey-102m7.3	6.717259266666668	-8.86178051810595e-07	0.0014426951681068198	2.1652434172993998e-06	3.29200815303727e-05	0.0	0.088775	0.0	0.0	0.0	0.0	0.35974	0.327417	0.0	0.0	0.0	6.095517	24.201901	18.173861	20.52025	18.663921	13.981678	0.0	28.689001	59.72811599999999	7.99378	0.42665699999999995	0.7084989999999999	0.187374	0.41113	0.154574	0.256454	0.489518	0.0	0.059615
rims2b	regulating synaptic membrane exocytosis 2b	30.13531276666667	-1.1400536347218401e-05	0.00144271549482479	2.32336996382868e-06	3.5278696242001705e-05	0.0	1.738445	10.926702	5.014842	11.863445	16.4967	28.38019	50.261662	56.627083999999996	39.047567	57.4412	46.62864500000001	24.089987	57.692688000000004	63.654953000000006	21.353887	11.667689	39.732844	48.446719	29.180204	38.423562	32.092648	39.538144	22.949417	21.810829000000002	22.575448	23.927601000000006	28.413083	22.367395000000002	31.715803
ppp4ca	protein phosphatase 4 catalytic subunit a	4.906605066666667	-5.99431216349148e-07	0.00144269510220979	2.4138655836305598e-06	3.6605634712894296e-05	0.0	0.0	0.0	0.0	0.0	0.0	0.0	14.601184	11.504833	4.2379440000000015	0.0	10.890336	0.0	0.0	6.608178	0.0	0.0	0.0	0.0	9.12583	0.963547	0.0	14.091694	19.578813	21.867783	22.099696	1.3406049999999998	10.087179	0.20053	0.0
atpaf1	ATP synthase mitochondrial F1 complex assembly factor 1	85.09658486666667	-1.07617426228679	0.278519992861493	2.4868248883890703e-06	3.76635702569259e-05	18.091445	92.71527799999998	26.466753	39.249479	22.598419	22.115733	106.25967800000001	85.7988	75.30547200000002	81.945102	150.250999	69.699788	86.44663	105.087805	96.767772	58.851110999999996	69.880931	156.97791499999997	53.544076000000004	143.04713700000002	85.86599500000001	95.719503	83.11353500000001	89.404648	116.613749	132.777984	87.770473	100.01139599999999	83.64264399999999	116.877296
pkib	protein kinase (cAMP-dependent catalytic) inhibitor beta	289.05022833333334	0.977988622560092	0.23920509406037804	2.60008360581982e-06	3.93283506128049e-05	345.952938	671.852808	490.707342	532.950595	404.153455	347.562955	198.027031	160.23546399999995	211.388954	138.413124	131.906328	452.325258	324.858604	195.204218	242.208785	217.994666	166.838725	169.288131	332.067151	330.167423	172.421737	235.856925	183.628879	216.862652	282.02925	318.309162	239.156841	353.5557790000001	276.242083	329.339587
gpx4b	glutathione peroxidase 4b	424.41228816666666	0.505464998128045	0.125127945828757	2.64981911283396e-06	4.00292546237469e-05	513.294855	675.057708	531.9671480000001	482.860004	517.414576	466.509108	514.346003	313.483039	358.659135	317.746454	457.424276	342.96937	291.965195	452.631621	276.03174900000005	371.692438	486.236261	482.407574	299.032727	376.168975	339.37734900000004	411.74456200000003	415.868067	362.75479900000005	560.615817	534.4439199999998	411.225037	404.006357	336.818539	427.61598200000003
CU896541.1		10.90653393333333	1.18551536210746	0.28917480013834	2.72349540048216e-06	4.1089559928145e-05	28.282692	18.058117000000006	17.760638	17.165931	27.343779	10.144142	14.534469	6.73975	10.143785	7.640917999999999	10.34727	12.746562	4.1002	8.269319	7.37674	6.362967	7.854072	4.717105	9.37716	12.132887	10.82219	4.561848	13.257563	14.268859	5.0792160000000015	11.796737	3.824937	7.399145	9.74138	5.34564
calm1a	calmodulin 1a	143.05924840000003	1.1617015498081298	0.284274293751014	2.91293195841873e-06	4.38914031535139e-05	339.270869	231.849893	255.680836	183.583715	361.169388	142.644307	81.54321399999998	72.98382399999998	49.89563	109.69473300000001	97.82399000000001	45.113726	54.09156400000001	87.897245	45.63684	104.01004600000002	79.59226600000001	122.999995	231.667405	114.108231	137.745388	158.382849	115.65936099999998	155.39488	118.208743	183.113521	176.885885	104.394163	97.92398100000001	232.810964
tmem161b	transmembrane protein 161B	6.213678266666667	-3.33699415581722e-06	0.0014426967313188302	2.96724164297208e-06	4.4652628708990995e-05	0.323434	0.770275	0.280674	0.291522	1.217947	0.0	35.60246400000001	1.245483	12.483359	25.50022	1.638098	0.554092	18.065296	3.251473	17.203626999999994	0.4965810000000001	0.229438	2.848368	10.377715	1.065973	3.37384	6.753902	1.828559	0.452574	5.425418	19.402429	1.765534	10.679036	2.985752	0.297265
mef2ab	myocyte enhancer factor 2ab	2.8113900000000003	-8.819350297279232e-07	0.00144269517059123	3.01626553118738e-06	4.53324703494654e-05	0.0	0.0	0.0	0.0	0.0	0.0	14.185547	0.0	0.0	9.350166	6.7077789999999995	0.0	0.0	11.177437	0.274309	11.372803	0.0	0.859431	0.700779	7.946434999999999	0.856232	7.343217999999999	0.0	0.0	3.6860589999999998	0.135069	3.394451	6.2507350000000015	0.0	0.10125
rpl18	ribosomal protein L18	52.46123106666666	1.05460368246389	0.259754135910036	3.08835678645433e-06	4.63568254965495e-05	161.04286499999995	42.087052	79.404168	73.13615300000001	77.947435	95.542098	33.10222	43.992107	47.645091	30.50798	86.078136	38.347838	25.116941	22.11612	35.512913	44.633734999999994	51.335912	80.535361	47.569779	27.949073	48.902002	50.821289	58.968206	27.239819	53.385145	24.436135	41.351465000000005	38.662156	29.234622	57.233116
zgc:92066		59.82163970000001	1.9106291424631296	0.460088327608687	3.0933590027867e-06	4.63728360430479e-05	300.5760360000001	120.795144	140.860619	132.774974	298.839472	123.693347	5.935587000000001	19.556367	1.377019	16.203182	9.81549	37.672776	45.874836	79.442042	69.735851	7.870307	24.732795000000007	53.675043	27.118437	23.809569	22.824268000000004	16.815366	19.059611	16.93423	27.370267	12.160703000000002	26.281207	38.759898	22.053324000000003	52.031424
zgc:110329	zgc:110329	1.927247333333333	-1.59977565405086e-06	0.00144269545083496	3.1022301924464198e-06	4.64467323476445e-05	0.0	0.0	0.0	0.0	0.133775	0.0	0.0	0.965891	5.620478	0.0	1.966955	1.254099	0.0	8.738689	0.666011	0.0	0.0	1.5790879999999998	0.0	1.245855	3.007178	7.607241	4.619433	1.606877	6.319623	5.970143	2.640779	0.6136699999999999	2.162083	1.099552
sptssa	serine palmitoyltransferase small subunit A	83.14216903333333	-1.2078968139538702	0.318841462295737	3.11855217810269e-06	4.66318531910965e-05	61.478941000000006	18.161052	57.167197	23.953308	25.776606	16.68463	69.038421	106.930791	72.962879	40.498302	120.913554	102.287576	80.062267	89.748042	98.962658	68.684125	107.915924	94.286704	20.370003	73.335606	82.815433	73.196427	87.285214	159.031714	96.349456	91.922481	126.469214	144.774086	119.030606	164.171854
cabp4	calcium binding protein 4	134.62521009999998	4.45539004544308	1.01481842836335	3.18271616696554e-06	4.74708159434873e-05	374.406554	673.487303	788.574908	649.4432469999999	723.938312	329.600107	62.704615	41.1463	2.111708	7.262553	0.0	59.551352	14.930596	78.34151899999998	9.258456	44.094255	32.870391	0.0	30.512842	31.076387	0.0	9.182531	0.377702	20.399813	0.0	14.934206	8.885741000000003	7.119638	0.0	24.545267000000003
slc25a25a	solute carrier family 25 member 25a	86.55655870000001	9.745832131774921e-06	0.0014427111498161696	3.1789528298198397e-06	4.74708159434873e-05	39.727918	0.126004	0.0	11.334775	0.0	0.29185500000000003	196.895903	145.88860300000005	133.481119	121.83007099999999	107.98705	102.714988	120.815216	217.26248300000003	105.882557	56.805	76.591824	13.715162	96.922538	93.042596	98.974653	90.512911	84.720158	102.134631	88.756878	69.897502	78.34918499999999	88.103773	176.67450799999997	77.2569
myo5aa	myosin VAa	0.5877230000000001	-1.25375270282551e-06	0.00144269529315574	3.20000229673938e-06	4.761477068050229e-05	0.0	0.02685	0.0	0.0	0.0	0.0	0.0	0.0	0.032937	0.394457	0.06615599999999999	0.0	4.838718000000001	1.348003	1.2287370000000002	0.064563	2.153397	1.0871110000000002	0.41076899999999994	0.0	1.6689060000000002	1.705701	0.0	0.2653	0.021165	0.591478	0.80381	0.300571	0.623061	0.0
cog5	component of oligomeric golgi complex 5	3.0777562666666665	-5.54953188330355e-07	0.00144269509345061	3.2004496629854693e-06	4.761477068050229e-05	0.0	0.0	0.0	0.0	0.0	0.0	0.0	0.0	15.242335	0.0	0.8685930000000001	14.443754	0.309579	0.0	13.910215999999998	0.627278	0.0	0.0	0.0	14.237087	0.0	9.599845	13.416210000000001	0.0	0.6572530000000001	3.3797940000000004	0.7030310000000001	3.229419	0.0	1.708294
alyref	Aly/REF export factor	24.32047446666667	1.53430063202308	0.374096776987768	3.25605529501537e-06	4.838095780727121e-05	91.666344	12.333312	68.961012	37.712624	60.300088	43.793771	16.879313	20.578673000000002	25.804565	9.411566	9.152365	21.257623000000002	26.775555	21.681831000000006	16.918468	5.520935	17.381864999999998	24.279404	35.892793	11.319088	7.499741999999999	3.953762	9.05425	27.060912	11.417422	15.820071999999998	15.5094	21.008091000000004	20.200592999999998	20.468795
vps36	vacuolar protein sorting 36 homolog	59.40619126666666	3.7586061695425097	0.870321049939934	3.32370589885615e-06	4.9323962980128495e-05	294.029265	144.26689199999998	322.376465	172.630103	285.773407	206.967852	87.06736599999998	0.0	28.785302	11.786133999999999	14.839635999999999	30.332537	19.252107000000002	0.0	14.811316	26.191837000000003	0.128717	1.418253	15.394321	0.0	1.760277	12.009474999999998	12.802100999999999	6.792578	18.358002000000006	11.394222000000001	4.318556999999998	27.248085999999997	9.627276	1.823654
epb41a	erythrocyte membrane protein band 4.1a	11.369104833333333	1.8203220640829296	0.44193139116347707	3.39730144676158e-06	5.03527081096752e-05	29.978790000000004	34.303981	17.241298	23.424342000000003	16.478320999999998	46.299206	23.193294	7.493239999999999	0.59377	2.798514	14.611820999999999	2.42384	14.492185	7.321397	5.307084	4.077067	9.029488	7.629727000000001	9.187413	2.663465	7.150645000000001	10.909252	3.0248150000000003	4.686253	6.620758	2.040039	4.44151	5.737166	6.498601	11.415863
unc119b	unc-119 homolog b (C. elegans)	729.9487606666668	-1.12326143808237e-05	0.00144270940674316	3.5434712216583603e-06	5.24531675939704e-05	20.568027	320.10205	368.589652	353.1072240000001	340.94593	253.055836	542.638077	732.53759	829.933923	675.602093	488.880807	905.294384	673.320765	637.695244	662.674233	509.706852	353.086367	1071.890211	603.186086	1046.774096	796.023217	1034.372954	1307.268729	1090.894422	1106.529394	591.659187	1218.111059	1187.60808	1273.975424	902.430907
tapt1a	transmembrane anterior posterior transformation 1a	0.9691142	-3.09636431741152e-06	0.0014426967004217699	3.687863057697029e-06	5.45220707764668e-05	0.0	0.0	0.0	0.0	0.0	0.0	0.0	0.0	3.278624	0.169309	0.0	0.0	0.0	0.175295	0.081427	1.5557450000000002	0.0	1.7270759999999998	0.0	0.087837	9.417476	0.0	3.012896	5.82792	0.637069	0.0	1.121542	1.517945	0.182324	0.280941
dnajc5ga	DnaJ (Hsp40) homolog subfamily C member 5 gamma a	52.50569846666666	1.57840459637739	0.387160330831139	3.6958394943514998e-06	5.4571524764340505e-05	90.38346	141.250069	127.463449	137.98924499999998	138.96293699999998	45.47428	29.568559000000004	100.78379699999999	28.301040000000004	35.424411	15.535836000000002	35.322352	41.097613	75.702053	58.291132	28.890443	22.97802	38.388481	17.087812	71.46340699999998	18.083894	54.020425	40.164567	49.135545	21.262121	39.032144	29.022493	15.506846	11.0972	17.487323
BX323038.1		1.306758366666667	-7.63760394558514e-07	0.0014426949788251301	3.73670347399842e-06	5.51058536096663e-05	0.0	0.0	0.0	0.0	0.0	0.0	1.855089	0.0	0.0	3.95156	0.0	0.924608	2.323726	0.0	0.0	4.986618	2.483792	0.653832	0.0	1.309266	0.7473489999999999	1.038613	1.782284	1.178365	2.383956	0.7203729999999999	6.088335	2.921829	2.1411	1.712056
abca4b	ATP-binding cassette sub-family A (ABC1) member 4b	12.101697766666666	2.4552737019058504	0.591501711341485	3.99725033173509e-06	5.8874500823543104e-05	0.305	34.04293	72.049109	36.681916	51.508276	25.369749	2.7209790000000003	0.743785	2.226856	13.553820000000002	11.188938	14.127508	8.133775	2.040212	7.556705	5.424544999999999	1.036745	3.214195	12.025231	3.010933	13.022872	1.88048	1.4583620000000002	5.025673	4.928364	7.701217999999999	3.747409	2.675401	4.511267	11.13868
metap1	methionyl aminopeptidase 1	2.9546670333333336	-2.2890318387810797e-06	0.00144269577529116	4.0906506322665e-06	6.01749518102324e-05	0.0	0.0	0.875027	0.0	0.0	0.0	0.8367209999999999	0.0	7.942442000000002	2.750364	2.256209	0.0	7.259209999999999	0.742501	2.195143	4.539728	1.697185	5.9066730000000005	0.943909	6.496394	4.501759	5.713267	0.14843499999999998	6.9122140000000005	1.973419	1.479927	3.972421	4.474220000000001	10.687552	4.335291000000001
rpl6	ribosomal protein L6	63.61675343333333	1.1034030928428202	0.276141039341912	4.09635570333302e-06	6.0183739716175794e-05	118.02890499999998	98.86614399999999	119.599414	76.086518	102.413989	138.508176	73.399034	25.077588	75.692548	68.43943300000001	23.159665	46.282252	34.503165	10.181512	43.694519	50.064901000000006	49.92323400000001	74.385723	36.793726	38.36301	49.738895	39.203053	78.962231	55.880368999999995	60.815089	51.82109700000001	58.770133	76.778085	65.16829299999999	67.901902
ube2a	ubiquitin-conjugating enzyme E2A (RAD6 homolog)	156.32604740000002	-1.36671510724258	0.37023583208972	4.12420891543094e-06	6.051750143278051e-05	94.688711	34.581458000000005	43.218515000000004	19.090761999999998	24.364451000000006	118.409909	220.891427	286.555254	172.589799	227.199668	274.54650899999996	84.12691000000002	179.55176	159.322585	144.98476100000002	103.175557	212.764035	92.31836700000001	167.452914	185.61514499999998	92.890138	126.22366000000001	68.47327899999999	207.474672	265.68149500000004	290.11175499999996	213.602998	315.503302	95.05850600000001	169.31312
rab8b	RAB8B member RAS oncogene family	0.7801438666666667	-8.14077118137393e-07	0.0014426951470980199	4.2629781876342e-06	6.24759601802161e-05	0.0	0.0	0.0	0.0	0.0	0.0	0.0	0.0	3.4034160000000004	1.865453	0.240404	0.0	0.0	3.736389	0.514572	0.064529	0.369379	0.0	4.055267	0.0	0.40869	2.738628	1.633543	0.7849430000000001	0.093968	0.0	2.023947	1.024671	0.0	0.446517
dre-mir-29b-1		4.465250033333334	-3.884932137672071e-06	0.00144269682390328	4.607541326308702e-06	6.74418129787521e-05	0.0	0.0	0.0	0.0	0.0	0.0	7.181089999999998	10.102062	0.0	0.6254810000000001	15.964061	4.660002	7.597001	7.0224350000000015	0.0	13.447110999999998	7.783314999999999	9.120382	0.0	11.066301	0.997178	4.1177800000000016	7.182865	0.755139	2.247105	3.501183	1.7385959999999998	5.264684	8.456011	5.127719
scg3	secretogranin III	383.34651569999994	-0.699177466036456	0.188007080255903	4.676487203279402e-06	6.83660654047658e-05	223.998483	208.612303	184.605708	282.196191	223.935606	201.855232	443.924892	606.776882	652.401125	608.359683	437.506716	388.492178	374.416715	290.446666	409.847875	312.92528	316.45287	475.44676	409.94414	395.784794	427.735509	400.165188	432.281265	331.0605970000001	536.186247	332.510521	451.117984	398.225972	442.43724	300.7448490000001
sort1b	sortilin 1b	4.274705	-1.29625026212769e-06	0.00144269529495456	4.81491064076979e-06	7.03024685008556e-05	0.0	0.0	0.25151100000000004	0.197939	0.042213	0.046792	0.0	0.0	0.098772	14.811654999999998	0.369885	2.587108	0.0	0.0	0.0	6.961967	0.672136	25.870853	6.754952	10.413444	7.543724	0.522422	3.2436580000000004	5.645185	13.671304	5.423049	9.500729	3.009676	9.581527	1.020649
BX571724.1		0.7752956999999999	-3.5147878609227403	0.887703975835136	4.852721246971411e-06	7.07668495706239e-05	0.0	0.0	0.220505	0.074666	0.0	0.0	0.23105100000000006	0.181596	0.15216300000000002	0.225807	2.060166	0.087925	0.5119199999999999	0.6225109999999999	0.414654	0.62529	0.157748	0.13333599999999998	0.697678	2.973438	2.136428	1.91637	1.083899	1.055572	1.1341370000000002	1.173196	1.787302	2.395078	0.32216	0.884275
slc25a5	solute carrier family 25 member 5	6257.749846933332	-0.92759861085151	0.25036473255081604	4.89005566734233e-06	7.12231470065447e-05	4875.752629999999	2373.450792	2737.357352	2634.481704	2819.6542670000003	3174.9515409999995	11331.274729	12901.012726	7944.769324	8453.384428	10836.470908	7518.705053	8143.390784	8294.663029000001	7028.0347120000015	6571.2750240000005	4252.399985	5277.490024999999	3971.703503	5894.984634	5374.97459	4572.270042	5137.355306	5444.016382	7631.363705999999	6038.227763	6623.591532	6982.358515000001	6214.82197	6678.308452
glt1d1	glycosyltransferase 1 domain containing 1	4.8880633000000016	-8.70293494989781e-07	0.00144269516540469	5.05706839158141e-06	7.356473686173309e-05	0.0	0.0	0.0	0.100479	0.0	0.0	0.0	0.0	6.713858	0.0	0.0	0.0	0.0	1.7556580000000002	7.981731	6.562705	13.041647	0.0	0.0	18.097826	24.181896	7.601628	10.756262	3.5618510000000003	4.727046	8.834046	15.874267999999999	7.318240999999999	9.532757	0.0
agxtb	alanine--glyoxylate and serine--pyruvate aminotransferase b	2.121171566666667	-2.66594552122497e-06	0.00144269603266768	5.19637265957095e-06	7.549797663097959e-05	0.0	0.0	0.0	0.0	0.642774	0.0	1.110723	0.0	6.590782000000001	3.231746	1.918258	5.024045	0.0	2.369501	3.6637239999999998	0.696489	4.708325	1.684449	1.081036	2.181844	0.0	0.355429	2.457189	13.902527	1.199363	2.943016	2.925545	0.991128	2.289932	1.6673220000000002
atp5if1a	ATP synthase inhibitory factor subunit 1a	52.95616443333334	-0.812503033105018	0.218850102488253	5.26478213394566e-06	7.639769443877049e-05	19.664082	19.370075	39.13487600000001	18.530006	58.154436	17.453664	59.220224	57.321819	58.765248	70.323141	78.847819	38.868701	45.932628	40.719479	51.582581	30.781545	48.822709	76.16736800000002	77.32726	45.791417	46.038436	60.395541	61.752638	68.00041800000001	91.476317	56.489137	56.236722	68.745459	46.170721	80.600466
AL772314.1		1.8919469666666664	3.8787174520417897	0.922948727508604	5.36446705137283e-06	7.774848126239371e-05	4.664219	6.011665	10.888505	13.707363	10.170874	1.247622	1.278008	1.195811	0.343769	0.938858	0.0	0.112507	0.460844	0.375832	0.0	0.516501	0.0	0.0	1.378057	0.0	0.0	0.76863	0.0	0.0	0.269622	0.5583130000000001	0.211717	0.6823859999999999	0.0	0.977306
cmbl	carboxymethylenebutenolidase homolog (Pseudomonas)	3.7646255000000006	1.14604351283899	0.292660562718216	5.59004619391053e-06	8.09183222393707e-05	7.083722	10.196458	8.480363	4.957883	7.569151	2.011567	4.660514	2.946069	3.20844	3.229324	4.169261	2.822514	3.230831	1.809413	4.042579	1.540142	2.60196	0.953286	2.708403	3.523424	2.54127	3.119348	4.045701	2.222105	1.972114	2.083917	2.24113	4.653839	5.146988	3.167049
eno2	enolase 2	81.06973063333334	4.10316822868126	0.969913769690553	5.64741429389311e-06	8.16484449385798e-05	261.59401900000006	368.572624	270.094554	513.698792	363.96681700000005	247.74150899999998	42.300794	14.160488	10.831922	31.412914	24.965107000000003	43.639094	4.424027	38.06653	0.0	9.109702	0.0	12.490095	57.80783	38.052799	0.8012090000000001	5.209229	0.0	2.19014	13.39896	4.455804	13.156557999999999	3.3355930000000003	0.0	36.614809
ivns1abpa	influenza virus NS1A binding protein a	11.618134333333336	-2.4676054441531e-06	0.00144269585789608	5.736014922305729e-06	8.28277743008927e-05	0.0	0.0	4.5128580000000005	0.0	0.056377	0.892857	7.651292	2.490589	12.319832	17.697679	7.266501	1.131565	12.079757	31.411439	32.081925000000005	6.652442	2.51945	16.160759000000002	3.924701	5.643892	29.533178000000003	5.269837	5.690563	5.647875000000001	15.900754	8.887234	13.861941	32.943515000000005	44.252416	22.062802
lyrm4	LYR motif containing 4	39.141637266666656	-1.20826125959486e-05	0.0014427111199637	5.8214121218725e-06	8.37972988887376e-05	8.159074	3.810633	28.818648	7.5636009999999985	21.72978	27.490587	35.27375900000001	52.716003	24.031233	28.587715000000006	41.438803	25.318581	55.059506000000006	16.481069	40.165215	27.017417	74.774757	55.693454	54.78267099999999	39.992283	33.752633	47.694888	44.365541	56.82010500000001	70.904324	48.605398	50.459552	50.710241	41.53905	60.492597
BX248510.1		3.4322699	-1.0702190387022e-06	0.0014426952246432599	5.82449187727031e-06	8.37972988887376e-05	0.0	0.0	0.0	0.0	0.0	0.0	0.0	0.0	0.0	0.0	1.621112	0.6554760000000001	3.336031	4.668809	5.653571	3.457012	24.047706	2.810395	0.0	14.245645	8.432512	0.0	14.653768	6.252825	2.274637	0.0	0.0	7.804871	1.4575049999999998	1.596222
cry1aa		37.4786055	1.49127152663763	0.3769711185975321	5.810993807418329e-06	8.37972988887376e-05	62.585083999999995	145.67853699999995	31.233067	54.121485	45.785061	149.73603799999998	53.76287900000001	40.05075	18.567853	15.484971	21.264717	23.533151000000004	54.605991	34.961005	7.011062999999999	20.846492	13.388948999999998	37.234222	24.177255	22.560503	15.160362	22.731077	9.201214	24.298582	54.425146	15.943077	22.426713	25.966683000000003	29.607706	28.008532000000002
tmem237b	transmembrane protein 237b	50.46378370000001	-3.1181880051752207e-06	0.00144269629270203	5.8858610385366896e-06	8.45769519720461e-05	0.0	0.0	0.0	17.393001	14.892145999999999	1.155863	50.858861	70.171572	46.437353	117.053675	67.490955	101.891102	30.164131	21.444938	43.159107	60.327795	66.733662	70.74414900000002	36.630311	95.684748	49.407424	42.08129200000001	86.747923	39.124031	137.999349	19.773875	84.395354	77.49019399999999	40.570029	24.090671
drd4a	dopamine receptor D4a	32.31683196666666	1.86305238345978	0.466454698176548	5.95440628308892e-06	8.545769699590341e-05	103.527179	53.587947	55.990993	96.34361700000001	56.67294500000001	103.245193	28.292358	25.052436	10.103993999999998	17.359983	3.101987	24.831340000000004	21.692885999999998	32.985496999999995	15.247663	45.292467	17.007201000000002	32.663644	17.759597	0.585033	5.382174	13.425671	27.758528000000002	11.071050999999995	13.908268	26.142508	24.766545999999998	25.32744	24.723307000000002	35.65550599999999
slc25a11	solute carrier family 25 member 11	175.16412843333336	-0.980617781895043	0.267721515827469	6.00822118528024e-06	8.61251462605318e-05	62.559411	79.489565	99.406542	68.220431	71.16826999999998	124.230725	209.83959	303.003266	216.566307	156.371527	282.872843	125.26453899999998	132.799591	239.930619	210.219054	221.621146	139.814199	185.135987	37.144988	183.892766	122.262529	208.071278	238.594289	226.240235	253.898327	270.18444500000004	226.656458	191.282252	129.11395900000002	239.068715
timm23b	translocase of inner mitochondrial membrane 23 homolog b (yeast)	2.7706687999999997	-8.62563402589768e-07	0.00144269516380824	6.15369858802151e-06	8.81033176946021e-05	0.0	0.0	0.0	0.0	0.0	0.0	0.0	0.0	6.414618	11.71866	0.0	0.0	2.832735	6.063172	4.508882	1.703466	0.170434	0.0	0.0	6.214042	0.745043	0.0	0.0	9.270418	3.696589	4.216496	9.715619	4.039891000000001	11.809999	0.0
CABZ01038709.1		132.21280476666666	-1.6799691741226802e-07	0.00144269497382415	6.17124914868922e-06	8.82473649502489e-05	0.0	1.274127	0.0	0.0	3.085022	27.020092	389.071064	11.841457	137.333212	247.441483	240.372671	224.708969	227.658657	385.61068	279.176619	313.971556	9.137091	8.948805	0.0	31.710338	9.882395	3.682957	6.379293	6.656731	256.755418	171.597668	219.514707	279.132586	208.40784	266.012705
rassf6	Ras association domain family member 6	4.999966966666666	-5.95895883947815e-07	0.00144269510123046	6.27971656964036e-06	8.968957616978471e-05	0.0	0.0	0.0	0.0	0.0	0.0	0.0	0.0	1.403249	0.0	3.5564949999999995	0.0	0.0	0.0	0.0	0.642791	0.0	1.470602	1.840152	0.0	1.939295	4.1852019999999985	0.8315379999999999	0.0	23.607256	22.011865	4.628542	26.479914	39.331182	18.070926
tegt	testis enhanced gene transcript (BAX inhibitor 1)	496.4485416	0.631997179467682	0.16558222392640198	6.38651857453043e-06	9.110453797057148e-05	328.264655	698.086365	629.126153	905.522202	752.1757230000001	689.7209320000002	530.711875	500.250236	545.4939489999998	475.787566	432.06760300000013	443.998493	473.55297700000006	303.6929770000001	401.04555600000003	311.225345	412.018831	523.882831	454.280946	494.41056	343.840185	448.526628	517.6584730000001	513.4987100000002	400.33739	392.780437	522.988553	543.142237	514.571688	390.796172
banf1	barrier to autointegration factor 1	54.2407863	-0.9968938190958628	0.27538749653861305	6.63803646279357e-06	9.457797296384107e-05	15.228996	16.922435999999998	14.549853	36.827504	30.547987	35.428432	77.227508	49.610928	24.677869	76.065556	78.406358	45.339832	55.79124300000001	74.405148	27.223752	40.020858	33.747598	94.292349	43.879707	69.638892	59.605874	86.133638	76.188339	83.774694	56.24499599999999	39.58679	54.573034	84.737973	56.748067000000006	89.79737800000002
si:dkey-172j4.3	si:dkey-172j4.3	5.101815266666666	-2.87284947579412e-06	0.00144269611804761	6.90614900526842e-06	9.827917117038392e-05	0.652807	0.0	0.8377829999999999	0.0	1.267093	0.0	18.755209	1.631789	9.55948	0.732795	15.047559	4.6913990000000005	12.337761	3.467893	4.051703	2.845556	5.217157	5.232801	1.1453360000000001	0.614201	11.091718	11.719823	9.31115	6.6188129999999985	6.4632260000000015	7.807841000000002	1.840935	2.742368	4.094652	3.27561
cct6a	chaperonin containing TCP1 subunit 6A (zeta 1)	41.184318733333335	1.2581624373048	0.32359610345305795	6.920020248779068e-06	9.83577787591843e-05	40.42308300000001	119.01532600000002	120.479238	54.43319399999999	87.43378100000002	44.675979999999996	42.107543	40.528513	37.035643	26.576307	19.772126999999998	39.133047	50.277945	42.322707	43.756165	28.838694	4.994871	33.991325	28.375646999999997	16.351997	34.351820000000004	38.773718	23.901928	21.267963	35.024522999999995	39.049928	31.294132	35.737701	20.630603	34.974113
FP101882.1		8.948922966666666	-5.8719816746519e-06	0.00144269904515702	7.0281312303171085e-06	9.9774060586538e-05	0.0	0.978909	1.095216	0.576852	1.158605	8.685566	6.998817	6.149744	4.093065	7.653986	9.503655	12.915742	14.616441	18.859368	18.849885	10.836201	9.595594	5.9857190000000005	14.040579	4.810772	8.092779	11.533175	7.248728	5.650303	15.50467	8.259260000000001	13.879632999999998	15.531812	7.7618839999999985	17.600729
si:dkey-51e6.1	si:dkey-51e6.1	1.4932884666666666	-1.4554592283215299e-06	0.00144269536487828	7.100440008177852e-06	0.000100679283533525	0.0	0.0	0.0	0.0	0.0	0.0	0.0	0.0	5.15639	2.433512	0.0	1.0731	0.0	0.767349	0.0	4.4257040000000005	0.0	6.610274	2.345679	3.395464	0.828636	4.006469999999998	7.215244999999999	2.310863	0.273689	0.0	1.113603	1.166806	1.051769	0.624101
CU929312.1		1.4133581333333336	-7.652845388769659e-07	0.00144269513876142	7.24310470867122e-06	0.000102578729305617	0.0	0.0	0.0	0.0	0.0	0.0	3.059528	4.0700980000000015	0.597589	0.71982	0.0	2.561282	11.657159	5.509764	7.797577	0.06377999999999999	3.870376	0.0	0.0	0.0	0.0	0.097758	0.033722	0.0	0.0	0.174601	0.076362	1.802829	0.0	0.308499
cngb1a	cyclic nucleotide gated channel beta 1a	6.675587599999999	2.5122144382885496	0.6265584741520129	7.342804464218809e-06	0.000103865864348007	55.764251	10.315248	11.637647	35.127375	12.565573	5.12924	4.9188480000000006	10.794013	1.660313	2.0383720000000003	0.114476	1.163621	2.147543	5.2541769999999985	5.099142	7.068213	0.738496	0.994721	0.511734	0.280962	3.732663	2.044292	3.834967	0.781385	7.519653999999999	0.771099	1.409625	4.947841	1.5915	0.310637
dglucy	D-glutamate cyclase	3.9766788	-4.88104215522198e-07	0.00144269508166176	7.58676856232777e-06	0.000107188122266077	0.0	0.0	0.0	0.0	0.0	0.0	17.285857	0.0	8.653479999999998	0.0	20.028579999999998	0.0	0.0	0.192973	5.073505	0.0	0.0	0.0	0.0	0.0	0.0	0.305429	0.654289	0.0	11.889457	16.967281999999994	8.649749	7.101522999999999	1.644901	20.853339000000002
nr1i2	nuclear receptor subfamily 1 group I member 2	1.7409407666666663	-6.9692933906521e-07	0.00144269512248822	7.72141709602669e-06	0.000108959829511955	0.0	0.0	0.0	0.0	0.0	0.0	1.173311	0.0	0.0	9.688661	0.197758	0.874396	0.593767	14.381131	0.195379	1.289935	0.0	0.0	0.0	0.0	0.0	0.6007140000000001	0.0	0.729337	11.864962	1.763262	0.27418400000000004	0.7758609999999999	7.825564999999999	0.0
atp5mc1	ATP synthase membrane subunit c locus 1	653.5846201	-0.5281187944685439	0.14630573321260298	7.75064595194642e-06	0.000109241460827494	606.519472	278.102126	488.460558	364.631634	525.590791	278.880177	732.2185059999998	673.990643	625.652668	687.0357190000002	880.9743070000002	582.1590940000002	470.558921	567.807796	519.598667	770.0111469999998	823.4200549999998	786.505759	592.9781009999998	647.112649	725.522196	645.343216	729.999499	779.256536	1019.117418	702.884343	796.17403	818.8691110000002	551.543108	936.620356
pik3r3a	phosphoinositide-3-kinase regulatory subunit 3a (gamma)	165.77869236666666	3.5936167534837504	0.8735739375322721	7.76420133116155e-06	0.000109301773339398	391.846438	980.7727980000001	842.2175379999999	1288.43242	284.56497499999995	123.45861299999999	0.0	31.753559	72.41463900000002	0.060705	13.424257999999998	113.762579	89.961848	132.94701499999996	33.89906000000001	73.871365	11.147517	0.108556	0.269534	80.513989	62.165183	1.1307	3.676645	62.74094600000001	60.20791800000001	66.250438	14.541538000000001	18.318385	40.640517	78.261095
ndufab1b	NADH:ubiquinone oxidoreductase subunit AB1b	173.96412876666668	-0.599509559928239	0.165144959098655	7.789802249864841e-06	0.000109531312541954	117.39169	88.793999	172.4807	60.46642900000001	91.274763	85.75699	166.42416500000004	187.952726	139.259302	206.33375800000002	305.63419	163.816647	137.46889099999999	158.75678399999995	137.512155	166.848096	179.119246	234.97767599999997	172.715714	144.04744599999995	169.82863	154.98748	179.72605900000002	226.996796	263.42352600000004	199.894543	225.429311	222.222805	197.357779	262.025567
chchd1	coiled-coil-helix-coiled-coil-helix domain containing 1	22.057769066666665	-1.82524779053097	0.527717892772115	7.83007570622686e-06	0.000109966367159084	7.239261	6.291549	13.063358	2.278067	5.374937999999998	0.0	6.426647	53.781247	35.419806	11.056807	33.829783	25.660415	27.247804	27.620831	18.530643	18.572296	40.237788	43.713479	6.223927	22.4252	27.349499	19.972936	30.004331	13.064606	38.164381	26.573233	30.837956	17.554644	22.082466	31.135174
tmem42a	transmembrane protein 42a	4.998181933333333	-5.56482521490715e-07	0.00144269509359008	7.98220925392856e-06	0.000111969490046476	0.0	0.0	0.0	0.0	0.0	0.0	13.108138	9.445803	17.217032	0.0	11.024381	0.0	12.998339	10.346699	5.560031	0.0	0.0	18.237355	15.718404	0.0	0.0	18.462167	0.0	0.0	6.80122	0.0	0.0	4.274223	6.751666	0.0
rpsa	ribosomal protein SA	58.47622696666667	0.91579033217349	0.24060189583716696	7.99204649587744e-06	0.000111974178193726	195.160759	98.689891	62.770025	70.478622	91.37268399999999	76.640525	70.322999	49.103957	19.766641000000003	55.855461	28.951615	38.211383000000005	11.061196	16.991540999999998	27.731464000000006	62.590813	70.63222200000001	76.628069	27.904365999999996	59.698513	55.400249	78.03821500000002	85.304395	48.992417	23.739119	39.185716	57.512887	63.434226	63.03037499999999	29.086464000000003
pdha1b	pyruvate dehydrogenase E1 alpha 1 subunit b	159.80344510000003	-3.5107885816818105e-05	0.0014429006732334	8.187367703456441e-06	0.000114574529275329	147.730322	30.353452	48.525513000000004	21.889874	59.319001	35.764786	58.377537	187.533695	176.987276	153.69907	55.651197	152.358293	254.51936400000002	232.077386	286.2464750000001	136.1702	105.972931	209.276352	79.706388	182.261945	153.29122099999995	211.22973900000002	88.568362	213.838512	249.714526	297.831269	269.697943	242.852864	158.35040999999995	294.30745
arhgef1a	Rho guanine nucleotide exchange factor (GEF) 1a	0.8875460000000001	-8.703166367865231e-07	0.00144269516848129	8.30429615618358e-06	0.00011607297936929	0.0	0.0	0.0	0.0	0.0	0.0	0.0	0.0	0.0	0.0	0.0	0.0	0.360679	0.06854199999999999	0.269798	1.736158	0.0	1.703077	0.0	0.0	4.352844	3.812956	5.086108	1.878984	0.149868	0.164396	2.383493	3.999332	0.062018	0.5981270000000001
cngb3.2		30.16277113333333	3.89946219854803e-07	0.00144269490976778	8.34615386410154e-06	0.000116519823436858	0.0	0.0	0.339391	0.0	4.274037	6.77812	112.712985	73.74199300000002	63.233392	94.161956	33.115423	84.215711	35.81026100000001	43.680371	38.907542	43.445547	75.354575	56.92726000000001	19.984163	5.844359	32.036263	13.994006	15.568694	5.442375	17.920590999999995	12.370556	1.48641	0.147655	1.818016	11.571482000000001
zgc:162144	zgc:162144	232.57793446666665	4.04112624860819	0.97939661290578	8.68670215277642e-06	0.000121130664456999	459.77794000000006	1278.512768	1233.77067	1413.015292	949.555332	560.540485	167.092025	21.190527	40.695747	54.569186	6.06893	275.082219	146.855521	130.330974	30.529222	24.718657	39.815382	0.290238	31.584863	26.299373	3.4644510000000004	12.105735	0.0	26.844542	1.069732	6.455967	6.665577000000001	0.0	0.139799	30.29688
coa3a	cytochrome C oxidase assembly factor 3a	38.78276606666665	-0.937233686279663	0.26383360000599	8.73606286836736e-06	0.00012167497491486101	13.127138	10.829167	41.209455	7.870117	25.872732	17.929445	42.74007200000001	38.354164	44.981799	31.410137	28.591990000000003	38.240448	57.37386299999999	61.872438	28.2002	41.139485	39.577878000000005	59.345794	29.911957	46.704492	37.308133000000005	56.661915	80.560928	43.297143	49.066319	28.049664	38.931511	40.243682	42.792782	41.288134
gnl2	guanine nucleotide binding protein-like 2 (nucleolar)	1.917581	-6.271632371593229e-07	0.00144269510735755	8.790759530208681e-06	0.00012229223086711799	0.0	0.0	0.0	0.0	0.0	0.0	0.366319	0.0	0.0	0.0	2.990753	0.927985	2.17947	11.584469	5.7482739999999986	0.0	0.79945	0.0	0.0	0.0	7.180644999999998	0.0	0.0	9.409817	0.0	0.312739	0.290141	4.830949	1.34152	9.564899
AL929182.1		4.4134226	-1.43817980695961e-06	0.0014426953532944	8.830852619164751e-06	0.000122705113692946	0.0	0.0	0.538979	0.0	0.0	0.0	4.908299	28.037221	8.721721	9.83015	10.365954	0.0	5.448064	8.720939	8.477794	0.0	2.963628	0.0	0.0	8.268013999999999	0.0	8.857167	5.207487	4.1412309999999986	4.633649	1.018867	3.040535	3.127175	6.095804	0.0
ift20	intraflagellar transport 20 homolog (Chlamydomonas)	20.65718426666666	1.3965132904415605	0.364223856647839	9.0390149899581e-06	0.000125449603800561	28.08551	47.29833	30.428171000000003	15.407689000000001	45.061674	51.706498	16.445361	9.206543	7.523940999999999	10.158529	8.507848	8.800023	11.673872	21.884960999999997	7.010122999999999	8.261731	9.949861	22.650832	30.508433	13.316684	14.724832000000001	33.075352	27.075768	38.240606	17.025904	26.295362	19.723857	13.184861	9.87008	16.612292
uqcrh	ubiquinol-cytochrome c reductase hinge protein	255.8890640333333	-0.733466446316925	0.206497433419273	9.29448449994904e-06	0.000128843424544588	92.071127	129.16526199999998	212.72442	124.360408	135.31072999999998	152.873022	216.792064	228.719275	256.127507	232.369695	373.239705	184.72948	217.245452	267.431571	250.619591	241.849078	241.496447	226.175083	278.69062599999995	260.098815	310.451794	258.61356800000004	368.033516	276.394386	262.95742	302.083579	177.60589299999998	418.884463	356.525202	623.032742
bmpr1aa	bone morphogenetic protein receptor type IAa	11.814883466666664	-2.8407341963513308e-06	0.00144269616613751	9.379016098255039e-06	0.000129862452039646	0.0	0.0	0.0	0.0	6.723628999999999	0.12158	8.161797	3.201572	14.781529	13.227112	20.026633	0.911227	9.207023	10.555601	11.977932	16.171197	11.429309	9.273968	17.802281	8.530905	18.927082	26.891725	12.822877000000002	4.473978	16.750903	18.035788	23.498697	19.035974	17.094412	34.811772999999995
CABZ01067151.1		19.150988233333333	-2.23381787577733e-06	0.0014426957099400804	9.44255574825492e-06	0.00013058877274846	0.0	0.0	0.0	7.611919	0.0	0.0	33.228266999999995	4.008095	8.404364	16.468173	26.968221000000003	56.270419	52.73440600000001	19.910803	20.101574	21.523214000000007	27.574569	22.570794	0.0	22.650792000000006	42.486347	16.118211	30.171407	39.435044	4.516326	15.189216	22.548426	19.605339	21.710419	22.723302
ca2	carbonic anhydrase II	31.799513	4.60539530133248	1.11111238405255	9.82479665672026e-06	0.000135715801882925	184.010077	112.569331	196.758128	162.269464	194.199004	0.386447	0.0	7.162249	2.185385	17.261613	1.534567	5.485777	0.0	6.281582	3.311465	8.278471000000001	0.0	4.472867	14.198258	8.989844	3.267918	2.750754	3.568033	9.69199	0.0	0.095909	5.256257	0.0	0.0	0.0
ankzf1	ankyrin repeat and zinc finger domain containing 1	3.151294233333333	-4.69674756026591e-08	0.00144269504055558	1.00341891778661e-05	0.000138445961455264	0.0	0.0	0.0	0.0	0.0	0.0	18.719237	0.0	0.0	0.0	5.565065	0.0	0.212266	6.841931	8.679955999999999	6.127976	0.0	0.0	0.0	0.0	0.0	3.879669	0.0	0.0	7.906810000000001	1.208892	13.318983	1.938348	19.450932	0.688762
zgc:171759		11.650448633333333	-1.40998669893766e-06	0.0014426950225221301	1.02384314208065e-05	0.000141098757229665	0.0	0.445058	0.097097	0.041736	0.804574	3.907423000000001	15.277011999999996	1.921399	12.07838	18.247662	0.0	8.689442	13.611804000000001	8.761315	18.479169	5.219752	1.6602270000000001	3.883412	1.5903999999999998	25.206293	5.90166	1.5393649999999999	2.9076030000000004	5.447394999999998	1.209488	5.68476	47.36443	64.178657	30.697148	44.66079800000001
atf4a	activating transcription factor 4a	93.78310566666669	1.15395107910454	0.30674286465767703	1.0851391796165e-05	0.000149371436371744	320.5932870000001	144.208924	137.395774	114.635931	141.313946	138.96025	120.556274	86.98519	70.61664	35.174001000000004	67.023954	40.93017	22.475459	20.699379	42.892567	89.44904	102.954786	138.163657	130.83500700000002	61.28817	61.409674	100.217631	73.32469	92.067687	89.311738	76.695397	60.64328100000001	99.956123	50.7501	81.964443
bbox1	butyrobetaine (gamma) 2-oxoglutarate dioxygenase (gamma-butyrobetaine hydroxylase) 1	4.281112833333334	-9.619753585133552e-07	0.00144269517386283	1.09571341215856e-05	0.000150651005081264	0.0	0.0	0.253298	0.0	0.0	0.0	0.0	1.1468200000000002	6.010894	0.0	0.0	0.0	1.601118	0.0	6.1335099999999985	0.0	0.328782	14.211023	8.069776	7.876912	1.746916	19.057736	3.5822339999999997	15.016262	1.200698	19.555557	8.515962	5.001418	6.5854810000000015	2.5389880000000002
mon1a	MON1 secretory trafficking family member A	0.5715803666666667	-8.38388732456482e-07	0.0014426951565870301	1.10591038501918e-05	0.00015187578166294899	0.0	0.0	0.0	0.0	0.0	0.0	0.69345	0.349539	0.0	0.256565	0.0	0.253125	0.0	0.33410100000000004	3.351949	1.6538669999999998	0.769501	0.0	0.0	0.0	0.227577	0.525732	0.0	0.0	0.100174	0.0	2.648712	4.187047	1.220684	0.575388
mrpl41	mitochondrial ribosomal protein L41	43.02011146666668	-1.11596354139445	0.3218695734023689	1.1437724990877e-05	0.000156892565270668	12.023836	33.599723	10.907237	23.590273	18.839114000000002	7.9244639999999995	19.796342000000003	50.476888	32.027335	81.60878199999998	36.239283	51.138139	35.962978	54.396397	56.824042000000006	32.067874999999994	39.937816999999995	90.748426	32.004278	62.94523	20.969585	42.207397	43.25175	35.161282	68.78808199999999	54.816739	54.976856999999995	56.03074899999999	43.559915000000004	87.782529
vdac3	voltage-dependent anion channel 3	259.23302033333334	-1.04832948532571	0.303503789667096	1.15051670963176e-05	0.000157634167320827	163.921886	110.252049	176.460178	75.456124	110.09736399999998	82.17913399999999	268.457104	393.783375	397.978453	347.564907	281.495672	450.257781	468.879357	337.17180099999996	357.90480499999995	380.140782	259.39293	202.936171	120.18436799999999	243.27933700000003	172.02687199999997	353.239502	227.746017	402.284976	199.103872	311.92254999999994	261.238198	163.813083	201.05134099999998	256.770621
phb	prohibitin	160.63666976666667	9.99493002047054e-05	0.00144443035618405	1.1581987720749601e-05	0.00015850239409244098	39.443345	91.640786	45.157063	76.207083	19.436538	0.380189	232.781925	182.37283	192.544713	186.907682	184.10896	187.657281	142.403983	250.865077	217.233032	122.874428	67.955145	232.618253	173.586532	363.305577	252.711785	205.920482	237.213762	218.358142	108.884784	151.794812	146.884974	155.467504	192.675143	139.708283
BX927244.1		3.0723471333333325	-2.74196364168332e-06	0.0014426960478266901	1.17179208103902e-05	0.000160176636785184	0.314658	0.0	0.320454	0.122056	0.0	0.0	0.148858	0.0	1.0804200000000002	1.870514	3.5390580000000003	2.064421	0.722557	0.757075	2.103829	1.306611	3.000739	1.503869	1.858752	0.152115	6.339857	11.980665	4.697689	4.995609	29.827564	0.0	1.213844	5.498639	4.5536080000000005	2.196953
rpgra	retinitis pigmentosa GTPase regulator a	1.7855769333333336	-9.130548366038393e-07	0.0014426951724830696	1.19457565829273e-05	0.000162939897771198	0.0	0.088987	0.0	0.0	0.0	0.0	0.376519	0.0	0.030203	0.258914	0.0	0.275774	0.757533	0.0	0.0	2.5294830000000004	0.0	13.672857999999998	0.0	13.141334	0.124712	3.53738	1.163915	0.380478	11.999141	0.795162	1.705561	0.942464	1.561312	0.22557800000000006
mettl26	methyltransferase like 26	4.511242033333334	-6.99614581485231e-07	0.00144269512151965	1.19477273762467e-05	0.000162939897771198	0.0	0.0	0.0	0.060752	0.0	0.0	0.0	9.280508	16.952386999999998	2.752882	0.0	0.0	0.0	0.212107	10.769361	0.729751	10.483249	0.0	0.0	2.117861	0.0	12.150938	0.67592	0.0	0.0	26.260706	16.650969	9.420294	10.920038	5.899538
rps27.1	ribosomal protein S27 isoform 1	85.82109369999998	0.877351673185462	0.237440658977675	1.19702977670698e-05	0.000163058981028189	238.503932	85.041606	106.61709	116.533108	142.779978	108.57698	58.56731800000001	77.500956	51.41589000000001	74.388364	118.330455	73.790369	48.939435	40.227809	30.954282	96.835967	111.49321	62.834031	83.559627	56.758555	48.481714	77.294735	84.207031	97.676548	75.832092	69.458156	63.90594300000001	84.63903	85.36905	104.11955
dcun1d5	DCN1 defective in cullin neddylation 1 domain containing 5 (S. cerevisiae)	48.99161526666666	-0.9853527231588008	0.285482790018542	1.2099075811047697e-05	0.000164622875613828	19.131327	17.588165	35.487154	28.910832	21.056369	16.679528	91.16186400000001	52.636134999999996	63.545437	23.224329	55.942009	49.74058100000001	51.332506	50.323564000000005	61.909372999999995	34.010781	60.230107999999994	36.25425799999999	10.466127	68.355914	24.276560999999997	82.679812	78.14907099999998	98.33915000000002	83.213143	50.251785999999996	32.476345	84.421053	33.640623000000005	54.314553000000004
ccdc47	coiled-coil domain containing 47	62.04660986666667	1.30055969252271	0.347211334849409	1.21667024905597e-05	0.000165352082406303	95.999696	117.801644	107.617256	180.913223	170.298457	39.345532	37.03865	68.053148	45.830526000000006	81.30722800000001	71.97863600000002	18.660054	20.858173	24.481542	36.24961500000001	94.331947	27.759631	79.337517	45.216008	71.0499	27.486891	24.774037	12.949102	57.751283	62.533469	42.437761	56.130697	43.856401	45.653289	53.696983
ip6k2a	inositol hexakisphosphate kinase 2a	584.4124598	-1.18797255443884e-05	0.0014427098861365302	1.23295790608202e-05	0.000167372615292217	136.054563	397.519637	232.433949	222.62148599999998	259.331725	263.16753	722.1249580000001	671.36977	1118.155503	312.4026330000001	750.785307	759.83883	509.34089900000004	1004.045702	1301.606047	447.332219	331.816619	587.592387	636.025246	612.006326	457.871544	535.042353	274.019835	1251.7982599999998	552.2169339999998	734.92763	421.12180599999994	758.784234	639.2188040000002	631.801058
tmem63ba	transmembrane protein 63Ba	7.0959552	2.5722336278980498	0.660978168274886	1.2347039032190304e-05	0.000167416755945107	33.761516	21.661109	19.286204	36.804076	10.326909	8.645589999999999	0.934001	1.377713	0.974421	4.463497	0.612324	0.0	1.1983780000000002	2.331097	1.296186	1.796453	1.462877	2.148831	0.890043	0.409373	12.664662	1.419089	0.783802	1.476464	5.4764550000000005	5.66887	12.938237	10.005671	3.623729	8.441079
wnk1a	WNK lysine deficient protein kinase 1a	0.8403142333333335	2.34177091263317	0.6069193947798189	1.24773498522029e-05	0.000168989210699433	0.046694	4.0544720000000005	1.822919	1.891731	0.796834	5.955703	0.271009	0.166312	1.013687	0.397777	0.263423	0.386202	0.15603399999999998	0.788821	0.226465	0.452175	0.110229	0.1739	0.507947	0.12723900000000002	0.096285	1.012803	0.111107	0.126933	0.366508	1.194417	0.206991	0.781013	1.594635	0.109162
frmpd2	FERM and PDZ domain containing 2	16.574414066666666	-1.47661621664393e-06	0.0014426953587309802	1.25378640997953e-05	0.000169613837758769	0.0	0.0	0.0	0.0	4.08087	0.0	32.618226	19.395174	26.95493	46.561632	0.0	44.658032	40.054454	40.880687	60.894327	11.108682	14.281736	0.0	27.083142	5.639824	7.77948	5.066904	24.136625	13.883803	16.09105	29.610021000000003	4.387128	2.240146	12.820029	7.00552
arr3b	arrestin 3b retinal (X-arrestin)	3536.023056933333	-1.1185532138353e-06	0.00144269522851805	1.25952588459372e-05	0.000170194879566145	0.7832979999999999	17.015328	0.0	0.080933	0.6854979999999999	490.81706300000013	5093.527533	4651.804757999998	6599.930401	5668.9721340000015	4438.767952000001	20667.816775	19953.807475	10424.497337	7653.930339	7302.423898999999	11173.366875000003	124.20446899999999	13.193665	445.942223	40.075106	473.34105700000015	445.08989299999996	196.12008	3.5307190000000004	14.529087999999998	1.99395	5.426563	9.104649	169.912648
ndufc2	NADH:ubiquinone oxidoreductase subunit C2	161.06455939999995	-0.726576851981609	0.20945256656668	1.30344365438452e-05	0.000175927566776779	41.59724600000001	121.032674	118.68381	52.680501	78.026597	129.95158	165.457503	147.907404	161.78380900000005	149.573554	267.41267200000004	136.818164	167.542753	125.775481	165.094232	165.74543400000005	133.243883	217.467804	116.874547	189.635204	164.72151000000005	149.79961799999995	121.163799	213.896954	212.692871	197.799882	226.435554	234.902207	173.47454	284.744995
wdr37	WD repeat domain 37	28.59906356666666	3.4036584439888595	0.85879560435247	1.3146087972127e-05	0.000177231526974339	25.82118	181.655552	83.226969	105.944518	54.24304100000001	158.29779000000005	50.463146	26.758027	0.0	1.5037630000000002	9.048688	9.946903	5.872847	0.7915989999999999	13.677328	5.7097690000000005	0.351925	0.0	0.0	20.207842000000007	5.292695	3.136921	13.175119	0.556322	22.870546	15.606132999999998	5.47529	11.953189	10.012571	16.372234
ppp3cca	protein phosphatase 3 catalytic subunit gamma isozyme a	29.128889366666666	-2.29484148384522	0.714196124257615	1.34078656491468e-05	0.000180554149650168	0.0	3.092267	1.577632	14.925844	4.763324	4.394544000000002	121.399904	32.104233	58.361362	26.381773	24.090433	63.18779299999999	22.286232	44.399193	62.312895	14.436813	19.606826	16.458935	11.222983000000001	1.0856299999999999	17.048589	32.630624999999995	3.3142370000000003	26.766905	54.528346	43.46392700000001	48.316709	33.627258000000005	46.591429	21.49004
pole4	polymerase (DNA-directed) epsilon 4 accessory subunit	60.57482916666665	-8.22603886291225e-06	0.00144270252931851	1.3556010533658302e-05	0.000182340721596	31.626634000000006	22.069287000000006	31.211591	12.286413	18.581474	0.0	70.45824300000002	51.712092	40.116372999999996	34.185202000000004	47.83373200000001	66.053573	67.50689799999999	65.576589	90.49523299999998	54.694753000000006	50.86742999999999	91.299777	61.060199	66.926968	83.766285	72.585645	70.71430500000001	127.410858	102.729621	79.60216	46.310857	63.090955	74.56844600000002	121.90328199999998
si:rp71-1h20.9		7.192441733333334	-5.192813062887471e-07	0.00144269508677974	1.37404868796274e-05	0.000184611353366762	0.0	0.0	0.0	0.0	0.0	0.0	45.023874	26.640777000000003	20.071997	11.442719	37.617778	0.0	0.0	0.0	2.976268	10.754838	0.803924	0.0	0.0	0.0	0.0	0.0	0.0	0.0	0.0	5.404486	2.606275	36.433948	12.680247	3.316121
tmem30ab	transmembrane protein 30Ab	97.49403133333335	0.9269200595190932	0.252944455965966	1.42852693823005e-05	0.000191712219967708	93.17486	122.948872	237.281478	149.312925	131.875519	193.635355	43.497316	119.276689	137.10914499999998	41.806707	114.240293	52.96804100000001	64.72461899999999	50.33051	82.074828	85.300761	35.379202	95.345764	100.050694	94.587132	51.094304	100.338473	123.350358	61.47184300000001	78.626689	81.576173	109.636007	120.24472	65.128575	88.433088
add3a	adducin 3 (gamma) a	22.06727393333333	2.74308670771272	0.7080931671185559	1.43338554984646e-05	0.000192145414491933	142.099677	73.619812	47.224636	73.28473199999998	24.482778000000003	59.18529699999999	13.858723999999999	13.158699	0.891774	5.208946	10.198635	19.152782	22.144584	9.532601	8.933007	3.1187	0.063215	0.0	21.33119	0.225624	1.342482	11.761744	3.5050830000000004	23.357077	6.948817	18.018853	20.262875	3.8614889999999997	3.5367830000000002	21.707602
ube2g1b	ubiquitin-conjugating enzyme E2G 1b (UBC7 homolog yeast)	159.51628169999995	-0.878450335183988	0.257324884187293	1.4504433133563599e-05	0.000194211063196341	85.020849	37.533488	88.02569799999998	102.016094	63.989223	110.656329	174.746065	273.825694	308.608436	211.387236	177.000591	157.571108	173.107276	174.947281	194.276024	112.528747	201.731831	99.45216	164.695223	143.269399	196.333386	136.853892	213.762976	136.784076	199.349938	225.511911	168.472073	170.197775	181.403272	102.4304
mt-nd3		314.1770618666667	-1.70053954321189	0.518615333158427	1.4636254925186099e-05	0.000195753679663414	2.008962	120.564173	85.321115	40.118473	107.203106	170.134546	101.834649	221.794537	324.914812	354.349965	155.990309	248.219011	421.2991980000001	331.782707	291.966735	683.641041	813.21438	370.016076	382.631971	246.888337	548.3853740000002	302.42749	201.999932	167.554451	223.62861	261.583117	519.786933	449.133266	421.019038	855.899542
areg	amphiregulin	0.6414006999999999	-7.245185328213659e-07	0.00144269512819159	1.5119223632221899e-05	0.000201983913898493	0.0	0.0	0.0	0.0	0.0	0.0	0.0	0.715765	0.0	0.0	0.0	0.0	0.0	0.031138	0.0	0.155375	0.168273	0.0	3.402705	0.310475	0.018398	0.51007	0.0	0.045027	1.946909	0.945658	1.669061	1.203465	4.73557	3.384132
anxa3b	annexin A3b	1.1759960333333332	-1.0645036847974101e-06	0.00144269522627839	1.56454861509487e-05	0.000208777761400485	0.0	0.0	0.0	0.0	0.0	0.0	0.0	0.0	1.880789	4.003709	0.699387	0.0	1.916931	1.352409	0.64648	1.824764	1.931549	1.151158	0.0	0.0	0.0	0.0	1.986088	0.0	12.345187999999998	3.585249	0.42212	0.0	0.8929389999999999	0.641121
arl13b	ADP-ribosylation factor-like 13b	30.733155333333336	1.91696218971353	0.510074868948355	1.57767233360502e-05	0.00021013197999600704	48.507533	113.672505	87.005128	54.266909	129.242247	39.268254	13.496941	0.0	5.967779	39.264725	19.005405	18.781196	11.348408	32.064745	20.630444999999995	16.679541999999998	34.168827	14.064308999999998	10.526492999999999	13.328314	40.924299	19.502726000000006	17.758577	8.968722999999997	15.745626	16.493534999999998	17.432535	42.667218	9.925415999999998	11.2863
tarsl2	threonyl-tRNA synthetase-like 2	3.8591104333333335	-2.21982549459157e-07	0.0014426950485505099	1.57826361959149e-05	0.00021013197999600704	0.0	0.0	0.0	0.0	0.0	0.0	14.790842	35.482075	4.053911	0.0	0.0	1.0884200000000002	0.0	0.0	5.778364	0.0	0.0	0.0	0.0	3.910156	0.0	13.551113	8.406277000000001	0.544917	11.807958	0.0	0.0	9.989069	1.543982	4.826229
slirp	SRA stem-loop interacting RNA binding protein	53.40181826666666	-0.900436853327667	0.265310908835105	1.5813626326186403e-05	0.00021030695146891	24.145337	24.209801	55.757535	11.350667	29.800973	16.264933	72.65776600000002	65.221327	47.318508	46.29446	100.95141	62.961668	31.275832	63.273369	77.34643	36.139108	72.417872	56.439476	66.482524	47.638855	42.161775	37.417363	78.676416	55.747434	102.53313	67.70062	66.860363	51.948425	44.175209	46.885962
gadd45gip1	growth arrest and DNA-damage-inducible gamma interacting protein 1	30.019855	-1.07670025435841e-05	0.00144270729409909	1.5994187549201097e-05	0.000212468446327212	14.363878	1.538633	29.825033	10.632053	8.189697	8.782694000000001	14.131278	37.502256	29.679597	25.648794	33.939362	32.586135	36.101484	36.502887	24.489815	25.575344	39.760561	51.75616	18.874566	44.925345	31.803827	23.034415	35.24610300000001	42.924761	58.855794	38.467133	48.213673	43.338238	14.815834	39.0903
prkcea	protein kinase C epsilon a	11.493011333333332	2.2237214104604903	0.588177664342537	1.6540248154795494e-05	0.000219474936945895	31.705683	57.091335	14.675376000000002	19.832556	13.448815	56.557033	3.910648	8.598125	2.9065540000000003	1.599986	7.76773	16.846339	12.173904	0.0	2.4157	7.5405039999999985	3.83972	11.035039	5.585586	7.364947	1.794729	4.654054	1.086129	7.648797999999998	6.179541	7.743828999999999	5.011322	9.453797	14.477304	1.845257
laptm4a	lysosomal protein transmembrane 4 alpha	65.6965727	1.7093651768250802	0.459413468374249	1.6622154544949406e-05	0.00022031366367057203	376.294481	134.85194399999997	109.598706	12.170239	73.38208900000001	207.111925	19.642944	53.79178	32.868635	36.427513	76.583809	69.69174699999999	75.280027	26.391964	33.06651100000001	14.768831	14.556198	14.896282999999999	43.127421000000005	37.015114000000004	30.622941	92.423674	36.835351	29.256565999999996	32.011428	47.722153999999996	133.693136	36.585781	30.270406	39.957583
BX322614.1		2.6931925	2.53130594151839	0.679714132645759	1.67569817309186e-05	0.000221851141275746	4.115003	5.842230000000002	11.411363	9.442607	17.586447	5.253253	0.0	0.0	0.0	1.109023	5.0202300000000015	1.380755	2.03418	0.0	0.0	3.769816000000001	0.0	0.0	0.0	1.989462	0.0	0.866505	1.7372880000000002	1.320609	0.0	1.641803	0.957706	0.375113	2.550743	2.391639
fkbp1b	FKBP prolyl isomerase 1B	155.70422299999996	-0.929196640389377	0.276700362499438	1.7090356539489902e-05	0.000226010854214152	24.239426	70.650263	93.235499	19.386493	109.85768799999998	146.74310400000005	192.873577	211.550046	166.330225	149.370835	203.205459	190.738081	137.704772	151.56095	112.031265	187.414109	223.392523	166.158648	202.635745	183.236948	187.27637	145.0509	164.157598	167.047479	145.756031	181.743795	161.905305	177.412426	196.012322	202.448808
roraa	RAR-related orphan receptor A paralog a	12.462334033333333	-3.0884021704620607e-06	0.00144269620110719	1.74533730245314e-05	0.000230552796354319	7.609468	0.179454	0.06645	0.0	0.120967	0.109746	7.531986	13.087017	8.120999000000001	3.779201	10.694016	0.906746	30.078629	27.166192	18.230175	9.329575	25.574215	14.569911	20.488444	14.669109	30.543239	17.827347	15.583702999999998	18.485185	9.976444	20.089707	13.612959	6.071347	14.085541000000001	15.282248999999998
opn9	opsin 9	38.19116333333333	12.0692146772082	2.7268616645159103	1.7975311802881e-05	0.00023718152180666002	619.0883670000002	0.12567	0.0	0.0	0.0	526.212581	0.0	0.0	0.0	0.0	0.223759	0.0	0.0	0.0	0.0	0.0	0.0	0.0	0.0	0.0	0.0	0.0	0.0	0.0	0.0	0.084523	0.0	0.0	0.0	0.0
prmt9	protein arginine methyltransferase 9	4.334131066666666	-6.71118897748108e-07	0.0014426951138244099	1.8573860190067606e-05	0.000244805139395488	0.0	0.0	0.0	0.0	0.0	0.126235	23.519427	0.0	0.061975	0.0	10.551556	27.550489000000002	8.243713	5.039137	3.737466	0.115061	0.116319	0.0	38.881376	0.061579	0.201879	0.0	0.260919	0.0	4.952164	6.298031	0.117505	0.0	0.189101	0.0
si:dkey-75a21.2	si:dkey-75a21.2	1.3788261333333334	-5.494978104255391e-07	0.00144269509057288	1.90480372233273e-05	0.000250774326930129	0.0	0.0	0.0	0.0	0.0	0.0	8.50233	0.319098	0.289141	6.382171	0.0	2.368796	0.0	0.0	0.6021340000000001	0.777416	0.0	4.391335	7.86533	0.0	5.638858	0.0	0.0	0.0	0.0	2.035311	0.848981	0.0	0.616267	0.727616
znf740b	zinc finger protein 740b	2.5638533	-5.47746433082419e-07	0.00144269509196441	1.95173105797237e-05	0.000256665703750987	0.0	0.0	0.0	0.0	0.0	0.0	0.0	6.9505919999999985	0.0	0.0	0.0	0.0	0.0	0.0	5.93088	8.97006	0.0	0.0	13.787391	13.963786	0.0	6.347787	1.168272	0.125827	0.432844	8.25608	0.880359	4.334405	5.767316	0.0
mrpl20	mitochondrial ribosomal protein L20	47.662941100000005	-8.082404044256287e-06	0.0014427018894663198	1.9570366259493106e-05	0.000257076505725314	14.128049	0.0	26.448702	23.365906	16.539686	15.492660999999998	74.194722	67.293288	45.556221	42.30193	70.05528100000001	42.393286	25.424662	81.68500999999998	40.19008400000001	51.748224	78.711223	71.026556	30.123553	49.73672	37.866224	56.805686	44.429573	36.223836	91.062321	38.437197	52.68751999999999	69.556859	44.790353	91.6129
tmem136b	transmembrane protein 136b	130.79455819999998	1.8071584075999296	0.489748371615434	1.95929162136956e-05	0.000257086115530039	232.748845	259.940236	328.712032	378.198976	465.528543	213.48708	118.738015	19.631116	42.779412	88.381672	54.1109	24.346976	32.301059	23.494433	23.008996	85.991221	102.688883	272.05316600000003	180.672018	147.0463	116.348313	204.520113	201.122291	50.105296	48.119774	59.862625	30.518399	63.749287	40.620694	15.010075
ktn1	kinectin 1	11.242093466666667	1.95466502750906	0.527530836843312	1.9652537074121305e-05	0.000257581584365263	1.7045400000000002	60.79215799999999	29.150242	2.7180560000000002	15.242219	65.11454	6.192517	6.570658	9.727011	3.4951	2.144679	1.500875	5.681261	13.996873999999998	8.073122999999999	6.345512	7.176323	15.870795	6.747984	8.280194	4.225521	4.274413	2.8597650000000003	2.406606	1.893457	14.505156	9.478720999999998	12.128282	6.9436610000000005	2.022561
lsm7	LSM7 homolog U6 small nuclear RNA and mRNA degradation associated	174.19681016666664	-1.5183533320101999e-05	0.00144271716269194	1.99488353555734e-05	0.000260884713645639	190.366471	47.022962	71.01538000000002	68.679215	63.495068	97.856798	233.860358	226.650558	240.656319	156.296148	89.557899	169.729679	248.38754500000002	220.136708	168.183042	163.75058700000002	204.223258	204.247931	143.49338899999998	226.94921499999998	229.94352	165.493135	266.412182	158.050751	188.336487	182.437727	217.83519	154.44366100000005	141.400881	286.9922410000001
si:ch211-140b10.6	si:ch211-140b10.6	9.9967236	-2.69677481159284	0.8925464341479291	1.99367423495549e-05	0.000260884713645639	0.0	0.0	5.304577	0.034165	2.694922	0.0	6.0370550000000005	10.352606	20.147747	6.206889	29.61425	16.156129	6.07984	9.344396	19.394301	12.464048	0.592498	16.211736	22.454151	11.628679	24.661248	10.321347	3.780463	4.286898000000001	3.695673	12.679876	12.262794	8.332561	13.679863	11.482996
slc25a25b	solute carrier family 25 member 25b	5.235086933333334	-2.12323636601423e-06	0.00144269547783123	2.06008959063772e-05	0.00026911347723375	0.0	0.0	1.477816	0.0	0.287128	1.245751	8.159544	2.74017	5.2089430000000005	17.316467000000003	4.213288	1.2904520000000002	5.183704	1.827391	0.185866	5.117371	0.612792	2.1026990000000003	0.540387	17.826983	3.19069	8.523732	7.457757000000001	0.15226099999999998	2.437824	3.4007629999999995	24.595956	15.804227999999998	14.245475	1.90717
bdh1	3-hydroxybutyrate dehydrogenase type 1	3.6618398666666665	-9.9996348039191e-07	0.0014426952121415401	2.08041498329963e-05	0.000271467660556141	0.0	0.0	0.0	0.0	0.0	0.0	7.946331	0.0	4.947808	4.800214	0.0	0.0	7.449375	6.1383	0.0	6.741022	7.145751	0.0	0.0	0.0	0.0	7.459391	0.0	6.723175	6.800052	15.417782	0.0	13.029406	0.0	15.256589000000002
tcima	transcriptional and immune response regulator a	21.5284387	-2.01034453770308e-06	0.0014426956043251	2.12423314177475e-05	0.000276572807840131	0.0	0.082376	0.0	0.065147	0.0	7.749114	112.265135	73.065495	28.675508	25.457282	47.787547	4.014723	32.168347	43.030022	16.287758	13.931701	37.429752	0.0	26.552693	11.213502	5.7336540000000005	26.410581	11.427549	0.0	21.163626	10.711789	5.108653	33.405389	29.057772	23.058046
BX276105.1		1.7559508666666666	-7.606513806035881e-07	0.0014426951362077301	2.12312807739375e-05	0.000276572807840131	0.0	0.0	0.0	0.0	0.0	0.0	0.0	8.894282	2.318458	2.589825	0.0	4.463478	0.0	0.0	1.248277	1.99557	0.0	2.723328	0.0	5.309124	0.381408	7.369459	0.0	0.0	5.618591	5.5347300000000015	0.0	0.0	1.949045	2.282951
ndufab1a	NADH:ubiquinone oxidoreductase subunit AB1a	69.08136389999999	-1.02107276235228	0.31105358159206603	2.13042695567031e-05	0.00027707307746868904	31.303145	43.600076	34.722271	10.214688	44.123252	27.603056	63.742153	43.244264	60.175899	58.50050699999999	83.902857	44.605876	60.980248	64.85964999999999	46.347567	57.405863	85.29195399999998	63.703315	37.316039	130.22503400000002	178.31003700000002	114.992255	136.064845	88.54444000000001	96.560947	59.85239299999999	82.522238	69.76718299999999	63.518815	90.44005
si:ch211-245h14.1	si:ch211-245h14.1	15.207646533333332	2.01023077093592	0.544776925965744	2.13457174932691e-05	0.000277306052065259	20.826111	43.514176	33.130734000000004	22.113804	39.1482	79.432574	15.447951000000002	10.327482	7.413825	13.929559	10.786065	4.740605	3.5505	11.83509	9.332677	2.489922	0.0	4.212155	7.7766009999999985	8.911732	24.070413	11.35293	8.931232000000003	5.469511	8.845972999999997	2.052911	2.6892720000000003	21.358006	5.864585	16.6748
usp37	ubiquitin specific peptidase 37	0.1091237333333333	-1.460011189105e-06	0.00144269535457952	2.18899727903673e-05	0.000284063380384248	0.0	0.0	0.0	0.0	0.0	0.0	0.5223	0.0	0.278075	0.039399	0.023719	0.038514	0.386029	0.08723	0.237798	0.0	0.0	0.061665	0.0	0.104675	0.0	0.680176	0.056673	0.0	0.042067	0.063221	0.203651	0.0	0.180964	0.267556
abcg1	ATP-binding cassette sub-family G (WHITE) member 1	35.18738519999999	0.97664411107602	0.275375668926185	2.2437237810579997e-05	0.000290844854919762	22.191212	57.044864	75.795386	79.972891	70.614108	37.12122100000001	22.031223	37.741048	19.152074	21.984401	38.730779	32.206278999999995	23.540052	33.407263	7.765333999999998	12.904924	24.475995	30.984537	29.020927	19.764752	26.666411	35.335726	26.943671	22.183015	47.771403	28.972882	36.9661	45.372674	45.984051	42.976353
nt5c1aa	5'-nucleotidase cytosolic IAa	5.6170074	1.91999974095566	0.524156295599937	2.2636813370845802e-05	0.00029310941972382005	5.176899	30.331769999999995	8.195001	28.541695999999995	7.698639	1.391795	0.498496	9.245269	2.413428	3.029673	3.356331	7.646808	5.779848	8.797156999999997	4.252144	4.210582	1.36999	2.2233	1.651348	2.951095	4.2300699999999996	0.451545	1.160409	2.236472	2.9151990000000003	4.70645	3.7507330000000003	3.292268	1.649102	5.356705000000001
impg1b	interphotoreceptor matrix proteoglycan 1b	0.8745083000000001	-1.0223817993653601e-06	0.00144269521841754	2.27549060290686e-05	0.000294315101800785	0.0	0.0	0.0	0.0	0.0	0.0	1.510923	0.0	1.822563	0.0	0.0	0.400138	0.0	0.0	0.0	0.0	0.0	10.500548	0.577929	0.949225	0.467254	1.446972	0.648682	0.0	2.057071	1.761856	1.24937	0.186914	2.6558040000000003	0.0
plekha8	pleckstrin homology domain containing family A (phosphoinositide binding specific) member 8	13.747049166666667	-3.8849424219484e-06	0.00144269676829077	2.2855239944956e-05	0.000295251158201632	0.0	2.869796	3.864134	1.5064229999999998	6.8217940000000015	0.0	22.948252	11.055926	17.605807000000006	24.234251	8.996518	30.202609	29.722184	29.633403	21.980649	19.432087	7.3960240000000015	8.544891999999999	14.754221	7.7847300000000015	21.254884	24.468698	23.192744	18.369624	3.366631	9.735976	10.590674	16.165113	11.515061	4.39837
myl12.2	myosin light chain 12 genome duplicate 2	32.11047776666667	1.43235273451639	0.397769315999341	2.28773917880073e-05	0.000295251158201632	108.249128	40.329251	57.704574	32.64002900000001	68.295069	84.950591	11.472203	10.890554	13.183433	33.471957	34.102427	25.236558	7.292364999999998	12.308908	20.422685	29.752664000000006	27.124365	7.998237	8.132188000000001	30.578073999999997	16.626981	18.528807	27.090846000000003	17.812766	28.18589	30.675284	52.868679	12.084952	17.548092999999998	77.756775
coa6	cytochrome c oxidase assembly factor 6	37.596394700000005	-1.0531330526613	0.32308785509745697	2.30507970181764e-05	0.000297163611887498	22.52021	10.205364	18.968738000000002	11.937116	30.548740999999996	6.8145950000000015	21.472224	21.733503	35.145016	39.703154	38.25508	49.014443	52.103807	10.034961	20.936267	35.50568300000001	63.119652	90.182323	38.179145	52.00373	42.180203000000006	43.37460600000001	33.791532000000004	47.964037	49.326374	54.619079000000006	45.985336	45.769629	51.58359	44.913703000000005
CABZ01079818.1		0.20044356666666668	6.16668203927904	1.53653327227017	2.37311117115297e-05	0.00030559966043383	0.145273	0.0	3.138882	0.314821	0.79985	1.462367	0.0	0.0	0.0	0.0	0.0	0.0	0.0	0.0154	0.0	0.0	0.0	0.0	0.0	0.0	0.0	0.0	0.0	0.0	0.0	0.0	0.085333	0.0	0.0	0.051381
rpl28	ribosomal protein L28	39.10500086666666	1.02422882244728	0.29000762701032	2.41173068954438e-05	0.000310233872433421	109.809418	59.577561	43.224696	35.224758	69.57423100000001	44.245385999999996	21.876922	38.783152	23.388510999999998	26.901844	34.574020000000004	24.566924	12.581526	17.615852	15.601366	39.858414	41.563808	60.467148	41.730045000000004	42.133004	39.448372	33.886188999999995	30.448742	58.83039399999999	57.629766	20.880675	10.195110000000001	48.467964	25.659097	44.405131
myo7aa	myosin VIIAa	0.9517174	-5.814821915718199e-07	0.00144269509687724	2.4328958960133495e-05	0.000312615183672032	0.0	0.0	0.0	0.0	0.014181	0.0	0.0	0.0	0.26111	0.0	2.3955	0.0	0.0	0.297508	0.0	3.268317	0.0	0.0	0.0	0.0	0.075849	3.097035	0.0	2.332153	3.455072	2.955347	4.870865	3.227918	2.132715	0.167952
uspl1	ubiquitin specific peptidase like 1	1.3051020333333334	-5.80840394096768e-07	0.0014426950978229998	2.4472853678804105e-05	0.000314121606641992	0.0	0.0	0.0	0.0	0.0	0.0	0.0	4.634786	2.775714	0.22606	0.0	4.067224	12.621047999999998	0.0	3.120387	5.8883230000000015	0.0	0.0	0.0	1.7360810000000002	0.0	0.0	0.0	0.0	2.964987	0.300767	0.5612189999999999	0.04783	0.07259199999999999	0.136043
dio3b	iodothyronine deiodinase 3b	2.2006343	-5.52323447509901e-07	0.00144269509253775	2.45569596480743e-05	0.00031485816706557004	0.0	0.0	0.0	0.0	0.0	0.0	0.0	0.0	1.080468	0.0	0.0	0.0	0.0	0.0	0.0	0.0	0.0	6.0754730000000015	2.244612	3.125424	4.955889	0.230777	0.0	3.226696	2.680118	0.8357680000000001	10.681792	3.495736	3.973807	23.412469
arfgef1	ADP-ribosylation factor guanine nucleotide-exchange factor 1 (brefeldin A-inhibited)	5.481549866666667	2.29328108550831	0.6225350301144411	2.48363482466522e-05	0.000318094229772068	16.517913	10.68926	21.733116	12.262643	24.045696	9.93387	12.956922	1.158556	0.289733	2.813053	0.075353	1.54589	1.367078	3.530846	0.25487	6.709281	0.463493	6.196635	3.510743	0.765847	1.493809	7.942291	7.193333999999999	1.244356	1.318168	2.072175	1.7466830000000002	1.2653219999999998	1.610507	1.739053
rgs9bp	regulator of G protein signaling 9 binding protein	95.90740296666668	4.01855887483475	1.03914545067136	2.50463861890907e-05	0.000320436013535348	141.582745	400.695478	708.79547	419.228211	382.373841	379.809186	20.237161	0.0	29.661612	20.389759	19.470736	34.958396	26.277858	78.784464	8.161847	46.21814000000001	26.255755	0.088793	4.088419999999998	44.75278400000001	0.036478	9.414256	0.453332	0.0	0.0	44.30964	0.796247	9.104385	0.025493	21.251602
slkb	STE20-like kinase b	27.918778166666666	-1.0547041482484801e-05	0.00144271376838259	2.55631751483256e-05	0.000326692942269761	0.0	0.0	5.725982	2.682868	1.284758	13.024344	10.00445	19.164359	15.281676999999998	13.114587	4.762109	2.441607	23.743594	49.097658	35.35169600000001	41.21483900000001	23.978029	79.45233499999998	45.183202	13.932594	72.76868	37.650427	52.618649	34.040471999999994	29.811236	24.730772	37.409621	62.867436	42.912256	43.313108
pdcd7	programmed cell death 7	13.919128166666665	-1.50468775655938e-06	0.00144269538975091	2.61902510317392e-05	0.000334344233918725	0.0	0.0	0.905023	0.0	0.0	1.116258	5.463927999999999	74.44563099999998	21.084036	24.077924	52.090698	40.980933	52.221342	11.785252999999999	55.175383	9.266426	19.039602	1.131052	0.0	13.214334	0.0	0.0	11.099996999999998	10.640396	6.0436260000000015	0.981703	2.578177	3.5081050000000005	0.0	0.724018
mt-nd6		1898.9618148666666	-8.23635327010287e-06	0.00144270196474056	2.62559777511252e-05	0.000334820547447519	1222.01706	467.351353	399.953631	149.698242	499.636571	1402.139732	777.0903099999998	1776.201922	2396.323886	2470.82289	941.201094	2697.692372	2833.866176	2688.890778	2792.066912	3041.892791	5389.3245590000015	2556.835276	2124.508745	2203.057034	2759.4170670000008	1557.677047	921.744907	1293.268512	1348.63995	1593.78265	1749.443259	1999.662451	2267.210523	2647.4367460000008
si:ch211-285j22.5		15.072688000000001	-1.02479668641763e-06	0.00144269522116152	2.63010462471612e-05	0.00033503267884356803	0.0	0.0	0.0	0.0	0.0	0.002021	0.0	1.043183	0.001408	0.0	58.16939100000001	0.0	9.948701	71.828649	1.093291	0.636794	0.0	0.0	0.0	0.003823	0.0	0.0	88.691447	75.024066	86.52109	0.772046	0.0	0.0	58.44473000000001	0.0
si:ch211-236d3.4	si:ch211-236d3.4	0.9119634333333332	-1.26044280233476e-06	0.0014426952809252199	2.6630883874523e-05	0.000338867931634455	0.0	0.0	0.0	0.0	0.0	0.0	0.351566	0.0	2.356824	0.0	0.304144	0.0	0.0	0.527554	0.44994	0.0	1.057914	0.0	0.0	4.858939	1.960935	0.250152	2.909932	0.0	0.34917600000000004	2.546877	2.525448	0.981921	3.215822	2.711759
arl13a	ADP-ribosylation factor-like 13A	129.33610226666667	1.17711425046606	0.335418762520651	2.8733135089010803e-05	0.000365223873520835	94.142602	192.253517	176.863792	279.18746200000004	467.389164	197.586559	27.105939000000006	62.276597	42.934145	98.307912	40.854796	24.418485	84.339265	125.309573	82.652963	87.314683	114.026949	142.115893	103.738666	152.150212	193.891606	129.32603600000002	101.682084	104.060944	152.914758	130.069154	155.699658	125.698756	85.827855	105.943043
c1galt1a	core 1 synthase glycoprotein-N-acetylgalactosamine 3-beta-galactosyltransferase 1a	5.195636000000001	-6.64410740884257e-07	0.0014426951127322698	2.89660451530997e-05	0.000367787618576481	0.0	0.0	0.0	0.07900599999999999	0.0	0.0	0.0	2.018812	2.422452	4.540659	0.0	0.0	7.867261999999999	0.434103	6.313364	0.0	0.0	0.183079	0.0	3.490265	0.27167800000000003	0.0	0.0	0.0	1.082491	17.354715999999996	36.08253200000001	16.973656000000002	31.845354999999998	24.90965
maff	v-maf avian musculoaponeurotic fibrosarcoma oncogene homolog F	24.3859369	-2.37832607946182	0.8082114569989001	2.935596086028e-05	0.000372337230157889	0.0	0.0	5.246934	10.723014	7.28665	0.0	27.326417	27.921059000000003	18.413331	28.923845	25.641071	29.678717	57.434204	50.418968	23.348364	24.776099	36.90188	45.816021	59.432495	32.665278	35.112295	29.819296	7.871994	24.697805	17.772128	18.17084	35.341445	25.81367	15.658385	9.365902
ptcd3	pentatricopeptide repeat domain 3	16.698993166666668	-2.25448064272269e-06	0.00144269567743121	2.9451261713789203e-05	0.00037314431911137405	0.0	0.0	0.0	7.6189789999999995	1.959713	0.0	66.45295300000001	38.24831	14.533042000000002	10.556442	32.430578999999994	18.705563	37.320481	5.595105	22.528017	14.673201999999998	10.874466	17.750788	0.260856	24.399438	9.569252	27.568389000000003	0.7984	2.681591	21.080233	32.428932999999994	14.825626999999999	20.993067	32.822308	14.294061
ca7	carbonic anhydrase VII	40.90094129999999	-2.45160204669786e-06	0.00144269577886972	2.96527955965817e-05	0.000375294189596694	0.0	3.158513	2.393803	15.512897	0.0	1.085206	22.043076	14.239147	10.150014	38.25928	44.841494	7.887847	4.518637	0.0	17.347285999999997	26.465352000000006	13.281447	74.93096700000002	122.119109	94.623946	69.403481	84.176395	107.471268	47.39845800000001	68.693729	78.040688	39.477562	76.411016	79.483719	63.613902
atp6v1g1	ATPase H+ transporting V1 subunit G1	104.20454293333331	1.26989034974256	0.3624768174713711	3.04481786998453e-05	0.000384947306459524	263.639961	153.66558999999995	198.814267	188.919264	163.151267	207.168853	34.943388	45.517477	48.207953	44.62615200000001	34.913983	43.589343	44.524676	56.179899	44.331216	72.080348	75.58629	189.762259	43.93017	45.726394	191.832493	55.71919000000001	53.248971	161.278874	65.130941	95.236646	91.978612	224.522633	65.560613	122.348565
si:dkey-188i13.11	si:dkey-188i13.11	28.90131273333333	-7.130895382039032e-06	0.0014427002390809901	3.0586320208150605e-05	0.0003862793258442	18.637362	0.0	2.434837	4.715654	12.497598	16.340242	30.604012	9.690973	26.18875	30.129715	53.472347	20.561189	29.996209999999998	31.446216	20.425201	49.944929	29.300246	18.11939	42.607524	20.056791	19.224315	31.458803999999997	49.328454	31.911099000000004	41.979176	61.597316000000006	42.004451	45.47824	30.326653000000004	46.561688
fryl	furry homolog like	5.025371099999999	-5.89843232500176e-06	0.00144269867710747	3.11877813956034e-05	0.00039345356336658997	0.185574	0.126942	0.752577	1.781912	0.599549	3.92898	2.1034080000000004	2.247935	5.714898000000002	4.48069	3.38593	3.762171	8.670032	0.756648	11.943605000000002	7.350397	8.305524	5.920281	2.612994	2.642701	9.044597	7.6177220000000005	3.3394510000000004	6.52298	9.006041999999997	5.6139980000000005	9.994305	8.445919	8.139194999999999	5.764176
prdx5	peroxiredoxin 5	801.7084176333334	-0.782983006347277	0.244935350524048	3.15086030061939e-05	0.000397075795959339	300.66482	424.924533	391.83395299999995	371.103702	441.643113	628.328955	467.09816100000006	453.07429400000007	595.187437	383.831291	458.268374	734.875573	586.156562	760.932508	718.268722	774.9435980000001	657.826235	979.1213630000001	1081.9872919999998	1295.193823	930.873657	901.824933	1138.3962210000002	1253.3841810000001	1425.717571	1220.352528	1193.172724	1220.567422	896.350006	1365.3489769999999
fam167ab	family with sequence similarity 167 member Ab	1.373892	-4.0613894403995104e-07	0.00144269506791845	3.24571977340066e-05	0.00040859312061944397	0.0	0.0	0.0	0.0	0.0	0.0	2.091472	0.0	0.0	0.335359	0.0	0.0	0.0	0.0	3.831379	0.0	0.0	0.0	0.054788	0.0	4.412911	9.113413	2.471268	0.0	2.179267	6.275187	1.42139	5.288557	0.20542600000000005	3.536343
pfkfb3	6-phosphofructo-2-kinase/fructose-26-biphosphatase 3	120.53128503333332	-2.09331314913366	0.7099794789358149	3.27246009930369e-05	0.000411519715582661	27.203239999999994	22.524414	21.149315	21.064676	0.29065100000000005	60.727504	188.714462	596.0406849999998	264.19283	375.38875500000006	237.05535500000005	137.85049100000003	74.117372	167.72790700000002	240.888907	113.208623	38.005259	74.36196600000002	51.202677	44.209921	71.14140200000001	55.61329600000001	71.35815600000002	23.376952	115.233102	89.43635599999998	159.676906	96.809569	84.56827700000002	92.799525
si:ch211-194e15.5	si:ch211-194e15.5	1.4885408999999998	-5.2207097873554e-07	0.0014426950869907901	3.28780105756262e-05	0.000413008100866315	0.0	0.0	0.0	0.0	0.0	0.0	0.0	0.0	0.0	1.911594	0.0	0.0	0.0	3.705102	0.0	0.0	0.0	3.4150690000000004	0.281644	0.0	0.023512	1.8010849999999998	0.106081	0.0	1.763045	4.126945	5.833837	7.049809	11.890859	2.747645
gas1a	growth arrest-specific 1a	5.8812512	-7.610401035881929e-07	0.00144269513150588	3.3006411050349203e-05	0.00041366581679937403	0.0	0.159942	0.0	0.025399	0.0	0.08239199999999999	0.0	0.0	5.636163	7.926781	0.067514	0.0	7.820413	0.0	9.278976	0.0	0.0	0.0	1.633584	5.8220160000000005	0.0	30.40571	3.095436	0.0	11.677471	21.645523	36.553752	20.074815	4.252605	10.279044
si:ch73-49o8.1	si:ch73-49o8.1	1.5649663666666669	-2.1208578757157903e-06	0.0014426958194881099	3.30356898589672e-05	0.00041366581679937403	0.0	0.0	0.0	0.0	0.0	0.0	0.0	0.0	9.110901	0.0	15.192205	0.0	0.0	0.748437	1.390579	0.0	0.0	2.417084	0.0	0.6907409999999999	2.8393770000000003	0.054433	0.0	0.0	6.882078	0.0	0.111671	0.063248	3.5878660000000004	3.860371
clstn1	calsyntenin 1	30.68840013333334	1.44734244845561	0.4131989966107821	3.29882063725161e-05	0.00041366581679937403	111.96716799999999	52.062857	25.590192	23.442344	27.47718	154.59563100000003	18.486586	47.143386	17.682487	16.13171	16.002671	9.366886	8.147350999999999	7.740206	32.219674	34.116445	22.825583	38.022696	16.523172	5.505931	22.210749	23.272076	20.739828	5.344041000000002	28.688124	16.886019	34.044201	38.229557	21.593832	24.593421
gucy2d	guanylate cyclase 2D retinal	22.544176866666664	-2.4989204487869303	0.8730619633881651	3.32842879213277e-05	0.000415932958352173	0.0	2.728108	0.950677	0.0	0.05366	14.066829	24.397942999999998	20.166915	32.674827	21.824192	10.767042	54.236398	41.890491	51.958889	53.378106	34.406354	18.094054	29.535456	13.006547	15.502264000000002	30.423452	27.435331	15.378767000000002	13.401164	17.971282000000002	14.928376	23.782811	31.979266	32.61826	28.767845
scamp2l	secretory carrier membrane protein 2 like	3.415840166666667	-4.22548141178809e-07	0.00144269507120525	3.32873444560892e-05	0.000415932958352173	0.0	0.0	0.0	0.0	0.0	0.0	15.464788	0.0	8.843124000000003	15.470539000000002	9.527667	0.0	0.0	3.245127	10.815299	0.0	0.0	0.0	0.0	0.0	0.0	11.452566	1.375012	2.243026	0.0	0.0	12.518148	4.766346	0.0	6.7535630000000015
camkk1b	calcium/calmodulin-dependent protein kinase kinase 1 alpha b	65.18056923333332	-1.75178744740181	0.582241207190425	3.34762281752171e-05	0.000417849996386211	48.692786	12.725335	10.704718	16.006541	11.362536	15.793376	65.28259299999999	160.379829	102.35962	14.27796	20.195407	227.545584	178.17371300000005	95.388478	108.75318	43.371016999999995	33.972815999999995	43.391207	14.454398999999999	108.95503799999999	51.452256	76.013545	94.846934	86.64498999999998	22.320454	48.216099	32.666872999999995	79.732417	81.48338600000002	50.25399
myl4	myosin light chain 4 alkali; atrial embryonic	96.39419703333333	-2.70599650486413e-07	0.0014426950534003	3.38482125050155e-05	0.00042204601899110803	0.05779400000000001	0.148695	0.058779	0.0	0.0	0.0	452.444657	623.4058190000001	261.171492	335.44795000000005	1199.6177329999996	0.0	0.0	0.079075	4.65735	0.0	0.0	0.0	0.0	0.034879	0.0	0.0	0.0	0.0	1.018378	0.0	0.595917	0.0	0.0	13.087393
zgc:171772	zgc:171772	8.2778764	0.8018042365559269	0.235321412003878	3.40403614620627e-05	0.000423993212587193	18.620376	9.580947	9.516155	10.199084	14.332018	11.53128	6.00781	6.082225	6.155448000000002	4.3497010000000005	10.011617	4.112302	3.5676879999999995	2.513986	3.739958	8.582078	7.755535000000001	11.043021	9.544008	4.773141000000002	7.273957000000001	8.364127	8.897675999999997	9.287871	8.815529	7.611261	8.447747999999999	7.367264	8.959264	11.293217
ppa1b	pyrophosphatase (inorganic) 1b	350.19864206666665	-1.0681465000778e-05	0.0014427061424616599	3.47330356846055e-05	0.000432164054352383	116.575681	87.31329299999999	194.934341	191.563741	184.154067	110.06308699999998	169.09663700000002	258.961199	268.821165	177.180304	149.91510300000004	195.885249	233.474224	230.006466	216.99145299999998	240.583917	341.842138	494.48694300000005	407.582761	624.596241	447.442573	365.031481	514.4516990000001	817.464764	477.895328	433.424009	448.745571	1008.192144	602.129614	497.15406900000005
pnpla8	patatin-like phospholipase domain containing 8	2.264940933333333	-6.04156347392476e-07	0.00144269510204815	3.5013500570237704e-05	0.000435194174281762	0.0	0.0	0.0	0.0	0.0	0.0	0.0	0.0	0.684901	0.0	0.0	0.0	0.0	0.0	0.291188	0.350014	11.483536	0.0	0.0	8.358966	6.935525	6.983269	6.413479	4.343625	0.0	0.0	7.327576	3.929787	4.1063160000000005	6.740046
mgst3b	microsomal glutathione S-transferase 3b	80.75406806666666	1.503654137902	0.4306893960491379	3.56351172713442e-05	0.00044245372687908203	54.005975	238.502615	261.193539	162.413516	266.50937700000003	52.58525699999999	46.395389	41.508884	28.317097	41.798411	31.47827	19.758205	19.954669	54.574716	25.911943	69.858777	107.771674	7.024949	173.245851	47.088901	51.778611	63.589501	44.489026	72.584861	103.991244	73.270023	77.919224	42.798665	66.62002	75.682852
tatdn3	TatD DNase domain containing 3	3.267503733333333	-6.256371789564149e-07	0.00144269510608973	3.5753624757073605e-05	0.000443457853171156	0.0	0.0	0.0	0.0	0.0	0.0	0.0	0.0	0.0	0.0	0.0	0.0	8.248489	0.0	3.401738	3.685841	13.713296	12.075005	0.0	18.611662	4.9240910000000016	0.0	0.0	5.830677	0.0	8.106121	2.145095	4.7393410000000005	8.915034	3.628722
scarb2c	scavenger receptor class B member 2c	4.274160833333334	-6.405555117217339e-07	0.0014426951093846699	3.5901197134396e-05	0.00044481998510472	0.0	0.0	0.0	0.0	0.0	0.0	0.0	6.308103	0.0	6.563109	0.0	0.0	0.0	0.0	20.987917000000003	6.442574	11.680193	0.0	0.0	9.183205	9.235339	0.0	5.027271	0.0	12.145464	8.224809	2.27662	9.870997	0.0	20.279224
tomm22	translocase of outer mitochondrial membrane 22 homolog (yeast)	95.71618383333332	-2.16020854732742e-05	0.00144273873017254	3.623807981097261e-05	0.00044852236808055705	36.474819	64.064266	61.812563	67.487379	69.92138100000001	49.770273	129.89613899999998	92.896168	116.374987	117.371353	130.67828899999998	100.273956	146.436073	131.452221	118.196265	82.828321	96.000813	93.172014	57.797656	99.834742	80.48719399999997	94.734012	81.033969	84.28615400000002	132.423109	109.956206	115.525733	98.589626	111.269577	100.440257
bccip	BRCA2 and CDKN1A interacting protein	22.375458366666674	-1.81490543890194e-05	0.00144272603162141	3.64572586518868e-05	0.00045076167753954003	10.017733	13.128077	11.666808	10.719532	18.940331	11.378729	29.318748	15.260582	18.283463	33.714459999999995	32.392284000000004	19.331873	11.490132	10.545597	17.458739	30.003666	27.81134	26.950321	25.197667000000006	23.994969	21.491515	37.606053	27.726487	30.992437	25.915604	23.479234	30.034832	23.12026	17.882776	35.409502
rps24	ribosomal protein S24	31.126888233333336	1.21015380672869	0.351854665899404	3.694752176939e-05	0.00045634449581627	23.112455999999998	52.28233	26.280657	32.602605	38.380825	177.035358	11.985157	7.533662	19.094286	22.136119	37.35094	21.374786	18.07398	6.27884	15.076423000000002	40.374388	24.224416	14.454370999999998	18.978687	45.333554	22.806281	36.442766999999996	38.815845	36.422938	9.353832	21.838387	35.637904	23.13961	24.176942999999998	33.2083
slc22a23	solute carrier family 22 member 23	4.662841466666666	3.72193421556457	0.9984454389837992	3.80216045467474e-05	0.0004691189176694489	23.412411	13.477659	14.840022	32.448091999999995	20.185505	7.495546000000001	0.0	0.0	1.074923	0.849091	0.0	0.714585	1.498582	1.853154	0.5081640000000001	0.259435	0.329268	1.373129	0.0	0.0	1.220689	0.0	0.0	3.04131	8.133610000000001	0.626012	1.6866580000000002	2.1099810000000003	0.8170029999999999	1.930415
yars2	tyrosyl-tRNA synthetase 2 mitochondrial	2.4546833	-5.86734666044167e-07	0.00144269509883424	3.85347416908274e-05	0.00047495278383160997	0.0	0.0	0.0	0.0	0.0	0.0	0.0	0.0	0.782204	0.0	10.268268	0.0	0.0	0.0	1.426776	7.80018	6.9765039999999985	0.0	5.849871	0.0	4.604111	0.40726	10.09824	0.0	0.0	17.177529	0.512301	1.437483	6.299772	0.0
mrpl27	mitochondrial ribosomal protein L27	30.138469366666666	-1.05856925021972	0.3415925822770189	3.88901028417709e-05	0.00047883185139455196	11.882717	13.070436	5.951752	15.128358	11.352144	20.477202	59.740448	49.939239	48.355081	32.089098	38.361551	35.019752000000004	19.195182	9.124914	20.635938	34.442777	54.488274	42.636332	16.023084	27.431336	21.099357	27.426287	19.937471	42.84562800000001	37.94139000000001	32.686248	47.831212	31.771694	23.188067	54.081112
sub1b	SUB1 homolog transcriptional regulator b	64.11750763333333	-1.8872234360324904	0.6434488144492889	3.9232175762507e-05	0.00048203621168886395	7.118896	6.7605260000000005	9.617571	24.909550000000007	16.106423	14.826481	18.312008	14.331541	29.35786	28.540172	99.400099	19.617757	26.627279	10.916937	21.929269	45.716402	32.410900000000005	37.372589000000005	141.41116499999998	128.427483	15.692560999999998	252.649286	63.439236	15.706307999999998	106.60362099999999	151.91252699999995	122.91408200000001	247.096173	104.67779399999999	109.12273300000001
COX7A2 (1 of many)		34.369197666666665	-5.03853104076265e-06	0.00144269769127847	3.921993473184629e-05	0.00048203621168886395	27.713602	0.0	6.303433999999998	6.119561	7.768215	0.0	34.387114000000004	42.3346	49.963949	26.050811	74.204991	54.308788	46.103919	23.71735	26.196145	34.52468	48.297886	53.985849	29.613592	19.231519	14.512027	7.962986999999999	10.838224	28.768206	58.901059	101.722339	62.907152	57.855116	44.228028	32.554787
golgb1	golgin B1	4.7519581	1.60998096718705	0.4630341069296121	3.92907746369288e-05	0.000482253330778054	10.637881	7.1294	11.852953	4.8001309999999995	7.487233000000002	23.126884	2.255722	3.214307	8.615378999999999	10.080729	5.401646	0.8562540000000001	5.089479000000001	3.5326190000000004	1.532167	2.1550700000000003	3.60265	2.611873	2.459031	0.682968	1.016173	3.3774040000000003	1.98266	4.867369	2.06966	2.667021	2.4596240000000003	4.143827	1.519273	1.331356
BX571811.2		2.493646333333334	-1.53236793730813e-06	0.0014426953697571	3.9759509769394e-05	0.000487498755060114	0.0	0.0	0.322962	0.080964	0.0	0.0	0.0	0.23936	4.039605	0.105922	0.0	0.418414	8.001711	12.918402	4.542114	4.672727	3.24018	0.05188	6.577308	2.229561	0.0	2.89589	5.081331	4.258541	4.197183	5.17964	4.2386300000000015	0.0	0.0	1.517065
cpn1	carboxypeptidase N polypeptide 1	4.140828066666667	-4.59872731132547e-07	0.00144269507686552	3.999632832636261e-05	0.000489892657660634	0.0	0.0	0.0	0.0	0.0	0.0	0.0	0.0	0.0	0.0	0.0	0.644134	26.542682	15.818310000000002	5.989306	7.411233999999999	0.0	11.906934	0.0	0.0	0.0	0.0	11.003944	0.0	5.628487000000001	0.0	14.280874999999998	3.910054	15.034173999999998	6.054708
rdh8a	retinol dehydrogenase 8a	101.15715570000002	1.3505390643993702	0.39273612978070094	4.01829125882409e-05	0.00049166693564615	203.748188	261.623393	185.379924	268.306154	178.565861	105.005132	21.847027999999998	62.391303	123.67128500000001	63.19987800000001	29.456221999999997	66.79081799999999	17.561961	95.434078	79.638502	75.568983	58.10629900000001	81.22729800000002	97.712207	63.95667600000001	50.921731	42.873733	47.398481	18.282643	50.045341	135.01372999999998	198.25698400000002	155.77018199999995	58.058019	138.902637
mettl23	methyltransferase like 23	3.086742833333333	-5.524688735636721e-07	0.00144269509223846	4.032237173793321e-05	0.0004928615209419782	0.0	0.0	0.0	0.0	0.0	0.0	0.0	0.0	0.398618	4.376084	3.823058	0.0	0.0	0.0	16.280379999999994	0.0	0.0	0.0	13.416124	0.0	0.0	9.721206	17.040736	0.192313	0.0	5.38575	12.163651	4.996587	0.637202	4.1705760000000005
cox4i2	cytochrome c oxidase subunit 4I2	587.7248359333336	-4.52973420906296e-06	0.00144269259413906	4.05103721025254e-05	0.000494646336252908	80.894849	284.923532	170.143644	223.052903	277.892766	279.201262	324.270279	257.497665	390.641342	432.139227	541.7218190000001	304.367479	256.528113	159.85826799999995	198.350851	365.562246	695.71818	739.648418	1166.325188	820.093773	697.226025	766.458445	1063.690833	1133.234365	1213.915985	717.538144	1093.578373	1227.34482	907.109943	842.816341
[truncated: 27,475 more rows]
