# Supplementary material for: Transcription factors underlying photoreceptor diversity
Source: eLife. 2023 Feb 6;12:e81579. doi: 10.7554/eLife.81579 (PMC9901936; doi:10.7554/eLife.81579)
Supplement: Supplementary file 1. — Collection of CSV files containing output of differential gene expression analysis using DeSEQ2, along relevant directions (rods vs. cones; (UV+S) vs. (M+L); M vs. L; UV vs. S) and including counts (in FPKM) for all detected genes. [file elife-81579-supp1.zip › drAdultPhotoreceptors_FPKM_gene_matrix.csv]

symbol	genename	R1	R2	R3	R4	R5	R6	U1	U2	U3	U4	U5	S1	S2	S3	S4	S5	S6	M1	M2	M3	M4	M5	M6	S7	L1	L2	L3	L4	L5	L6
a1cf	apobec1 complementation factor	0.0	0.0	0.0	0.0	0.0	0.0	0.0	0.0	0.0	0.0	0.0	0.0	0.0	0.0	0.0	0.0	0.0	0.0	0.0	0.0	0.0	0.0	0.0	0.0	0.0	0.0	0.0	0.0	0.0	0.0
a2ml	alpha-2-macroglobulin-like	0.0	0.0	0.080974	0.0	0.182878	0.0	0.127421	0.0	0.0	0.184899	0.0	0.0	0.0	0.030060000000000000	0.0	0.07105300000000000	0.094998	0.0	0.0	0.0	0.0	0.063011	0.060992	0.0	0.0	0.0	0.0	0.022041	0.0	0.0
aaas	achalasia adrenocortical insufficiency alacrimia	0.0	0.0	24.048197	13.339673	3.512608	0.0	0.0	0.0	0.0	0.0	0.0	0.0	12.501243	14.999962	6.930971	0.0	0.0	9.235716	0.0	6.937416000000000	13.246729	0.0	0.0	8.741353	0.0	2.601341	0.0	8.395179000000000	0.618468	0.0
aacs	acetoacetyl-CoA synthetase	0.610885	0.0	5.296092	7.529001000000000	1.15709	0.0	4.76221	0.5850310000000000	5.789056	4.325381	14.215546	0.0	0.34872600000000000	10.669878	4.7868310000000000	0.08577700000000000	1.124034	4.068505	0.397641	0.0	3.207072	14.318111000000000	6.377917	0.0	0.351621	18.730024	14.103628	0.0	2.658177	0.310224
aadac	arylacetamide deacetylase	3.254395	0.0	0.579829	0.179133	0.0	0.0	0.0	0.0	0.0	0.0	0.0	0.0	0.0	9.63871	0.0	0.0	0.619211	0.0	0.0	0.0	0.0	0.0	0.0	0.0	2.8037240000000000	0.0	0.0	0.0	0.0	6.464274
aadacl4	arylacetamide deacetylase-like 4	0.0	0.0	0.0	0.0	0.0	0.0	0.0	0.0	0.0	0.0	0.0	0.0	0.0	0.0	0.0	0.0	0.0	0.0	0.0	0.0	0.0	0.0	0.0	0.0	0.0	0.0	0.0	0.0	0.0	0.0
aadat	aminoadipate aminotransferase	0.0	0.0	2.960428	0.0	12.531649	53.092116	0.0	0.0	0.0	10.756487	0.0	16.284055	0.0	54.068783000000000	13.970066	13.895287	2.593021	8.865818000000000	0.0	27.747235	3.238412	21.305087	0.0	0.0	11.372218	20.958048	8.018289	6.811872	9.321419	7.17747
aaed1		0.0	0.0	0.0	0.0	0.0	0.0	0.0	0.0	0.0	0.0	0.0	0.0	0.0	0.0	0.0	0.0	0.0	0.0	0.0	0.0	0.0	0.0	0.0	0.0	0.0	0.0	0.0	0.0	0.0	0.0
aagab	alpha and gamma adaptin binding protein	0.0	0.0	9.572561	0.0	0.0	22.067308	6.629266	7.478286	4.877878	8.394475	12.156385	21.117518	7.838069	0.0	8.581818	19.385368	32.459524	5.697828	5.312728	10.293179	7.706423	12.907532000000000	7.589093000000000	5.8002400000000000	37.617292	11.845782	13.949063	7.109272	13.946361000000000	3.231967
aak1a	AP2 associated kinase 1a	0.0	0.0	0.0	0.0	13.231548000000000	6.26619	18.394279	0.475699	0.0	1.485424	0.0	0.0	0.105258	0.0	0.654925	2.957073	0.0	1.4898130000000000	0.0	20.372725000000000	5.344542	12.451703000000000	1.997869	10.242684	2.484384	0.0	5.3273600000000000	2.280245	0.213606	0.32818600000000000
aak1b	AP2 associated kinase 1b	0.0	0.0	1.912078	0.0	0.0	0.0	0.0	0.0	6.714918000000000	0.682307	12.908216	0.140959	0.024705	0.0	0.055278	0.0	6.486479	12.221225	0.0	0.0	0.0	0.8219920000000000	0.0	0.0	0.472081	0.08303300000000000	0.223104	7.005484	0.270834	0.0
aamdc	adipogenesis associated Mth938 domain containing	0.0	0.0	14.227914000000000	9.382529	0.0	8.264034000000000	0.0	13.482245	0.0	3.184259	0.0	0.0	1.496879	0.0	0.0	2.273137	8.3489	7.235638000000000	0.0	0.0	0.0	0.0	0.0	0.0	0.0	7.4186070000000000	8.022995	4.717633	0.0	3.151968
aamp	angio-associated migratory cell protein	13.393828	0.0	0.0	0.0	3.4157660000000000	0.0	15.580722	20.826727	7.144409	0.0	0.0	23.655539	0.7426020000000000	7.661031000000000	0.0	9.587842	0.0	11.17584	0.07978500000000000	15.238054	0.0	14.898631	8.213203	0.0	15.649405000000000	0.0	8.72277	7.158963000000000	0.978616	12.80593
aanat1	arylalkylamine N-acetyltransferase 1	121.38231300000000	224.158225	478.99859	715.248007	378.344194	217.79964500000000	64.327736	30.199163	53.95041	24.546865	104.234803	49.64516500000000	82.8656	55.19789300000000	53.358904	65.849319	66.715506	3.953353	63.600548	5.453954	0.0	21.242641	11.785356	7.615954000000000	4.045592	94.151149	5.781173	0.0	0.0	13.086316
aanat2	arylalkylamine N-acetyltransferase 2	726.041111	194.669392	407.361987	476.259342	427.069894	349.073547	993.681337	409.090922	500.349036	700.836959	154.51067	83.402714	157.423653	1287.050791	1083.1207030000000	703.4008610000000	435.008356	456.008641	994.649523	620.734995	883.96609	480.297013	318.5394720000000	1066.7607890000000	1512.776705	2122.366296	1259.524133	1541.495555	1075.794697	1684.286748
aar2	AAR2 splicing factor	0.0	0.0	28.290650000000000	8.729084	0.0	0.14112	32.840879	0.0	4.1165450000000000	15.969214	2.570941	0.0	4.259855	11.933464	4.103546	0.0	8.344737	18.701848	0.0	4.503072	6.081446	23.237972	11.398657	9.299446	8.318476000000000	5.25534	17.439234	5.778738	12.697277	12.828569000000000
aars	alanyl-tRNA synthetase	0.0	0.06707300000000000	4.4204090000000000	5.853466	0.0	7.257560000000000	0.918118	0.0	3.5475800000000000	0.594741	0.13668	0.384985	3.284266	2.621905	22.487572	1.131024	0.104338	8.036368	0.239044	1.531535	3.520913	1.212443	3.331239	1.817129	0.972601	0.560335	1.725825	1.091715	0.263727	0.6733680000000000
aars2	alanyl-tRNA synthetase 2 mitochondrial (putative)	0.0	0.0	0.0	0.0	0.0	0.0	0.0	0.0	0.0	0.0	4.547269	0.0	0.0	0.0	0.0	0.0	0.0	0.0	0.0	0.0	0.0	0.0	0.0	0.0	0.0	0.10328	0.0	4.790994	0.143146	0.0
aarsd1	alanyl-tRNA synthetase domain containing 1	0.0	0.0	5.4959050000000000	17.74353	0.802207	39.911401	4.853148	0.0	7.430838	0.0	13.899335	25.214099	0.0	1.067225	0.0	0.0	0.0	8.234429000000000	0.0	0.0	13.747836000000000	0.0	0.085766	0.0	17.954756	0.0	0.0	10.311496	11.457943000000000	0.0
aasdh	aminoadipate-semialdehyde dehydrogenase	0.0	0.0	0.0	0.0	0.0	0.0	0.0	0.0	0.0	0.0	0.0	0.0	0.0	0.0	0.0	0.0	0.0	0.0	0.0	0.0	0.0	0.0	0.0	0.0	0.0	0.0	0.0	0.0	0.0	0.0
aasdhppt	aminoadipate-semialdehyde dehydrogenase-phosphopantetheinyl transferase	35.663815	0.0	8.645451	14.815899	27.647965000000000	0.0	0.0	0.0	0.0	0.0	5.554975	6.5840070000000000	5.348609	0.0	0.0	0.0	0.0	0.0	0.0	3.776709	12.795271	0.0	0.0	0.0	0.0	5.037156	0.0	3.416226	3.757389	0.0
aass	aminoadipate-semialdehyde synthase	0.0	0.0	0.0	0.0	0.35291300000000000	2.972552	2.577725	0.0	0.0	0.5929410000000000	0.014365	0.0	0.0	4.054827	1.039256	0.500509	0.447911	1.6860580000000000	0.363912	0.030246	0.221807	0.980694	0.25250500000000000	0.0	0.267151	1.618188	1.339872	0.298897	0.71936	2.167411
aatf	apoptosis antagonizing transcription factor	3.011023	0.0	11.39295	0.0	4.909121	0.0485	0.0	11.451967	0.0	4.031196	9.279329000000000	5.007844	9.06408	0.0	0.0	0.19396	7.710162000000000	0.0	0.0	0.0	9.282747	4.544707	2.481028	0.0	7.0586410000000000	5.213316000000000	9.027777	0.0	2.703472	0.338825
aatka	apoptosis-associated tyrosine kinase a	0.0	0.0	0.0	0.0	0.0	0.0	0.0	0.0	0.0	0.0	0.0	0.0	0.0	0.0	0.0	0.0	0.0	0.0	0.0	0.0	0.0	0.0	0.0	0.0	0.0	0.0	0.0	0.0	0.0	0.0
aatkb	apoptosis-associated tyrosine kinase b	0.0	0.0	0.0	0.0	0.0	4.763772	0.0	0.0	0.0	0.0	0.0	0.0	0.0	0.0	0.0	0.0	0.0	0.0	0.0	0.0	0.0	0.0	0.0	0.0	0.0	0.0	0.421857	0.0	0.0	0.002234
abat	4-aminobutyrate aminotransferase	11.49313	0.0	0.0	2.150968	0.0	0.020964	0.188258	4.882669	0.0	0.223633	0.0	0.0	0.7341570000000000	0.0	0.791095	0.068285	0.0	0.0	0.0	2.725326	0.0	4.475651	0.0	0.0	0.0	0.0	0.8215900000000000	0.0	0.635007	0.510275
abca12	ATP-binding cassette sub-family A (ABC1) member 12	0.0	0.0	0.0	0.0	0.0	0.0	0.0	0.0	0.0	0.0	0.012164	0.0	0.0	0.0	0.0	0.0	0.0	0.0	0.0	0.0	0.0	0.0	0.0	0.0	0.0	0.0	0.0	0.0	0.0	0.0
abca1a	ATP-binding cassette sub-family A (ABC1) member 1A	0.0	0.0	2.1587650000000000	0.0	0.0	0.082163	0.0	0.18343	0.0	0.0	0.0	0.0	0.0	0.0	0.0	0.0	0.0	0.214912	0.0	0.0	0.0	0.0	0.0	0.0	0.0	0.0	0.4704100000000000	0.304449	0.0	0.0
abca1b	ATP-binding cassette sub-family A (ABC1) member 1B	0.0	0.0	0.0	0.0	0.0	0.0	0.0	0.0	0.0	0.0	0.0	0.0	0.0	0.0	0.0	0.0	0.0	0.0	0.0	0.0	0.0	0.0	0.0	0.0	0.0	0.0	0.0	0.0	0.0	0.0
abca2	ATP-binding cassette sub-family A (ABC1) member 2	0.609535	0.0	0.0	1.9112240000000000	0.274783	0.11386	0.0	0.0	0.608911	0.780438	0.0	2.214867	0.106793	0.853618	0.0	0.0	0.966818	0.381412	20.534636	0.0	8.205571000000000	0.482171	2.363042	0.661864	0.0	0.0	0.524586	0.0	0.0	0.0
abca3b	ATP-binding cassette sub-family A (ABC1) member 3b	0.0	0.0	4.07488	0.0	0.120032	0.0	0.0	0.0	3.92591	0.0	4.046331	2.97721	0.601237	0.0	3.031269	0.0	0.0	0.0	0.0	0.351606	0.0	0.0	0.0	0.0	0.15598900000000000	2.902402	1.663829	0.0	2.079737	2.60888
abca4a	ATP-binding cassette sub-family A (ABC1) member 4a	143.10286200000000	6.710172	82.911079	49.970344	96.445789	86.83907500000000	64.717411	23.220244	29.403469	63.006382000000000	84.018322	60.674145	53.585649	13.144439000000000	56.09421700000000	83.82660200000000	80.764601	172.85241400000000	158.03040300000000	291.70890100000000	38.398084000000000	107.714386	103.198674	161.65260600000000	139.17998000000000	95.276146	107.24213700000000	97.844926	94.450127	180.497074
abca4b	ATP-binding cassette sub-family A (ABC1) member 4b	0.305	34.04293	72.049109	36.681916	51.508276	25.369749	2.7209790000000000	0.743785	2.226856	13.553820000000000	11.188938	14.127508	8.133775	2.040212	7.556705	5.424545000000000	1.036745	3.214195	12.025231	3.010933	13.022872	1.88048	1.4583620000000000	5.025673	4.928364	7.701218000000000	3.747409	2.675401	4.511267	11.13868
abca5	ATP-binding cassette sub-family A (ABC1) member 5	0.0	0.216082	0.246612	0.177689	0.8391270000000000	1.686607	0.118889	0.408265	0.102552	0.43397	0.269718	0.0	0.15215400000000000	0.0	0.0	0.046547000000000000	0.12703	0.0	5.711083	0.422207	0.0	0.0	0.0	0.313449	0.281515	0.080023	0.852765	0.17060900000000000	0.213048	0.0
abcb10	ATP-binding cassette sub-family B (MDR/TAP) member 10	2.412355	0.0	0.0	0.0	0.0	46.067190000000000	0.0	0.0	9.079505000000000	2.032212	3.260235	0.0	0.0	0.0	0.0	0.0	0.0	0.0	0.0	0.0	0.0	0.0	1.126403	1.6503880000000000	1.027644	0.0	4.0408170000000000	1.117438	0.155437	0.0
abcb11a	ATP-binding cassette sub-family B (MDR/TAP) member 11a	0.0	0.0	0.0	0.0	0.0	0.0	0.0	0.0	0.0	0.0	0.0	0.0	0.0	0.0	0.0	0.0	0.0	0.0	0.0	0.0	0.0	0.0	0.0	0.0	0.0	0.0	0.0	0.0	0.0	0.0
abcb11b	ATP-binding cassette sub-family B (MDR/TAP) member 11b	0.0	0.0	0.0	0.0	0.0	0.0	0.0	0.0	0.0	0.0	0.0	0.0	0.0	0.0	0.0	0.0	0.0	0.0	0.0	0.0	0.0	0.0	0.0	0.0	0.0	0.0	0.0	0.0	0.0	0.0
abcb4	ATP-binding cassette sub-family B (MDR/TAP) member 4	0.0	0.0	0.0	0.0	0.0	0.0	0.0	0.0	0.0	0.0	0.0	0.0	0.0	0.0	0.0	0.0	0.0	0.0	0.0	0.0	0.0	0.0	0.0	0.0	0.0	0.0	0.0	0.0	0.0	0.0
abcb5	ATP-binding cassette sub-family B (MDR/TAP) member 5	0.0	0.0	0.0	0.0	0.022803	0.104072	0.0	0.0	0.0	0.0	0.0	0.0	0.0	0.0	0.0	0.0	0.0	0.0	0.0	0.0	0.0	0.0	0.0	0.0	0.0	0.0	0.670551	0.0	0.0	0.0
abcb6a	ATP-binding cassette sub-family B (MDR/TAP) member 6a	0.0	0.0	0.0	0.0	1.991412	0.0	0.0	0.0	0.867093	0.0	0.0	0.0	0.0	0.0	0.0	0.0	0.0	2.452027	1.919217	0.0	0.0	0.0	0.0	0.0	0.0	0.0	0.0	0.0	0.233754	0.0
abcb6b	ATP-binding cassette sub-family B (MDR/TAP) member 6b	0.0	0.0	0.0	0.0	0.0	0.0	0.0	0.0	0.0	0.0	0.0	0.0	0.0	0.0	0.0	0.0	0.0	0.0	0.0	0.0	0.0	0.0	7.746938	0.0	0.0	0.0	0.0	0.0	0.0	0.0
abcb7	ATP-binding cassette sub-family B (MDR/TAP) member 7	0.0	0.0	0.0	0.0	7.942903	0.0	19.856154	1.275458	0.225112	3.5955790000000000	0.0	0.527934	0.8923980000000000	0.966214	29.544188	2.1540220000000000	0.0	12.170378	25.086578	16.268497	0.0	2.5952610000000000	11.170577	0.0	0.213327	1.033127	8.623724000000000	3.20405	5.110124	1.372907
abcb8	ATP-binding cassette sub-family B (MDR/TAP) member 8	0.0	46.080868	13.870051	0.0	3.71944	0.0	19.053826	5.835825	1.526145	10.369126	3.173693	28.99131	19.702793	1.1976	40.626335	0.977241	5.704094	18.049685	15.858546	0.806179	5.4657	14.126993	0.5969900000000000	0.578504	5.062622	39.205457	4.288575	5.78523	10.648837	0.59732
abcb9	ATP-binding cassette sub-family B (MDR/TAP) member 9	0.0	0.0	0.0	1.469409	0.439209	1.487462	0.0	0.0	0.795007	6.149751	0.0	0.0	0.0	16.766101000000000	1.977601	0.0	0.330096	3.726579	6.438653	3.063395	3.403104	0.0	0.0	0.0	1.056972	3.878749	1.182685	1.598959	0.163663	0.715284
abcc1	ATP-binding cassette sub-family C (CFTR/MRP) member 1	21.812042	16.241881	8.250918000000000	2.200572	2.808653	1.946557	0.0	3.3154730000000000	1.868263	0.7133520000000000	3.301388	3.257231	0.466759	2.434175	1.554081	0.174963	3.54181	0.964223	0.038926	1.205365	0.7377520000000000	0.27052600000000000	1.7485420000000000	3.1938150000000000	2.58622	3.812396	2.6482930000000000	7.659764	5.918113	5.194801
abcc10	ATP-binding cassette sub-family C (CFTR/MRP) member 10	0.022675	0.0	0.0	0.07529	0.07522000000000000	0.108791	0.0	0.0	0.016421	0.065375	0.0	0.06337900000000000	0.0	0.0	0.0	0.040723	0.0	0.0	0.044856	0.0	0.019759	0.0	0.0	0.041824	0.314865	0.0	0.0	0.04267	0.022374	0.0
abcc12	ATP-binding cassette sub-family C (CFTR/MRP) member 12	0.0	0.0	0.0	0.0	0.0	0.0	0.0	0.0	0.0	0.0	0.0	0.0	0.0	0.0	0.0	0.0	0.0	0.0	0.0	0.0	0.0	0.0	0.0	0.0	0.0	0.0	0.0	0.0	0.0	0.0
abcc13	ATP-binding cassette sub-family C (CFTR/MRP) member 13	0.0	0.0	0.126627	0.0	0.020704	0.0	0.0	0.0	1.4733040000000000	0.0	0.0	0.0	1.107739	0.0	0.0	0.529556	0.0	0.0	0.6531280000000000	5.619265	0.0	0.0	0.0	0.058402	0.979671	5.456124000000000	0.165249	0.7577010000000000	0.222696	0.270162
abcc2	ATP-binding cassette sub-family C (CFTR/MRP) member 2	0.0	0.0	0.0	0.0	0.0	0.0	0.0	0.0	0.0	0.0	0.0	0.0	0.0	0.0	0.0	0.0	0.0	0.0	0.0	0.0	0.0	0.0	0.0	0.0	0.0	0.0	0.0	0.0	0.0	0.0
abcc3	ATP-binding cassette sub-family C (CFTR/MRP) member 3	0.0	0.904306	0.095494	0.385452	4.164041	0.0	0.0	0.160888	0.564293	0.175674	0.128155	0.0	0.918729	0.250973	1.7634870000000000	0.275086	0.637012	0.6503140000000000	2.143145	0.0	1.519042	1.08023	0.189826	0.622659	4.286863000000000	2.519757	0.799845	0.6137640000000000	0.955718	0.8604610000000000
abcc4	ATP-binding cassette sub-family C (CFTR/MRP) member 4	0.0	0.0	0.0	0.0	0.0	4.6637880000000000	0.0	0.0	0.0	0.0	0.0	0.0	0.0	0.0	0.0	0.0	0.0	0.0	0.0	0.0	0.0	0.0	0.0	0.0	0.0	0.0	0.0	0.092492	0.877466	0.0
abcc5	ATP-binding cassette sub-family C (CFTR/MRP) member 5	0.0	0.0	9.758999	0.0	6.1127	47.961049	29.375407000000000	16.305667	2.920845	9.85348	6.676379000000000	23.199038	30.144244	29.960741	17.797883	8.298264	0.055476	0.0	0.0	7.493384000000000	5.2459690000000000	20.8216	18.477435	6.7902560000000000	6.711167	0.0	19.344341	3.3195670000000000	8.191656	4.420676
abcc6a	ATP-binding cassette sub-family C (CFTR/MRP) member 6a	0.0	0.0	0.0	0.0	0.0	0.0	0.0	0.0	0.0	0.0	0.0	0.0	0.0	0.0	0.0	0.0	0.0	0.0	0.0	0.0	0.0	0.0	0.0	0.0	0.0	0.0	0.0	0.0	0.0	0.0
abcc6b.1	ATP-binding cassette sub-family C (CFTR/MRP) member 6b tandem duplicate 1	0.0	1.091365	0.0	0.280543	0.0	0.0	0.0	0.0	0.0	0.0	0.0	0.0	0.0	0.0	0.0	0.0	0.0	0.0	0.0	0.0	0.0	0.0	0.0	0.0	0.0	0.0	0.0	0.0	0.0	0.0
abcc6b.2	ATP-binding cassette sub-family C (CFTR/MRP) member 6b tandem duplicate 2	0.0	0.0	0.0	0.0	0.0	0.0	0.0	0.0	0.0	0.0	0.0	0.0	0.0	0.0	0.0	0.0	0.0	0.0	0.0	0.0	0.0	0.0	0.0	0.0	0.0	0.0	0.0	0.0	0.0	0.0
abcc8	ATP-binding cassette sub-family C (CFTR/MRP) member 8	0.0	0.0	0.0	0.0	0.0	0.0	0.0	0.703059	0.0	0.0	0.0	0.0	0.0	0.0	0.0	0.0	0.0	0.0	0.0	0.0	0.0	0.0	0.0	0.0	0.0	0.0	0.0	0.0	0.0	0.0
abcc8b	ATP-binding cassette sub-family C (CFTR/MRP) member 8b	0.0	0.0	0.0	0.0	0.0	0.0	5.078328	11.180992	0.0	0.0	0.0	0.0	0.0	0.0	0.0	0.0	0.0	0.0	0.0	0.0	0.0	0.0	0.0	0.0	0.0	0.0	2.054575	0.0	0.0	0.0
abcc9	ATP-binding cassette sub-family C (CFTR/MRP) member 9	0.0	0.0	0.0	0.0	0.0	0.0	0.0	0.0	0.0	0.0	0.0	0.0	0.0	0.0	0.0	0.0	0.0	0.0	0.0	0.0	0.0	0.0	0.0	0.0	0.0	0.0	0.0	0.0	0.0	0.0
abcd1	ATP-binding cassette sub-family D (ALD) member 1	0.0	0.0	1.634407	0.0	0.0	0.5425400000000000	0.0	0.0	0.0	0.0	0.0	0.0	0.0	0.0	0.0	0.0	0.0	0.038918	0.0	0.0	0.0	0.0	0.0	0.0	0.47465	0.0	5.5520190000000000	1.618591	0.0	0.0
abcd2		0.0	0.0	0.0	0.0	0.043481	0.0	0.0	0.0	0.0	0.0	0.0	0.0	0.0	0.0	0.0	0.0	0.0	0.0	0.0	0.0	0.0	0.0	0.0	0.0	0.0	0.0	0.0	0.0	0.0	0.0
abcd3a	ATP-binding cassette sub-family D (ALD) member 3a	0.0	0.0	1.759652	13.02285	0.0	40.914281	4.1378580000000000	0.0	1.559405	0.0	14.484576	0.0	15.698266	13.669598	2.104041	0.0	0.0	3.610804	0.0	1.624876	0.691717	0.314096	0.0	0.0	6.849875	0.0	12.159477	3.654501	0.0	0.0
abcd3b	ATP-binding cassette sub-family D (ALD) member 3b	0.0	43.438686	6.262466000000000	11.531756	0.0	0.0	17.995663	0.0	0.0	0.0	19.249319	42.366323	0.0	0.0	10.7873	11.377969	11.35802	31.650226	0.0	0.372604	0.0	19.196423	12.633057	33.539028	0.0	15.390208	7.459805	10.660776	14.691598	16.087993
abcd4	ATP-binding cassette sub-family D (ALD) member 4	0.0	0.0	25.215692	14.075319	12.1892	71.41181300000000	0.0	11.086362	0.0	14.722854000000000	0.0	0.0	0.0	0.0	0.0	0.0	0.0	0.0	0.0	11.858811	0.0	0.0	0.0	8.092421	0.0	0.0	8.055648	5.162058	7.528549000000000	1.818458
abce1	ATP-binding cassette sub-family E (OABP) member 1	48.434745	34.746976000000000	31.013519	0.0	23.918093	17.724479000000000	37.337544	20.196787	32.176093	7.9515	34.988638	12.387307	0.0	16.420521	41.756965	12.546781	3.817458	48.880478	0.16198900000000000	39.026427000000000	22.908279	19.054483000000000	42.210058	18.834351	29.890512	30.127296	24.329967	7.5968340000000000	42.51121000000000	9.287521
abcf1	ATP-binding cassette sub-family F (GCN20) member 1	2.612315	21.560932	47.081442000000000	54.427916	41.982945	70.825547	69.191674	22.572825000000000	31.041974	25.782463	28.482619	15.268067000000000	34.147626	68.981675	43.416581	22.76306	23.531808000000000	44.729995	32.465744	32.832918	35.327745	29.621988	23.726229	24.986958000000000	34.595183	45.83790800000000	16.83555	40.62234600000000	38.90922	31.457649
abcf2a	ATP-binding cassette sub-family F (GCN20) member 2a	35.752409	47.636445	111.3573	127.406347	39.893439	70.477719	71.33078500000000	144.533469	86.600775	80.450391	65.298576	70.358082	96.500691	97.67035000000000	155.536445	8.169090000000000	26.401778000000000	111.39996300000000	64.55716000000000	144.92123000000000	51.383179	89.021314	59.01941600000000	111.291261	107.963389	86.138846	24.878603	85.503435	67.983995	24.985177
abcf2b	ATP-binding cassette sub-family F (GCN20) member 2b	0.0	0.0	9.692487	30.527504	0.0	0.0	18.639629	22.68074	0.0	0.0	17.047337	0.384933	31.027417	14.539335	0.0	0.370607	0.0	11.028122	0.0	16.253154000000000	11.872184	40.93672700000000	11.109158	0.066674	0.0	0.202807	0.844677	2.403973	0.0	10.687852
abcf3	ATP-binding cassette sub-family F (GCN20) member 3	0.0	0.0	14.537201	0.0	18.269796	18.043782	7.900255	5.94373	13.073669	10.187462	8.773089	12.518783	0.0	25.981169	16.274301	13.386325	5.55583	6.365227	8.090691	0.0	0.0	31.154354	8.348291	11.556655	9.257659	9.776305	10.3095	0.0	7.371783	9.708315
abcg1	ATP-binding cassette sub-family G (WHITE) member 1	22.191212	57.044864	75.795386	79.972891	70.614108	37.12122100000000	22.031223	37.741048	19.152074	21.984401	38.730779	32.206279000000000	23.540052	33.407263	7.765334000000000	12.904924	24.475995	30.984537	29.020927	19.764752	26.666411	35.335726	26.943671	22.183015	47.771403	28.972882	36.9661	45.372674	45.984051	42.976353
abcg2a	ATP-binding cassette sub-family G (WHITE) member 2a	0.0	0.0	0.0	0.0	0.0	0.0	0.0	0.0	9.49083	0.0	0.0	0.0	0.0	0.0	0.0	0.0	0.0	0.0	0.0	0.0	0.0	0.0	0.0	0.0	0.0	0.0	0.0	0.0	0.0	0.0
abcg2b	ATP-binding cassette sub-family G (WHITE) member 2b	0.0	0.0	0.0	0.0	0.0	0.0	0.0	0.0	0.0	0.0	0.0	0.0	0.0	0.0	0.0	0.0	0.0	0.0	0.0	0.0	0.0	0.0	0.0	0.0	0.0	0.0	5.200965	0.0	0.0	0.0
abcg2c	ATP-binding cassette sub-family G (WHITE) member 2c	0.0	0.0	7.223679	0.0	0.0	0.0	0.0	0.0	7.162334	7.456028000000000	0.0	0.0	0.0	0.0	0.343339	0.0	3.095203	0.0	7.505461	0.0	0.0	3.4454320000000000	0.0	0.0	0.0	0.0	0.0	5.186547	0.0	0.0
abcg2d	ATP-binding cassette sub-family G (WHITE) member 2d	0.0	0.0	0.0	0.0	0.0	0.0	0.0	0.0	0.0	0.0	0.0	0.0	0.0	0.0	0.0	0.0	0.0	0.0	0.0	0.0	0.0	0.0	0.0	0.0	1.968268	0.638436	1.023317	0.0	1.273874	2.307016
abcg4a	ATP-binding cassette sub-family G (WHITE) member 4a	0.0	0.0	0.0	0.0	0.0	0.0	0.0	0.0	0.0	0.0	0.0	0.0	0.0	2.819721	0.0	0.0	0.0	0.0	0.0	0.0	0.0	0.0	0.0	0.0	0.0	0.0	0.0	0.0	0.0	0.0
abcg4b	ATP-binding cassette sub-family G (WHITE) member 4b	0.0	0.0	0.0	0.0	0.0	0.0	34.502832	27.541267000000000	25.643135	5.5556840000000000	5.814649	6.390534	22.29409	28.6381	23.871614	16.049685	52.406514	30.524808000000000	11.878271	18.660076000000000	31.944526	16.078007	31.157604	48.159503	0.0	0.0	0.0	1.47092	0.0	0.0
abcg5	ATP-binding cassette sub-family G (WHITE) member 5	0.0	0.0	0.0	0.0	0.0	0.025079	0.0	0.0	0.0	0.0	0.0	0.0	0.0	0.0	0.0	0.0	0.0	0.0	0.0	0.0	0.0	0.0	0.0	0.0	0.0	0.0	0.0	0.0	0.0	0.0
abcg8	ATP-binding cassette sub-family G (WHITE) member 8	0.0	0.0	0.0	0.0	0.0	0.0	0.0	0.0	0.0	0.0	0.0	0.0	0.0	0.0	0.0	0.0	0.0	0.0	0.0	0.0	0.0	0.0	0.0	0.0	0.0	0.0	0.0	0.0	0.0	0.0
abch1	ATP-binding cassette sub-family H member 1	0.0	0.0	0.0	0.0	0.0	0.0	0.0	0.0	0.0	0.0	0.0	0.0	0.0	0.0	0.0	0.0	0.35519	0.0	0.0	0.0	0.0	0.0	0.0	0.0	0.0	0.0	0.0	0.0	0.0	0.0
abhd10a	abhydrolase domain containing 10a	0.0	0.0	0.0	0.0	0.16236	36.368029	5.645815	0.145468	0.0	0.06556000000000000	0.0	0.0	0.0	0.0	2.945183	0.0	1.064018	0.229927	0.0	1.038116	0.0	0.295767	0.0	0.0	4.901157	2.331033	0.109424	2.334605	0.0	0.0
abhd11	abhydrolase domain containing 11	0.0	9.216182	1.67885	2.200701	0.0	0.0	0.0	0.0	0.0	0.0	0.0	0.0	0.0	0.0	4.775183	0.0	15.758445000000000	0.0	0.0	9.863036	0.0	6.149869	0.0	0.0	0.0	0.0	0.0	0.0	0.0	0.0
abhd12	abhydrolase domain containing 12	1.5929	0.0	0.033418	1.23406	6.9246040000000000	0.0	0.660957	0.0	0.4961640000000000	8.152564	1.56181	4.545824	0.975992	1.1321370000000000	0.90164	3.670376	1.8448190000000000	5.058345	1.002019	3.130158	2.683943	0.84659	1.503148	0.274493	0.92315	1.33573	2.98103	2.614198	3.03822	1.285591
abhd13	abhydrolase domain containing 13	93.787668	32.662091	0.0	12.074182	0.0	0.0	0.0	5.7252410000000000	0.0	0.0	0.0	0.0	0.0	0.0	9.339025	6.736523000000000	0.0	0.0	21.735744	0.0	0.0	22.565604	2.119784	12.545621	0.0	8.771679000000000	0.0	4.215751	0.0	4.488347
abhd14a	abhydrolase domain containing 14A	0.0	1.138202	16.867516000000000	0.725619	11.159386	0.0	12.591394	2.018101	1.590672	9.35737	13.820395	0.35193800000000000	15.548831	0.0	1.332216	26.587589	6.050911	7.582262000000000	27.398134	2.957378	10.202103	7.943167	8.269631	18.062947	5.261485	3.527854	5.79321	4.279024	1.084427	16.770416
abhd14b	abhydrolase domain containing 14B	0.0	0.0	0.0	0.0	0.0	0.0	0.0	0.0	0.0	0.0	0.0	0.0	0.0	0.0	0.0	0.0	0.0	0.0	0.0	0.0	0.0	0.0	0.0	0.0	0.0	0.0	0.0	0.0	0.0	0.0
abhd15a	abhydrolase domain containing 15a	0.0	0.0	0.0	0.0	0.0	0.0	0.0	0.0	0.0	0.0	0.0	0.0	0.0	0.0	0.0	0.0	0.0	0.0	0.0	0.0	0.0	0.0	0.079635	0.0	0.0	0.0	0.0	0.0	0.0	0.0
abhd16a	abhydrolase domain containing 16A	40.648936	1.5512290000000000	26.691851	35.754717	41.192243	0.0	19.503247	0.0	3.19113	16.868919	18.202536	0.0	0.294888	13.889416	32.210961	1.041629	25.379946	25.06428	52.556857	6.748925	23.909551	10.800963	25.786765	22.293769	16.800746	31.423604	19.491016	21.857629	20.071506	36.502827
abhd17aa	abhydrolase domain containing 17Aa	0.0	0.0	0.0	0.0	0.0	0.0	0.0	0.0	0.0	0.0	0.0	0.0	0.0	16.289067000000000	0.0	0.0	0.0	0.0	0.0	0.0	0.0	0.0	0.0	0.0	0.0	0.0	0.0	0.0	1.829603	0.0
abhd17ab	abhydrolase domain containing 17Ab	0.0	2.284455	0.0	0.0	0.4819	1.562149	0.470607	1.557655	0.0	0.079436	0.405158	0.0	0.0	0.447345	3.448372	0.0	0.0	0.0	0.0	0.0	0.062355	0.0	0.0	0.466675	1.675227	0.091538	0.037332	0.0	0.184456	0.6305270000000000
abhd17b	abhydrolase domain containing 17B	2.352293	0.0	5.6836730000000000	0.0	0.0	0.0	0.0	0.0	0.0	0.0	0.0	0.0	0.0	0.0	0.0	0.0	0.0	0.0	0.676604	0.0	0.0	0.0	0.0	0.0	0.0	0.0	0.0	1.769377	0.291376	0.0
abhd17c	abhydrolase domain containing 17C	0.0	0.0	8.387975	0.0	3.422337	2.162931	9.928727	2.842027	7.134205000000000	14.309074000000000	0.20169	11.26716	0.0	5.072835	3.571464	7.803555	4.845943	1.298844	9.147937	6.513347	0.27923400000000000	6.55731	2.972414	0.0	3.981237	2.4953230000000000	13.42115	4.80167	0.262817	2.190468
abhd18	abhydrolase domain containing 18	0.0	0.0	0.0	4.674815	0.0	0.0	0.0	5.405224	3.055968	0.4115720000000000	0.0	0.0	0.0	0.536607	1.416058	0.0	0.0	0.0	4.947661	12.565608	0.0	0.0	0.456063	0.0	0.0	0.094102	0.0	0.567226	0.177522	0.0
abhd2a	abhydrolase domain containing 2a	0.0	0.0	0.0	14.126844000000000	0.0	42.432735	34.69382100000000	34.847162000000000	5.83199	29.507359	0.0	1.112375	33.199469	23.9831	40.154528000000000	13.0727	48.897288	15.527608	24.687361000000000	91.541651	0.662428	52.402137	23.902616000000000	25.390142	12.299779	0.0	6.0724460000000000	11.719849	36.220971	22.496780000000000
abhd2b	abhydrolase domain containing 2b	0.0	0.0	0.0	0.0	0.0	0.0	0.0	0.0	0.0	0.0	8.185564	0.0	0.0	0.0	0.0	0.0	0.07109800000000000	0.0	0.0	0.0	0.0	0.0	0.0	0.0	0.0	0.0	1.629211	0.0	0.0	0.0
abhd3	abhydrolase domain containing 3	0.0	7.135646	2.222524	0.0	0.03631	0.0	3.443359	0.196143	0.0	0.0	0.0	0.0	1.035679	0.7898690000000000	0.0	2.112436	1.785381	0.0	0.0	0.0	0.0	0.0	0.0	0.0	0.0	1.590809	0.132551	0.0	0.0	0.047815
abhd4	abhydrolase domain containing 4	0.0	0.0	14.682236000000000	7.741331	8.229932000000000	0.0	11.609674	0.0	13.497565	15.045622	2.24326	13.924997	20.196606	8.308616	0.266312	4.060721	0.0	19.692187	7.925287	7.582852000000000	6.304201	34.857382	9.919255	8.631768	1.883656	15.12291	11.002469	23.271155	10.669667	7.420343000000000
abhd5b		0.0	0.0	0.0	0.0	0.0	0.0	0.0	0.0	0.0	0.0	0.0	0.0	0.0	0.0	0.0	0.0	0.0	0.0	0.0	0.0	0.0	0.0	0.0	0.0	0.0	0.0	0.0	0.0	0.0	0.0
abhd6a	abhydrolase domain containing 6a	0.0	0.0	0.0	0.0	0.0	0.0	0.0	0.0	0.0	0.0	0.0	0.0	0.0	0.0	0.0	0.0	0.0	0.0	0.0	0.0	0.0	0.0	0.0	0.0	0.0	0.0	0.0	0.0	0.0	1.14637
abhd6b	abhydrolase domain containing 6b	0.0	0.0	0.0	0.0	0.0	0.0	0.0	0.0	0.0	0.0	0.0	0.0	0.0	0.0	0.0	0.0	0.0	0.0	0.0	0.0	0.0	0.0	0.0	0.0	0.0	0.0	0.0	0.0	0.0	0.0
abhd8a	abhydrolase domain containing 8a	0.0	0.0	0.0	0.0	5.078074	0.0	0.0	0.0	0.0	0.0	0.0	0.0	0.0	0.0	0.0	0.0	0.0	0.0	0.0	0.0	0.0	0.0	0.0	0.0	0.0	0.0	0.0	0.0	0.0	0.0
abhd8b	abhydrolase domain containing 8b	0.0	0.0	11.952615	24.501308	14.654209	12.20812	4.58276	6.279225	6.462056	15.495284	2.8364990000000000	1.066426	0.134911	0.0	3.164911	6.5050360000000000	1.797409	23.195572	0.0	11.674731	9.215651	5.404122	6.8559900000000000	9.284914	0.0	2.969471	3.791254	17.89849	1.381483	0.573105
abi1a	abl-interactor 1a	0.0	0.054468	10.230493	0.0	0.0	0.049158	0.0	16.909166	0.1863	13.228719	0.0	10.528966	0.0	1.179188	2.588595	0.375965	0.0	0.582436	1.135108	0.38776	5.193221	22.082298	0.008314	16.594433	4.485419	6.7562420000000000	8.793609	14.495156	4.979209	5.494697
abi1b	abl-interactor 1b	0.0	0.062256000000000000	0.0	0.0	0.0	0.4774350000000000	0.0	0.0	0.0	0.0	0.0	0.0	0.0	0.0	0.0	0.0	0.0	0.0	0.0	12.613694	0.0	0.0	0.0	0.0	0.0	0.0	2.689772	0.489633	0.0	0.0
abi2a	abl-interactor 2a	48.709567	37.723917	23.463726	27.703707	5.782956	3.832451	0.429401	0.0	8.649593000000000	7.412364000000000	6.269415	14.393658000000000	25.080414	9.810917	6.729841	1.348708	1.789675	27.805233	22.376098	16.155238	0.523354	19.974471000000000	17.096215	4.240658	10.75759	16.574854000000000	2.933491	10.200498	21.757087	0.8294860000000000
abi2b	abl-interactor 2b	44.633079	0.0	0.284432	23.345716	2.003105	55.31636500000000	17.680619	0.6002690000000000	0.0	0.0	15.624572	0.0	31.592842	0.0	11.978675	0.0	0.215997	2.634726	22.707846	4.547768	0.6743860000000000	26.417601	0.379682	0.0	1.665413	17.381199000000000	4.7478	4.75667	0.0	11.128809
abi3a	ABI family member 3a	0.76336	0.0	0.0	0.0	0.0	0.0	1.382825	0.0	0.0	0.0	0.0	0.0	0.0	0.0	0.0	0.0	0.0	0.0	0.0	0.0	0.0	0.0	0.0	0.0	0.0	0.0	0.0	0.0	0.0	0.0
abi3b	ABI family member 3b	0.0	0.0	0.0	0.0	0.0	0.0	0.0	0.0	0.0	0.0	0.0	0.0	0.0	0.0	0.0	0.0	0.0	0.0	0.0	0.0	0.0	0.0	0.0	0.0	0.0	0.0	0.0	0.0	0.0	0.0
abi3bpa		0.0	0.0	0.0	0.0	0.0	0.0	0.0	0.0	0.0	0.0	0.0	0.0	2.192339	0.0	0.0	0.0	0.0	0.0	0.0	0.0	0.0	0.0	0.0	0.0	0.0	0.0	0.0	0.0	0.0	0.0
abi3bpb	ABI family member 3 (NESH) binding protein b	0.0	0.0	0.0	0.0	0.0	0.0	0.0	0.0	0.0	0.0	0.0	0.0	0.0	0.0	0.0	0.0	0.0	0.0	0.0	0.0	0.0	0.0	0.0	0.0	0.0	0.0	0.0	0.0	0.0	0.0
abl1	c-abl oncogene 1 non-receptor tyrosine kinase	0.0	0.0	0.0	0.0	0.0	0.0	0.0	0.0	0.0	0.0	0.0	0.0	0.0	0.0	0.0	0.0	0.0	0.0	0.0	0.0	0.0	0.0	0.0	0.0	0.0	0.0	0.0	0.0	0.0	0.0
abl2	c-abl oncogene 2 non-receptor tyrosine kinase	0.0	0.0	2.538832	0.0	0.0	0.0	0.0	0.129491	0.474491	0.0	0.435954	0.0	0.0	0.0	0.085333	0.105558	0.0	0.0	0.0	0.0	0.14247200000000000	0.0	0.0	0.431208	0.277069	0.033419	0.4035510000000000	0.094538	0.207535	0.626896
ablim1a	actin binding LIM protein 1a	0.0	0.0	0.0	0.0	0.0	0.0	29.374751	15.428016	10.461137	3.057023	23.451527	11.804659	3.240181	23.283649	21.847398	9.835127	9.431268	0.0	0.0	2.396139	1.783655	3.267217	2.506829	4.348559	0.0	0.0	0.0	0.0	0.167205	0.0
ablim1b	actin binding LIM protein 1b	0.0	0.0	0.0	0.0	0.0	0.0	0.8405790000000000	1.23368	1.58524	0.105017	0.0	1.484721	1.624291	0.0	2.71001	0.269859	0.270069	0.0	0.0	3.47815	0.0	0.0	0.424649	3.3851400000000000	0.967906	0.051874	1.765416	0.5621550000000000	1.3443310000000000	0.198469
ablim2	actin binding LIM protein family member 2	0.0	0.0	0.144448	0.793673	0.836952	0.0	0.196953	0.0	0.017615000000000000	0.0	0.0	0.0	0.0	0.0	0.0	4.252435	0.0	0.0	0.0	0.0	0.0	0.0	0.0	0.0	0.295592	4.259625	1.161676	0.228897	0.0	4.579053
ablim3	actin binding LIM protein family member 3	0.0	0.0	11.225065	7.594672000000000	9.056685000000000	0.0	5.78676	9.490348	18.146827	15.186769	8.761721000000000	9.530459000000000	6.8651030000000000	11.495444	20.161141	11.885241	7.668292000000000	7.745008	14.620296	5.808578000000000	15.901247000000000	11.454819	16.530741	19.687669	6.016289	0.773572	10.234144	3.4953580000000000	11.970217000000000	4.685375
abo	ABO blood group (transferase A alpha 1-3-N-acetylgalactosaminyltransferase; transferase B alpha 1-3-galactosyltransferase)	0.0	0.0	0.0	0.0	0.0	0.0	0.0	0.0	0.0	0.0	0.0	0.0	0.0	0.0	0.0	0.0	0.0	0.0	0.0	0.0	0.0	0.0	0.0	0.0	0.0	0.0	0.0	0.0	0.0	0.0
abr	ABR activator of RhoGEF and GTPase	0.0	0.0	0.0	0.0	0.0	0.0	0.0	0.0	0.0	0.0	0.0	0.0	0.0	0.0	0.0	0.0	0.0	0.0	0.0	0.0	0.0	0.0	0.0	0.0	0.0	0.0	0.0	0.0	0.0	0.0
ABR (1 of many)		0.0	0.0	0.0	0.0	0.853082	0.0	0.91879	11.288463	0.0	0.0	0.0	0.0	0.0	0.0	0.0	0.0	0.0	0.0	0.0	0.0	0.0	0.0	0.0	0.0	0.0	0.0	0.0	0.0	0.0	0.0
abraa	actin binding Rho activating protein a	0.0	0.0	0.0	0.0	0.0	0.0	0.0	0.0	0.0	0.0	0.0	0.0	0.0	0.0	0.0	0.0	0.0	0.0	0.0	0.0	0.0	0.0	0.0	0.0	0.0	0.0	0.0	0.0	0.0	0.0
abrab	actin binding Rho activating protein b	0.0	0.0	0.007089	0.0	0.0	0.0	0.0	0.0	0.0	2.435832	0.0	0.0034660000000000000	0.0	0.0	0.071484	0.0	0.0	0.0	0.099492	0.016157000000000000	0.0	0.0	0.0	0.0	0.055522	0.0	0.0	0.0	0.0	0.0
abracl	ABRA C-terminal like	0.0	0.0	0.0	0.0	6.823737	0.0	0.0	0.0	0.0	0.0	0.0	0.0	0.317922	0.0	0.0	0.0	2.805428	1.340368	0.0	3.200224	2.755896	2.130758	0.0	0.0	19.893419	35.104606	15.92322	32.938097	16.15475	36.863947000000000
abraxas1	abraxas 1 BRCA1 A complex subunit	17.083086000000000	0.0	0.0	0.08917	5.25044	0.0	0.0	0.458428	0.356304	0.0	0.0	0.66706	0.4275350000000000	0.0	0.254992	0.0	7.458689	0.642948	0.0	0.0	0.0	0.0	0.550666	0.0	0.0	0.0	4.798721	0.0	0.0	0.553723
abraxas2	abraxas 2 BRISC complex subunit	0.0	0.0	0.0	0.036667	3.070041	0.0	0.0	0.0	0.0	0.0	0.0	3.841913	0.0	0.0	3.76577	0.330049	0.0	0.0	0.0	12.780871	0.0	7.234748	0.0	0.0	0.0	0.0	0.7118260000000000	0.0	5.984829	0.0
abt1	activator of basal transcription 1	53.027636	0.0	0.0	0.0	0.0	0.0	3.07464	0.0	7.75552	7.310002000000000	0.864376	0.0	0.0	9.58127	7.1264060000000000	12.00685	0.0	0.0	0.0	23.889308	0.0	5.8169820000000000	0.0	34.48067	0.0	0.0	0.0	3.849588	6.930681	6.267064
abtb1	ankyrin repeat and BTB (POZ) domain containing 1	0.0	0.0	0.115046	11.785683	0.03249	0.576792	0.0	1.401454	0.0	1.382482	0.0	0.307842	0.0	5.696046	0.363317	3.556556	0.700658	1.987644	0.153996	0.0	2.067539	0.0	0.0	16.655134	1.7494490000000000	0.0	3.808697	0.640767	3.437926	5.397586
abtb2a	ankyrin repeat and BTB (POZ) domain containing 2a	0.0	0.0	0.0	2.884267	0.0	0.0	0.0	0.0	0.0	0.0	0.0	0.0	0.0	0.0	0.0	0.0	0.906728	0.0	0.0	0.0	0.0	0.0	0.0	0.0	0.0	0.0	0.0	0.0	0.0	0.0
abtb2b	ankyrin repeat and BTB (POZ) domain containing 2b	0.0	0.0	0.0	0.0	0.0	0.0	0.0	0.0	0.0	0.0	0.0	0.0	0.0	0.0	0.0	0.0	0.0	0.0	0.0	0.0	0.0	0.0	0.0	0.0	0.0	0.0	0.0	0.0	0.0	0.037564
acaa1	acetyl-CoA acyltransferase 1	0.0	0.0	0.0	0.0	10.850161	0.0	0.0	0.0	8.465534	0.0	0.0	0.0	0.0	0.0	0.0	0.0	0.0	0.0	0.0	0.0	0.0	0.0	11.116775	0.0	10.133495	9.986357	4.970663	0.0	0.0	0.0
acaa2	acetyl-CoA acyltransferase 2	26.091466	9.309208	10.80915	7.091342	6.819887	4.374728	21.729551	0.0	28.739621000000000	9.287051	4.113104	45.551669	21.972668	35.41585900000000	20.953569	17.082720000000000	44.183475	49.99683	10.095613	43.884511	17.638653	10.911071000000000	31.772642	13.236192	65.903869	48.769923	48.470295	15.073881	41.683017	15.386021
acaca	acetyl-CoA carboxylase alpha	1.941508	7.899249	6.840861	2.650759	3.129204	0.0	0.0	1.18785	2.1565	6.8975980000000000	0.641838	1.639953	0.498083	0.0	2.562422	3.0196	13.646019	3.589267	0.947599	2.626877	10.551027	6.992998000000000	0.733485	0.518031	0.765245	2.421575	1.378796	1.273749	3.278462	3.069803
acacb	acetyl-CoA carboxylase beta	0.0	0.0	0.0	0.0	0.0	0.0	0.0	0.0	0.0	0.0	0.0	0.0	0.0	0.0	0.0	0.0	0.0	0.0	0.0	0.0	0.0	0.0	0.675301	0.0	0.0	0.0	0.753039	0.0	0.7653810000000000	0.0
acad11	acyl-CoA dehydrogenase family member 11	0.0	0.0	0.0	0.0	0.0	0.0	0.0	0.0	0.0	0.0	0.0	0.0	0.0	0.0	0.0	0.0	0.0	0.0	0.0	0.0	0.0	0.0	0.0	0.0	0.0	0.0	0.0	0.0	0.0	0.0
acad8	acyl-CoA dehydrogenase family member 8	0.0	0.0	0.0	9.707276	11.072693	0.570581	0.0	2.3149990000000000	6.9581620000000000	3.968264	17.197886000000000	17.642077	23.560114	0.244879	12.573417	12.283263000000000	3.653414	0.0	7.269546000000000	0.0	29.731149	13.675458	18.523888	27.571949	6.3975480000000000	20.25916	11.462078	39.076383	14.063757	8.029347
acad9	acyl-CoA dehydrogenase family member 9	0.0	0.0	5.845688	0.0	2.468006	0.035315	1.848011	0.0	0.0	0.0	0.0	0.0	0.0	0.0	0.0	8.593923	7.515197	0.0	0.0	16.92089	0.0	0.0	0.0	8.729721000000000	0.0	0.0	10.619761	4.459865	9.336082	0.0
acadl	acyl-CoA dehydrogenase long chain	20.461106	0.0	0.0	6.449761	4.971492	0.0	0.0	7.594779000000000	7.718151	0.0	0.0	13.380425	0.0	6.981797	15.368995000000000	3.792492	36.186939	0.5089230000000000	11.653194	0.0	0.0	1.837054	4.6625830000000000	17.116711	7.01797	26.426396	14.280127000000000	9.873547	7.4843900000000000	13.31145
acadm	acyl-CoA dehydrogenase medium chain	38.01683800000000	32.987616000000000	37.402216000000000	9.135382000000000	56.28217100000000	9.506722	35.738129	34.675152000000000	73.51129700000000	34.592653000000000	59.88278700000000	16.569151	59.074222	58.56429600000000	41.839145	71.053481	59.075727	16.261551	49.19692	9.440198	18.318182000000000	21.842962	25.238258	20.739425	32.915233	56.89561900000000	36.081317	73.507554	46.705007	16.791146000000000
acads	acyl-CoA dehydrogenase short chain	0.0	0.0	5.207007	0.0	0.0	0.0	0.0	0.0	0.0	0.522778	0.0	0.0	11.995268	0.0	0.0	0.0	11.187681	0.0	10.082084	0.0	0.0	0.0	6.31893	0.0	7.822424000000000	0.0	4.934293	0.198952	0.457885	0.5589390000000000
acadsb	acyl-CoA dehydrogenase short/branched chain	0.0	13.177352	0.0	0.235606	0.29033400000000000	4.102615	0.451026	4.585295	2.099697	2.49883	9.353983	8.542033	0.066424	3.901799	2.808114	3.964867	0.255291	4.595853	0.5049780000000000	9.174247	0.094277	10.091803	2.162198	10.135802	10.079363	4.35538	8.131640000000000	7.565463	0.60136	2.8792560000000000
acadvl	acyl-CoA dehydrogenase very long chain	0.0	0.0	28.314161	25.621585000000000	1.067396	0.0	0.098385	0.7605810000000000	5.486003	0.602414	3.7031	0.7495540000000000	6.657783	30.197005	1.1790770000000000	0.7692400000000000	20.398376000000000	33.992002	6.451956	0.7865300000000000	1.844669	3.709727	0.438479	0.0	3.2362740000000000	0.0	22.889092	18.841936000000000	18.160265	9.526565
acana	aggrecan a	0.0	0.0	0.333635	0.0	0.0	0.0	0.0	0.0	0.0	0.0	0.0	0.0	0.0	0.0	0.0	0.0	0.0	1.035759	0.111657	0.0	0.0	0.0	0.0	0.0	0.0	0.0	0.0	0.0	0.0	0.0
acanb	aggrecan b	0.0	0.0	0.0	0.0	0.0	0.0	0.0	0.0	0.0	0.0	0.0	0.0	0.0	0.0	0.0	0.0	0.0	0.0	0.0	0.0	0.0	0.0	0.0	0.0	0.0	0.0	0.0	0.0	0.0	0.0
acap1	ArfGAP with coiled-coil ankyrin repeat and PH domains 1	0.0	0.0	0.0	0.0	0.0	0.0	0.0	0.0	0.0	0.0	0.0	0.0	0.0	0.0	0.0	0.0	0.0	0.209262	0.0	0.0	0.0	0.0	0.0	0.0	0.0	0.0	0.0	0.0	0.0	0.0
acap2	ArfGAP with coiled-coil ankyrin repeat and PH domains 2	0.0	0.0	0.0	0.888151	0.0	0.0	4.221727	0.0	0.037547	6.750297	0.0	0.0	9.518607	0.0	0.140551	0.0	4.412057	0.0	0.0	0.0	0.788009	2.541294	6.252626	0.0	0.0	0.0	0.5909760000000000	0.0	2.795143	0.081926
acap3a	ArfGAP with coiled-coil ankyrin repeat and PH domains 3a	0.0	2.147341	0.659346	0.0	7.2983830000000000	0.0	0.0	3.657642	0.68452	0.0	0.429836	0.0	0.0	0.0	0.317094	0.0	0.0	0.0	0.096836	0.0	0.361721	0.624302	0.076997	0.475192	0.0	0.974799	0.0	0.121899	0.212514	4.847507
acap3b	ArfGAP with coiled-coil ankyrin repeat and PH domains 3b	0.0	0.0	0.0	10.470386	0.0	0.0	0.4516440000000000	0.0	0.340387	0.040608	0.0	0.0	0.071268	0.0	0.0	0.927034	0.0	0.0	0.235452	0.0	0.0	0.485167	0.0	0.0	0.0	0.0	2.173788	0.713046	0.5301680000000000	1.460507
acat1	acetyl-CoA acetyltransferase 1	50.904988	0.0	12.663491	23.659236	19.916732	65.15973000000000	39.89723	17.211898	27.150653	24.704024	20.998321	16.643761000000000	32.25298	51.89906	42.0794	23.311637	8.866609	20.869841	46.060659	20.866476	23.416822	36.450653	21.902196	26.921159000000000	38.896697	69.275578	33.233025	34.626367	45.711474	30.660241
acat2	acetyl-CoA acetyltransferase 2	2.511672	0.0	23.113587	0.0	11.371093	0.0	16.555640000000000	11.053001	18.942427	36.028662	0.0	0.0	13.615844	18.879883	13.44338	20.0061	13.331109	12.493821	21.007997	22.625507	20.343468	0.0	11.236418	20.869157	12.888989	7.753408	6.204739	5.8707700000000000	5.080189	6.2398
acbd3	acyl-Coenzyme A binding domain containing 3	1.547712	26.212207	0.353247	0.439781	0.8177260000000000	0.765838	0.0	0.302927	0.894206	0.281609	0.260787	11.423642	0.230804	1.103059	0.590192	0.343339	0.35130500000000000	0.104497	0.0	0.0	0.481953	1.614584	2.091372	4.708846	2.744354	0.594859	5.946921	5.725455	1.860992	1.809544
acbd4	acyl-CoA binding domain containing 4	0.0	0.0	0.0	6.765431	9.210208	0.0	0.0	0.0	0.0	0.0	0.0	0.0	0.0	0.0	0.0	0.0	0.0	0.0	0.0	0.0	0.0	0.0	0.0	0.0	0.0	0.0	0.0	4.192226	0.0	0.104916
acbd5a	acyl-CoA binding domain containing 5a	0.0	3.390343	0.9935220000000000	10.47094	9.771083	1.079932	10.159189	17.920123	25.431492	60.82840700000000	6.719632000000000	0.0	0.0	38.011310000000000	27.297926	5.405531000000000	31.620696	41.561110000000000	63.817376	18.216762000000000	31.507620000000000	46.045737	11.930383	19.689766	19.379036	58.501079	37.969898	42.370344	38.47149700000000	30.718697
acbd5b	acyl-CoA binding domain containing 5b	0.0	18.393523	12.413364	17.100816000000000	29.580791	0.0	56.448964	23.670317	4.303101	47.709148	64.561322	36.601784	0.662263	6.510945	10.097482	7.122892	17.130643	40.700118	0.0	39.702269	26.517698	16.527657	20.803962	29.572696	22.170057	33.453637	20.076824	42.86174000000000	36.687702	24.618739
acbd6	acyl-CoA binding domain containing 6	1.429446	0.0	28.66899	0.022116	1.908672	0.203176	1.001107	1.405039	0.0	13.325682	16.146854	8.139008	0.0	1.689059	0.329336	1.491592	0.0	5.878322	0.993875	0.0	0.581846	0.14058800000000000	11.66737	33.833432	0.4920060000000000	0.0	1.152082	1.4352120000000000	0.736012	2.7296240000000000
acbd7	acyl-CoA binding domain containing 7	57.45653600000000	57.267577	97.012201	80.08051200000000	159.74758300000000	67.730584	7.925972	0.0	0.0	8.666201	52.605222	14.736883	19.114025	0.0	0.0	37.132448	5.10888	0.0	16.41508	16.751906000000000	0.0	8.480183	15.707716	7.259420000000000	6.181978	19.621483000000000	12.809837000000000	7.045472	25.427581	29.085204000000000
accs	1-aminocyclopropane-1-carboxylate synthase homolog (Arabidopsis)(non-functional)	0.0	0.420032	0.0	0.0	1.869704	0.0	0.0	0.0	0.0	1.144508	0.0	0.0	0.0	0.617942	0.0	0.0	0.0	0.0	0.0	1.574043	11.040957	1.082003	0.0	0.0	0.0	0.0	1.413442	0.108827	0.0	0.0
acd	ACD shelterin complex subunit and telomerase recruitment factor	0.0	0.0	0.0	0.0	0.0	0.0	0.0	0.0	1.817668	2.425579	0.0	0.0	0.0	0.0	0.0	0.0	0.0	0.0	0.0	0.0	0.0	0.0	0.0	0.0	0.0	0.0	9.968447	0.0	0.0	0.0
ace	angiotensin I converting enzyme (peptidyl-dipeptidase A) 1	0.0	0.027837	0.0	0.0	0.0	0.0	0.0	0.0	0.0	0.0	0.0	0.0	0.0	0.0	0.0	0.0	0.0	0.0	0.0	0.0	0.0	0.0	0.0	0.0	0.0	0.0	0.0	0.0	0.0	0.0
ace2	angiotensin I converting enzyme 2	0.0	0.0	0.0	0.0	0.0	0.073931	0.0	0.0	0.0	0.0	0.0	0.0	0.0	0.0	0.0	0.0	0.0	0.0	0.0	0.0	0.0	0.0	0.0	0.0	0.0	0.0	0.0	0.0	0.0	0.0
acer1	alkaline ceramidase 1	0.0	0.0	0.0	0.0	0.0	0.0	0.0	0.0	8.698062	0.0	0.0	0.0	0.0	0.0	6.553120000000000	11.697524000000000	0.0	0.0	0.0	0.0	0.0	0.0	0.0	0.0	0.0	0.0	0.0	15.224972	2.358874	0.0
acer2	alkaline ceramidase 2	0.0	0.0	0.0	0.0	0.0	0.0	0.868376	5.592862	0.0	1.321744	0.0	0.0	0.0	0.0	0.0	0.0	0.0	0.0	0.0	0.0	0.0	0.0	0.0	3.093759	0.0	0.0	0.925985	1.021	1.034241	0.0
acer3	alkaline ceramidase 3	0.0	5.155495000000000	0.236082	0.377614	0.158708	0.0	0.0	0.0	5.861499	0.0	4.420082	0.0	0.0	0.0	1.091122	5.9345300000000000	0.0	0.0	0.0	0.0	0.0	0.0	0.0	0.0	0.0	0.0	0.219261	3.566746	0.0	9.930582
ache	acetylcholinesterase	0.0	0.0	11.644016	6.15763	0.056431	24.62816	0.0	3.182372	0.0	2.343006	0.054659000000000000	0.0	0.0	0.042663	3.207116	0.393594	12.687021	0.0	0.0	2.271085	0.279743	0.334985	0.0	0.0	4.2054	0.0	3.503732	3.985982	0.189138	0.0
acin1a	apoptotic chromatin condensation inducer 1a	2.961681	4.998225	6.261701	7.179624	1.794644	8.54464	16.389716	8.4755	2.178657	3.687956	4.64021	3.896665	6.0583480000000000	5.248736	9.427957000000000	4.700109000000000	9.092245	5.69577	1.500984	0.084712	0.490935	3.684875	1.9913600000000000	1.689617	11.055297	10.649638000000000	11.156711	7.832189	5.2877530000000000	9.005709
acin1b	apoptotic chromatin condensation inducer 1b	1.34472	1.005335	1.958656	9.441431	13.192917	0.034429	9.883032	12.856629000000000	5.219624	9.289477	1.615108	0.025739	21.903597	8.730475	9.089444	5.949575	4.0124580000000000	17.812844000000000	12.314504	18.394966	23.210382	6.8291270000000000	2.384914	0.333646	5.474949	4.288421	11.714585000000000	2.769539	8.037521	7.655278
ACKR2		0.0	0.0	0.0	0.0	0.0	0.0	0.0	0.0	0.0	0.0	0.0	0.0	0.0	0.0	0.0	0.0	0.0	0.0	0.0	0.0	0.0	0.0	0.0	0.0	0.0	0.0	0.0	0.0	0.0	0.0
ackr3a	atypical chemokine receptor 3a	0.0	0.0	0.0	0.0	0.0	0.0	0.0	0.0	0.0	0.0	0.0	0.0	0.0	0.0	0.0	0.0	0.0	0.0	0.0	0.0	0.0	0.0	0.0	0.0	0.0	0.0	0.0	0.0	0.0	0.0
ackr3b	atypical chemokine receptor 3b	0.0	0.0	0.0	0.0	0.0	0.0	0.0	0.0	0.0	0.0	0.0	0.0	0.0	0.0	0.0	0.0	0.0	0.0	0.0	0.0	0.0	0.0	0.0	0.0	0.0	0.0	0.0	0.0	0.0	0.0
ackr4a	atypical chemokine receptor 4a	0.0	0.0	0.0	0.0	0.0	0.0	0.0	0.0	0.0	0.0	0.0	0.0	0.0	0.0	0.0	0.0	0.0	0.0	0.0	0.0	0.0	0.0	0.0	0.0	0.0	0.0	0.0	0.0	0.0	0.0
ackr4b	atypical chemokine receptor 4b	0.0	0.0	0.0	0.0	0.0	0.0	0.225111	0.0	0.0	0.0	0.0	0.0	0.0	0.0	0.0	0.0	0.0	0.0	0.0	0.0	0.0	0.0	0.0	0.0	0.0	0.0	0.0	0.0	0.0	0.0
aclya	ATP citrate lyase a	0.0	0.0	0.0	0.02261	12.625740000000000	0.0	0.0	6.628199	0.6690010000000000	4.177433000000000	0.439874	0.396503	16.450744	0.0	9.717208	2.314737	0.008138	0.0	0.250827	2.3914870000000000	12.184729	0.740516	14.167906	2.233436	8.658834000000000	4.553802000000000	2.819861	1.085395	0.232456	3.8692590000000000
aclyb	ATP citrate lyase b	0.0	3.284451	1.94841	2.496911	6.416802	0.0	0.0	0.0	0.0	0.0	0.0	0.0	0.0	0.0	0.0	0.679608	0.0	0.0	0.0	0.6102850000000000	0.0	0.0	0.369001	0.0	0.173526	0.0	1.763659	0.388233	0.649112	1.098033
acmsd	aminocarboxymuconate semialdehyde decarboxylase	0.0	0.0	0.0	0.0	0.0	0.0	0.0	0.0	0.0	0.0	0.0	0.0	0.0	0.0	0.0	0.0	0.0	0.0	0.0	0.0	0.0	0.0	0.0	0.0	0.0	0.0	0.0	0.0	0.0	0.0
aco1	aconitase 1 soluble	0.0	0.0	0.0	5.488716	0.0	0.0	0.0	0.0	0.0	0.0	6.123716	0.0	0.0	4.519072	5.940733	0.0	0.0	0.0	0.0	0.0	0.0	0.0	9.077461	0.0	0.0	0.604884	0.324253	0.0	0.0	0.0
aco2	aconitase 2 mitochondrial	70.138704	49.464169	15.56633	32.140723	1.277391	199.950743	135.21238200000000	49.242667	66.351648	67.420949	65.503709	88.773055	81.002243	81.211175	104.79256	41.247221	10.389145	5.676581	2.815495	18.969631	3.920247	13.674011000000000	4.94781	1.894138	71.141797	93.373061	96.935448	50.995835	99.287539	59.774815
acod1	aconitate decarboxylase 1	0.0	0.0	0.0	0.0	0.0	0.0	0.0	1.251247	0.049286	0.0	0.0	0.0	0.0	0.0	0.0	0.0	0.0	0.0	0.0	0.290405	0.0	0.0	0.0	0.0	0.0	0.0	0.0	0.0	0.0	0.0
acot11a	acyl-CoA thioesterase 11a	0.0	0.0	0.0	0.0	0.0	0.0	0.0	0.0	0.0	0.0	0.0	0.0	0.0	0.0	0.0	0.0	0.0	0.0	0.0	0.0	0.0	0.0	0.0	0.0	0.0	0.0	0.0	0.0	0.0	0.0
acot11b	acyl-CoA thioesterase 11b	0.0	0.0	0.0	0.0	0.0	0.0	0.0	0.0	0.0	0.0	0.0	0.0	0.0	0.0	0.0	0.0	0.0	0.0	0.0	0.0	0.0	0.0	0.0	0.0	0.0	0.0	0.0	0.0	0.0	0.0
ACOT12		0.0	0.0	0.44088	0.175871	0.0	0.4046	0.224183	1.256743	0.268079	2.1555470000000000	0.0	1.400355	0.0	0.0	0.130777	0.217725	0.0	0.271883	0.0	3.5510050000000000	0.78838	0.159751	1.816637	0.0	0.246263	0.0	0.0	2.426904	0.277024	0.0
acot13	acyl-CoA thioesterase 13	0.0	0.0	5.117885	8.398386	0.0	6.194185	2.4921990000000000	11.468474	10.640668	8.745259000000000	15.60426	7.441704	13.030513	5.864452	9.227741	5.815243	10.051008	26.704169	7.909221	8.175924	17.425919	3.280118	9.259357	14.102223	9.058961	4.093426	8.707967	13.827316	8.900213000000000	10.956159
acot14	acyl-CoA thioesterase 14	0.0	0.0	0.0	0.0	0.0	0.0	0.0	0.0	0.0	0.0	0.0	0.0	0.0	0.0	0.0	0.0	0.0	0.0	0.0	0.0	0.0	0.0	0.0	0.0	0.0	0.0	0.0	0.0	0.0	0.0
acot15	acyl-CoA thioesterase 15	21.997389	0.0	0.0	0.0	0.0	0.0	0.0	0.0	0.0	0.0	0.0	0.0	0.0	0.0	0.0	0.0	0.0	0.0	0.0	0.0	0.0	0.0	0.0	0.0	0.0	0.0	0.0	0.0	0.0	0.0
acot16	acyl-CoA thioesterase 16	0.0	0.0	0.0	0.0	0.0	0.0	0.0	0.0	0.0	0.0	0.0	0.0	0.0	0.0	0.0	0.0	0.0	0.0	0.0	0.0	0.0	0.0	0.0	0.0	0.0	0.0	0.0	0.0	0.0	0.0
acot17	acyl-CoA thioesterase 17	0.0	0.0	0.0	0.0	0.0	0.0	0.0	0.0	0.0	0.0	0.0	0.0	0.0	0.0	0.0	0.0	0.0	0.0	0.0	0.0	0.0	0.0	0.0	0.0	0.0	0.0	0.0	0.0	0.0	0.0
acot18	acyl-CoA thioesterase 18	0.0	0.0	4.929185	1.343401	16.217451	0.0	0.0	2.3315240000000000	0.0	0.0	0.184869	0.0	5.502584	0.0	0.594507	1.127137	0.0	0.0	2.875493	3.1614	13.208002	0.346739	0.16577	0.0	0.0	0.0	2.100309	0.0	0.0	0.0
acot19	acyl-CoA thioesterase 19	0.0	0.0	0.0	0.0	0.0	0.0	0.0	0.0	0.0	0.0	0.0	0.0	0.0	0.0	0.0	0.0	0.041245	0.0	0.0	2.502367	0.0	0.0	0.0	0.0	0.0	0.0	0.0	0.0	0.0	0.0
acot20	acyl-CoA thioesterase 20	0.0	0.0	0.0	0.0	0.141153	0.0	0.0	0.0	1.42224	0.927234	0.122616	0.0	0.0	9.886126	18.915971	0.0	0.0	0.0	0.0	0.0	0.0	0.0	0.0	16.535558000000000	10.928228	0.0	3.59344	12.962321	0.0	0.0
acot21	acyl-CoA thioesterase 21	0.0	0.0	0.0	0.0	0.0	0.0	0.0	0.0	0.0	0.0	0.0	0.0	0.0	0.0	0.0	0.0	0.0	0.0	0.0	0.0	0.0	0.0	0.0	0.0	0.0	0.0	0.0	0.0	0.0	0.0
acot22	acyl-CoA thioesterase 22	0.0	0.0	0.0	0.0	0.0	0.0	0.0	0.0	0.0	0.0	0.0	0.0	0.0	0.0	0.0	0.132247	0.0	0.0	0.0	0.0	0.0	0.0	0.0	0.0	0.0	0.0	0.0	0.0	0.0	0.0
acot7	acyl-CoA thioesterase 7	20.091003	0.0	0.0	8.481607	0.67373	0.0	0.0	2.014753	0.0	7.268904000000000	10.847389	8.532198	0.0	0.907368	1.901031	0.0	4.862369	0.0	6.120078	6.100517	12.867861	3.201377	0.0	8.59114	19.941262	5.692886	26.647535	5.885453	0.622657	8.245866
acot8	acyl-CoA thioesterase 8	0.0	0.0	7.087957	20.908909	12.960826	0.0	0.0	6.454422	14.635177	0.0	0.0	10.075345	11.942759	0.0	7.194649000000000	0.0	3.178385	0.0	0.0	0.0	0.0	0.0	8.306246	5.447593	0.0	0.0	0.472298	2.765957	0.0	0.0
acot9.1	acyl-CoA thioesterase 9 tandem duplicate 1	0.0	0.0	7.965178000000000	0.163205	1.4643700000000000	0.055019000000000000	0.0	3.705275	0.0	2.001771	0.147473	0.210132	2.503605	0.057685	0.0	0.0	0.0	0.52628	5.585553000000000	0.0	0.0	0.0	6.0221590000000000	0.0	1.878945	2.4619280000000000	1.189889	1.034637	1.586236	0.0
acot9.2	acyl-CoA thioesterase 9 tandem duplicate 2	0.0	0.0	0.0	0.0	0.0	0.0	0.0	0.0	0.0	0.0	0.0	0.0	0.0	0.0	0.0	0.0	0.0	0.0	0.0	0.0	0.0	0.0	0.158506	0.0	0.0	0.0	0.0	0.0	0.0	0.0
acox1	acyl-CoA oxidase 1 palmitoyl	19.527066	2.456446	20.877969	21.065073	13.92896	0.0	1.906835	26.542493	7.76798	24.131305	0.162601	6.465309	35.142517	15.562987	50.92004700000000	13.513838	0.0	43.71235100000000	20.625106	18.358123000000000	13.196514	19.639344	9.682584	24.797648	6.734472	9.371281	21.814759	12.025336	7.95251	11.237376
acox3	acyl-CoA oxidase 3 pristanoyl	0.0	0.0	0.0	0.0	0.0	0.648664	0.0	0.0	0.0	0.0	0.0	0.0	0.0	0.0	0.0	0.053096	1.391222	0.0	0.116189	0.0	0.0	0.0	0.0	0.373224	0.0	0.0	0.0	0.0	0.0	0.0
acoxl	acyl-CoA oxidase-like	0.0	0.0	0.0	0.0	0.0	0.0	0.0	0.0	0.0	0.0	0.0	0.0	0.0	0.0	0.0	0.0	9.248953	0.0	0.0	0.0	0.0	0.0	5.982544	0.0	0.0	0.0	0.0	4.488804	0.0	0.0
acp1	acid phosphatase 1	33.527082	0.0	10.442484	19.881959	16.471621	3.129142	12.993682000000000	22.557693	32.650216	19.729586	53.727661	55.598028	50.359943	45.614644	55.293015000000000	14.39959	58.14099900000000	43.934935	16.190751000000000	34.477710000000000	46.841989	18.174941	43.292667	96.818432	69.12017	62.815388	32.7203	61.336854	30.50313	31.044253
acp2	acid phosphatase 2 lysosomal	0.0	0.0	19.574765	67.143711	14.033323	0.0	0.0	0.0	0.150306	20.607693	0.0	0.0	0.0	0.0	7.610591	0.0	14.4585	13.133468	0.0	0.0	0.154727	33.510104	22.278414	0.0	31.920919	22.854565	9.687659	19.36949	8.743937000000000	18.750132
acp5a	acid phosphatase 5a tartrate resistant	0.0	0.0	0.047602	0.0	0.0	0.104683	5.61862	9.211901	13.291065	13.729166	5.088659	8.614625	4.865762	16.269893	13.135013	13.251167	27.999453000000000	1.893967	2.165452	7.5406520000000000	15.330531	2.764925	3.905808	6.469048	16.253201	18.270882	16.269047	4.3744830000000000	2.570566	3.105926
acp5b	acid phosphatase 5b tartrate resistant	0.0	0.0	0.0	0.0	0.0	0.0	0.0	0.0	0.0	0.0	0.0	0.0	0.0	0.0	0.0	0.0	0.0	0.0	0.0	0.0	0.0	0.0	0.0	0.0	0.0	0.0	0.0	0.0	0.0	0.0
acp6	acid phosphatase 6 lysophosphatidic	0.0	77.484645	25.548902	0.0	11.361104	0.0	0.0	9.412232	0.0	0.0	15.479823	0.0	1.858144	9.231654	0.0	0.0	1.837584	1.6068210000000000	0.0	0.0	3.13619	5.573424	17.175277000000000	2.855257	8.021143000000000	21.625759	11.530788	2.201436	2.42076	0.0
acp7	acid phosphatase 7 tartrate resistant (putative)	0.0	0.0	7.758643000000000	0.0	0.0	0.0	0.0	0.0	5.189071	0.0	0.0	0.0	0.0	0.0	0.0	0.0	0.0	14.594395	0.0	0.0	0.0	10.826468000000000	0.0	12.163624	0.0	0.0	6.797252	9.087699	0.0	0.0
acsbg1	acyl-CoA synthetase bubblegum family member 1	0.0	0.0	0.0	0.0	0.0	0.0	0.0	0.0	0.0	0.0	0.0	0.0	0.0	0.0	0.0	0.0	0.052664	0.0	0.0	0.0	0.0	0.0	0.0	0.0	0.0	0.0	0.0	0.0	0.0	0.0
acsbg2	acyl-CoA synthetase bubblegum family member 2	1.25599	0.0	1.162243	0.0	0.0	1.666702	0.0	0.0	0.0	0.0	0.0	0.0	0.0	0.0	0.0	0.0	0.0	0.0	0.0	0.0	0.0	0.0	0.0	0.0	0.0	0.0	0.0	0.0	0.0	0.0
acsf2	acyl-CoA synthetase family member 2	0.0	0.0	0.0	0.0	0.0	0.0	0.0	0.0	0.0	0.0	0.0	0.0	0.0	0.0	0.0	0.0	0.0	0.0	0.0	0.0	0.0	0.0	0.0	0.0	0.0	0.0	0.0	0.0	0.0	0.0
ACSF3		0.0	0.0	0.0	0.0	0.0	0.0	0.0	0.0	0.0	0.0	0.0	0.0	0.0	0.0	0.0	0.0	0.0	0.0	0.0	11.243215	0.0	0.0	0.0	0.0	0.0	0.0	0.036639	0.389245	0.0	2.089812
acsl1a	acyl-CoA synthetase long chain family member 1a	0.0	0.0	0.02386	0.0	0.0	0.0	0.0	0.0	0.0	0.0	0.0	0.049266	0.0	0.0	0.0	0.0	0.0	0.008986	0.0	0.0	0.0	0.0	0.0	0.023169	0.0	0.0	0.0	0.0	0.0	0.0
acsl1b	acyl-CoA synthetase long chain family member 1b	0.0	0.0	0.0	0.0	0.0	0.0	0.0	0.0	0.0	0.0	0.0	0.0	0.0	0.0	0.0	0.0	0.0	0.0	0.0	0.0	0.0	0.0	0.0	0.0	0.0	0.0	0.0	0.0	0.0	0.0
acsl2	acyl-CoA synthetase long chain family member 2	0.0	0.0	0.0	0.0	0.0	0.0	0.0	0.0	0.0	0.0	0.0	0.0	0.0	0.0	0.0	0.0	0.0	0.0	0.0	0.0	0.0	0.0	0.0	0.0	0.0	0.0	0.0	2.626192	0.0	0.0
acsl3a	acyl-CoA synthetase long chain family member 3a	0.0	0.0	0.0	0.0	0.0	0.0	0.0	0.0	0.0	0.0	0.0	0.0	0.0	0.0	0.0	0.0	0.0	0.0	0.0	0.0	0.0	0.0	0.0	0.0	0.0	0.0	0.0	0.0	0.0	0.0
acsl3b	acyl-CoA synthetase long chain family member 3b	0.0	15.556947	1.7328710000000000	0.08911000000000000	0.130244	0.041204000000000000	5.053842	0.0	2.641209	0.578142	8.830416	0.0	0.0	0.039374	0.0	0.0	1.720262	0.0	0.166373	0.0	1.224047	0.654524	5.645951	0.27655	1.389644	0.0	0.064526	0.558625	3.008468	0.0
acsl4a	acyl-CoA synthetase long chain family member 4a	0.0	0.0	0.0	0.0	0.037506	0.913588	0.0	0.0	0.0	0.0	0.0	0.0	0.0	0.0	0.0	0.0	0.0	0.0	0.0	0.0	0.0	0.0	0.0	0.0	0.0	0.212554	0.0	0.0	0.0	0.0
acsl4b	acyl-CoA synthetase long chain family member 4b	0.573723	0.417076	0.220054	0.029497	0.007396	6.1777190000000000	0.035317	0.105194	0.041843	0.100467	0.030966000000000000	0.300873	0.0102	0.026348000000000000	0.019351	0.00965	0.007113	0.094522	0.451109	0.004985	0.009978	0.052135	0.034596000000000000	0.061446	0.550113	0.003843	0.163546	2.129711	0.019013	0.055008
acsl5	acyl-CoA synthetase long chain family member 5	0.0	0.0	0.0	0.0	0.0	0.0	0.0	0.0	0.0	0.0	0.0	0.0	0.0	0.0	0.0	0.0	0.0	0.0	0.0	0.0	0.0	0.0	0.0	0.0	0.0	0.0	0.0	0.4970480000000000	0.0	0.0
acsm3	acyl-CoA synthetase medium chain family member 3	0.0	0.0	0.0	0.0	0.0	0.0	0.0	0.0	0.0	0.0	0.0	0.0	0.0	0.0	0.0	0.0	0.0	0.0	0.0	0.0	0.0	0.0	0.0	0.0	0.0	0.0	0.0	0.0	0.0	0.0
acss1	acyl-CoA synthetase short chain family member 1	0.0	0.0	0.0	0.0	0.0	0.0	0.0	0.0	0.0	0.0	0.0	0.0	0.0	0.0	0.0	0.0	0.10077	0.0	0.0	0.0	0.0	1.857889	0.0	0.0	0.0	0.0	0.0	0.0	0.0	0.0
acss2	acyl-CoA synthetase short chain family member 2	0.0	0.0	0.0	0.0	0.029891	0.0	0.540672	2.378016	0.0	10.907862	3.483914	0.0	0.4755680000000000	0.0	0.0	0.698735	1.607741	0.0	0.391718	0.065714	4.608856000000000	0.411588	0.114115	0.0	3.382135	0.330747	2.89462	1.174665	0.278254	2.0938030000000000
acss2l	acyl-CoA synthetase short chain family member 2 like	0.0	0.0	0.6930970000000000	0.0	0.0	0.0	0.0	0.0	0.052212	1.30495	0.0	0.0	0.0	0.0	0.0	0.0	0.0	0.0	0.0	0.0	0.0	0.0	0.0	0.0	0.0	0.0	0.0	0.0	0.0	5.918978
acss3	acyl-CoA synthetase short chain family member 3	0.0	0.0	0.0	0.0	0.0	0.55571	0.0	0.0	0.0	0.0	0.0	0.0	0.0	0.0	0.0	0.0	0.0	0.0	0.0	0.0	0.0	0.0	18.02375	0.0	0.0	0.0	0.0	0.0	0.0	0.0
acta1a	actin alpha 1 skeletal muscle a	0.0	0.0	0.0	0.0	0.0	0.0	0.0	0.0	0.0	0.0	0.0	0.0	0.0	0.0	0.0	0.0	0.0	0.0	0.0	0.0	0.0	0.0	0.0	0.0	0.0	0.0	0.0	0.0	0.0	0.0
acta1b	actin alpha 1 skeletal muscle b	0.0	0.0	0.0	0.0	0.0	0.0	0.0	0.0	0.0	0.0	0.0	0.0	0.0	0.0	0.0	0.0	0.0	0.0	0.0	0.0	0.0	0.0	0.0	0.0	0.0	0.0	0.0	0.0	0.0	0.0
acta2	actin alpha 2 smooth muscle	0.0	0.0	0.0	0.0	0.0	0.0	0.0	0.0	0.0	0.0	0.0	0.0	0.0	0.0	0.0	0.0	0.0	0.0	0.0	0.0	0.0	0.0	0.0	0.0	0.0	0.0	0.0	0.0	0.0	0.0
actb1	actin beta 1	291.177476	182.586277	71.699365	150.384016	143.446925	442.24252	365.975381	243.290246	149.923003	58.622514	238.122129	181.070502	204.540946	315.000635	311.50623400000000	173.32071100000000	117.880366	357.73212700000000	466.31492	226.330208	304.994265	284.134305	474.778554	595.886885	464.24484800000000	510.51316900000000	517.5897900000000	159.060572	456.75388800000000	477.092262
actb2	actin beta 2	787.918219	398.171336	382.23634	731.294193	471.747961	1099.9513390000000	1460.094646	648.085068	566.757343	782.708758	1400.59932	601.1965760000000	1350.230764	1054.647462	747.2574480000000	852.1492200000000	550.2962330000000	1183.1262550000000	1295.231517	1123.0829140000000	1291.423519	869.9830100000000	1093.5786410000000	830.3594070000000	1581.701841	1432.70101	1021.863926	916.4820620000000	1186.359834	1253.014054
ACTC1		0.0	0.0	0.0	0.548597	0.0	0.0	1.480173	0.0	0.023117	0.975133	0.0	0.0	0.0	0.0	0.0	0.0	0.0	0.0	0.0	0.0	0.0	0.0	0.0	0.0	0.0	0.0	0.0	0.0	0.0	0.0
actc1a	actin alpha cardiac muscle 1a	0.0	0.0	0.0	0.0	0.0	0.0	0.0	0.0	0.0	0.0	0.0	0.0	0.0	0.0	0.0	0.0	0.0	0.0	0.0	0.0	0.0	0.0	0.0	0.0	0.0	0.0	0.0	0.0	0.0	0.0
actc1b	actin alpha cardiac muscle 1b	0.0	0.0	0.0	0.0	0.0	0.0	0.0	0.0	0.0	0.0	0.0	0.0	0.0	0.0	0.0	0.0	0.0	0.0	0.0	0.0	0.0	0.0	0.0	0.0	0.0	0.0	0.0	0.0	0.0	0.0
actc1c	actin alpha cardiac muscle 1c	0.0	0.0	0.0	0.0	0.0	0.0	0.0	11.188558	0.0	0.0	1.434934	0.0	0.050655	0.0	0.0	0.0	0.0	0.0	0.0	0.0	0.0	1.165693	4.877658	0.0	10.468306	0.0	0.0	0.0	0.0	0.0
actl6a	actin-like 6A	27.373657	20.681608	19.206568	18.344789	21.504486	40.515513	33.769764	10.038405	4.540235	13.662455	29.426555	8.629928	0.091389	0.0	15.151126	12.16114	15.953954	22.546684	11.149308	13.969564000000000	12.208235	9.332302	12.126591	18.493428	31.932118	21.542766	12.010596	7.813867	10.602079	5.108519
actl6b	actin-like 6B	0.0	0.0	0.0	0.0	0.0	3.632849	0.0	0.0	0.0	0.0	0.0	0.0	0.0	0.0	0.0	0.0	0.0	0.0	0.0	0.0	0.0	0.0	0.0	0.0	0.0	0.0	0.0	0.0	0.0	0.0
actn1	actinin alpha 1	0.0	0.0	0.0	0.0	0.0	0.0	0.0	0.0	0.0	0.0	0.53363	0.0	0.0	0.0	0.0	0.0	0.0	3.111047	0.0	0.0	0.0	0.0	0.0	0.0	0.0	0.0	0.0	0.0	0.49081	0.0
actn2b	actinin alpha 2b	0.0	0.0	0.0	0.250103	0.0	0.0	0.068437	5.279681	3.870411	5.843796	3.27635	0.6236080000000000	0.621376	3.71339	0.401257	1.310025	0.6636890000000000	6.617601	0.711017	0.941233	0.221875	1.905918	0.193999	0.0	4.494892	0.7986340000000000	1.240452	0.078649	3.010022	3.610218
actn3a	actinin alpha 3a	0.0	0.0	0.0	0.0	0.0	0.0	0.0	0.0	0.0	0.0	0.0	0.0	0.0	0.0	0.0	0.0	1.269265	0.0	0.0	0.0	0.0	0.0	0.0	0.0	0.0	0.0	0.0	0.0	0.0	0.0
actn3b	actinin alpha 3b	0.0	0.0	0.0	0.0	0.0	0.0	0.0	0.0	0.0	0.0	0.0	0.0	0.0	0.0	0.0	0.0	0.0	0.5473300000000000	0.0	0.0	0.0	0.0	0.0	0.0	0.0	0.0	0.0	0.0	0.0	0.0
actn4	actinin alpha 4	0.0	0.0	1.520416	0.8738820000000000	2.641267	0.940405	0.0	0.74488	0.0	0.502733	0.15726600000000000	11.878887	0.14685300000000000	0.815418	2.048511	0.407136	8.033476	14.001209	5.59721	3.781484	6.674473	1.396512	4.623823000000000	0.470104	0.8747310000000000	4.3650450000000000	3.152422	5.104325	15.592982	0.466795
actr1	actin related protein 1 centractin	0.0	46.975574	26.805174	91.136781	100.499274	61.782798	67.224473	48.044324	15.170683	48.100038	53.388686	23.65236	33.54162	70.590204	23.17052	20.275507	28.505893	14.566746000000000	1.39399	42.710013	12.996414	47.808449	23.446702	7.438174000000000	73.077428	20.369332	27.153643	36.444974	21.553267	15.818154000000000
actr10	actin related protein 10	102.854646	50.645511000000000	5.004447	53.401667	29.274305	3.758364	16.209462	7.5963790000000000	13.283	16.001114	8.908161	47.879823000000000	45.103698	15.879956000000000	24.424149	29.005021000000000	14.712817000000000	22.383202	0.0	30.759608	24.02747	17.666478000000000	26.435884	14.005191	30.417165	14.713185000000000	33.377985000000000	15.89228	41.047497	16.181890000000000
actr2a	actin related protein 2a	9.059278	0.0	9.364602	2.914142	0.11643700000000000	12.66904	11.470577	3.931077	0.534895	0.11171	7.8493120000000000	5.0090080000000000	0.132479	5.111379	10.198255	2.948884	0.0	0.0	0.252648	0.07613400000000000	0.0	0.0	0.041061	0.0	0.889642	2.4548490000000000	2.677826	2.247123	3.649475	0.4977140000000000
actr2b	actin related protein 2b	41.241676	0.0	0.0	0.0	0.0	0.0	0.0	11.427503000000000	11.832735000000000	0.072885	5.7962690000000000	35.91699900000000	47.215834	0.0	0.0	0.040484	0.129145	20.922822	19.852808	0.5956780000000000	11.029284	9.289273	6.0206910000000000	0.0	1.440102	8.351041	3.206546	26.325008000000000	7.486386	0.062139
actr3	actin related protein 3	0.0	0.0	21.758016	10.235639	15.148003	15.154169	10.721001	3.575326	8.397297	4.050497	12.22296	5.2226620000000000	3.068839	6.353329	7.728653000000000	5.431446	0.0	15.762116	10.682393	3.294939	1.841292	7.122293000000000	11.870004	0.0	8.781411	13.049132	8.675539	6.9137830000000000	6.592187000000000	3.735034
actr3b	actin related protein 3B	0.0	0.0	6.768234	0.0	19.432998	0.0	0.0	0.0	0.0	1.313269	0.0	0.0	0.0	0.0	0.0	5.96731	0.0	0.0	0.0	0.0	0.0	0.0	0.0	0.0	0.0	0.0	0.0	0.0	0.0	0.0
actr5	actin related protein 5	0.0	0.0	0.0	2.383	0.0	0.0	0.0	0.0	0.0	0.0	10.922904	0.0	0.0	0.0	6.048382	0.0	0.0	12.371648	12.600318	0.0	0.0	5.989882	0.0	0.0	7.645892	0.0	0.0	1.191311	4.388891	0.12948800000000000
actr6	actin related protein 6	0.0	0.0	23.457093	18.124526	33.964863	67.674929	26.877164	10.079632	20.995744000000000	6.02559	9.931113	0.0	12.389448	0.0	0.553506	9.586535000000000	5.357667	9.522348	0.0	0.0	20.936767	3.343102	18.475313	5.492181	24.257052000000000	26.206219	0.0	18.30655	0.0	2.257384
actr8	actin related protein 8	0.0	0.0	0.0	0.0	8.581948000000000	9.864693	0.0	0.0	0.0	0.0	0.0	13.002683	11.256583	0.0	5.803412000000000	0.0	0.0	11.311191	0.0	4.755542	0.0	0.0	0.0	0.0	13.560099	0.0	0.0	0.0	0.0	0.0
acvr1ba	activin A receptor type 1Ba	0.0	0.0	1.746803	0.0	9.941855	0.0	0.0	0.0	0.028621	0.0	11.785344	0.0	0.0	0.0	0.0	0.0	0.0	0.0	0.0	0.0	0.0	0.0	1.223719	0.0	0.0	0.0	3.914165	0.0	1.6503290000000000	0.0
acvr1bb	activin A receptor type 1Bb	0.0	0.0	0.0	5.554343	0.0	0.0	0.0	0.0	0.0	0.0	0.0	0.0	0.07358300000000000	0.0	18.069413	7.596796	12.694017	0.0	0.0	0.0	0.0	0.0	0.0	0.0	0.0	0.0	0.0	0.0	9.426409	0.0
ACVR1C		0.0	0.23865	6.7371050000000000	8.378764	3.280449	3.3825200000000000	1.540335	1.878585	3.732544	3.2680700000000000	10.082083	1.129461	6.238455	1.84658	2.8212	12.464397	1.49408	1.843469	11.481146	0.7621400000000000	0.0	0.932229	2.951855	2.387043	7.326375	7.953138	1.897677	0.903472	0.731332	1.928022
acvr1l	activin A receptor type 1 like	0.0	1.017421	1.557159	0.0	10.485052	47.727805	0.0	0.0	8.780074000000000	0.212897	4.149895	0.058769000000000000	16.722246000000000	2.583947	5.989264	0.0	0.0	1.375533	0.0	0.0	0.0	0.0	1.505119	0.0	0.0	0.0	4.4510310000000000	3.308168	0.24200700000000000	0.0
acvr2aa	activin A receptor type 2Aa	56.397487	2.487492	16.641009	1.111809	12.306387000000000	42.331684	1.4615210000000000	15.850809	9.624614	7.278848	10.550720000000000	11.433489000000000	6.425766	21.076889	5.2565290000000000	5.3763240000000000	7.604561000000000	11.21353	8.88861	3.780015	11.849386	17.562308000000000	8.332896	2.285711	26.891725	20.124566	10.795883000000000	5.948899000000000	7.9880130000000000	5.739
acvr2ab	activin A receptor type 2Ab	0.0	0.0	10.91157	0.0	0.0	0.0	22.565237	0.0	1.434218	0.0	0.0	0.0	0.0	0.0	0.0	0.0	0.0	15.758351	0.0	0.0	0.304464	0.0	0.0	0.0	0.0	0.081049	0.0	0.0	2.320638	0.0
acvr2ba	activin A receptor type 2Ba	38.441298	0.0	0.0	0.0	0.0	0.0	0.0	0.0	0.0	0.0	0.0	0.0	1.294382	0.0	0.0	0.0	0.0	0.0	0.0	0.0	0.0	0.547481	0.0	0.0	0.0	0.0	0.0	0.0	0.0	0.0
acvr2bb		0.0	0.0	0.0	0.0	0.0	0.0	0.0	0.0	0.0	0.0	0.0	0.0	0.0	0.0	0.0	0.0	0.0	0.0	0.0	0.0	0.0	0.0	0.0	0.0	0.0	0.0	0.0	1.691482	0.0	0.0
acvrl1	activin A receptor like type 1	0.0	0.0	0.0	0.0	0.0	0.0	0.0	0.0	0.0	0.0	0.0	0.0	0.0	0.0	0.0	0.0	0.0	0.0	0.0	0.0	0.0	0.0	0.0	0.0	0.0	0.0	0.0	0.0	0.0	0.0
acy1	aminoacylase 1	0.0	0.0	10.644643000000000	0.0	18.830583	0.0	0.0	8.997573	1.179341	12.182848	26.705039000000000	15.855009000000000	21.062483000000000	46.515388	18.299113000000000	2.894922	21.600781	0.0	0.0	28.164582	0.0	23.480158000000000	0.117709	0.0	27.814617	5.748773	26.837946000000000	42.045947	20.614091	16.94075
acy3.1	aspartoacylase (aminocyclase) 3 tandem duplicate 1	0.0	0.0	0.0	1.055395	0.0	0.0	10.977679000000000	0.0	11.841436000000000	2.032997	21.65636	0.0	0.0	0.0	0.0	0.137372	0.0	14.150800000000000	0.0	0.0	8.4228	28.374032	22.218292	19.581554	8.29227	2.686945	10.950161	13.850627	4.8376410000000000	8.566043000000000
acy3.2	aspartoacylase (aminocyclase) 3 tandem duplicate 2	0.0	0.0	8.423734	0.6116700000000000	7.350211000000000	0.0	0.627708	0.0	0.664032	7.656724	0.688446	0.0	0.213947	0.0	0.11028700000000000	13.007924	0.0	0.998734	0.0	7.953228000000000	9.839538000000000	4.713544000000000	13.053175	5.128195	18.338317000000000	4.635083	10.010335	19.079160000000000	7.297245000000000	6.2311310000000000
acyp1	acylphosphatase 1 erythrocyte (common) type	11.782851	2.0092380000000000	10.337085	13.230233000000000	27.81144	2.289215	48.732554	21.353981	6.545414	13.653932	32.075449	6.898226000000000	25.837114	32.379336	37.947205	17.439729	25.666424	76.208697	71.117473	65.10686900000000	52.702703	70.89880500000000	87.159464	72.584131	20.099495	24.587404	25.481674	37.266628	25.444457	15.972229
acyp2	acylphosphatase 2 muscle type	0.0	0.0	3.968414	0.0	2.702956	0.0	0.0	0.0	1.746535	0.0	0.0	0.0	0.0	0.0	0.0	0.0	0.0	0.0	0.0	0.0	1.197831	0.0	0.0	0.0	0.0	0.0	0.0	0.0	1.489263	0.0
ada	adenosine deaminase	0.0	0.0	0.0	14.062270000000000	14.925877	19.385226	1.184428	0.39196	1.823162	0.0	15.470058000000000	0.0	0.314693	1.144639	8.712917	0.22944	3.220494	18.885452	7.061569	0.0	0.29665	14.722604	5.932032	0.0	3.608451	12.563897	11.661337	8.328119000000000	6.235098000000000	0.721988
ada2a	adenosine deaminase 2a	0.0	0.0	0.0	0.0	0.0	0.0	0.0	0.0	0.0	8.568889	0.0	0.0	0.0	0.0	0.0	0.0	0.0	0.0	0.0	0.0	0.0	0.112458	0.0	0.0	2.7567630000000000	0.0	0.344727	0.0	2.350798	0.0
ada2b	adenosine deaminase 2b	0.004632	0.119317	0.004999	0.005081	0.001517	0.002193	0.003471	0.003697	0.005469	0.003373	0.002828	0.0007380000000000000	0.003441	0.007113	0.0	0.021305	0.0	0.078202	0.00451	0.259855	0.005106	0.004676	0.012892	0.002254	0.012358	0.294145	0.005988	0.003865	0.527562	0.020364
adad1	adenosine deaminase domain containing 1 (testis-specific)	0.0	0.0	0.0	0.0	0.0	0.0	0.0	0.0	0.0	0.0	0.0	0.0	0.0	0.0	0.0	0.0	0.0	0.0	0.0	0.0	0.0	0.0	0.0	0.0	0.0	0.0	0.0	0.0	0.0	0.0
adad2	adenosine deaminase domain containing 2	0.0	0.0	0.0	0.0	0.0	0.0	0.0	0.0	0.0	0.0	0.0	0.0	0.0	0.0	0.0	0.0	0.0	0.0	0.0	0.0	0.0	0.0	0.0	0.0	0.0	0.0	0.0	0.0	0.0	0.0
adal	adenosine deaminase-like	0.0	0.0	2.994302	13.411728	0.0	0.0	10.802478	0.0	0.0	0.0	0.0	0.654154	5.86299	0.0	0.0	0.0	0.0	5.941709	0.0	0.0	3.666681	0.0	0.8978870000000000	4.8665400000000000	0.0	9.237389	3.456483	6.239245	0.0	0.0
adam10a	ADAM metallopeptidase domain 10a	0.0	27.983205	10.629879	19.669179	17.453313000000000	24.813213	11.656981	4.1976460000000000	21.499855	19.966474000000000	40.948085	11.774335	0.957384	0.5506880000000000	2.4154400000000000	18.458181	1.05546	5.139376	7.240387000000000	4.125483	4.633573	3.5224600000000000	1.780836	0.6327700000000000	6.298471	31.245021	6.548985	17.967143	0.701481	2.63051
adam10b	ADAM metallopeptidase domain 10b	0.0	0.0	4.095615	9.165034	1.033593	5.819224	0.0	0.0	0.0	10.711419	0.0	0.0	12.82622	0.0	0.0	0.0	0.0	1.729237	0.0	0.715696	0.0	0.0	0.16404100000000000	11.651268	0.0	7.59461	0.0	0.649886	0.0	0.0
adam11	ADAM metallopeptidase domain 11	0.0	0.0	0.0	0.0	0.0	0.0	0.0	1.3054	0.0	0.0	0.0	0.0	0.0	0.0	0.0	0.0	0.0	0.0	0.0	0.0	0.0	0.0	0.0	0.0	0.0	0.0	0.0	0.0	0.0	0.0
ADAM12		0.0	0.0	8.238462	0.0	0.0	0.0	0.0	0.0	0.0	0.0	0.0	0.0	0.0	0.0	0.0	0.0	0.0	0.0	0.0	0.0	0.0	0.0	0.0	0.0	0.0	0.0	0.0	0.0	0.0	0.0
adam12	ADAM metallopeptidase domain 12	0.0	0.0	0.0	0.0	0.0	0.0	0.0	0.0	0.0	0.0	0.0	0.0	0.0	0.0	0.0	0.0	0.0	0.497345	0.0	0.114389	0.0	0.0	0.0	0.0	0.0	0.0	0.0	0.0	0.0	0.0
adam15	ADAM metallopeptidase domain 15	1.942387	0.0	0.346302	0.0	0.0	0.0	0.64177	0.0	1.915214	0.191772	1.833622	0.822802	0.491371	1.040687	0.035826	0.0	0.0	5.7925260000000000	0.924631	0.4430850000000000	0.0	2.585043	5.3445870000000000	0.242938	5.3825390000000000	6.77993	5.0623260000000000	3.968944	2.530641	1.905059
adam17a	ADAM metallopeptidase domain 17a	0.0	0.0	0.0	4.0627580000000000	0.0	32.560866	0.0	0.0	0.450574	0.0	3.956656	1.289146	0.0	0.0	0.0	4.216159000000000	0.0	2.13204	6.892921	0.952975	0.121188	0.0	0.0	0.0	0.236045	1.234237	0.0	0.22377400000000000	0.0	0.995644
adam17b	ADAM metallopeptidase domain 17b	0.0	0.0	4.465274	3.495063	0.0	0.0	0.0	0.0	0.0	0.0	0.0	0.0	0.0	0.0	0.0	0.0	0.070824	0.0	7.606811	0.0	0.0	0.0	0.0	0.0	0.0	0.0	0.0	0.0	0.0	0.0
adam19a	ADAM metallopeptidase domain 19a	0.0	0.0	0.0	0.0	0.0	0.0	0.0	0.0	0.0	0.0	0.0	0.0	0.0	0.0	0.0	0.0	0.0	0.0	0.0	0.0	0.0	0.0	0.0	0.0	0.0	0.0	0.0	0.0	0.0	0.0
adam19b	ADAM metallopeptidase domain 19b	0.0	0.0	0.0	0.0	0.0	0.0	0.0	0.0	0.0	0.0	0.0	0.0	0.0	0.0	0.0	0.0	0.0	0.0	0.0	0.0	0.0	0.0	0.0	0.0	0.0	0.0	0.0	0.0	0.0	0.0
adam22	ADAM metallopeptidase domain 22	22.685157	0.0	0.0	0.0	0.0	5.038303	0.0	0.0	0.0	0.0	0.0	0.0	0.0	0.0	0.0	0.0	0.0	0.0	0.0	0.0	0.0	0.0	0.0	0.0	0.0	0.0	0.0	0.0	0.0	0.0
adam23a	ADAM metallopeptidase domain 23a	0.094553	9.324771	0.0	0.0	0.0	6.9049580000000000	0.0	0.0	0.0	0.0	0.0	0.0	0.0	8.343056000000000	0.0	0.0	0.0	0.0	0.0	0.0	0.0	0.0	0.0	0.0	0.0	0.0	0.0	0.0	0.0	0.0
adam28	ADAM metallopeptidase domain 28	0.0	0.0	0.0	0.0	0.0	0.0	0.593274	0.0	0.0	0.0	0.0	0.0	0.0	0.0	0.0	0.0	0.0	0.0	0.0	0.0	0.0	0.0	0.0	0.0	0.0	0.0	0.0	0.0	0.0	0.0
adam8a	ADAM metallopeptidase domain 8a	0.0	0.0	0.0	0.0	0.0	0.0	0.0	0.0	0.0	0.0	0.0	0.0	0.0	0.0	0.0	0.0	0.0	0.0	0.0	0.0	0.0	0.0	0.0	0.0	0.0	0.0	0.188472	0.0	0.0	0.0
adam8b	ADAM metallopeptidase domain 8b	0.0	0.0	0.0	0.0	0.0	0.0	0.0	0.0	0.0	0.0	0.0	0.0	0.0	0.0	0.0	0.0	0.0	0.0	0.0	0.0	0.0	0.0	0.0	0.0	0.0	0.0	0.0	4.589474	0.0	0.0
adam9	ADAM metallopeptidase domain 9	0.0	11.442363	2.085753	5.933821	19.515467	0.0	7.026119	0.0	0.750256	4.646179	1.20601	0.0	0.0	12.761208	0.0	5.325224	8.011742	1.226835	0.640599	0.0	0.677555	15.294321	0.706925	0.14541400000000000	5.065859	0.031221	3.360899	4.746848	0.263782	2.31743
adamts1	ADAM metallopeptidase with thrombospondin type 1 motif 1	0.0	0.0	0.0	0.0	0.0	0.0	0.0	0.0	0.0	0.0	0.0	0.0	0.0	0.0	0.0	0.0	0.0	0.0	0.0	0.0	0.0	0.0	0.0	0.0	0.0	0.0	0.0	0.0	0.0	0.0
adamts10	ADAM metallopeptidase with thrombospondin type 1 motif 10	0.0	0.0	0.0	0.0	0.0	0.0	0.0	0.0	0.0	0.0	0.0	1.41845	0.0	0.0	0.0	0.380027	0.0	0.0	0.0	0.0	0.0	1.939168	0.0	0.0	0.0	0.0	0.0	0.0	0.0	0.0
adamts12	ADAM metallopeptidase with thrombospondin type 1 motif 12	0.0	0.0	0.0	0.0	0.0	0.0	0.0	0.0	0.0	0.0	0.0	0.0	0.0	0.0	0.0	0.0	0.0	0.0	0.0	0.0	0.0	0.0	0.0	0.0	0.0	0.0	0.0	0.0	0.0	0.0
adamts13	ADAM metallopeptidase with thrombospondin type 1 motif 13	0.0	0.0	0.0	0.0	0.0	0.0	0.0	0.0	0.0	0.0	0.0	0.0	0.0	0.0	0.0	0.0	0.0	0.0	0.0	0.0	0.0	0.0	0.0	0.0	0.0	0.0	0.0	0.0	0.0	0.0
adamts14		0.0	0.0	0.0	0.0	0.0	0.0	0.0	0.0	0.0	0.0	0.0	0.0	0.0	0.0	0.0	0.0	0.0	0.0	0.0	0.0	0.0	0.0	0.0	0.0	0.0	0.0	0.0	0.0	0.0	0.0
adamts15a	ADAM metallopeptidase with thrombospondin type 1 motif 15a	0.0	0.0	0.0	0.0	0.0	0.0	0.0	0.0	0.0	0.0	0.0	0.0	0.0	0.0	0.0	0.0	0.0	0.0	0.0	0.0	0.0	0.0	0.0	0.0	0.0	0.0	0.0	0.0	0.0	0.0
adamts15b		0.0	0.0	0.0	0.0	0.0	0.0	0.0	0.0	0.0	0.0	0.0	0.0	0.0	0.0	0.0	0.0	0.0	0.0	0.0	0.0	0.0	0.0	0.0	0.0	0.0	0.0	0.0	0.0	0.0	0.0
adamts16		0.0	0.0	0.0	0.0	0.0	0.0	0.0	0.0	0.0	0.0	0.0	0.0	0.0	0.0	0.0	0.0	0.0	0.0	0.0	0.0	0.0	0.0	0.0	0.0	0.0	0.0	0.0	0.0	0.0	0.0
adamts17	ADAM metallopeptidase with thrombospondin type 1 motif 17	0.0	0.0	0.0	0.0	0.0	0.0	0.036311	0.0	0.0	0.0	0.0	0.0	0.0	0.0	0.0	0.0	0.0	0.0	0.0	0.0	0.0	0.0	0.0	0.0	0.0	0.0	0.0	0.0	0.0	0.0
adamts18	ADAM metallopeptidase with thrombospondin type 1 motif 18	0.0	0.0	0.580792	0.0	0.0	0.0	0.0	0.0	0.0	0.0	0.0	0.0	0.0	0.0	0.0	0.0	0.0	0.0	0.0	0.0	0.0	1.430481	0.0	0.0	0.129471	0.0	0.0	0.0	0.0	0.0
adamts2	ADAM metallopeptidase with thrombospondin type 1 motif 2	0.0	0.0	0.0	0.0	0.0	0.0	0.0	0.0	0.0	0.0	0.0	0.0	0.0	0.0	0.0	0.0	0.0	0.0	0.0	0.0	0.0	0.0	0.0	0.0	0.0	0.0	0.0	0.0	0.0	0.0
adamts3	ADAM metallopeptidase with thrombospondin type 1 motif 3	0.0	0.0	0.0	0.0	0.0	0.0	0.0	0.0	0.0	0.0	0.0	0.0	0.0	0.0	0.0	0.0	0.0	0.0	0.0	0.0	0.0	0.0	0.0	0.0	0.0	0.0	0.0	0.0	0.0	0.0
adamts5	ADAM metallopeptidase with thrombospondin type 1 motif 5	0.0	0.0	0.0	0.0	0.0	0.0	0.0	0.0	0.0	0.0	0.0	0.0	0.0	0.0	0.0	0.0	0.0	0.0	0.0	0.0	0.0	0.0	0.0	0.0	0.0	0.0	0.0	0.0	0.0	0.0
adamts6	ADAM metallopeptidase with thrombospondin type 1 motif 6	0.0	0.0	0.0	0.0	0.0	0.0	4.762698	0.0	2.276002	1.2981200000000000	0.0	0.0	0.0	0.05684400000000000	0.0	0.242234	0.0	0.0	9.581366	0.0	0.0	0.0	0.0	0.0	4.624969	1.097876	0.0	0.0	0.0	0.0
adamts8a	ADAM metallopeptidase with thrombospondin type 1 motif 8a	0.0	0.0	0.0	0.0	0.0	0.0	0.0	0.0	0.0	0.0	0.0	0.0	0.0	0.0	0.0	0.0	0.0	0.0	0.0	0.0	0.0	0.0	0.0	0.0	0.0	0.169036	0.0	0.0	0.0	0.0
adamts9	ADAM metallopeptidase with thrombospondin type 1 motif 9	0.0	0.0	0.0	0.0	0.0	0.0	0.0	0.0	0.0	0.0	0.0	0.0	0.0	0.0	0.0	0.0	0.0	0.0	0.0	0.0	0.0	0.0	0.0	0.0	0.0	0.0	0.0	0.0	0.0	0.0
adamtsl2	ADAMTS-like 2	0.0	0.0	0.0	0.0	0.0	0.0	0.0	0.0	0.0	0.0	0.0	0.0	0.0	0.0	0.0	0.0	0.0	0.0	0.0	0.0	0.0	0.0	0.0	0.0	0.0	0.0	0.0	0.0	0.0	0.0
adamtsl3	ADAMTS-like 3	0.0	0.0	0.0	0.0	0.0	0.0	0.0	0.0	0.0	0.0	0.0	0.0	0.0	0.0	0.0	0.0	0.0	0.0	0.0	0.0	0.0	0.0	0.0	0.0	0.0	0.0	0.0	0.0	0.0	0.0
ADAMTSL4		0.0	0.0	0.0	0.0	0.0	0.0	0.0	0.090997	0.0	0.0	0.0	0.0	0.0	0.0	0.0	0.0	0.0	0.0	0.0	0.0	0.0	0.0	0.0	0.0	0.0	0.0	0.0	0.0	0.0	0.0
adamtsl5	ADAMTS like 5	0.0	9.0104	0.0	0.0	0.0	0.0	1.6961960000000000	0.0	1.75351	0.812866	0.898226	0.776043	13.144132	0.0	2.067986	0.0	0.22125100000000000	3.795451	0.189487	0.0	0.0	0.0	0.0	0.978785	0.0	0.079356	0.07034	0.0	0.446741	0.797728
adamtsl7	ADAMTS-like 7	0.0	0.0	0.0	0.0	0.0	0.0	0.0	0.0	0.0	0.0	0.0	0.0	0.0	0.0	0.0	0.0	0.0	0.0	0.0	0.0	0.0	0.0	0.0	0.0	0.0	0.0	0.0	0.0	0.0	0.0
adap2	ArfGAP with dual PH domains 2	0.0	0.0	0.0	0.0	0.0	0.0	0.0	0.0	0.0	0.0	0.0	0.0	0.0	0.0	0.0	0.0	0.0	0.0	0.0	0.0	0.0	0.0	0.0	0.0	0.0	0.0	0.0	0.0	0.0	0.0
adar	adenosine deaminase RNA specific	0.0	0.0	11.763656	2.902474	0.0	0.0	0.0	0.0	1.429766	0.285204	1.518037	0.0	0.0	0.0	8.92835	2.817206	0.116004	0.0	3.38512	5.859153	4.885006	0.0	0.0	1.61139	0.0	0.713094	1.190066	3.097408	2.335111	0.0
adarb1a	adenosine deaminase RNA specific B1a	5.396403	0.0	0.0	0.057278	0.0	0.0	2.328673	7.517153000000000	0.338955	1.668593	0.06973000000000000	0.349236	1.6953370000000000	0.660708	0.463755	3.3195350000000000	2.181323	3.213633	0.0	0.0	0.062111	0.0	0.284073	0.506885	0.200877	0.366723	6.031326	4.384482	0.8927650000000000	2.771229
adarb1b	adenosine deaminase RNA specific B1b	0.691945	0.0	0.157823	0.0	0.0	0.060804	0.0	0.0	0.0	0.0	0.0	0.2694	0.0	0.394852	0.0	0.133753	0.0	0.31098000000000000	0.0	0.0	0.0	0.0	0.299234	0.090273	0.504671	0.0	0.042986	0.079738	0.542289	0.053813
adarb2	adenosine deaminase RNA specific B2 (inactive)	0.0	1.059522	0.0	0.0	0.0	0.0	0.0	0.0	0.0	0.263709	0.0	0.0	0.229663	0.0	0.0	0.138781	0.0	0.0	0.0	0.0	0.0	0.0	0.0	0.0	0.0	0.0	0.0	0.0	0.0	0.0
adat1	adenosine deaminase tRNA specific 1	0.0	0.0	0.877189	0.0	0.0	0.0	0.0	0.0	0.0	0.0	4.062819	0.0	8.717978	0.0	0.0	0.0	11.725399000000000	0.0	0.0	15.086086000000000	17.975242	0.0	0.0	0.0	0.0	0.0	2.134688	0.0	0.811447	0.0
adat2	adenosine deaminase tRNA specific 2	0.0	0.0	6.527984	1.902403	4.095564	0.0	0.0	19.277103	0.0	0.0	0.0	0.0	0.0	0.0	0.0	0.0	0.0	0.0	0.0	0.0	10.04546	9.741933	0.374212	0.0	19.288439	1.863449	0.0	5.509805	0.651055	0.716328
adat3	adenosine deaminase tRNA specific 3	0.0	0.0	0.213775	0.0	0.0	0.0	6.994084	3.538064	0.0	18.656929	10.133611	0.0	0.0	0.0	0.0	0.0	0.0	0.656503	14.101611000000000	0.0	0.0	0.0	0.0	0.0	0.0	0.691412	6.081029	0.0	2.063201	0.0
adck1	aarF domain containing kinase 1	7.393671	0.0	1.43701	5.423778	0.0	0.0	0.0	0.0	6.634375	0.0	0.0	0.0	3.076991	0.0	0.0	0.0	4.645142	0.210095	0.0	20.481113	8.367733000000000	0.0	0.0	0.0	0.28880700000000000	5.9534260000000000	0.0	2.844775	0.0	0.0
adck2	aarF domain containing kinase 2	0.0	0.0	0.0	1.918632	0.0	0.0	0.0	0.0	0.0	0.0	0.0	0.0	0.0	0.0	0.0	0.035473000000000000	0.0	0.213283	0.0	0.0	0.5164480000000000	0.0	2.735864	0.0	0.320226	0.0	0.0	0.015151	0.0	0.031632
adck5	aarF domain containing kinase 5	0.0	0.0	0.0	0.033598	0.0	0.422916	0.0	0.0	0.0	0.0	14.293771	0.0	0.0	0.0	0.0	1.73079	0.0	0.0	0.0	0.528844	0.0	0.0	0.0	0.0	0.0	7.531937000000000	0.0	4.0896690000000000	0.672612	0.0
adcy1a	adenylate cyclase 1a	0.0	0.0	0.0	0.0	0.0	0.0	0.0	0.0	0.051224	0.0	0.0	0.0	0.0	0.0	0.0	0.0	0.0	0.0	0.0	0.0	0.0	0.0	0.0	0.0	0.0	0.0	0.0	0.0	0.0	0.0
adcy1b	adenylate cyclase 1b	0.0	0.0	0.0	0.0	0.0	0.0	0.0	0.0	0.0	0.0	0.0	0.0	0.0	0.0	0.0	0.692034	0.0	0.0	0.0	0.0	0.0	0.0	0.0	0.0	1.0538610000000000	0.0	0.675776	0.0	0.0	0.0
adcy2a	adenylate cyclase 2a	0.0	0.0	0.0	0.0	0.0	0.0	0.0	0.0	0.0	0.0	0.0	0.0	0.0	0.0	0.0	0.0	0.0	0.0	0.0	0.0	0.0	0.0	0.0	0.0	0.0	0.0	0.185214	0.0	0.0	0.0
adcy2b	adenylate cyclase 2b (brain)	0.069499	0.0	0.0	0.0	0.0	0.042756	0.0	0.0	0.0	0.0	0.0	0.0	0.0	0.0	0.0	0.0	0.0	0.0	0.0	0.0	0.0	0.0	0.0	0.0	0.0	0.0	0.0	0.0	0.0	0.0
adcy3a	adenylate cyclase 3a	0.0	0.0	0.0	0.0	0.0	0.0	0.0	0.0	0.0	0.0	0.0	0.0	0.0	0.0	0.0	0.0	0.0	0.0	0.0	0.0	0.0	0.0	0.0	0.0	0.0	0.0	0.0	0.0	0.0	0.0
adcy3b	adenylate cyclase 3b	0.0	0.0	0.0	0.0	0.0	0.0	0.0	0.0	0.0	0.0	0.0	0.0	0.0	0.0	0.0	0.0	0.0	0.0	0.0	0.0	0.0	0.0	0.0	0.0	0.0	0.0	0.0	0.0	0.0	0.0
adcy5	adenylate cyclase 5	0.0	0.0	0.0	0.0	0.0	0.0	0.0	0.0	0.0	0.0	0.0	0.0	0.0	0.0	0.0	0.0	0.0	0.0	0.0	0.0	0.0	0.0	0.0	0.0	0.0	0.0	0.0	0.0	0.0	0.0
adcy6a	adenylate cyclase 6a	1.724069	0.0	0.0	0.0	0.0	1.09395	0.0	0.0	0.0	0.0	0.0	0.0	0.0	0.0	0.0	0.0	0.0	0.0	0.0	0.0	0.0	0.0	0.0	0.0	0.0	0.034210000000000000	0.0	0.0	0.0	0.0
adcy6b	adenylate cyclase 6b	0.0	0.0	0.0	0.0	0.0	0.0	0.0	0.0	0.0	0.0	0.0	0.0	0.0	0.0	0.0	0.0	0.0	0.0	0.0	0.0	0.0	0.0	0.0	0.0	0.0	0.0	0.516637	0.0	0.0	0.0
adcy7	adenylate cyclase 7	0.0	0.0	0.0	0.011955	0.0	0.0	0.0	0.0	0.003628	0.0	0.0	0.0	0.0	0.0	0.0	0.003689	0.0	0.0	0.0	0.0	0.0	0.0	0.0	0.0	0.0	0.0	0.099938	0.0	0.0	0.0
adcy8	adenylate cyclase 8 (brain)	0.0	0.0	0.0	0.026393	0.0	0.0	0.0	0.0	0.0	0.0	0.0	0.0	0.0	0.0	0.0	0.0	0.0	0.0	0.0	0.0	0.0	0.0	0.0	0.0	0.0	0.0	0.0	0.0	0.0	0.0
adcy9	adenylate cyclase 9	0.0	0.0	0.0	0.0	0.0	0.0	0.0	0.0	0.0	0.0	0.0	0.0	0.0	0.0	0.0	0.0	0.0	0.0	0.0	0.0	0.0	0.0	0.0	0.0	0.0	0.0	0.0	0.0	0.0	0.0
adcyap1a	adenylate cyclase activating polypeptide 1a	0.0	0.0	0.0	0.0	0.0	0.0	0.0	0.0	0.0	0.0	0.0	0.0	0.0	0.0	0.0	0.0	0.0	0.0	0.0	0.0	0.0	0.0	0.0	0.0	0.0	0.0	0.0	0.0	0.0	0.0
adcyap1b	adenylate cyclase activating polypeptide 1b	0.0	0.0	0.0	0.0	0.0	0.0	0.0	0.856377	0.0	6.522176	0.0	0.0	0.0	0.0	0.0	0.0	0.0	0.0	0.0	0.0	0.0	0.0	0.0	0.0	0.0	0.0	0.0	0.0	0.0	0.0
adcyap1r1a	adenylate cyclase activating polypeptide 1a (pituitary) receptor type I	0.0	0.0	0.0	0.0	0.0	0.0	0.0	0.0	0.0	0.0	0.0	0.0	0.0	0.0	0.0	0.0	0.0	0.0	0.0	0.0	0.0	0.0	0.0	0.0	0.0	0.0	0.0	0.0	0.0	0.0
add1	adducin 1 (alpha)	13.187789000000000	24.228342	5.629479	11.834378	17.605604	1.107077	10.648184	0.0	4.505522	2.298779	7.051660000000000	9.909678	12.75063	24.027990000000000	6.214251	3.657443	9.736098000000000	5.583445000000000	9.431986	2.096622	2.785162	14.719768	1.458716	0.0	4.926556	0.234764	15.159306000000000	0.986346	14.623668000000000	0.7895220000000000
add2	adducin 2 (beta)	0.0	0.611946	10.126576	2.692285	12.908528	10.718191	0.0	0.850944	0.0	4.019972	0.0	0.065675	0.0	0.0	0.0	0.069576	0.0	0.0	0.0	0.286435	0.0	0.100086	0.0	0.02845	0.0	1.417722	1.1756210000000000	0.0	0.0	0.0
add3a	adducin 3 (gamma) a	142.099677	73.619812	47.224636	73.28473200000000	24.482778000000000	59.18529700000000	13.858724000000000	13.158699	0.891774	5.208946	10.198635	19.152782	22.144584	9.532601	8.933007	3.1187	0.063215	0.0	21.33119	0.225624	1.342482	11.761744	3.5050830000000000	23.357077	6.948817	18.018853	20.262875	3.8614890000000000	3.5367830000000000	21.707602
add3b	adducin 3 (gamma) b	0.0	0.0	0.0	0.0	0.0	0.0	0.0	0.0	0.0	0.0	0.0	0.0	0.0	0.0	0.0	0.0	0.0	0.0	0.0	0.0	0.0	0.0	0.0	0.0	0.0	0.0	0.0	0.0	0.0	0.0
adgb	androglobin	0.0	0.0	0.0	0.0	0.0	0.0	0.0	0.0	0.0	0.0	0.0	0.0	0.0	0.0	0.0	0.0	0.0	0.0	0.0	0.0	0.0	0.0	0.0	0.0	0.0	0.0	0.0	0.0	0.0	0.0
adgra1a	adhesion G protein-coupled receptor A1a	0.0	0.0	0.0	0.0	0.0	0.0	0.0	0.0	0.0	0.0	0.0	0.0	0.0	0.0	0.0	0.0	0.0	0.0	0.0	0.0	0.0	0.0	0.0	0.0	0.0	0.0	0.0	0.0	0.0	0.0
adgra2	adhesion G protein-coupled receptor A2	0.0	0.0	0.0	0.0	0.0	0.0	0.0	0.0	0.0	0.0	0.0	0.0	0.0	0.0	0.0	0.0	0.0	0.0	0.0	0.0	0.0	0.0	0.0	0.0	0.0	0.0	0.0	0.0	0.0	0.0
adgra3	adhesion G protein-coupled receptor A3	0.0	0.0	0.0	0.0	0.0	0.0	0.0	0.0	0.0	0.0	0.0	0.0	0.0	0.0	0.0	0.0	0.0	0.0	0.0	0.0	0.0	0.0	0.0	0.0	0.0	0.0	0.0	0.0	0.0	0.0
adgrb1a	adhesion G protein-coupled receptor B1a	0.0	0.0	0.0	0.0	0.48764	0.035159	0.0	0.0	0.0	0.0	0.293835	0.0	0.0	0.0	0.0	0.0	0.0	0.0	0.0	0.0	0.0	0.0	0.0	0.0	0.0	0.0	0.0	0.0	0.002368	0.0
adgrb1b	adhesion G protein-coupled receptor B1b	0.0	0.0	0.0	0.0	0.0	0.0	0.0	0.0	0.0	2.077948	0.0	0.0	0.0	0.0	0.0	0.0	0.0	0.0	0.0	0.0	0.0	0.0	0.0	0.0	0.0	0.0	0.0	0.0	0.0	0.0
adgrb2	adhesion G protein-coupled receptor B2	4.260057	0.0	0.0	0.0	0.0	12.3618	16.748908	1.460861	0.0	2.738985	2.325094	1.7615460000000000	0.348187	0.0	12.24603	1.487764	1.146095	2.534883	33.790175	0.0	4.273128	0.838284	0.279445	1.561953	16.624141	10.045952000000000	10.097584	5.531765	12.92857	0.0
adgrb3	adhesion G protein-coupled receptor B3	0.0	0.0	0.0	0.0	0.0	0.0	0.0	0.0	0.0	0.0	0.0	0.0	5.321329	0.0	0.0	0.0	0.0	0.0	0.0	0.0	0.0	8.806527	5.704056	0.0	0.0	0.0	7.371386	0.0	0.0	0.0
adgrd1	adhesion G protein-coupled receptor D1	0.0	0.21800300000000000	0.0	0.0	0.0	0.0	0.0	0.0	0.0	0.0	0.0	0.0	0.0	0.0	0.01929	0.0	0.0	0.0	0.0	0.0	0.0	0.0	0.0	0.0	0.0	0.0	0.0	0.0	0.0	0.0
adgrd2	adhesion G protein-coupled receptor D2	0.0	0.0	0.0	0.0	0.0	0.0	0.0	0.0	0.0	0.0	0.0	0.0	0.0	0.0	0.0	0.0	0.0	0.0	0.0	0.0	0.0	0.0	0.0	0.0	0.0	0.0	0.0	0.0	0.0	0.0
adgre10	adhesion G protein-coupled receptor E10	0.047807	0.0	26.506733	1.68511	4.710521	0.0	22.884438	0.0	2.734308	6.30207	172.16255900000000	10.348802	3.103959	3.2010110000000000	4.046103	2.971896	3.127217	9.074834	4.3805490000000000	0.0	6.865164	4.358249	5.847677	2.613052	23.154555	12.330382	9.403197	18.097642	4.880972	7.456131
adgre14	adhesion G protein-coupled receptor E14	0.0	0.0	0.0	0.0	0.0	0.0	0.0	0.0	0.0	0.0	0.0	0.0	0.0	0.0	0.0	0.0	0.0	0.0	0.0	0.0	0.0	0.0	0.0	0.0	0.0	0.0	0.0	0.0	0.0	0.0
adgre15	adhesion G protein-coupled receptor E15	0.0	0.0	0.0	0.0	0.0	0.0	0.0	0.0	0.0	0.0	0.0	0.0	0.0	0.0	0.5135	0.0	0.0	0.0	0.0	0.0	0.0	0.0	0.0	0.0	0.0	0.0	0.0	0.0	0.0	0.0
adgre16	adhesion G protein-coupled receptor E16	0.054929	0.0	0.0	0.0	0.0	0.0	0.0	0.0	0.0	0.0	0.0	0.0	0.0	0.0	0.623141	0.0	0.0	0.0	0.0	0.0	0.0	0.0	0.0	0.0	0.0	0.0	0.0	0.0	0.0	0.0
adgre17		0.0	0.0	0.0	0.0	0.0	0.0	0.0	0.0	0.0	0.0	0.0	0.0	0.0	0.0	0.0	0.0	0.0	0.0	0.0	0.0	0.0	0.0	0.0	0.0	0.0	0.0	0.0	0.0	0.0	0.0
adgre18		0.0	0.0	0.0	0.0	0.0	0.0	0.0	0.0	0.0	0.0	0.0	0.0	0.0	0.0	0.0	0.0	0.0	0.0	0.0	0.0	0.0	0.0	0.0	0.0	0.0	0.0	0.0	0.0	0.0	0.0
adgre19		0.0	0.0	0.0	0.0	0.0	0.0	0.0	0.0	0.0	0.0	0.0	0.0	0.0	0.0	0.380087	0.0	0.0	0.0	0.0	0.0	0.0	0.0	0.0	0.0	0.0	0.0	0.0	0.0	0.0	0.0
adgre5a		0.0	0.0	0.0	0.0	0.0	0.0	0.0	0.0	0.0	0.0	0.0	0.0	0.0	0.0	0.0	0.0	0.0	0.0	0.0	0.0	0.0	0.0	0.0	0.0	0.0	0.0	0.0	0.0	0.0	0.0
adgre5b.2	adhesion G protein-coupled receptor E5b duplicate 2	0.0	0.146264	0.0	0.0	0.0	0.0	0.0	0.0	0.0	0.0	0.0	0.0	0.0	0.0	0.0	0.0	0.0	0.0	0.0	0.0	0.0	0.0	0.0	0.0	0.0	0.0	0.0	0.0	0.0	0.0
adgre5b.3	adhesion G protein-coupled receptor E5b duplicate 3	0.0	37.481338	0.0	0.0	0.0	0.0	0.0	0.0	0.0	0.0	0.0	0.0	0.0	0.0	0.0	0.0	0.0	0.0	0.0	0.0	0.0	0.0	0.0	0.0	0.0	0.0	0.0	0.0	0.0	0.0
adgre6		0.0	0.0	0.0	0.0	0.0	0.0	0.0	0.0	0.0	0.0	0.0	0.0	0.0	0.0	0.0	0.0	0.0	0.0	0.0	0.0	0.0	0.0	0.0	0.0	0.0	0.0	0.0	0.0	0.0	0.0
adgre7	adhesion G protein-coupled receptor E7	0.0	0.0	0.0	0.0	0.0	0.0	0.0	0.0	0.0	0.0	0.0	0.0	0.0	0.0	0.0	0.0	0.0	0.0	0.0	0.0	0.0	0.0	0.0	0.0	0.0	0.0	0.0	0.0	0.0	0.0
adgre8		0.0	0.0	0.0	0.0	0.0	0.0	0.0	0.0	0.0	0.0	0.0	0.0	0.0	0.0	0.0	0.0	0.0	0.0	0.0	0.0	0.0	0.0	0.0	0.0	0.0	0.0	0.0	0.0	0.0	0.0
adgre9	adhesion G protein-coupled receptor E9	0.0	0.0	0.0	0.0	0.0	0.0	0.0	0.0	5.088907	0.0	0.0	0.0	0.0	0.0	0.0	0.0	0.0	0.0	0.0	0.0	0.0	0.0	0.0	0.0	0.0	0.0	0.0	0.0	0.0	0.044169
adgrf11	adhesion G protein-coupled receptor F11	0.0	0.0	0.0	0.0	0.0	0.0	0.0	0.0	0.0	0.0	0.0	0.0	0.0	0.0	0.0	0.0	0.0	0.0	0.0	0.0	0.0	0.0	0.0	0.0	0.0	0.0	0.0	0.196928	0.0	0.0
adgrf3a	adhesion G protein-coupled receptor F3a	0.0	0.0	0.0	0.0	0.0	0.0	0.0	0.0	0.0	0.0	0.0	0.0	0.0	0.0	0.0	0.0	0.0	0.0	0.0	0.0	0.0	0.0	0.0	0.0	0.0	0.0	0.0	0.0	0.0	0.0
adgrf3b	adhesion G protein-coupled receptor F3b	0.0	0.0	0.0	0.0	0.0	0.0	0.0	0.0	0.0	0.0	0.0	0.0	0.0	0.0	0.0	0.0	0.0	0.0	0.0	0.0	0.0	0.050443	0.0	0.0	0.0	0.0	0.0	1.886291	0.0	0.0
adgrf6	adhesion G protein-coupled receptor F6	0.0	0.0	0.0	4.477271	0.0	0.0	0.0	0.0	0.0	0.0	0.0	0.0	0.0	0.0	0.0	0.0	0.0	0.0	0.0	0.0	0.0	0.0	0.0	0.0	0.0	0.0	0.0	0.0	0.0	0.0
adgrf7	adhesion G protein-coupled receptor F7	0.0	0.0	0.0	0.0	0.0	0.0	0.0	0.0	0.0	0.0	0.0	0.0	0.0	0.0	0.0	0.0	0.0	0.0	0.0	0.0	0.0	0.0	0.0	0.0	0.0	0.0	0.0	0.0	0.0	0.0
adgrf8	adhesion G protein-coupled receptor F8	0.0	0.0	0.0	0.0	0.0	0.0	0.0	0.0	0.0	0.0	0.0	0.0	0.0	0.0	0.0	0.0	0.0	0.0	0.0	0.0	0.0	0.0	0.0	0.0	0.0	0.0	0.0	0.0	0.0	0.0
adgrg1	adhesion G protein-coupled receptor G1	0.0	0.0	0.0	0.0	0.0	0.0	0.0	0.0	0.037233	0.0	0.0	0.0	0.17136500000000000	0.0	0.0	0.0	0.0	0.0	0.0	0.0	0.0	0.0	0.0	0.0	0.0	0.0	2.032925	0.0	0.0	6.1469190000000000
adgrg11	adhesion G protein-coupled receptor G11	0.0	0.0	0.0	0.0	0.0	0.0	0.0	0.0	0.0	0.0	0.0	0.0	0.0	0.0	0.0	0.0	0.0	0.0	0.0	0.0	0.0	0.0	0.0	0.0	0.0	0.0	0.0	0.0	0.0	0.0
adgrg2a	adhesion G protein-coupled receptor G2a	0.0	0.0	0.0	0.0	0.0	0.0	0.0	0.0	0.0	0.0	0.0	0.0	0.0	0.0	0.0	0.0	0.0	0.0	0.046213	0.0	0.0	0.0	0.0	0.0	0.0	0.0	0.0	0.0	0.0	0.0
adgrg3	adhesion G protein-coupled receptor G3	0.0	0.0	0.0	0.0	0.0	0.0	0.0	0.0	0.0	0.0	0.0	0.0	0.0	0.0	0.0	0.0	0.0	0.0	0.0	0.0	0.0	0.0	0.0	0.0	0.0	0.0	0.0	0.0	0.0	0.0
adgrg4a	adhesion G protein-coupled receptor G4a	0.0	0.0	0.0	0.0	0.0	0.0	0.0	0.0	0.0	0.0	0.0	0.0	0.0	0.0	0.0	0.0	0.0	0.0	0.0	0.0	0.0	0.0	0.0	0.0	0.0	0.0	0.0	0.0	0.0	0.0
adgrg4b		0.0	0.0	0.0	0.0	0.0	0.0	0.0	0.0	0.0	0.0	0.0	0.0	0.0	0.0	0.0	0.0	0.0	0.0	0.0	0.0	0.0	0.0	0.0	0.0	0.0	0.0	0.0	0.0	0.0	0.0
adgrg6	adhesion G protein-coupled receptor G6	0.0	0.0	0.0	0.0	0.0	0.0	0.0	0.0	0.0	0.0	0.0	0.0	0.0	0.0	0.0	0.0	0.0	0.0	0.0	0.0	0.0	0.0	0.0	0.0	0.0	0.0	0.0	0.157862	0.0	0.0
adgrg7.1	adhesion G protein-coupled receptor G7 tandem duplicate 1	0.0	0.0	0.0	0.0	0.0	0.0	0.0	0.0	0.0	0.0	0.0	0.0	0.0	0.0	0.0	0.0	0.0	0.0	0.0	0.0	0.0	0.0	0.0	0.0	0.0	0.0	0.0	0.0	0.0	0.0
adgrg7.2	adhesion G protein-coupled receptor G7 tandem duplicate 2	0.0	0.0	0.0	0.0	0.0	0.0	0.0	0.0	0.0	0.0	0.0	0.0	0.0	0.0	0.0	0.0	0.0	0.0	0.0	0.0	0.0	0.0	0.0	0.0	0.0	0.0	0.0	0.0	0.0	0.0
adgrl1a	adhesion G protein-coupled receptor L1a	0.031488	0.0	0.0	0.0	0.064071	0.0	0.0	0.0	0.0	0.0	0.0	0.0	0.0	0.0	0.0	0.127418	0.052598	0.0	0.0	0.138903	0.0	0.12534	0.05962000000000000	0.0	0.128104	0.0	0.0	0.802764	0.14841400000000000	0.0
adgrl2a	adhesion G protein-coupled receptor L2a	15.063481	0.0	0.0	0.0	3.083335	0.914197	0.382875	0.0	0.0	0.130432	1.616937	0.0	0.315572	0.0	0.0	0.19760900000000000	0.536597	0.402178	0.9003650000000000	0.247502	0.257091	0.769702	0.603746	0.0	0.122007	0.9770140000000000	0.329005	0.275835	0.637594	0.0
adgrl2b.1	adhesion G protein-coupled receptor L2b tandem duplicate 1	0.0	0.0	6.401711	0.185915	0.0	0.0	0.0	0.0	0.0	0.0	0.0	0.0	0.0	0.0	0.0	0.0	0.0	0.0	0.0	0.0	7.701287	0.0	0.0	0.0	0.0	0.0	0.0	0.0	0.0	0.0
ADGRL3		0.0	0.0	0.0	0.0	0.0	0.045238	0.0	0.0	0.0	0.0	0.0	0.0	0.0	0.821335	0.0	0.0	0.239831	0.0	0.0	0.0	0.0	0.0	0.0	0.0	0.0	0.0	0.0	0.0	0.0	0.0
adgrl3.1	adhesion G protein-coupled receptor L3.1	27.277391	6.046887	0.0	0.0	2.839921	10.794959	0.0	0.0	2.4948510000000000	0.17890900000000000	0.0	0.0	3.5210000000000000	0.0	8.142735	0.052613	0.0	4.89853	4.315718	2.5416380000000000	0.276545	8.708449	2.3273490000000000	5.168374000000000	3.793656	5.000769	5.74955	4.540405000000000	8.02304	6.8793880000000000
adgrl4	adhesion G protein-coupled receptor L4	0.0	0.0	0.0	0.0	0.0	0.0	0.0	0.0	0.0	0.0	0.0	0.0	0.0	0.0	0.0	0.0	0.0	0.0	0.0	0.0	0.0	0.0	0.0	0.0	0.0	0.0	0.0	0.0	0.0	0.0
adgrv1	adhesion G protein-coupled receptor V1	0.0	0.0	0.112268	0.017141	1.040078	1.107098	0.0	0.0	0.0	0.0	0.0	0.0	0.135154	1.1244300000000000	0.0	0.361354	0.0	0.0	0.480987	0.0	0.0	0.009017	1.457935	0.0	0.09666	1.674202	0.0	0.070599	0.0	0.0
adh5	alcohol dehydrogenase 5	0.0	0.0	0.0	5.722105	0.0	17.122191	0.0	0.0	1.727656	0.0	0.0	0.0	0.0	0.0	0.0	0.0	0.0	0.0	0.0	0.642833	0.4199	0.0	1.973445	0.0	2.418	1.923979	0.0	0.0	0.0	0.0
adh8a	alcohol dehydrogenase 8a	0.0	0.0	0.0	0.0	0.0	0.0	0.0	0.0	0.0	0.0	0.0	0.0	0.0	0.0	0.0	0.0	0.0	0.0	0.0	0.0	0.0	0.0	0.0	0.0	0.0	0.0	0.0	0.0	0.0	0.0
adh8b	alcohol dehydrogenase 8b	0.0	0.0	0.0	0.0	0.0	0.0	0.0	0.0	0.0	0.0	0.0	0.0	0.0	0.056275	0.0	0.0	1.769163	0.0	0.302723	4.451976	0.0	0.0	0.0	0.0	0.0	0.0	0.0	0.0	0.0	0.079897
adhfe1	alcohol dehydrogenase iron containing 1	0.0	0.0	0.0	0.0	0.0	0.0	0.0	0.0	6.800166	2.14333	0.0	0.607801	0.0	0.0	0.0	0.0	0.0	0.0	0.0	9.182574	0.0	8.405974	9.06778	2.839194	0.0	0.0	12.097715	0.0	0.0	0.0
adi1	acireductone dioxygenase 1	0.0	24.950846	28.397913	0.172579	5.729975	0.0	11.273159	12.980012	9.057161	7.060472	17.999348	0.0	10.723864	15.824535	5.97021	2.382154	12.389951	13.527041	42.392992	21.279503	10.735685	15.987982	7.022129	3.440942	20.946813	10.247161	12.319492	34.925468	10.862351	27.451035
adipoqa	adiponectin C1Q and collagen domain containing a	0.0	0.0	0.0	0.0	0.0	0.0	0.0	0.0	0.0	0.0	0.0	0.0	0.0	0.0	0.0	0.0	0.0	0.0	0.0	0.0	0.0	0.0	0.0	0.0	0.0	0.0	0.0	0.0	0.0	0.0
adipoqb	adiponectin C1Q and collagen domain containing b	0.0	0.0	0.0	0.0	0.0	0.0	0.0	0.0	0.0	0.0	0.0	0.0	0.0	0.0	0.0	0.0	0.0	0.0	0.0	0.0	0.0	0.0	0.0	0.0	0.0	0.0	0.0	0.0	0.0	0.0
adipor1a	adiponectin receptor 1a	61.872201	0.0	6.123974	6.538881	4.125144000000000	29.697629000000000	20.084095	45.032113	20.945628	16.382001000000000	33.937994	35.006491	23.652398	9.876217	43.02617	53.499045000000000	23.675292	26.557805	40.451054	34.393918	27.563027	24.146019	36.192394	16.337942	15.790612	36.665983000000000	30.718616	48.776678000000000	45.265754	18.668214000000000
adipor1b	adiponectin receptor 1b	62.010068	119.190825	120.527888	102.39665	87.343589	115.083056	46.397558	49.251933	54.290351	82.419723	77.260472	47.254922	89.783172	47.05152800000000	124.365919	29.148454	30.222787	81.87254400000000	57.95759	106.426556	51.558105	52.078048	42.027591	41.115502	84.895638	76.536941	101.880964	64.247528	90.010414	87.043681
adipor2	adiponectin receptor 2	15.626531	190.313481	66.85055700000000	175.169254	116.722563	0.6611020000000000	15.589054	6.561702	39.464223	4.83896	41.434606	17.332599000000000	33.235418	40.366423	8.676411	16.459019000000000	27.249818000000000	43.861596	3.203479	55.29952700000000	13.475501	4.83511	15.697438	15.111035	20.511189	49.632806	5.114977	40.553859	38.09965	16.242715000000000
adka	adenosine kinase a	3.748652	0.0	0.0	9.659363	0.0	0.0	0.030965	0.0	0.0	0.0	0.0	0.0	0.0	0.0	0.0	0.0	0.0	0.0	0.0	0.0	0.0	0.0	0.0	0.0	0.0	0.0	0.0	0.0	1.096103	1.043196
adkb	adenosine kinase b	0.0	0.0	4.3389120000000000	0.0	17.112814	0.0	0.0	0.0	8.396728	0.3358	5.315759	0.0	0.0	0.0	0.0	0.0	1.948062	5.3581520000000000	15.780528	28.610165000000000	4.387707	11.280587000000000	0.0	0.0	4.261686	0.0	2.32938	0.0	5.173730000000000	3.147462
adm2a	adrenomedullin 2a	0.0	0.0	0.0	0.0	0.0	0.0	0.0	0.0	0.0	0.0	0.0	0.0	0.0	0.0	0.0	0.0	0.0	0.0	0.0	0.0	0.0	0.0	0.0	0.0	0.0	0.0	0.0	0.0	0.0	0.0
adm2b	adrenomedullin 2b	0.0	0.0	0.0	0.0	0.0	0.0	0.0	0.0	0.0	0.0	0.0	0.0	0.0	0.0	0.0	0.0	0.0	0.0	0.0	0.0	0.0	0.0	0.0	0.0	0.0	0.0	0.0	0.0	0.0	0.0
adma	adrenomedullin a	0.0	0.0	0.0	0.0	0.0	0.0	0.0	0.0	0.0	0.0	0.0	0.0	0.0	0.0	0.0	0.0	0.0	0.0	0.0	0.0	0.0	0.0	0.0	0.0	0.0	0.0	0.0	0.0	0.0	0.0
admb	adrenomedullin b	0.0	0.0	0.0	0.0	0.0	0.0	0.0	0.0	0.0	0.0	0.0	0.0	0.0	0.0	0.0	0.0	0.0	0.0	0.0	0.0	0.0	0.0	0.0	0.0	0.0	0.0	0.0	0.0	0.0	0.0
admp	anti-dorsalizing morphogenic protein	0.0	0.0	0.0	0.0	0.0	0.0	0.0	0.0	0.0	0.0	0.0	0.0	0.0	0.0	0.0	0.0	0.0	0.0	0.0	0.0	0.0	0.0	0.0	0.0	0.0	0.0	0.0	0.0	0.0	0.0
adnp2a	ADNP homeobox 2a	0.0	0.0	0.0	0.028471	0.096817	0.0	16.230461	12.589744	1.216285	4.330949	0.0	0.0	0.0	0.117133	3.708703	0.132275	0.0	0.0	0.0	0.878825	0.190177	13.202021000000000	0.216677	0.0	0.224489	6.0449520000000000	1.636706	0.313968	0.0	0.198039
adnp2b	ADNP homeobox 2b	0.0	21.655525	8.615872	11.422252	0.0	0.405321	0.0	6.113847	0.035893	0.267019	16.680832000000000	0.0	0.194377	1.012404	0.0	0.201786	6.977601000000000	0.0	0.111602	0.0	2.422253	0.036026	0.0	6.549196	0.0	11.646574	0.0	1.080348	5.597368	0.0
adnpa	activity-dependent neuroprotector homeobox a	8.488440000000000	0.0	0.8229860000000000	3.448033	5.6834420000000000	0.0	0.0	0.0	0.208175	0.0	0.0	0.5617940000000000	0.0	0.0	0.0	0.971666	1.912441	0.355659	0.0	0.0	2.241854	0.0	1.444091	0.055676	0.0	0.0	3.1815990000000000	0.4015780000000000	0.231005	2.345464
adnpb	activity-dependent neuroprotector homeobox b	0.0	0.0	0.0	1.840392	0.0	0.0	9.182855	0.0	0.0	1.478931	0.0	0.0	0.0	0.0	0.0	0.0	3.2494400000000000	0.0	11.357453	0.0	0.182546	0.108623	2.605094	0.0	2.225206	0.0	1.954232	0.157101	0.0	0.0
adoa	2-aminoethanethiol (cysteamine) dioxygenase a	0.0	0.0	0.0	0.0	16.568467000000000	0.0	0.0	0.0	0.0	5.381522	13.708878	10.067535	0.0	13.607522	5.707929	4.808806	0.0	0.0	5.401214	0.0	0.0	8.678581	0.0	7.169910000000000	13.959187	8.064717	3.674914	7.9095270000000000	0.0	0.022265
adob	2-aminoethanethiol (cysteamine) dioxygenase b	0.0	1.626385	0.0	0.07221700000000000	0.0	0.0	0.0	8.949154	0.0	1.0231710000000000	22.845279	0.0	2.138833	1.158795	0.0	5.607691	0.0	23.841876	0.589949	0.052242	9.878258	7.161868000000000	7.334134	9.059686	11.976793	1.714465	4.368268	0.142681	9.396064	5.9315430000000000
adora1a		0.0	0.0	0.0	0.0	0.0	0.0	0.0	0.0	0.0	0.0	0.0	0.0	0.0	0.0	0.0	0.0	0.0	0.0	0.0	0.0	0.0	0.0	0.0	0.0	0.0	0.0	0.0	0.0	0.0	0.0
adora1b	adenosine A1 receptor b	0.0	0.0	0.0	0.0	0.0	0.0	0.0	0.0	0.0	0.0	0.0	0.0	0.0	0.0	0.0	0.0	0.0	0.0	0.0	0.0	0.0	0.0	0.0	0.0	0.0	0.0	0.0	0.0	0.0	0.0
adora2aa	adenosine A2a receptor a	0.0	0.0	0.0	0.0	0.0	0.026593	0.0	0.0	0.0	0.0	0.0	0.0	0.0	0.0	0.0	0.0	0.0	0.0	0.0	0.0	0.0	0.0	0.0	0.0	0.0	0.0	0.0	2.974184	0.39467	0.0
adora2ab	adenosine A2a receptor b	0.0	0.0	0.0	0.0	0.0	0.0	0.0	0.0	0.0	0.0	0.0	0.0	0.0	0.0	0.0	0.0	0.0	0.0	0.0	0.0	0.0	0.0	0.0	0.0	0.0	0.0	0.0	0.0	0.0	0.0
adora2b	adenosine A2b receptor	0.0	0.0	0.0	0.0	0.0	0.0	0.0	2.96282	2.730086	19.443048	0.0	2.145054	12.507481	27.935164	5.1620740000000000	1.8276	2.563837	24.875859	0.0	0.0	12.469463000000000	9.423449	0.0	1.868645	6.258886	0.0	9.757757000000000	6.712669	1.4031780000000000	25.272116
ADORA3		0.0	0.0	0.0	0.0	0.0	0.0	0.0	0.0	0.0	0.0	0.0	0.0	0.0	0.0	0.0	0.0	0.0	0.0	0.0	0.0	0.0	0.0	0.0	0.0	0.0	0.0	0.0	0.0	0.0	0.0
adpgk	ADP-dependent glucokinase	0.0	0.0	1.2906	0.091424	0.0	0.0	0.0	0.0	0.0	0.0	0.0	0.0	0.075015	0.0	0.0	0.0	0.0	0.0	0.0	0.106048	0.527591	0.0	0.0	0.0	0.052038	0.0	0.0	0.0	0.0	0.060782
adpgk2	ADP-dependent glucokinase 2	0.0	0.0	0.0	0.0	0.907134	0.0	0.0	0.0	0.107896	0.0	0.0	0.0	0.0	0.0	0.0	0.0	0.0	0.0	0.0	0.173533	0.0	0.0	0.0	0.0	0.0	0.0	0.084115	0.0	0.0	0.0
adprh	ADP-ribosylarginine hydrolase	46.080225	0.0	49.388607	22.973304000000000	0.0	37.530142	7.889554000000000	9.330113	8.943079000000000	10.875896000000000	13.04017	24.883265000000000	22.643848000000000	0.0	8.195546	27.072348	18.02635	0.0	0.0	9.908614000000000	0.104011	10.450238	16.268165000000000	9.712754000000000	10.687836	0.510482	15.910548	9.35501	19.386424	8.140776000000000
adprhl1	ADP-ribosylhydrolase like 1	0.0	0.0	0.0	0.0	0.0	0.0	0.0	0.0	0.0	0.0	0.0	0.0	0.0	0.017682	0.0	0.0	0.0	0.0	0.0	1.118674	0.0	0.0	0.0	0.0	0.0	0.868926	0.0	0.0	0.0	0.0
adprhl2	ADP-ribosylhydrolase like 2	13.014524	0.0	6.3487160000000000	2.084033	0.0	0.0	1.522411	2.614575	0.0	4.129939	0.0	0.0	0.0	0.0	1.943264	1.186735	1.048469	0.0	0.0	2.603231	1.169094	0.0	0.548964	0.145534	6.614169	11.355372	1.119706	3.820467	0.109128	1.34443
adprm	ADP-ribose/CDP-alcohol diphosphatase manganese-dependent	0.0	0.0	0.0	12.498645	2.564117	0.0	12.34926	15.73246	6.76595	11.750678	13.211186	0.0	0.0	12.447473	0.0	5.878659	0.0	8.255181000000000	0.0	8.475911	3.010769	22.607772	6.536372	2.128848	12.246196	7.902534000000000	14.308514	18.120930000000000	8.755536	0.0
adra1aa	adrenoceptor alpha 1Aa	0.0	0.0	0.0	0.0	0.0	0.0	0.0	0.0	0.0	0.0	0.0	0.0	0.0	0.0	0.0	0.0	0.0	0.0	0.0	0.0	0.0	0.0	0.0	0.0	0.0	0.0	4.418991	0.0	0.06543	0.0
adra1ab	adrenoceptor alpha 1Ab	0.0	0.0	0.0	0.0	0.0	0.0	0.0	0.0	0.0	0.0	0.0	0.0	0.0	0.0	0.0	0.0	0.0	0.0	0.0	0.0	0.0	0.0	0.0	0.0	0.0	0.0	0.0	0.0	0.0	0.0
adra1ba	adrenoceptor alpha 1Ba	0.0	0.0	0.0	0.0	0.0	0.0	0.0	0.0	0.0	0.0	0.0	0.0	0.0	0.0	0.0	0.0	0.0	0.0	0.0	0.0	0.0	0.0	0.0	0.0	0.0	0.0	2.087105	0.0	0.0	0.0
adra1bb	adrenoceptor alpha 1Bb	0.0	0.0	0.0	0.0	0.0	0.0	0.0	0.0	0.0	0.0	0.0	0.0	0.0	0.0	0.0	0.0	0.0	0.0	0.0	0.0	0.0	0.0	0.0	0.0	0.0	0.0	0.0	0.0	0.0	0.0
adra1d	adrenoceptor alpha 1D	0.0	0.0	0.0	0.022003	0.0	0.0	0.0	0.0	0.0	0.0	0.0	0.0	0.0	0.0	0.0	0.0	0.0	0.0	0.0	0.0	0.0	0.0	0.0	0.0	0.0	0.0	0.0	0.0	0.0	0.0
adra2a	adrenoceptor alpha 2A	0.0	0.0	0.0	0.0	0.0	0.0	0.0	0.0	0.0	0.0	0.0	0.0	0.0	0.0	0.0	0.0	0.0	0.0	0.0	0.0	0.0	0.0	0.0	0.0	0.0	0.0	0.0	0.0	0.0	0.0
adra2b	adrenoceptor alpha 2B	0.0	0.0	0.0	0.0	0.0	0.0	0.0	0.0	0.0	0.0	0.032892000000000000	0.0	0.0	0.0	0.0	0.0	0.0	0.0	0.0	0.0	0.0	0.0	0.0	0.0	0.0	0.0	0.0	0.0	0.0	0.0
adra2c	adrenoceptor alpha 2C	0.0	0.0	0.0	0.0	0.0	0.0	0.0	0.0	0.0	0.0	0.0	0.0	0.0	0.0	0.0	0.0	0.0	0.0	0.0	0.0	0.0	0.0	0.0	0.0	0.0	0.0	0.0	0.0	0.0	0.0
adra2da	adrenergic alpha-2D- receptor a	0.0	0.0	0.0	0.0	0.0	0.0	0.0	0.0	0.0	0.0	0.0	0.0	0.0	0.0	0.0	0.0	0.0	0.0	0.0	0.0	0.0	0.0	0.0	0.0	0.0	0.0	0.0	0.0	0.0	0.0
adra2db	adrenergic alpha-2D- receptor b	0.0	0.0	0.0	0.0	0.0	0.0	0.0	0.0	0.0	0.0	0.0	0.0	0.0	0.0	0.0	0.0	0.0	0.0	0.0	0.0	0.0	0.0	0.0	0.0	0.0	0.0	0.0	0.0	0.0	0.0
adrb1	adrenoceptor beta 1	0.0	0.0	0.0	0.0	0.0	0.0	0.0	0.0	0.0	0.0	0.0	0.0	0.0	0.0	0.0	0.0	0.0	0.0	0.0	0.0	0.0	0.0	0.0	0.0	0.0	0.0	0.0	0.0	0.0	0.0
adrb2a	adrenoceptor beta 2 surface a	0.0	0.0	0.0	0.0	0.0	0.042291	0.0	0.0	0.0	0.0	0.0	0.0	0.0	0.0	0.0	0.0	0.0	0.0	0.0	0.0	0.0	0.0	0.0	0.0	0.0	0.0	0.0	0.0	0.0	0.0
adrb2b	adrenoceptor beta 2 surface b	0.0	0.0	0.0	0.0	0.0	0.0	0.0	0.0	0.0	0.0	0.0	0.0	0.0	0.0	0.0	0.0	0.023506	0.0	0.0	0.0	0.0	0.0	0.0	0.0	0.0	0.0	0.0	0.0	0.0	0.0
adrb3a	adrenoceptor beta 3a	0.0	0.0	0.0	0.0	0.0	0.0	0.0	0.0	0.0	0.0	0.0	0.0	0.0	0.0	0.0	0.0	0.0	0.0	0.0	0.0	0.0	0.0	0.0	0.0	0.0	0.0	0.0	0.0	0.0	0.0
adrb3b	adrenoceptor beta 3b	0.0	0.0	0.0	0.0	0.0	0.0	0.0	0.0	0.0	0.0	0.0	0.0	0.0	0.0	0.0	0.0	0.0	0.0	0.0	0.0	0.0	0.0	0.0	0.0	0.0	0.0	0.0	0.0	0.0	0.0
adrm1	adhesion regulating molecule 1	10.369919	22.010438	22.288303	4.094775	2.655879	8.863232	8.539534	3.086374	6.010136000000000	4.085155	6.573262	7.155916	5.066796	1.062489	5.343197	2.051632	15.133161	0.185646	3.003676	1.481662	2.473392	12.42048	9.489049000000000	5.723554	20.709412	4.8707910000000000	9.49777	7.472128	7.399218000000000	10.711894
adsl	adenylosuccinate lyase	0.7439020000000000	0.0	2.644957	0.0	0.049577	0.375902	0.0	0.8212810000000000	0.622352	4.223143	1.085515	3.044334	0.0	8.287104	4.699773	1.675641	1.923488	2.825328	6.523396	8.513304	0.0	7.214211	0.0	6.8835480000000000	0.8417050000000000	5.459567	0.518175	6.2009090000000000	7.917988	0.038789
adss	adenylosuccinate synthase	0.0	0.0	0.0	0.0	0.0	0.0	0.0	4.779545	0.0	0.0	0.0	0.0	0.0	10.519248	0.0	0.409573	4.992984	0.0	0.0	0.0	0.0	0.0	0.0	0.0	0.473787	9.215564	0.435104	4.733862	6.836689	0.315354
adssl	adenylosuccinate synthase like	30.337125	30.649119	49.289812	80.874247	57.213763	165.95187900000000	91.685509	74.097301	62.533955000000000	86.575753	41.498298	91.845996	81.63672200000000	79.68022400000000	113.80327700000000	19.024359	19.684867	10.601497000000000	20.982805	34.922296	46.960771	42.464438	27.106383	13.523043	54.218924	50.037267	53.106059000000000	49.380613	60.756008000000000	39.159290000000000
adssl1	adenylosuccinate synthase like 1	0.0	0.0	0.0	0.0	0.0	0.0	0.0	0.0	0.0	0.0	0.0	0.0	0.0	0.0	0.0	0.0	0.0	0.0	0.0	0.0	0.0	0.0	0.0	0.0	0.0	0.0	0.0	0.0	0.0	0.0
aebp1	AE binding protein 1	0.0	0.0	0.0	0.0	0.0	0.0	0.0	0.0	0.0	0.0	0.0	0.0	0.0	0.0	0.0	0.0	0.0	0.0	0.0	0.0	0.0	0.0	0.0	0.0	0.0	0.0	0.0	0.0	0.0	0.0
aebp2	AE binding protein 2	0.0	0.0	15.926726	0.0	0.944407	2.427525	3.645345	9.694879	0.0	0.0	0.0	0.0	0.0	12.231251	8.681413000000000	1.9151080000000000	0.0	0.0	0.0	0.0	3.594913	3.4296270000000000	0.0	0.0	0.0	6.720288	0.312686	0.729492	0.0	0.0
aep1	aerolysin-like protein	0.0	0.0	0.0	0.0	0.0	0.0	0.0	0.0	0.0	0.0	0.0	0.0	0.0	0.0	0.0	0.0	0.0	0.0	0.0	0.0	0.0	0.0	0.0	0.0	0.0	0.0	0.0	0.0	0.0	0.0
aes		0.0	21.668039	1.814322	0.0	0.0	0.0	0.0	0.0	0.0	0.0	17.713748000000000	0.0	0.0	0.0	11.837031	9.760686	0.0	0.0	0.0	0.0	0.0	0.0	0.0	0.0	0.0	0.0	0.0	0.0	0.0	8.196753
afap1	actin filament associated protein 1	0.0	0.0	0.0	0.0	0.0	0.0	0.0	0.0	0.0	0.0	0.0	0.0	0.0	0.0	0.0	0.0	0.0	0.0	0.0	0.0	0.0	0.0	0.0	0.0	0.0	0.0	0.0	3.060332	0.0	0.0
afap1l1a	actin filament associated protein 1-like 1a	0.0	0.0	0.106902	0.0	0.0	0.0	0.0	0.0	0.0	0.0	0.0	0.085934	0.0	0.0	0.0	0.0	0.0	0.0	0.0	0.0	0.0	0.0	0.0	0.0	0.0	0.0	0.0	0.0	0.0	0.0
afap1l1b	actin filament associated protein 1-like 1b	0.250358	0.0	0.0	0.0	0.0	0.0	0.0	9.826865	8.688095000000000	17.44215	42.175412	0.0	0.0	13.075257	3.339929	20.027929	26.509734	30.063942	29.789282	23.594293	23.248124	24.077346	23.736501	10.888922	18.557393	6.979166	22.31525	20.806701	18.917423000000000	20.415153000000000
afap1l2	actin filament associated protein 1-like 2	0.0	0.0	0.0	0.0	0.0	0.0	0.0	0.0	0.0	0.0	0.0	0.0	0.0	0.0	0.0	0.0	0.0	0.0	0.0	0.0	0.0	0.0	0.0	0.0	0.0	0.0	0.0	0.0	0.0	0.0
afdna	afadin adherens junction formation factor a	0.727494	1.021336	0.726167	0.5990300000000000	0.141181	3.667132	0.433566	0.6140760000000000	0.190774	0.374505	0.369987	0.443335	0.331687	1.535788	0.126324	0.27288	1.682032	1.218042	0.164671	0.0	0.408198	0.671822	0.80016	0.10482	1.543236	0.473024	1.22767	0.567299	1.751239	1.160232
aff2	AF4/FMR2 family member 2	0.0	0.0	0.0	0.0	0.0	0.0	0.0	0.0	0.747312	0.0	0.347193	0.0	0.0	0.0	0.0	0.0	0.131368	0.0	0.0	0.0	1.002904	0.01137	0.0	0.0	0.0	0.0	0.0	0.380352	0.5226	0.922078
aff3	AF4/FMR2 family member 3	0.0	0.0	0.0	0.0	0.0	0.0	0.0	0.0	0.0	0.0	0.0	0.0	0.0	0.0	0.0	0.0	0.0	0.0	0.0	0.0	0.0	0.0	0.0	0.0	0.0	0.0	0.0	0.0	0.0	0.0
aff4	AF4/FMR2 family member 4	3.577634	0.0	0.0	3.055121	16.857328	0.0	0.720403	8.000544	0.0	2.91657	4.3403270000000000	13.433629000000000	0.0	3.2676120000000000	0.647496	2.98172	0.0	0.0	2.634987	0.0	5.225708	0.331924	6.045838	12.916171	1.2531370000000000	9.342832000000000	2.7543580000000000	9.13716	2.559785	21.907971
afg1la	AFG1 like ATPase a	0.0	8.825016	11.528686	0.0	10.120669	0.0	0.0	6.422725	4.087701	0.445195	43.691052	12.64144	1.784616	13.044108	7.176618	3.870253	1.771548	27.923779	22.008625	10.193839	17.244145	0.0	7.20706	3.728762	3.140032	30.382309000000000	15.560506	15.341822	13.310123	7.091624
afg1lb	AFG1 like ATPase b	0.0	0.0	0.0	0.0	0.0	33.718034	3.6766380000000000	0.0	8.889569	0.0	0.0	0.0	0.0	0.0	0.0	0.0	0.0	2.1831400000000000	0.0	0.0	0.0	0.0	1.746012	12.946369	0.145197	0.0	3.620416000000000	0.0	0.0	0.0
afg3l2	AFG3-like AAA ATPase 2	0.0	0.024946	9.138677	0.0	0.8801540000000000	0.0	23.936154	1.439719	0.0	0.0	0.0	3.706022	4.538624	0.0	0.819876	1.411605	8.897733	0.0	0.0	9.233447	0.0	1.412624	3.488204	1.418582	10.296544	5.858617	4.105107	6.942009	3.558625	17.311494
afmid	arylformamidase	0.0	0.0	0.0	7.279694	16.855393	96.685223	0.0	3.862005	0.0	2.8311460000000000	2.027503	0.0	13.112445	0.0	4.328138	0.0	0.0	4.770837	25.757387	10.87315	0.0	6.01705	22.387684	6.9531930000000000	27.252344	21.126552	17.067948000000000	9.355535	4.973742	11.213909
afp4	antifreeze protein type IV	0.0	0.0	0.0	0.0	0.0	0.0	0.0	0.0	0.0	0.0	0.0	0.0	0.0	0.0	0.0	0.0	0.0	0.0	0.0	0.0	0.0	0.0	0.0	0.0	0.0	0.0	0.0	0.0	0.0	0.0
aftpha	aftiphilin a	0.0	0.0	0.0	0.0	2.477998	4.9316	0.0	0.0	0.0	0.0	0.6247590000000000	0.0	0.0	0.0	0.0	1.98669	0.0	6.892499000000000	0.0	0.0	0.435459	1.370391	5.897916	0.0	0.0	0.0	3.137217	2.0143720000000000	4.834414	0.471807
aftphb	aftiphilin b	0.0	0.0	0.0	0.0	0.0	0.0	0.0	7.116956	0.0	6.599834	6.779243000000000	3.648946000000000	0.0	7.9390740000000000	2.655838	0.053383000000000000	0.0	0.0	0.0	0.0	0.0	0.244495	0.102319	0.0	6.250541	0.0	0.0	0.0	0.339071	0.0
aga	aspartylglucosaminidase	31.967336	0.0	0.0	0.0	0.0	69.30407200000000	0.0	0.0	0.0	0.0	0.0	0.0	0.0	0.0	5.769583	0.0	0.0	0.0	0.0	0.0	1.576416	0.0	3.935204	3.88131	5.1067860000000000	0.0	1.192133	3.913936	4.00281	0.0
agap1	ArfGAP with GTPase domain ankyrin repeat and PH domain 1	3.61699	1.127324	1.989988	0.436916	0.0	2.51711	6.913666	1.888972	7.624876000000000	3.751584	0.061024	6.525493	6.874977	16.479529	5.791133	5.126988	3.720059	1.490197	2.03332	4.918921	2.0497400000000000	2.00901	3.07795	0.557562	0.7157680000000000	6.052507	2.235121	4.723667	2.423898	3.260116
agap2	ArfGAP with GTPase domain ankyrin repeat and PH domain 2	0.0	0.0	0.0	0.0	0.0	0.0	0.0	0.0	0.0	0.0	0.0	0.0	0.0	0.0	0.0	0.0	0.0	0.0	0.0	0.0	0.0	0.0	0.0	0.0	0.0	0.0	0.0	0.0	0.0	0.0
agap3	ArfGAP with GTPase domain ankyrin repeat and PH domain 3	1.178601	0.0	0.0	0.0	0.030402	1.975907	0.0	0.365131	0.0	0.0	0.0	0.0	0.0	0.0	0.0	0.0	0.0	0.0	0.0	0.0	0.0	0.0	0.0	0.0	0.0	0.0	0.139729	0.0	0.0	0.279979
AGBL1		0.0	0.018194	0.0	0.0	0.0	0.0	0.0	0.0	0.0	0.0	0.0	0.0	0.0	0.0	0.0	0.0	0.0	0.0	0.0	0.0	0.002757	0.0	0.0	0.0	0.0	0.0	0.0	0.0	0.0	0.0
agbl2	ATP/GTP binding protein-like 2	0.0	0.0	0.0	0.0	0.0	0.0	0.0	3.504997	2.408457	0.0	0.0	0.0	0.0	0.0	0.0	0.0	0.0	0.0	0.0	0.0	0.0	0.0	0.0	0.0	0.0	0.0	0.0	0.0	0.0	0.0
agbl4	ATP/GTP binding protein-like 4	0.0	0.0	14.416885	5.4077660000000000	0.19023	0.0	1.1534210000000000	0.886064	2.236936	8.262189	0.7780730000000000	1.355731	7.8190280000000000	0.869561	0.0	5.163526	0.0	0.0	0.0	0.0	2.083979	1.630246	0.0	0.566703	0.578399	1.925188	5.912408000000000	5.745694	5.904299	3.655763
agbl5	ATP/GTP binding protein-like 5	0.0	39.399614	0.0	9.586841	0.0	0.0	0.0	0.156622	0.0	0.260202	0.0	0.0	0.0	0.0	9.371819	0.0	0.0	0.0	16.463061	0.0	0.0	0.0	0.0	0.0	0.0	0.0	1.203229	0.315491	0.676713	7.193244
agfg1a	ArfGAP with FG repeats 1a	0.0	0.0	0.0	5.27981	18.233235	0.0	23.699077	2.7989040000000000	0.0	15.40627	0.0	9.680457	11.819429	8.157487	13.637721	1.500661	0.033439	1.7345830000000000	14.28224	23.278518	22.538893	0.0	0.66122	1.206097	0.0	6.719591	1.041107	2.547438	8.16025	0.0
agfg1b	ArfGAP with FG repeats 1b	59.045087	0.0	8.878158	1.036701	10.530968	0.0	19.024353	11.681614	0.630835	2.620013	9.519818	26.742912	0.0	14.365485	13.170466	0.0	0.974064	16.63525	0.0	0.0	11.38043	11.520156	9.673956	0.6045520000000000	8.32015	27.094235	11.786848	13.989098	0.0	10.47223
aggf1	angiogenic factor with G patch and FHA domains 1	32.735273	0.0	15.468904000000000	16.143671000000000	11.473333	0.0	0.234787	15.790898	12.098199	12.260243	6.983061	4.714265	5.027807	24.625903	3.343544	0.0	2.381687	0.0	0.130323	5.0965940000000000	0.617989	0.0	0.0	0.279986	3.251663	22.73727	4.3662520000000000	6.820621000000000	10.530691	2.215329
agk	acylglycerol kinase	0.0	2.737666	12.827116	8.809165	1.887479	0.0	11.600654	10.405901	34.338552	11.823031	5.459793	17.015376	14.258843	35.100322	46.243556	4.703611	47.431543	6.508952	7.669086	46.011838	19.681823	20.398458	2.242382	13.998352	17.215971	50.171489	46.708726	7.3756080000000000	26.93505	37.512933
agla	amylo-alpha-1 6-glucosidase 4-alpha-glucanotransferase a	5.078289	9.080139	0.0	2.115818	0.0	0.0	0.0	0.0	0.0	0.069538	1.7157240000000000	0.0	0.0	8.356983	0.0	3.021801	0.759798	0.0	7.709261	0.0	1.78381	0.0	1.089805	0.0	0.13801300000000000	4.051259	3.583074	0.722817	2.100939	0.0
aglb	amylo-alpha-1 6-glucosidase 4-alpha-glucanotransferase b	0.0	0.0	0.0	0.0	0.0	0.0	0.0	0.0	0.0	0.0	0.0	0.0	0.0	0.0	0.0	0.0	0.0	0.0	0.0	0.0	0.0	0.0	0.0	0.0	0.0	0.0	0.0	0.0	0.0	0.0
agmat	agmatine ureohydrolase (agmatinase)	0.0	0.0	0.0	0.0	0.0	0.0	0.0	0.0	0.0	0.0	0.0	0.0	0.0	0.0	0.0	0.0	0.0	0.0	0.0	0.0	0.0	0.0	0.0	0.0	0.0	0.0	0.0	0.0	0.0	0.0
agmo	alkylglycerol monooxygenase	0.0	0.0	0.0	0.0	0.0	0.0	0.0	0.0	0.0	0.0	0.0	0.0	0.0	0.0	0.0	0.0	0.0	0.0	0.0	0.0	0.0	0.0	0.0	0.0	0.0	0.0	0.0	0.0	0.0	0.0
ago1	argonaute RISC component 1	0.0	0.0	0.0	0.0	0.0	0.0	0.0	0.0	0.0	0.0	0.0	0.0	0.269488	0.0	0.105053	0.0	0.0	0.0	0.0	0.0	0.0	0.0	0.0	0.305674	0.0	0.0	0.0	0.0	0.0	0.0
ago2	argonaute RISC catalytic component 2	0.0	0.0	0.0	0.0	0.0	0.0	0.0	4.173612	0.0	0.0	0.0	0.0	0.0	0.0	0.040760000000000000	0.050808	0.0	0.0	0.0	0.0	0.0	0.0	0.0	0.0	0.0	0.0	0.0	0.0	0.0	0.0
ago3a	argonaute RISC catalytic component 3a	0.0	0.0	0.0	0.0	1.5496300000000000	0.0	0.0	2.395907	0.67785	0.0	0.0	0.0	0.6249940000000000	0.0	0.0	0.0	0.0	2.890744	0.0	0.0	1.989848	1.18775	0.646894	0.0	0.0	0.0	2.877253	0.795692	0.491356	1.567479
ago3b	argonaute RISC catalytic component 3b	0.0	0.0	0.0	0.0	0.0	0.0	0.0	0.551545	0.966123	0.100096	0.539071	0.0	0.0	0.0	0.203934	0.343659	0.0	0.0	0.0	0.0	0.05948	0.901153	0.795349	0.0	0.357749	0.0	0.0	0.0	0.0	0.363112
ago4	argonaute RISC component 4	27.660818	0.0	0.0	24.137876	46.782656	0.0	0.0	0.0	0.7555390000000000	10.349263	0.0	0.205328	0.0	3.984155	16.198119000000000	2.465035	0.0	9.516751	17.183908	0.0	0.184926	0.0	9.690509	5.40653	0.0	0.0	8.910978	6.2842400000000000	0.0	2.014612
agpat2	1-acylglycerol-3-phosphate O-acyltransferase 2 (lysophosphatidic acid acyltransferase beta)	0.0	0.0	0.0	0.0	0.0	0.235791	0.0	4.682559	0.0	0.318524	0.0	0.0	0.0	0.0	0.0	0.0	0.0	0.0	0.0	0.0	0.0	0.0	0.0	0.0	0.0	0.0	0.6600090000000000	0.0	0.0	0.0
agpat3	1-acylglycerol-3-phosphate O-acyltransferase 3	70.633169	371.124668	395.511457	252.54862000000000	394.72498	261.51455	151.630795	79.54151800000000	163.10983000000000	203.396754	126.316785	86.170917	107.50632	119.759068	259.309871	178.12712	120.626196	210.006596	271.57607800000000	260.09684200000000	163.717711	244.85028000000000	166.96798700000000	294.985038	404.557916	196.365026	244.292938	274.005117	175.844406	138.790716
agpat4	1-acylglycerol-3-phosphate O-acyltransferase 4 (lysophosphatidic acid acyltransferase delta)	0.0	0.0	1.736256	0.690332	0.791194	0.0	0.0	0.0	1.321109	0.0	0.0	0.0	0.0	0.0	0.0	0.452101	1.577377	0.0	0.0	0.0	0.0	0.0	0.690639	0.0	0.0	0.096212	0.8244380000000000	1.746475	0.692624	0.0
agpat5	1-acylglycerol-3-phosphate O-acyltransferase 5 (lysophosphatidic acid acyltransferase epsilon)	0.0	1.860236	16.916397	22.336011	0.0	0.260734	0.0	1.362119	0.5164890000000000	2.07563	0.0	0.0	0.0	0.0	21.245947	2.04858	0.0	2.745111	0.0	0.0	3.208705	0.897465	0.0	4.636379	0.0	0.0	2.436896	1.662406	0.8058810000000000	0.0
agpat9l	1-acylglycerol-3-phosphate O-acyltransferase 9 like	0.0	0.0	0.0	0.0	0.0	0.0	0.0	0.0	0.0	0.0	0.0	0.0	0.0	0.0	0.0	0.0	0.0	0.0	0.0	0.0	0.0	0.022226	0.0	0.0	0.0	0.0	0.0	0.0	0.0	0.0
agps	alkylglycerone phosphate synthase	0.0	0.0	0.0	0.0	0.0	0.0	0.0	0.0	0.0	0.0	0.0	0.0	0.0	0.0	0.0	0.0	3.583215	0.0	0.0	0.0	5.9742700000000000	0.0	0.0	0.0	0.0	0.0	0.0	0.0	0.0	0.0
agr1	anterior gradient 1	0.0	0.0	0.0	0.0	0.0	0.0	0.0	0.0	0.0	0.0	0.0	0.0	0.0	0.0	0.0	0.0	0.0	0.0	0.0	0.0	0.0	0.0	0.0	0.0	0.0	0.0	0.0	0.0	0.0	0.0
agr2	anterior gradient 2	0.0	0.0	0.0	0.0	0.0	0.0	0.0	0.0	0.0	0.0	0.0	0.0	0.0	0.0	0.0	0.0	0.0	0.0	0.0	0.0	0.0	0.0	0.0	0.0	0.0	0.0	0.0	0.0	0.0	0.0
agrn	agrin	0.0	0.0	0.0	0.0	0.934138	0.359239	0.0	0.228808	0.0	1.697716	0.0	0.0	0.0	0.0	0.038966	0.379	0.0	0.0	0.0	0.0	0.0	0.135694	0.0	0.0	0.0	0.0	0.0	0.5031910000000000	0.609741	0.0
agrp	agouti related neuropeptide	0.0	0.0	0.0	0.0	0.0	0.0	0.0	0.0	0.0	0.0	0.0	0.0	0.0	0.0	0.0	0.0	0.052162	0.0	0.0	0.0	0.0	0.0	0.0	0.0	0.0	0.0	0.0	0.0	0.0	0.0
agt	angiotensinogen	0.0	0.0	0.0	0.0	12.625938	0.0	0.0	0.0	0.0	0.0	0.103756	0.0	0.0	0.0	1.013509	0.500743	0.0	0.0	0.0	0.0	0.0	0.0	0.0	0.0	0.0	0.0	0.0	0.0	0.0	0.0
agtpbp1	ATP/GTP binding protein 1	0.0	0.0	0.0	0.0	0.0	0.0	3.65167	0.0	0.0	2.31454	0.0	0.0	0.0	0.0	0.0	0.044335	0.0	0.0	0.0	0.0	2.460511	0.0	0.0	0.0	0.0	0.0	0.0	0.0	0.0	0.0
agtr1a	angiotensin II receptor type 1a	0.0	0.0	0.0	0.0	0.0	0.0	0.0	0.0	0.0	0.0	0.0	0.0	0.0	0.0	0.0	0.0	0.0	0.0	0.0	0.0	0.0	0.0	0.0	0.0	0.0	0.0	0.0	0.0	0.0	0.0
agtr1b	angiotensin II receptor type 1b	0.0	0.0	0.0	0.0	0.0	0.0	0.0	0.0	0.0	0.0	0.0	0.0	0.0	0.0	0.0	0.0	0.0	0.0	0.0	0.0	0.0	0.0	0.0	0.0	0.0	0.0	0.0	0.0	0.0	0.0
agtr2	angiotensin II receptor type 2	0.0	0.0	0.0	0.0	0.0	0.0	0.103097	0.0	0.0	0.0	0.0	0.0	0.0	0.0	0.0	0.0	0.0	0.0	0.0	0.0	0.0	0.0	0.0	0.0	0.0	0.0	0.0	0.0	0.0	0.0
agtrap	angiotensin II receptor-associated protein	0.0	0.0	0.0	0.0	0.0	0.0	0.0	0.0	0.0	0.0	0.0	0.0	0.0	0.0	0.0	0.0	0.0	0.0	0.0	0.0	0.0	0.0	0.0	0.0	0.0	0.0	0.0	0.0	0.0	0.0
agxt2	alanine--glyoxylate aminotransferase 2	0.0	0.0	0.0	0.0	0.0	0.0	0.0	0.0	0.0	0.0	0.0	0.0	0.0	0.0	0.0	0.0	0.0	0.0	0.0	0.0	0.0	0.0	0.0	0.0	0.0	0.0	0.0	0.0	0.0	9.114418
agxta	alanine--glyoxylate and serine--pyruvate aminotransferase a	0.0	0.0	0.0	0.0	0.0	0.0	0.0	0.0	0.0	0.0	0.0	0.0	0.0	0.0	0.0	0.0	0.0	0.0	0.0	0.0	0.0	0.0	0.0	0.0	0.0	0.0	0.0	0.0	0.0	0.0
agxtb	alanine--glyoxylate and serine--pyruvate aminotransferase b	0.0	0.0	0.0	0.0	0.642774	0.0	1.110723	0.0	6.590782000000000	3.231746	1.918258	5.024045	0.0	2.369501	3.6637240000000000	0.696489	4.708325	1.684449	1.081036	2.181844	0.0	0.355429	2.457189	13.902527	1.199363	2.943016	2.925545	0.991128	2.289932	1.6673220000000000
ahctf1	AT hook containing transcription factor 1	0.0	0.0	0.387654	0.695014	2.986354	0.0	0.0	0.0	0.036241	0.0	0.046511	1.463044	0.0	0.06819	0.405928	2.634722	0.0	0.0	0.0	3.570256	0.260587	0.0	0.059527	1.053766	0.059129	2.116363	0.564945	1.085127	0.12878600000000000	0.571929
ahcy	adenosylhomocysteinase	0.0	0.0	17.200015	0.0	18.898207	55.08654	11.83479	1.969397	8.68014	0.0	0.0	0.0	10.564242	0.0	1.615643	27.982269	0.0	0.0	19.93351	17.919194	4.578273	8.943590000000000	17.538286	23.897118	7.119123000000000	17.69765	20.893227	0.650842	10.504156	20.832546
ahcyl1	adenosylhomocysteinase-like 1	6.353351	25.713639	0.0	3.442539	0.0	30.116833000000000	2.20643	0.705326	0.130104	11.057507	23.102028	5.072282	0.0	17.416047	7.912585000000000	19.446553	2.069229	0.145877	17.455747	1.022944	0.999226	7.313599000000000	12.427903	1.376699	0.0	3.489484	18.54712	16.203289	31.030278000000000	20.311533
ahcyl2	adenosylhomocysteinase-like 2	14.754369	72.38427	8.299532000000000	1.891851	37.348696	32.182958	12.469302	11.776914	0.0	3.763547	0.264441	17.347998	11.472906	4.009686	21.364922	14.945683	18.91103	11.634631	17.710372	0.412888	1.432428	35.68363	1.755011	6.241692	18.337473000000000	5.231393	7.477677000000000	7.242825	13.605866	0.41931
ahdc1	AT hook DNA binding motif containing 1	0.0	0.0	0.0	0.0	0.0	0.0	0.0	0.0	0.0	0.0	0.0	0.0	0.0	0.0	0.0	0.0	0.0	0.0	0.0	0.0	0.0	0.0	0.0	0.0	0.0	0.0	0.0	0.0	0.0	0.0
ahi1	Abelson helper integration site 1	3.459773	0.34436	0.0	0.991652	0.0	0.034339	23.054026	10.051825	1.393338	1.078167	0.162243	2.006893	4.714928	3.239398	1.4669370000000000	0.967323	1.501344	5.389607	8.800930000000000	2.1087290000000000	4.300152	14.545481	4.855631	2.326913	2.412253	1.145284	5.545157	10.02967	6.267625	3.9805
ahnak	AHNAK nucleoprotein	0.0	0.0	0.0	0.0	0.0	0.0	0.0	0.0	0.0	0.0	0.0	0.0	0.0	0.0	0.0	0.0	0.0	0.0	0.0	0.0	0.0	0.0	0.0	0.0	0.0	0.0	0.0	0.0	0.0	0.0
ahr1a	aryl hydrocarbon receptor 1a	0.0	0.0	0.0	0.0	0.0	0.0	0.0	0.0	0.0	0.0	0.0	0.0	0.0	0.0	0.0	0.0	0.0	0.0	0.0	0.0	0.0	0.0	0.0	0.0	0.0	0.0	0.0	0.0	0.0	0.0
ahr1b	aryl hydrocarbon receptor 1b	37.62236	0.0	1.250595	0.147169	0.709303	0.0	3.1311400000000000	2.915992	0.310577	2.332116	0.0	0.0	0.23056	1.362798	2.771667	1.163734	1.75685	0.431907	19.173007	11.869963	19.622368	12.22889	8.040357	2.840645	7.735517	0.183426	7.4742290000000000	5.414274	10.866102	6.36624
ahr2	aryl hydrocarbon receptor 2	0.0	0.0	0.0	0.0	0.0	0.0	0.0	0.015729	4.792354	0.0	0.0	0.0	0.0	0.0	0.081438	0.0	0.0	0.0	0.0	0.330084	0.0	0.0	0.0	0.0	0.0	1.6637530000000000	0.7105520000000000	0.0	2.72878	2.533148
ahrra	aryl-hydrocarbon receptor repressor a	0.0	0.0	0.0	0.0	0.0	0.0	0.0	0.0	0.0	0.0	0.0	0.0	0.0	0.0	0.0	0.0	0.0	0.0	0.0	0.0	0.0	0.0	0.0	0.0	0.0	4.425384000000000	0.0	1.974631	0.0	0.0
ahrrb	aryl-hydrocarbon receptor repressor b	0.0	0.0	0.0	0.0	0.0	0.0	0.0	0.0	0.0	0.0	0.0	0.0	0.0	0.0	0.0	0.0	0.0	0.0	0.0	0.0	0.0	0.0	0.0	0.0	0.0	0.0	0.0	0.0	0.0	0.0
ahsa1a	AHA1 activator of heat shock protein ATPase homolog 1a	0.0	0.0	0.0	0.0	0.0	0.0	0.0	0.0	0.0	0.0	0.0	0.0	0.0	0.0	0.0	0.0	0.0	0.0	0.0	0.0	0.0	0.0	0.0	0.0	0.0	0.0	0.0	0.0	0.0	0.0
ahsa1b	AHA1 activator of heat shock protein ATPase homolog 1b	30.973151	4.8522440000000000	28.838027	33.354745	100.321936	44.693872	16.459171000000000	29.702001	15.819139000000000	50.060935	61.707171	12.127038	0.449751	24.252664000000000	29.781371000000000	22.238584	38.469254	37.508889	90.385418	58.287788	39.835129	91.352422	79.480514	22.8988	31.546794	15.563665	25.838958	44.099623	19.400219	15.509693
ahsg1	alpha-2-HS-glycoprotein 1	0.0	0.0	0.0	0.0	0.0	0.0	0.0	0.0	0.0	0.0	0.0	0.0	0.0	0.0	0.0	0.0	0.0	0.0	0.0	0.0	0.0	0.0	0.0	0.0	0.0	0.0	0.0	0.0	0.0	0.0
ahsg2	alpha-2-HS-glycoprotein 2	0.0	0.0	0.0	0.0	0.0	0.0	0.0	0.0	0.0	0.0	0.0	0.0	0.0	0.0	0.0	0.0	0.0	0.0	0.0	0.129109	0.0	0.0	0.0	0.0	0.0	0.0	0.0	0.0	0.118388	0.0
aicda	activation-induced cytidine deaminase	0.0	0.0	0.0	0.0	0.0	0.0	0.0	0.0	0.0	0.0	0.0	0.181257	0.0	0.0	0.0	0.0	0.165747	0.0	0.0	0.0	0.0	0.0	0.0	0.0	0.0	0.0	0.0	0.0	0.0	0.0
aida	axin interactor dorsalization associated	0.0	0.0	16.635724	0.24125	0.0	0.0	0.0	16.613924	7.517347	0.0	0.0	16.141418000000000	11.634198	11.835857	0.0	0.17593	28.917676	6.230724	35.586893	2.716889	24.061958	22.834476	35.866475	5.0485940000000000	24.859388	37.365767	0.0	10.884627	10.787324	10.865063
aif1l	allograft inflammatory factor 1-like	43.610618	85.85279800000000	39.732863	12.275177000000000	86.352463	50.429362	77.97645900000000	27.816598000000000	57.681853000000000	56.223545000000000	125.17893900000000	0.0	34.723831000000000	14.050069000000000	9.776299000000000	27.084506000000000	48.412895	44.773720000000000	6.900259000000000	10.639432	23.184022	17.668942000000000	15.606385	7.363999000000000	6.078012	12.172134000000000	23.09649	6.316298000000000	13.443757000000000	14.01885
aifm1	apoptosis inducing factor mitochondrion associated 1	14.560166	15.441083	20.69213	9.669938	4.551563	50.261998	3.132675	0.0	0.0	17.795485	14.66404	10.521494	0.0	14.209652000000000	6.684823	8.734044	3.262197	8.575508000000000	0.0	0.34589000000000000	13.652631	7.533595	13.617187	8.904736	10.080815	16.898856	5.548301	14.257077000000000	7.718762	2.434421
aifm2	apoptosis inducing factor mitochondria associated 2	0.0	0.0	0.0	8.248308	0.0	0.0	16.345852	3.3161660000000000	0.0	0.0	4.6919560000000000	0.0	11.245092	0.0	0.0	0.0	0.0	0.0	0.0	18.790731	6.9694700000000000	0.0	0.0	0.0	0.8057380000000000	3.199743	14.037354000000000	3.6606330000000000	1.915341	0.0
aifm3	apoptosis inducing factor mitochondria associated 3	0.0	0.0	0.0	0.0	0.0	0.0	0.0	0.0	0.0	0.0	0.0	0.0	0.0	0.0	0.0	0.0	0.0	0.0	0.0	0.0	0.0	0.0	0.0	0.0	0.0	0.0	0.0	0.0	0.0	0.0
aifm4	apoptosis inducing factor mitochondria associated 4	0.0	0.0	0.0	0.0	0.0	0.0	0.0	0.0	0.0	0.0	0.0	0.0	0.0	0.0	0.0	0.0	0.0	0.0	0.0	0.0	0.0	0.0	0.0	0.0	0.0	0.0	0.0	0.0	0.0	0.0
aifm5	apoptosis inducing factor mitochondria associated 5	0.0	0.0	0.0	0.0	0.0	0.0	1.7839350000000000	0.0	0.0	0.0	0.0	0.0	0.252821	0.0	0.0	0.0	0.0	0.0	0.0	0.0	0.0	0.0	0.0	0.0	0.0	0.0	0.0	0.0	0.0	0.0
aig1	androgen-induced 1 (H. sapiens)	0.0	0.0	6.7532870000000000	0.0	0.0	32.926724	0.0	2.18093	1.154634	0.0	10.285958	0.0	1.9416230000000000	0.0	2.091384	7.682747	6.8401380000000000	0.0	0.0	0.0	0.0	3.190283	0.16409300000000000	0.0	0.0	0.0	1.1307610000000000	0.0	0.0	4.390142
aimp1		0.0	0.0	31.281856	11.60562	23.752654	0.0	8.170744000000000	16.893067000000000	12.253921	40.572205	8.408562	14.080842	10.560098	25.186557	12.762369	14.919552	0.0	32.082123	21.694214	14.187086	20.288364	20.788256	35.084711	6.19143	22.614254000000000	10.185013	34.261066	8.612835	17.072289	47.197924
aimp2	aminoacyl tRNA synthetase complex interacting multifunctional protein 2	0.0	0.0	13.760980000000000	22.272127	0.0	0.0	19.209514	16.001464000000000	4.244193	6.040572000000000	10.792771	0.0	0.0	0.0	14.103682	0.0	4.549977000000000	16.925980000000000	5.171916	25.528785	0.0	20.16028	5.7181120000000000	11.535492	4.5230740000000000	21.777987	4.649489	13.661663	8.589966	5.834101
aip	aryl hydrocarbon receptor interacting protein	82.092053	41.354513	9.459279	12.566679000000000	33.458397	90.63143000000000	40.164601	81.72757700000000	115.04392900000000	38.08735600000000	86.763091	40.05276800000000	67.804838	13.311533000000000	42.588463	52.337964	39.216817000000000	57.647697000000000	63.752021	46.18558400000000	82.76258300000000	37.293535	64.14805300000000	34.415902	60.812658	90.421476	61.624981000000000	69.82722800000000	34.419228000000000	26.954095000000000
aipl1	aryl hydrocarbon receptor interacting protein-like 1	796.5553970000000	596.745092	1098.003316	718.1406910000000	687.470746	163.800044	13.947132000000000	2.33219	0.939587	31.812526	0.0	17.357173	4.958281	28.301542	7.753956	14.774952000000000	7.729994	0.729268	62.118756000000000	29.729639000000000	0.0	14.273148	0.0	8.997798	5.287762000000000	14.050907	13.425232	2.126637	0.0	12.562021000000000
aire	autoimmune regulator	0.0	0.0	0.0	0.0	0.0	0.0	0.0	0.0	0.0	0.0	0.0	0.0	0.0	0.0	0.0	0.0	0.0	0.0	0.0	0.0	0.0	0.0	0.0	0.0	0.0	0.0	0.0	3.5544480000000000	0.0	0.0
ajap1	adherens junctions associated protein 1	0.0	1.198444	2.747393	0.8828540000000000	1.783868	7.410117	0.0	0.0	0.0	1.333227	0.0	0.0	0.0	0.116326	0.0	0.0	0.0	0.0	0.0	0.0	0.0	1.800346	0.329513	0.0	0.0	0.0	0.0	0.0	0.0	0.172812
ajuba	ajuba LIM protein	0.0	0.0	0.0	0.0	0.0	0.0	0.0	0.0	0.0	0.0	0.0	0.0	0.0	0.0	0.0	0.0	0.0	0.0	0.0	0.0	0.0	0.0	0.0	0.0	0.0	0.0	0.0	0.0	0.0	0.0
ak1	adenylate kinase 1	113.121302	51.957005	66.954685	55.064313	73.801777	62.46978900000000	146.283781	65.44131800000000	96.58286	82.19055400000000	159.261574	26.52569	84.31737700000000	72.702667	56.540972	73.809276	80.261753	133.941933	62.532483	62.079403000000000	74.76693300000000	79.65305500000000	79.052601	68.439396	135.25602900000000	76.61258600000000	113.976942	93.982546	109.221381	115.520629
ak2	adenylate kinase 2	0.0	34.816339	12.903523	3.020923	0.9573460000000000	0.0	0.5061060000000000	5.929645000000000	7.935478	2.546275	5.477773	0.0	0.0	7.661708	0.666101	21.445169	3.411657	5.0662650000000000	0.0	4.712176	1.7503240000000000	13.608713	8.978336	0.0	7.088919000000000	8.427109	8.730089	1.647976	1.265327	13.142284
ak3	adenylate kinase 3	0.0	0.0	6.968161	10.893273	0.0	0.0	23.256267	0.0	8.756047	18.046579	16.605678	1.218781	29.365412	13.479621	6.724511	35.63450800000000	0.07181900000000000	24.126771	41.959993	0.364157	0.0	25.798747	7.953382	0.0	31.193029	10.52139	6.21142	10.006772	8.502623	0.0
ak4	adenylate kinase 4	0.0	0.0	0.0	0.0	0.195763	0.0	0.0	0.0	0.0	7.268051	0.0	0.0	0.0	0.0	0.0	1.263594	2.683454	9.577452000000000	0.16748	0.0	8.411467	17.08728	6.560172000000000	0.0	0.0	48.261278	0.0	3.176277	0.537921	0.0
ak5	adenylate kinase 5	0.0	0.0	0.0	1.229994	0.0	0.0	0.0	0.0	0.0	0.0	0.0	0.0	0.0	0.0	0.0	0.0	0.0	0.0	0.0	0.0	0.0	0.0	6.57512	0.0	0.0	0.0	0.0	0.0	0.459086	0.0
ak5l	adenylate kinase 5 like	0.0	0.0	0.0	0.0	0.0	0.0	0.0	0.0	0.0	0.0	0.0	0.0	0.0	0.0	0.0	0.0	0.0	0.0	0.0	0.0	0.0	0.0	0.0	0.0	0.0	0.0	0.0	0.0	0.0	0.0
ak7a	adenylate kinase 7a	0.0	0.0	0.0	0.0	0.0	0.0	0.0	0.0	0.0	0.0	0.0	0.0	0.0	0.0	0.0	0.0	0.0	0.0	0.0	0.0	0.0	0.0	0.0	0.0	0.0	0.0	0.0	0.0	0.0	0.0
ak7b	adenylate kinase 7b	0.0	0.0	0.0	0.0	0.0	0.0	0.0	0.0	0.0	0.0	0.0	0.0	0.0	0.0	0.0	0.0	0.0	0.0	0.0	0.0	0.0	0.0	0.0	0.0	0.0	0.0	0.0	0.0	0.0	0.0
ak8	adenylate kinase 8	0.0	0.0	0.0	0.0	0.0	0.0	0.0	0.0	0.0	0.0	0.0	0.0	0.0	0.0	0.0	0.0	0.0	0.0	0.0	0.0	0.0	0.0	0.0	0.0	0.0	1.37754	0.0	0.0	0.0	1.530009
ak9	adenylate kinase 9	0.0	0.0	0.0	0.0	0.0	0.0	0.0	0.0	0.0	0.0	0.0	0.0	0.0	0.0	0.502987	0.0	0.0	0.0	0.0	0.0	0.0	0.0	0.0	0.0	0.0	0.0	0.0	0.0	0.0	0.0
akap10	A kinase (PRKA) anchor protein 10	0.0	0.0	0.0	0.267015	0.0	0.0	0.369613	0.0	0.064388	0.0	0.0	0.0	0.0	0.402603	0.14181300000000000	2.873305	0.0	0.523756	1.471082	0.0	3.887631	12.901096	0.198845	0.0	0.229348	0.0	4.305468	0.116843	4.563968	0.0
akap11	A kinase (PRKA) anchor protein 11	0.126405	0.0	1.445015	1.219068	2.646066	0.039393	0.0	2.61877	0.0	0.031485	0.0	0.318025	0.0	0.0	0.0	1.516048	0.0	0.075764	0.025877	1.412112	0.0	0.052875	0.0	0.124754	0.0	3.443159	0.0	0.0	0.212387	0.112278
akap12a	A kinase (PRKA) anchor protein 12a	0.6136050000000000	0.0	0.0	0.0	0.0	0.0	0.0	0.0	0.0	0.0	0.0	0.0	0.0	0.0	0.0	0.0	0.0	0.0	0.0	0.0	0.0	0.0	0.0	0.0	0.0	0.0	0.0	0.0	0.0	0.0
akap12b	A kinase (PRKA) anchor protein 12b	0.0	0.0	0.0	0.0	0.0	0.0	0.0	0.0	0.0	0.0	0.0	0.0	0.0	0.0	0.0	0.0	0.0	0.0	0.0	0.0	0.0	0.0	0.0	0.0	0.0	0.0	0.172426	0.0	0.0	0.0
AKAP13		0.0	0.0	0.560916	0.0	0.0	0.0	0.0	0.0	1.425982	2.380539	0.065068	1.626127	4.405851	1.947045	0.043865	3.922623	0.322232	0.404417	0.0	0.917553	0.343906	0.9000030000000000	0.063582	0.0	4.6218310000000000	4.720582	2.002049	4.954084	4.148708	0.867967
akap17a	A kinase (PRKA) anchor protein 17A	0.0	0.088072	1.029507	1.47451	0.0	0.0	3.231407	0.0	0.0	0.0	0.0	0.0	0.12945300000000000	0.0	0.0	5.765943	2.356877	0.0	0.09631	0.0	1.946828	0.0	8.556128	0.7089980000000000	5.418088	0.0	0.886086	0.180407	0.439908	5.155348
akap1a	A kinase (PRKA) anchor protein 1a	0.0	0.0	0.0	0.0	0.0	0.0	0.0	0.0	0.0	0.0	0.0	0.0	0.0	0.0	0.0	0.0	0.0	0.0	0.0	0.0	0.0	0.0	0.0	0.0	0.0	0.0	0.0	0.0	0.0	0.0
akap1b	A kinase (PRKA) anchor protein 1b	0.0	0.02632	5.607697	5.934926000000000	6.316903	11.3057	0.0	0.185637	6.332098	1.122284	0.230064	1.887423	0.186738	0.030981	7.066663	3.186291	0.0	0.707431	0.0	0.46621	2.456288	0.507781	1.24395	0.07502	1.201838	5.9447520000000000	7.040794	2.825589	3.940867	1.182634
akap6	A kinase (PRKA) anchor protein 6	11.507365	0.0	0.0	0.0	0.0	2.097028	0.0	0.0	0.0	0.0	0.0	0.0	0.0	0.0	0.0	0.0	0.0	0.0	0.0	0.0	0.0	0.0	0.0	0.0	0.0	0.0	0.0	0.0	0.0	0.03736
akap7	A kinase (PRKA) anchor protein 7	0.0	0.0	0.0	0.0	0.0	0.0	0.0	0.0	0.0	0.0	0.0	0.0	4.760339	0.0	0.0	0.0	0.0	0.0	0.0	0.0	0.0	0.0	0.0	0.0	0.0	0.0	0.0	0.0	0.0	0.0
akap8l	A kinase (PRKA) anchor protein 8-like	45.944503000000000	67.20056100000000	0.0	11.661627000000000	8.469001000000000	6.115582	10.518614	0.686962	4.6936150000000000	30.44858300000000	2.3820900000000000	0.155146	2.478305	24.554209	7.438237000000000	1.8809	1.116157	18.376589000000000	0.0	1.672125	6.6319300000000000	19.345392	7.0182410000000000	7.690931	9.097962	1.386862	9.197457000000000	18.195047	18.444635	5.040468
akap9	A kinase (PRKA) anchor protein 9	0.0	12.784107	2.590644	0.074725	1.729872	0.0	0.0	0.0	3.033158	0.486769	0.4628850000000000	6.385577	0.107563	3.740507	0.656834	1.074406	0.752333	1.362798	4.264638	0.0	0.0	2.6161830000000000	0.13461800000000000	0.412476	0.512143	0.425328	1.6464330000000000	3.105156	5.49032	1.835894
akip1	A kinase (PRKA) interacting protein 1	0.0	0.0	0.0	0.0	0.0	0.0	0.0	1.6667190000000000	0.0	0.0	0.0	0.0	0.0	0.0	0.0	0.0	0.0	0.0	0.0	0.0	0.0	0.0	1.388416	1.4576560000000000	0.29895700000000000	0.0	0.0	3.119645	2.274349	0.0
akirin1	akirin 1	0.5485950000000000	0.0	14.002357	18.728289	11.337516	0.0	18.692148	29.316796000000000	34.391282000000000	32.902213	23.226199	18.801182	26.211482	31.787528000000000	49.190941	22.343318	38.585392	24.124531	20.051626	39.281486	8.044189	17.531687000000000	18.534816	42.746613	54.530103	40.409846	24.198871	42.844769	39.045412	32.275014
akirin2	akirin 2	0.0	0.0	5.33745	26.939037	0.0	56.21444200000000	9.583441	8.636695	5.960168	5.60539	0.0	0.0	0.0	10.886802	0.0	5.915366000000000	0.0	0.0	17.694657	0.0	9.123433	4.827337	7.008269	6.392096	0.0	21.117272	4.012853	6.7851560000000000	4.955083	19.010918
akna	AT-hook transcription factor	0.0	0.419229	0.074264	2.449107	4.8057350000000000	0.0	0.176173	0.0	0.0	0.028717000000000000	0.0	0.0	8.387029	0.0	2.463943	12.569521	3.725584	5.968077	0.0	0.15475900000000000	0.216116	6.095922	4.018236	0.6891620000000000	0.297584	0.0	7.224243000000000	2.227735	1.6978350000000000	3.997778
aknad1	AKNA domain containing 1	0.0	0.0	0.0	0.0	0.0	0.0	0.0	0.0	0.0	0.0	0.0	0.0	0.0	0.0	0.0	0.0	0.0	0.0	0.0	0.0	0.0	0.0	0.0	0.0	0.0	0.0	0.0	0.0	0.0	0.0
akr1a1a	aldo-keto reductase family 1 member A1a (aldehyde reductase)	0.0	0.0	0.0	0.0	0.0	0.0	0.0	0.0	0.0	0.0	0.0	0.0	0.0	0.0	0.0	0.0	0.0	0.0	0.0	0.0	0.0	0.0	0.0	0.0	0.0	0.0	0.0	0.0	0.0	0.0
akr1a1b	aldo-keto reductase family 1 member A1b (aldehyde reductase)	0.0	0.0	0.0	1.981573	6.386648	0.0	0.447535	4.321958	2.986696	0.0	6.230011	0.0	0.0	0.0	3.331714	0.0	0.0	0.0	9.903046	0.0	0.500217	5.542542	0.0	1.465798	0.0	0.0	5.2169240000000000	0.966717	0.0	12.44843
akr1b1		30.374399	1.454164	8.208595000000000	19.621214	2.740527	8.665547	0.838097	4.6816580000000000	0.0	1.468276	0.0	0.334673	0.0	0.666185	0.0	0.40843	0.045923	10.447301	1.957434	7.524323	6.209617	2.120878	3.381999	7.875884000000000	7.2231310000000000	0.494788	3.75459	0.751933	1.577006	0.0
AKR1B1 (1 of many)		49.014046	35.313268	3.409037	82.880152	35.35392	115.87193900000000	20.239017	0.98587	0.0	32.14519	0.829684	11.311636	0.0	13.94798	0.0	6.482027	1.866185	55.732923	22.947784	85.27011	55.733322	27.613564	41.426667	21.786329	24.403553	15.940006	21.70462	9.678237	23.367166	0.0
akr7a3	aldo-keto reductase family 7 member A3 (aflatoxin aldehyde reductase)	18.39463	16.0419	0.677742	4.090705000000000	7.121199000000000	0.021771	0.819442	4.511417	5.19449	7.736884	3.921539	6.482535	5.509695000000000	0.8531550000000000	4.542697	7.802528000000000	3.366443	18.578162	1.247256	5.8237640000000000	7.240198000000000	12.167672	6.175134	14.249093000000000	18.851501000000000	13.764122	10.725412	4.952765	9.208943	11.570546000000000
akt1	v-akt murine thymoma viral oncogene homolog 1	0.0	0.0	0.0	0.0	0.0	0.0	0.0	0.0	0.0	0.0	0.0	0.0	0.0	0.0	0.0	0.0	0.0	0.0	0.0	0.0	0.0	0.0	0.0	0.0	0.0	0.0	0.0	0.0	0.0	0.0
akt1s1	AKT1 substrate 1 (proline-rich)	0.0	0.0	0.0	11.087822	29.764468	86.363223	12.692232	27.743168	29.917752	14.182426	16.313417	0.0	0.0	15.943621000000000	19.923057	10.011235	0.045160000000000000	6.702014	0.0	9.636619	13.428814	11.493475	10.524531	1.956003	1.713817	21.321681	11.539792	33.52215	11.48144	8.161669
akt2	v-akt murine thymoma viral oncogene homolog 2	0.0	2.940027	5.831634000000000	7.023281	0.0	0.0	1.480308	4.06435	1.796732	1.847385	0.0	0.0	13.305753	5.1425160000000000	0.8683870000000000	0.319081	0.0	0.768817	0.0	6.8123070000000000	0.0	2.182963	0.0	0.5471240000000000	1.7055	0.0	0.713055	2.0146900000000000	3.730893	0.075299
akt2l	v-akt murine thymoma viral oncogene homolog 2 like	0.0	70.969167	13.706871	0.0	7.94786	27.670948	0.0	0.0	0.0	0.0	0.0	0.0	0.0	0.0	0.0	2.224668	0.0	0.0	0.0	9.531752000000000	9.932722	0.0	0.0	7.623761	0.0	0.0	0.0	0.0	0.0	0.0
akt3a	v-akt murine thymoma viral oncogene homolog 3a	0.130604	0.6605800000000000	0.0	0.0	5.407559000000000	0.0	0.482486	0.413321	15.284887	10.222486	22.336816	0.475336	0.546128	13.80295	0.0	18.020249	10.757786	2.428685	23.254146	0.0	5.404264	16.126766000000000	0.247859	7.462633	38.066556	3.9730520000000000	7.147448	6.092608	8.519218000000000	1.144097
akt3b	v-akt murine thymoma viral oncogene homolog 3b	15.941459	0.0	0.0	11.453143000000000	20.139946	0.0	0.0	0.5443860000000000	0.0	0.0	0.394203	17.493042000000000	0.8727380000000000	15.014392	0.0	2.600063	0.0	0.0	0.0	0.0	0.0	1.078129	0.0	9.153065	4.1600660000000000	21.774563	0.528794	11.201072000000000	0.0	2.882216
aktip	akt interacting protein	12.833456	4.96315	18.691432	13.51885	11.443358	8.434965	18.966476	8.783499	37.623267	67.580275	8.087697	17.591202	25.551159	79.53376700000000	81.943569	93.098665	31.13465	3.664053	8.254536	86.22361900000000	62.695725	53.355228000000000	76.21573400000000	34.923902000000000	46.25763	82.59616900000000	75.020934	19.095112	19.259769	97.033264
AL590134.1		0.0	0.0	0.0	0.0	0.0	0.0	0.0	0.0	0.0	0.0	0.0	0.0	0.0	0.0	0.0	0.0	0.0	0.0	0.0	0.0	0.0	0.0	0.0	0.0	0.0	0.0	0.0	0.0	0.0	0.0
AL590145.1		0.0	4E-06	0.0	1E-06	0.0	0.0	4E-06	0.0	1E-06	0.0	3E-06	0.0	0.0	0.0	1.5E-05	0.0	0.0	0.0	4E-06	0.0	0.0	0.0	3E-06	0.0	3E-06	0.0	1E-05	0.0	0.0	4E-06
AL590146.1		0.0	0.0	0.0	0.0	0.0	0.0	0.0	0.0	0.0	0.0	0.0	0.0	0.0	0.0	0.0	0.0	0.0	0.0	0.0	0.0	0.0	0.0	0.0	0.0	0.0	0.0	0.0	0.0	0.0	0.0
AL590149.1		18.982296	8.046914	10.428349	8.38683	23.106386	2.296956	2.7576080000000000	0.0	0.0	1.181851	0.0	5.443201	0.0	0.0	0.8585210000000000	0.0	2.965467	4.287503	2.958552	4.776605	0.0	0.0	0.0	1.123019	0.0	0.719496	2.725579	0.0	0.0	0.47644
AL590150.1		0.0	0.0	0.0	0.0	0.0	0.0	0.0	0.0	0.0	0.0	0.0	0.0	0.0	0.0	0.0	0.0	0.0	0.0	0.0	0.079976	0.0	0.0	0.0	0.0	0.0	0.0	0.0	0.0	0.0	0.0
AL590151.1		0.0	0.0	0.0	0.0	0.0	0.0	0.0	0.0	0.0	0.0	0.0	0.0	0.0	0.0	0.0	0.0	0.0	0.0	0.0	0.0	0.0	0.0	0.0	0.0	0.0	0.0	0.0	0.0	0.0	0.0
AL590151.2		0.0	0.0	0.0	0.0	0.0	0.0	0.0	0.0	0.0	0.0	0.0	7.051006	0.0	0.0	10.024602	0.0	0.0	7.910823	0.0	0.0	6.868346000000000	1.575312	3.950281	17.606917000000000	0.0	0.504821	8.54798	9.701971	0.0	0.0
AL590152.1		0.0	0.0	0.0	0.0	0.0	0.0	0.0	0.0	0.0	0.0	0.0	0.0	0.0	0.0	0.0	0.0	0.0	0.0	0.0	0.0	0.0	0.0	0.0	0.0	0.0	0.0	0.0	0.0	0.0	0.0
AL627088.1		0.0	1.600912	1.874764	6.585186	10.421247	8.326847	1.973449	0.0	4.813075	0.5594280000000000	0.212537	0.0	2.318647	1.802789	1.217954	1.931543	0.0	0.8344520000000000	0.0	1.978536	0.0	0.0	0.0	0.0	0.0	0.0	0.0	0.0	0.0	0.321239
AL627164.1		0.0	0.0	0.0	0.0	0.0	0.0	0.0	0.0	0.0	0.0	0.0	0.0	0.0	0.0	0.0	0.0	0.0	0.0	0.0	0.0	0.0	0.0	0.0	0.0	0.0	0.0	0.0	0.0	0.0	0.0
AL627258.1		0.0	0.0	0.0	0.0	0.0	0.0	0.0	0.0	0.0	0.0	0.0	0.0	0.0	0.0	0.0	0.0	0.0	0.0	0.0	0.0	0.0	0.0	0.0	0.0	0.0	0.0	0.0	0.0	0.0	0.0
AL627305.1		0.299558	0.0	0.131075	0.0	0.0	0.0	0.0	0.0	0.477803	0.338412	0.0	0.372774	0.0	0.0	0.054315	0.218392	0.0	0.0	0.0	0.0	0.0	0.0	0.0	0.0	0.0	0.4025	0.0	0.123498	0.0	0.0
AL627305.2		0.0	0.0	0.0	0.0	0.0	0.0	0.0	0.0	0.0	0.0	0.0	0.0	0.0	0.0	0.0	0.0	0.0	0.0	0.0	0.0	0.0	0.0	0.0	0.0	0.0	0.0	0.0	0.0	0.0	0.0
AL627305.3		0.0	0.0	0.0	0.0	0.0	0.0	0.0	0.0	0.0	0.0	0.0	0.0	0.0	0.0	0.0	0.0	0.0	0.0	0.0	0.0	0.0	0.0	0.0	0.0	0.0	0.0	0.0	0.0	0.0	0.0
AL645691.1		0.0	0.0	0.0	0.0	0.0	0.0	0.0	0.0	0.0	0.0	0.0	0.0	0.0	0.0	0.0	0.0	0.0	0.0	0.0	0.0	0.0	0.0	0.0	0.0	0.0	0.0	0.0	0.0	0.0	0.0
AL645691.2		0.0	0.028826	0.0	0.0	0.0	0.0	0.0	0.0	0.0	0.0	0.0	0.0	0.0	0.0	0.0	0.0	0.0	0.0	0.0	0.0	0.0	0.4483720000000000	0.0	0.0	0.0	0.0	0.179606	0.021812	0.020023	0.0
AL645792.1		0.0	0.0	0.0	0.0	0.0	0.0	0.0	0.0	0.0	0.0	0.0	0.0	0.0	0.0	0.0	0.0	0.0	0.0	0.0	0.0	0.0	0.0	0.0	0.0	0.0	0.0	0.0	0.0	0.0	0.0
AL645792.2		0.0	0.0	0.0	0.0	0.0	0.0	0.0	0.0	0.2784	0.0	0.0	0.0	0.0	0.0	0.0	0.0	0.0	0.0	0.0	0.0	0.0	0.0	0.0	0.0	0.0	0.0	0.0	0.0	0.0	0.0
AL732488.1		0.0	0.0	0.0	0.0	0.0	0.0	0.0	0.0	0.0	0.0	0.0	0.0	0.0	0.0	0.0	0.0	0.0	0.0	0.0	0.0	0.0	0.0	0.0	0.0	0.0	0.002906	0.0	0.0	0.0	0.0
AL732515.1		0.0	0.0	0.0	0.0	0.0	0.0	0.0	0.0	0.0	0.0	0.0	0.0	0.0	0.0	0.0	0.0	0.0	0.0	0.0	0.0	0.0	0.0	0.0	0.0	0.0	0.0	0.0	0.0	0.0	0.0
AL732567.1		0.0	15.983746	0.15219100000000000	0.0	0.0	0.0	1.971389	1.827743	0.10796	0.0	0.0	9.168183	3.69062	9.291992	5.242386	6.8276060000000000	1.474149	0.0	0.0	1.262443	0.0	0.0	0.0	22.933757	0.0	0.0	0.0	0.0	12.957089	0.8222360000000000
AL732629.1		0.0	0.0	0.0	0.0	0.0	0.0	0.0	0.0	0.0	0.0	4.3990800000000000	0.0	0.0	0.0	0.0	0.0	0.0	0.0	0.0	0.0	3.95538	0.0	0.0	0.0	0.0	0.0	0.0	0.0	0.0	0.0
AL772146.1		0.0	0.0	0.0	0.0	0.0	0.0	0.0	0.0	0.0	0.0	0.0	0.0	0.0	0.0	0.0	0.0	0.0	0.0	0.0	0.0	0.0	0.0	0.0	0.0	0.0	0.0	0.0	0.0	0.0	0.0
AL772146.2		0.0	0.0	0.05807200000000000	0.0	0.0	0.0	0.0	0.0	0.0	0.0	0.0	0.0	0.0	0.0	0.0	0.0	0.0	0.0	0.0	0.0	0.0	0.0	0.0	0.0	0.0	0.0	0.0	0.0	0.0	0.0
AL772241.1		0.0	0.0	0.023018	0.0	0.0	0.0	0.0	0.0	0.0	0.0	0.0	0.0	0.0	0.0	0.0	0.0	0.0	0.0	0.0	0.0	0.6418050000000000	0.006397	0.011234	0.0	0.0	0.0	0.0	0.294592	0.0	0.0
AL772298.1		0.0	0.0	0.0	0.0	0.0	0.0	0.0	0.0	0.0	0.0	0.0	0.0	0.0	0.0	0.0	0.264361	0.0	0.0	0.0	0.0	0.0	0.0	0.0	0.0	0.0	0.0	0.0	0.0	0.0	0.0
AL772298.2		0.0	0.0	0.0	0.0	0.0	0.0	0.0	0.0	0.0	0.0	0.0	0.0	0.0	0.0	0.0	0.0	0.0	0.0	0.0	0.0	0.0	0.0	0.0	0.0	0.0	0.0	0.0	0.0	0.0	0.08652700000000000
AL772300.1		0.0	15.444254	0.0	0.0	0.0	0.0	0.0	0.0	0.0	0.0	0.0	0.0	0.0	0.0	0.0	0.0	0.0	0.0	0.0	0.0	0.0	0.0	0.0	0.0	0.0	0.0	0.0	0.0	0.0	0.0
AL772314.1		4.664219	6.011665	10.888505	13.707363	10.170874	1.247622	1.278008	1.195811	0.343769	0.938858	0.0	0.112507	0.460844	0.375832	0.0	0.516501	0.0	0.0	1.378057	0.0	0.0	0.76863	0.0	0.0	0.269622	0.5583130000000000	0.211717	0.6823860000000000	0.0	0.977306
AL772362.1		0.0	0.0	0.0	0.0	0.0	0.0	0.0	0.0	0.0	0.0	0.0	0.0	0.0	0.0	0.0	0.708118	0.0	0.0	0.0	0.0	0.0	0.0	0.0	0.0	0.0	0.0	0.0	0.0	0.0	0.0
AL772382.1		0.0	3.133058	0.0	0.0	0.0	0.0	0.0	0.0	0.0	0.0	0.0	0.0	0.0	0.0	0.0	0.0	0.0	0.0	0.0	0.267248	0.0	0.0	0.0	0.0	0.0	0.0	0.0	0.0	0.0	0.776608
AL773558.1		0.0	0.0	0.0	0.0	0.0	0.0	1.447352	0.37075	0.230005	0.0	0.46475	0.0	0.0	0.0	0.0	0.0	0.863059	0.0	0.0	0.343549	0.0	0.155874	0.0	0.0	0.7421410000000000	0.0	0.156415	1.088617	0.0	0.0
AL807389.1		0.0	0.0	0.0	0.0	0.0	0.0	0.0	0.631564	0.0	0.0	0.0	0.0	0.0	0.0	0.0	0.0	0.0	0.0	0.0	0.0	0.0	0.0	0.0	0.0	0.0	0.0	0.0	0.0	0.0	0.0
AL807749.1		0.0	0.0	0.0	0.0	0.0	0.0	0.0	0.0	0.0	0.0	0.0	0.0	0.0	0.0	0.0	0.0	0.0	0.0	0.0	0.0	0.0	0.0	0.0	0.0	0.0	0.0	0.0	0.0	0.0	0.0
AL807792.1		0.0	0.0	0.0	0.0	0.0	0.0	0.0	0.0	0.0	0.0	0.0	0.0	0.0	0.0	0.0	0.0	0.0	0.0	0.0	0.0	0.0	0.0	0.0	0.0	0.0	0.0	0.0	0.0	0.0	0.0
AL808121.1		0.0	2.470577	0.0	0.0	0.613254	0.0	0.0	0.0	0.0	0.0	0.0	0.0	0.0	0.0	0.0	0.0	0.0	0.0	0.0	0.0	0.0	0.0	0.0	0.0	0.0	0.0	0.0	0.0	0.0	0.0
AL808129.1		12.185209	0.0	5.297367	10.210923	3.835313	0.0	0.0	0.0	0.0	0.0	0.0	0.0	0.0	0.0	0.0	0.0	0.0	6.829871000000000	15.227071	0.0	0.06779100000000000	0.0	0.0	0.0	0.805225	0.053409000000000000	0.0	1.982217	0.0	0.0
AL808129.2		0.0	0.0	0.0	0.0	0.0	0.0	0.0	0.0	0.0	0.0	0.0	0.0	0.0	0.0	0.0	0.0	0.0	0.0	0.0	0.0	0.0	0.0	0.0	0.0	0.0	0.0	0.0	0.0	0.0	0.0
AL831726.1		0.0	0.0	0.0	0.0	0.0	0.0	0.0	0.0	0.0	0.0	0.0	0.0	0.0	0.0	0.0	0.0	0.0	0.0	0.0	0.0	0.0	0.0	0.0	0.0	0.0	0.0	0.0	0.0	0.0	0.0
AL831726.2		0.0	0.0	0.0	0.0	0.0	0.0	0.0	0.0	0.0	0.0	0.0	0.0	0.0	0.0	0.0	0.0	0.0	0.0	0.0	0.0	0.0	0.0	0.0	0.0	0.0	0.0	0.0	0.0	0.0	0.0
AL831745.1		0.0	15.140718	7.227041000000000	12.19785	14.509146	0.0	3.166827	0.270927	9.573883	6.484499	13.688099	8.888109	10.309594	4.872987	3.664999	1.880948	19.567213	10.593901	11.313127	10.115783	19.971627	2.884111	27.885994	20.056556	28.867338	25.077821	12.550321	13.472001	21.982603	9.01422
AL831745.2		0.0	0.0	0.0	0.0	0.0	0.0	0.0	0.0	0.0	0.0	0.0	0.0	0.237806	0.0	0.0	0.0	0.346801	0.0	0.0	0.0	0.0	0.0	0.0	0.0	0.0	0.9002370000000000	1.076335	0.0	0.5491690000000000	0.0
AL831745.3		0.0	0.0	0.0	0.0	0.0	0.0	0.0	0.0	0.0	0.0	0.0	0.0	0.0	0.0	0.0	0.0	0.0	0.0	0.0	0.0	0.0	0.0	0.0	0.0	0.867399	0.0	0.0	0.0	0.0	0.0
AL831768.1		0.0	0.0	0.0	0.0	0.0	0.0	0.0	0.0	0.0	0.0	0.0	0.0	0.0	0.0	0.0	0.0	0.0	0.0	0.0	0.0	1.569514	0.0	0.0	0.0	0.0	0.0	0.0	0.0	0.0	0.0
AL833789.1		0.0	0.0	0.0	0.0	0.0	0.0	0.0	0.0	0.0	0.0	0.0	0.0	0.0	0.0	0.0	0.0	0.0	0.0	0.0	0.0	0.0	0.0	0.0	0.0	0.0	0.0	0.0	0.0	0.0	0.0
AL840638.1		5.99918	1.465155	2.512413	3.626678	22.658407	0.030596	3.995596	20.116363	10.548622	9.357367	27.941740000000000	9.960728	18.483841	11.169674	24.930457	13.938807	23.851873	10.342794	5.4126660000000000	25.659122	27.775217	16.303624	21.976467	7.650615000000000	31.195686	13.603559	25.792893	9.631018	34.241463	30.882936
AL840638.2		0.0	0.0	0.0	0.0	0.0	0.0	0.0	0.0	0.018608	0.0	0.0	0.0	0.0	0.0	0.0	0.0	0.08899800000000000	0.070378	5.090083	3.0572	0.0	2.001179	0.0	1.583421	0.0	0.0	0.0	0.747657	0.0	0.0
AL844141.1		239.576807	4.7663470000000000	267.50486800000000	1439.3139860000000	288.425377	312.350449	192.724573	1.100356	195.155323	190.467756	858.6836790000000	1.7705800000000000	579.577663	299.4928700000000	0.584385	271.306175	56.146441	186.151508	66.62855400000000	0.736883	0.626951	0.310757	0.705196	0.4401100000000000	84.12544	0.075431	0.59858	0.463905	251.3083	243.35901
AL844172.1		0.0	0.0	0.0	0.067308	0.021698	0.0	0.74824	0.0	0.0	0.039122	0.17393500000000000	0.0	0.0	0.0	0.0	0.0	0.0	0.0	0.0	0.0	0.0	0.0	0.0	0.0	0.120894	0.0	0.075972	0.045009	0.0	0.0
AL844185.1		0.0	0.0	0.0	0.0	0.0	0.0	0.0	4.348934	0.0	0.0	0.0	14.365615	0.0	8.715999	0.0	7.172537000000000	6.223518	12.935303	18.576309	1.53504	0.0	1.071208	7.060257000000000	3.833719	11.543506	7.20944	2.937985	14.226438	12.458713	0.0
AL844186.1		0.0	0.0	0.0	0.0	0.0	0.0	0.0	0.0	0.0	0.0	0.0	0.0	0.0	0.0	0.0	0.157572	0.0	0.0	0.0	0.0	0.0	0.0	0.0	0.0	0.0	0.0	0.0	0.0	0.0	0.234026
AL844192.1		0.0	0.0	0.0	0.0	0.0	0.0	0.0	0.0	0.0	0.0	0.0	0.0	0.0	0.0	0.0	0.0	0.0	0.0	0.0	0.0	0.0	0.0	0.0	0.0	0.0	0.0	0.0	0.0	0.0	0.0
AL844518.1		1.803995	0.0	0.13101	0.120359	0.0	0.0	22.552186	1.067452	15.524388	15.090592	8.301215000000000	9.40842	20.699843000000000	0.130889	8.416015000000000	9.34557	12.201303	34.751716000000000	1.696981	31.549276000000000	2.916891	9.607314	18.510085	12.365693000000000	20.780901	1.317203	3.1487480000000000	17.103476	14.544536000000000	0.0
AL844563.1		0.0	0.0	0.0	0.0	0.0	0.0	0.0	0.0	0.0	0.0	0.0	0.0	0.0	0.0	0.0	0.0	0.0	0.0	0.0	0.0	0.0	0.0	0.0	0.0	0.0	0.0	0.0	0.0	0.0	0.0
AL845295.1		0.0	0.0	0.0	0.0	0.0	0.0	0.0	0.0	0.0	0.0	0.0	0.0	0.0	0.0	0.0	0.0	0.0	0.0	0.0	0.0	0.0	0.0	0.0	0.0	0.0	0.0	0.0	0.0	0.0	0.0
AL845295.2		0.0	0.0	0.0	0.0	0.0	0.0	0.0	0.0	0.0	0.0	0.0	0.0	0.0	0.0	0.0	0.0	0.0	0.0	0.0	0.0	0.0	0.0	0.0	0.0	0.0	0.0	0.0	0.0	0.0	0.0
AL845306.1		0.0	0.0	0.0	0.0	0.0	0.0	0.0	0.0	0.0	0.0	0.0	0.0	0.0	0.0	0.0	0.0	0.0	0.0	0.0	0.0	0.0	0.0	0.0	0.0	0.0	0.0	0.0	0.0	0.0	0.0
AL845312.1		0.0	0.0	0.0	0.0	0.0	0.0	0.0	0.0	0.0	0.0	0.0	0.0	0.0	0.0	0.0	0.0	0.0	0.0	0.0	0.0	0.0	0.0	0.0	0.0	0.0	0.0	0.0	0.0	0.0	0.0
AL845320.1		0.0	0.0	0.0	0.0	0.0	0.0	11.575241	0.0	0.0	0.0	10.317947	0.0	0.0	3.195105	0.0	0.0	4.557419	4.470251	0.0	0.0	0.0	0.0	2.093915	0.0	0.0	13.694683	0.0	0.0	0.0	0.0
AL845320.2		0.0	0.0	0.0	0.0	0.0	0.0	0.0	0.0	0.0	0.0	0.0	0.0	0.0	0.0	0.0	0.0	0.0	0.0	0.0	0.0	0.0	0.0	0.0	0.0	0.0	0.0	0.0	0.0	0.0	0.0
AL845324.1		0.0	0.0	0.0	0.0	0.0	0.0	0.0	0.0	0.0	0.0	0.0	0.0	0.0	0.0	0.0	0.0	0.0	0.0	0.0	0.0	0.0	0.0	0.0	0.0	0.0	0.0	0.0	0.0	0.0	0.0
AL845324.2		0.0	0.0	0.0	0.0	0.0	0.0	0.0	0.0	0.0	0.0	0.0	0.0	0.0	0.0	0.0	0.0	0.0	0.0	0.0	0.0	0.0	0.0	0.0	0.0	0.0	0.0	0.0	0.0	0.0	0.0
AL845330.1		0.0	0.0	0.0	0.0	0.0	0.0	0.0	0.0	0.0	0.0	0.0	0.0	0.0	0.0	0.0	0.0	0.0	0.0	0.0	0.0	0.0	0.0	0.0	0.0	0.0	0.009483	0.0	0.0	0.0	0.0
AL845357.1		0.0	0.0	0.0	0.0	0.0	0.0	0.0	0.0	0.0	0.0	0.0	0.0	0.0	1.809357	0.0	0.0	0.0	0.0	0.0	0.0	0.0	0.0	0.0	0.0	0.582997	0.0	0.0	0.0	0.0	0.0
AL845362.1		0.0	0.0	0.0	0.0	0.0	0.0	0.0	0.0	0.0	0.0	0.0	0.0	0.0	0.0	0.0	0.0	0.0	0.0	0.0	0.0	0.0	0.0	0.0	0.0	0.0	0.0	0.0	0.0	0.0	0.0
AL845365.1		0.0	0.0	0.0	0.0	0.0	0.0	0.0	0.0	0.0	0.0	0.0	0.0	0.0	0.0	0.0	0.0	0.0	0.0	0.0	0.0	0.0	0.0	0.0	0.0	0.0	0.0	0.0	0.0	0.0	0.0
AL845369.1		0.0	0.0	0.0	0.0	0.0	0.0	0.0	0.0	0.0	0.0	0.0	0.0	0.0	0.0	0.0	0.0	0.0	0.0	0.0	0.0	0.0	0.0	0.0	0.0	0.0	0.0	0.0	0.0	0.0	0.0
AL845369.2		0.0	0.0	0.0	0.0	0.0	0.0	0.0	0.0	0.0	0.0	0.0	0.0	0.0	0.0	0.0	0.134641	0.0	0.0	0.0	0.0	0.0	0.0	0.0	0.0	0.0	0.0	0.0	0.0	0.0	0.0
AL845419.1		0.0	0.0	0.0	0.0	0.0	0.0	0.0	0.0	0.0	0.0	0.0	0.0	0.0	0.0	0.0	0.0	0.0	0.0	0.0	0.0	0.0	0.0	0.0	0.0	0.0	0.0	0.0	0.0	0.0	0.0
AL845428.1		0.0	0.0	0.0	0.0	0.0	0.0	0.0	0.0	0.0	0.0	0.0	0.0	0.0	0.0	0.0	0.0	0.0	0.0	0.0	0.0	0.0	0.0	0.0	0.0	0.0	0.0	0.0	0.0	0.0	0.0
AL845428.2		0.0	0.0	0.0	0.0	0.0	0.0	0.0	0.0	0.0	0.0	0.0	0.0	0.0	0.0	0.0	0.0	0.0	0.0	0.0	0.0	0.0	0.0	0.0	0.0	0.0	0.0	0.0	0.0	0.0	0.0
AL845428.3		0.0	0.0	0.0	0.0	0.0	0.0	0.0	0.0	0.0	0.0	0.0	0.0	0.0	0.0	0.0	0.0	0.0	0.0	0.0	0.0	0.0	0.0	0.0	0.0	0.0	0.0	0.0	0.0	0.0	0.0
AL845435.1		0.0	0.0	0.0	0.0	0.0	0.0	0.0	0.0	0.0	0.0	0.0	0.0	0.0	0.0	0.0	0.0	0.0	0.0	0.0	0.0	0.0	0.0	0.0	0.0	0.0	0.0	0.0	0.0	0.0	0.0
AL845550.1		0.0	3.158609	0.509254	2.262349	7.191368000000000	0.0	0.2963	0.0	1.133008	1.465411	1.156208	0.0	0.0	0.0	1.307556	0.0	3.030355	0.436165	7.272038	0.0	2.712317	2.343362	4.619051	0.0	7.921641	0.482002	0.0	3.982803	0.0	4.231738
AL928650.1		0.0	0.0	0.0	0.0	0.0	0.0	0.0	0.0	0.0	0.0	0.0	0.0	0.0	0.0	0.0	0.0	0.0	0.0	0.0	0.0	0.0	0.0	0.0	0.0	0.0	0.0	0.0	0.0	0.0	0.0
AL928650.2		0.0	0.0	0.0	0.0	0.0	0.0	0.0	0.0	0.0	3.344989	0.0	0.0	0.0	0.0	0.0	0.0	0.0	0.0	0.0	0.0	0.0	0.0	3.211745	0.0	0.0	0.0	0.0	0.0	0.0	0.0
AL928650.3		0.0	0.0	0.0	0.0	0.0	0.0	0.0	0.0	0.0	0.0	0.0	0.131804	0.0	0.0	0.0	0.0	0.0	0.0	0.0	0.0	0.0	0.880008	4.332435	9.526865	0.0	3.711997	0.0	0.0	0.0	0.0
AL928650.4		0.0	0.0	0.0	0.0	0.0	0.0	0.0	1.524161	0.5282600000000000	0.8760120000000000	0.0	0.0	0.0	1.219381	0.0	0.0	0.0	1.767093	0.40247	0.202948	0.0	0.690351	1.999032	0.0	0.0	0.0	0.0	0.0	0.0	0.0
AL928657.1		0.0	0.0	0.0	6.465964	0.0	0.0	1.183693	0.6680020000000000	2.668488	1.2873710000000000	0.0	0.0	0.0	1.273826	1.404652	0.0	0.8681970000000000	1.419733	2.303784	0.0	2.097745	0.0	0.0	1.92639	0.909813	0.0	0.0	0.0	1.17588	0.0
AL928657.2		8.765305	7.664177	9.245304	5.448082	11.444047	16.921555000000000	26.173719	11.573448	15.417078	19.177954	38.225928	18.897123	11.511134	18.553407	19.97207	24.320776	14.572232	5.548761	6.853939	15.095392000000000	5.965044	16.224902	18.396955	17.064746	28.131799	22.859519	25.345595	28.246288	13.826351	27.342483
AL928685.1		0.0	0.0	0.0	0.0	0.0	0.0	0.0	0.0	0.0	0.0	0.0	0.0	0.0	0.0	0.0	0.0	0.0	0.0	0.0	0.0	0.0	0.0	0.0	0.0	0.0	0.0	0.0	0.0	0.0	0.0
AL928685.2		0.0	0.0	0.0	0.0	12.992841	0.0	14.812142000000000	0.0	0.0	0.051001	20.828637	19.457439	0.0	1.950858	1.4153950000000000	0.0	0.0	30.820891	55.957173	39.743766	50.064384000000000	53.328933	71.680397	46.590235	41.890841000000000	32.988364000000000	0.28370700000000000	0.038603	34.17922600000000	5.635993
AL928685.3		0.0	0.0	0.0	0.0	0.0	0.0	0.0	0.0	0.0	0.0	0.0	0.0	0.0	0.0	0.0	0.0	0.0	0.0	0.0	0.0	0.0	0.0	0.0	0.0	0.0	0.0	0.0	0.0	0.0	0.0
AL928685.4		0.0	0.0	0.0	0.0	0.0	0.0	0.0	0.0	0.0	0.0	0.0	0.0	0.0	0.0	0.0	0.0	0.0	0.0	0.0	0.0	0.0	0.0	0.0	0.0	0.0	0.0	0.0	0.0	0.0	0.0
AL928707.1		0.0	0.0	0.0	0.0	0.0	0.0	0.0	0.0	0.0	0.0	0.0	0.0	0.0	0.0	0.0	0.0	0.0	0.0	0.0	0.0	0.0	0.0	0.0	0.0	0.0	0.0	0.0	0.0	0.0	0.0
AL928707.2		0.0	0.0	0.0	0.0	0.0	0.0	0.0	0.0	0.0	0.0	0.0	0.0	0.0	0.0	0.0	0.0	0.0	0.0	0.0	0.0	0.0	0.0	0.0	0.0	0.0	0.0	0.0	0.0	0.0	0.0
AL928716.1		0.0	0.0	0.0	0.0	0.0	0.0	0.0	0.0	0.0	0.0	0.0	0.0	0.0	0.0	0.0	0.0	0.0	0.0	0.0	0.0	0.0	0.0	0.0	0.0	0.0	0.0	0.0	0.0	0.0	0.0
AL928724.1		0.0	0.0	0.0	0.0	0.993403	0.0	0.0	0.0	0.0	0.0	0.0	0.793485	0.0	0.0	0.0	0.0	0.0	0.0	0.0	0.0	0.0	0.0	0.0	0.0	0.0	0.0	0.0	0.0	0.0	0.0
AL928725.1		0.0	0.0	0.0	0.0	0.0	0.0	0.0	0.0	0.0	0.0	0.0	0.0	0.0	0.0	0.0	0.0	0.0	0.0	0.0	0.0	0.0	0.0	0.0	0.0	0.0	0.0	0.0	0.0	0.0	0.0
AL928808.1		0.0	0.0	0.016865	0.0	0.0	0.0	0.0	0.0	0.0	0.0	0.0	0.0	0.0	0.0	0.0	0.0	0.0	0.0	0.0	0.0	0.049978	0.0	0.013772	0.0	0.0	0.0	0.418848	0.0	0.006307	0.0
AL928824.1		0.0	0.0	0.0	0.005827000000000000	0.0	0.0	0.181243	3.4816480000000000	0.0	0.0	0.0	0.210351	0.0	0.0	0.017261000000000000	0.0	0.0	0.0	1.282884	0.0	0.0	0.0	0.0	0.0	0.0	0.047876	0.0	0.318405	0.0	0.0
AL928824.2		0.0	0.0	0.0	0.0	0.0	0.0	0.0	0.0	0.0	0.014585	0.0	0.0	0.0	0.0	0.0	0.0	0.0	1.364833	0.0	0.0	0.0	0.0	0.0	0.0	0.0	0.0	0.795024	1.127542	0.7754220000000000	0.718561
AL928824.3		0.0	0.0	0.0	0.0	0.0	0.0	0.0	0.0	0.0	0.0	0.0	0.0	0.0	0.0	0.0	0.0	0.0	7.598222	0.0	0.0	0.0	0.0	0.0	0.0	0.0	0.0	4.699205	5.388906	0.42186	0.259304
AL928835.1		0.0	20.883021	4.638904	5.473329	1.247133	0.0	1.82849	0.0	2.407737	5.601563	0.0	0.0	0.0	0.0	5.1294580000000000	2.528708	0.8894920000000000	0.0	7.949572	7.418990000000000	2.292656	1.3576780000000000	0.7678050000000000	0.612642	0.0	0.0	4.46784	1.286517	3.878601	3.139594
AL928845.1		0.0	0.0	0.0	0.0	0.0	0.0	0.0	0.0	0.0	0.0	0.0	0.0	0.0	0.0	0.0	0.0	0.0	0.0	0.0	0.0	0.0	0.0	0.0	0.0	0.0	0.0	0.0	0.0	0.0	0.0
AL928851.1		0.0	0.0	0.0	0.0	0.0	0.0	0.0	0.0	0.0	0.0	0.0	0.0	0.0	0.0	0.0	0.0	0.0	0.0	0.0	0.0	0.0	0.0	0.0	0.0	0.0	0.0	0.0	0.0	0.0	0.0
AL928854.1		0.0	0.16786800000000000	0.0	0.0	0.07748200000000000	0.0	0.0	0.0	0.0	0.0	0.0	0.0	0.0	0.0	0.09527	0.05274	0.0	0.0	0.0	0.0	0.0	0.193988	0.0	0.0	0.0	0.0	0.0	0.0	0.0	0.0
AL928866.1		0.0	0.0	0.0	0.0	0.0	0.0	0.0	0.0	0.0	0.0	0.0	0.0	0.0	0.0	0.0	0.0	0.0	0.0	0.0	0.0	0.0	0.0	0.0	0.0	0.0	0.0	0.0	0.0	0.0	0.0
AL928870.1		0.0	0.0	0.0	0.0	0.0	0.0	0.0	0.0	0.0	0.0	0.0	0.0	0.0	0.0	0.0	0.0	0.0	0.0	0.0	0.0	0.0	0.0	0.0	0.0	0.0	0.0	0.0	0.0	0.0	0.0
AL928875.1		0.0	0.0	0.0	0.0	0.0	0.0	0.0	0.0	0.0	0.0	0.0	0.0	0.0	0.0	0.0	0.0	0.0	0.0	0.0	0.0	0.0	0.0	0.0	0.0	0.0	0.0	0.0	0.0	0.0	1.288608
AL928881.1		0.0	0.0	0.0	0.0	0.0	0.0	0.0	0.0	0.0	0.0	0.0	0.0	0.0	0.0	0.0	0.0	0.0	0.0	0.0	0.0	0.0	0.0	0.0	0.0	0.0	0.0	0.0	0.0	0.0	0.0
AL928908.1		0.0	0.0	0.0	0.0	0.0	0.0	0.0	0.0	0.0	0.0	0.0	0.0	0.0	0.0	0.0	0.0	0.0	0.0	0.0	0.0	0.0	0.0	0.0	0.0	0.0	0.0	0.0	0.0	0.0	0.0
AL928908.2		0.0	0.0	0.0	0.0	0.758811	0.0	0.0	0.0	0.0	0.0	0.0	0.0	0.0	0.0	0.0	0.0	5.358579	0.0	0.0	8.423803	0.15868800000000000	0.0	0.0	0.0	0.0	0.652662	0.0	1.850086	0.0	0.0
AL928908.3		0.0	0.0	0.0	1.503241	0.0	0.0	11.207558	2.734557	4.050086	2.1771580000000000	0.0	0.0	4.0999360000000000	0.0	1.0227960000000000	0.205125	1.102954	0.0	0.0	0.0	8.690492000000000	0.0	9.949611	15.038253	0.0	0.213123	0.0	0.678912	3.0272900000000000	5.8974770000000000
AL928920.1		0.0	0.0	0.0	0.0	0.0	0.0	0.0	0.0	0.0	0.0	0.0	0.0	0.0	0.0	0.0	0.0	0.0	0.0	0.0	0.0	0.0	0.0	0.0	0.0	0.0	0.0	0.0	0.0	0.0	0.0
AL928920.2		0.0	0.0	0.0	0.0	0.0	0.0	0.0	0.0	0.0	0.0	0.0	0.0	0.0	0.0	0.0	0.0	0.0	0.0	0.0	0.0	0.0	0.0	0.0	0.0	0.0	0.0	0.0	0.0	0.0	0.0
AL928920.3		0.0	0.0	0.0	0.0	0.0	0.0	0.0	0.0	0.0	0.0	0.0	0.0	0.0	0.0	0.0	0.0	0.0	0.0	0.0	0.0	0.0	0.0	0.5802470000000000	0.0	0.792644	2.872626	0.0	0.553036	0.0	1.6028
AL928920.4		0.0	0.0	0.0	0.0	0.0	0.0	0.0	0.0	0.0	0.0	0.0	0.0	0.0	3.651197	0.0	0.0	0.0	0.0	0.0	0.0	0.0	0.0	0.0	0.0	0.0	0.0	0.0	0.0	0.0	0.0
AL928927.1		0.0	0.0	0.0	0.0	0.0	0.0	0.0	0.0	0.0	0.0	0.0	0.0	0.0	0.0	0.0	0.0	0.0	0.0	0.0	0.0	0.0	0.0	0.0	0.0	0.0	0.0	0.0	0.0	0.0	0.0
AL928951.1		0.0	0.0	0.0	0.0	0.0	0.0	1.184975	8.05212	3.135953	0.0	3.620022	0.793871	6.7656990000000000	0.0	18.900483	0.982962	7.903295	0.0	1.367302	2.583476	0.0	1.249329	3.730839	1.107627	2.686951	1.246142	0.530382	3.01195	3.392576	4.257529
AL928977.1		0.0	0.0	0.0	0.0	0.0	0.0	0.0	0.0	0.0	0.0	0.0	0.0	0.0	0.0	0.0	0.0	0.0	0.0	0.0	0.0	0.87835	0.0	0.0	0.0	0.0	0.0	0.0	0.0	0.0	0.0
AL928995.1		0.0	0.0	0.0	0.0	0.736306	0.0	0.0	0.0	0.0	0.0	0.0	0.0	0.0	0.0	0.0	0.0	0.0	0.0	0.0	0.0	0.0	0.0	0.0	0.0	0.0	0.0	1.045051	0.0	0.0	0.0
AL929009.1		0.0	0.0	3.549406	0.0	0.0	0.0	0.0	0.410854	3.744531	0.0	0.0	0.0	0.0	0.0	0.0	5.378831	0.404357	6.999716	2.223912	0.7620320000000000	0.0	0.0	0.504962	0.20956100000000000	2.797105	0.0	2.567932	0.505141	0.8499180000000000	1.574525
AL929009.2		0.0	0.0	0.665103	0.0	0.0	0.0	0.0	0.0	0.0	0.0	0.0	0.0	0.0	0.0	0.0	0.0	0.0	0.0	0.0	0.0	0.0	0.0	0.0	0.0	0.0	0.0	0.0	0.0	0.0	0.0
AL929017.1		0.0	0.0	0.0	0.0	0.0	0.0	0.0	0.0	0.0	0.0	0.0	0.0	0.0	0.0	0.0	2.673022	0.0	0.0	0.0	0.0	3.761604	0.0	0.0	0.0	0.0	0.0	1.95916	0.0	0.0	0.0
AL929017.2		0.0	0.0	0.0	0.0	0.0	0.0	7.069001000000000	0.0	0.0	0.0	0.0	0.0	3.432084	0.0	0.0	0.0	0.0	0.0	0.0	0.0	0.0	0.0	2.0781560000000000	0.0	0.0	0.0	0.986504	0.0	0.0	0.0
AL929023.1		0.0	0.0	0.0	0.0	0.0	0.0	0.0	0.0	0.0	0.0	0.0	0.0	0.0	0.0	0.0	0.0	0.0	0.0	0.0	0.0	0.0	0.0	0.0	0.0	0.0	0.0	0.0	0.0	0.0	0.0
AL929028.1		0.0	0.0	0.0	0.0	0.007771000000000000	0.030878	0.0	0.0	0.0	0.0	0.0	0.0	0.0	0.0	0.0	0.0	0.0	0.0	0.0	0.0	0.0	0.0	0.0072820000000000000	0.0	0.0	0.0	0.030142	0.031184	0.0	0.0
AL929032.1		0.0	0.0	0.0	0.0	0.0	0.0	0.0	0.0	0.0	0.0	0.0	0.0	0.0	0.0	0.0	0.0	0.0	0.0	0.0	0.0	0.0	0.0	0.0	0.0	0.0	0.0	0.0	0.0	0.0	0.0
AL929057.1		0.0	0.0	0.0	0.0	0.0	0.030723	0.0	0.0	0.0	0.0	0.0	0.0	0.0	0.035334	0.0	0.0	0.0	0.0	0.0	0.0	0.0	0.0	0.224455	0.0	0.0	0.0	0.0	0.782296	0.0	0.0
AL929058.1		8.309145	0.0	1.655872	0.0	0.0	0.0	0.0	0.157916	0.0	0.0	10.025109	0.0	19.247046	0.0	0.0	0.0	0.0	0.0	0.0	1.601182	0.0	0.0	0.0	0.0	0.0	0.0	2.771553	0.0	0.0	0.0
AL929092.1		0.0	0.0	0.0	0.0	0.0	0.0	0.0	0.0	0.0	0.0	0.0	0.0	0.0	0.0	0.0	0.0	0.0	0.0	0.0	0.0	0.0	0.0	0.0	0.0	0.0	0.0	0.0	0.0	0.0	0.0
AL929105.1		0.0	0.0	0.0	0.0	0.0	0.0	0.0	0.0	0.0	0.0	0.0	0.0	0.0	0.0	0.0	0.0	0.0	0.0	0.0	0.0	0.0	0.0	0.0	0.0	0.0	0.0	0.0	0.0	0.0	0.0
AL929114.1		0.0	0.0	0.0	0.0	0.0	0.0	0.0	0.0	0.0	0.0	0.0	0.0	0.0	0.0	0.0	0.0	0.0	0.0	0.0	0.0	0.0	0.0	0.0	0.0	0.0	0.0	0.0	0.0	0.0	0.0
AL929114.2		0.8258700000000000	0.0	2.22015	1.741396	0.0	0.0	0.6241370000000000	0.851564	0.792932	1.551293	1.6710580000000000	0.0	1.91675	2.076817	1.61754	0.906677	1.335373	0.051501	43.768552	5.827775	1.766994	2.643047	46.582114	7.28464	2.450109	0.858772	1.031216	4.926348	0.285998	1.7017350000000000
AL929171.1		0.0	0.0	0.0	0.0	0.0	0.0	0.0	0.0	0.0	5.583904	0.0	0.0	0.0	0.0	0.0	6.295319	0.0	0.0	0.0	0.0	0.0	0.0	0.0	0.0	0.0	4.697452000000000	4.876731	0.0	4.286539	0.0
AL929182.1		0.0	0.0	0.538979	0.0	0.0	0.0	4.908299	28.037221	8.721721	9.83015	10.365954	0.0	5.448064	8.720939	8.477794	0.0	2.963628	0.0	0.0	8.268014000000000	0.0	8.857167	5.207487	4.1412310000000000	4.633649	1.018867	3.040535	3.127175	6.095804	0.0
AL929192.1		0.0	0.0	0.0	0.0	0.0	0.0	0.0	0.0	0.0	0.0	0.0	0.0	0.0	0.0	0.0	0.0	0.0	0.0	0.0	0.0	0.0	0.0	0.0	0.0	0.0	0.0	0.0	0.0	0.0	0.0
AL929208.1		0.0	0.0	0.0	0.0	0.0	0.0	0.0	0.0	0.0	0.0	0.0	0.0	0.0	0.0	0.0	0.0	0.0	0.0	0.0	0.0	0.0	0.0	0.0	0.0	0.0	0.0	0.0	0.0	0.0	0.0
AL929210.1		0.0	0.0	0.0	0.0	0.0	0.0	0.0	0.0	0.0	0.0	0.0	0.0	0.0	0.0	0.0	0.0	0.0	0.0	0.0	0.0	0.0	0.0	0.0	0.0	0.0	0.0	0.0	0.0	0.0	0.0
AL929217.1		0.0	0.0	0.0	0.0	0.0	0.0	0.0	0.0	0.0	0.0	0.0	0.0	0.0	0.0	0.0	0.0	0.0	0.0	0.0	0.0	0.0	0.0	0.0	0.0	0.0	0.0	0.0	0.0	0.0	0.0
AL929220.1		0.0	0.0	0.0	0.0	0.0	0.0	0.0	0.0	0.0	0.0	0.0	0.0	0.0	0.0	0.0	0.0	0.0	7.0272830000000000	0.0	0.0	0.0	0.0	0.0	0.0	0.0	0.0	0.0	0.0	0.0	0.0
AL929222.1		0.0	0.0	0.0	0.0	0.0	0.0	0.0	0.0	0.0	0.0	0.0	0.0	0.0	0.0	0.0	0.762306	0.0	0.0	0.0	0.0	0.0	0.0	0.272393	1.159296	0.0	0.0	0.539585	1.15686	0.0	0.0
AL929222.2		0.0	0.0	0.0	0.0	0.0	0.0	0.0	0.0	0.0	0.0	0.0	0.0	0.0	0.0	0.0	0.0	0.0	0.0	0.0	0.0	0.0	0.0	0.0	0.0	0.0	0.0	0.0	0.0	0.0	0.0
AL929229.1		0.0	0.0	0.0	0.0	0.0	0.0	0.0	0.0	0.0	0.0	0.0	0.0	0.0	0.0	0.0	0.0	0.0	4.839296	0.0	0.0	0.0	0.0	0.0	0.0	0.0	1.179451	0.0	0.0	0.0	0.0
AL929237.1		0.0	0.0	0.0	0.0	0.0	0.0	0.0	0.0	0.0	0.0	0.0	0.0	0.0	0.0	0.0	0.0	0.0	0.0	0.0	0.0	0.0	0.0	0.0	0.0	0.0	0.0	0.0	0.0	0.0	0.0
AL929237.2		0.0	0.0	0.0	0.0	0.410374	0.0	0.0	0.0	0.0	0.0	0.0	0.0	0.0	0.0	0.0	0.0	0.0	0.0	0.0	0.0	0.0	0.0	0.0	0.0	0.0	0.0	0.0	0.0	0.0	0.07654
AL929237.3		0.0	0.0	0.0	0.0	0.330412	0.0	0.0	0.0	0.0	0.0	0.0	0.0	0.0	0.0	0.0	0.0	0.0	0.0	0.0	0.0	0.0	0.0	0.0	0.0	0.0	0.0	0.0	0.0	0.0	0.0
AL929237.4		0.0	0.0	0.0	0.0	0.0	0.0	0.0	0.0	0.0	0.0	0.0	0.0	0.0	0.0	0.0	0.0	0.0	0.0	0.0	0.0	0.0	0.0	0.0	0.0	0.0	0.0	0.0	0.0	0.0	0.0
AL929243.1		0.048168	0.0	0.0	0.0	0.226373	0.0	0.0	0.0	0.0	0.0	0.0	0.0	0.0	0.0	0.0	0.0	0.0	0.0	0.0	0.0	0.0	0.0	0.070854	0.0	0.0	0.0	0.082237	0.055569000000000000	0.0	0.634356
AL929266.1		0.0	0.0	0.0	0.0	0.0	0.0	0.0	0.0	0.0	0.0	0.0	0.0	0.0	0.0	0.0	0.0	0.0	0.0	0.0	0.0	0.0	0.0	0.0	0.0	0.0	0.0	0.0	0.0	0.0	0.0
AL929276.1		0.0	0.0	0.0	0.0	0.0	0.0	0.0	0.0	0.0	0.0	0.0	0.0	0.0	0.0	0.0	0.0	0.0	0.0	0.0	0.0	0.0	0.0	0.0	0.0	0.0	0.0	0.0	0.0	0.0	0.0
AL929276.2		0.0	0.0	0.0	0.0	0.0	0.0	0.0	0.0	0.0	0.0	0.0	0.0	0.052399	0.0	0.0	0.0	0.0	0.0	0.0	0.0	0.0	0.0	0.0	0.0	0.0	0.0	0.0	0.0	0.0	0.0
AL929304.1		0.0	0.0	0.0	0.0	0.0	0.0	0.0	0.0	0.0	0.0	0.0	0.0	0.0	0.0	0.0	0.0	0.0	0.0	0.0	0.0	0.0	0.0	0.0	0.0	0.0	0.0	0.0	0.0	0.0	0.0
AL929305.1		0.0	0.0	0.0	0.0	0.0	0.0	0.0	0.0	0.0	0.0	0.0	0.0	0.0	0.0	0.0	0.0	0.0	0.0	0.0	0.0	0.0	0.0	0.0	0.0	0.0	0.0	0.0	0.0	0.0	0.0
AL929307.1		0.0	0.0	0.0	0.0	0.0	0.0	0.0	0.0	0.0	0.0	0.0	0.0	0.0	0.0	0.0	0.0	0.0	0.0	0.0	0.0	0.0	0.0	0.0	0.0	0.0	0.0	0.0	0.0	0.0	0.0
AL929309.1		0.0	0.0	0.0	0.0	0.0	0.0	0.0	0.0	0.0	0.0	0.0	0.0	0.0	0.0	0.0	0.0	0.0	0.0	0.0	0.0	0.0	0.0	0.0	0.0	0.0	0.0	0.0	0.0	0.0	0.0
AL929315.1		0.0	0.0	0.0	0.0	0.0	0.0	0.0	0.0	0.0	0.0	0.0	0.0	0.0	0.0	0.0	0.0	0.0	0.0	0.0	0.0	0.0	0.0	0.0	0.0	0.0	0.0	0.0	0.0	0.0	0.0
AL929321.1		0.0	0.0	0.0	0.0	0.0	0.0	0.0	0.0	0.0	0.0	0.0	0.0	0.0	0.0	0.0	0.0	0.0	0.0	0.0	0.0	0.0	0.0	0.0	0.0	0.0	0.0	0.0	0.0	0.0	0.0
AL929321.2		0.0	0.0	0.0	0.0	0.0	0.0	0.0	0.0	0.0	0.0	0.0	0.0	0.0	0.0	0.0	0.0	0.0	0.0	0.0	0.0	0.0	0.0	0.0	0.0	0.0	0.0	0.0	0.0	0.0	0.0
AL929321.3		0.0	0.0	0.0	0.0	0.0	0.0	0.0	0.0	0.0	0.0	0.0	0.0	0.0	0.0	0.0	0.0	0.0	0.0	0.0	0.0	0.0	0.0	0.0	0.0	0.0	0.0	0.0	0.0	0.0	0.0
AL929321.4		0.0	0.0	0.0	0.0	0.0	0.0	0.0	0.0	0.0	0.0	0.0	0.0	0.0	0.0	0.0	0.0	0.0	0.0	0.0	0.0	0.0	0.0	0.0	0.0	0.0	0.0	0.0	0.0	0.0	0.0
AL929334.1		3.188152	0.0	0.99567	1.198749	0.278181	2.293386	0.382941	0.86819	0.0	0.0	0.738777	0.0	0.7982320000000000	0.392834	0.0	0.158273	0.328974	0.033107	1.409021	0.268514	0.201481	0.4638930000000000	0.806089	0.982735	0.87818	0.0	0.971037	0.592067	0.250849	0.6641
AL929345.1		0.0	0.0	0.0	0.0	0.0	0.0	0.0	0.0	0.0	0.0	0.0	0.0	0.0	0.0	0.0	0.0	0.0	0.0	0.0	0.0	0.0	0.0	0.0	0.0	0.0	0.0	0.0	0.0	0.0	0.0
AL929349.1		0.0	0.0	0.0	0.0	0.0	0.0	0.0	0.0	0.0	0.0	0.0	0.0	0.0	0.0	0.0	0.0	0.0	0.0	0.0	0.0	0.0	0.0	0.0	0.0	0.0	0.0	0.0	0.0	0.0	0.0
AL929396.1		0.0	0.0	0.0	0.0	0.0	0.0	0.0	0.0	0.0	0.0	0.0	0.0	0.0	0.0	0.0	0.0	0.0	0.0	0.0	0.0	0.0	0.0	0.0	0.0	0.0	0.0	0.0	0.0	0.0	0.0
AL929435.1		0.0	0.0	0.0	0.0	4.777421	0.0	10.012151	67.898746	9.563706	1.464406	3.991813	14.147222	126.872521	14.094079	24.554423	0.0	0.0	1.937776	15.61879	27.13341	0.0	0.0	0.0	0.0	0.0	29.284519	19.789765	35.55342	37.83594	19.083463
AL929435.2		0.0	0.0	0.0	0.0	0.0	0.0	0.0	0.0	0.0	0.0	0.0	0.0	0.0	0.0	0.0	0.0	0.0	0.0	0.0	0.0	0.0	0.0	0.0	0.0	0.0	0.0	0.0	0.0	0.0	0.0
AL929453.1		0.0	0.0	0.0	0.0	0.0	0.0	0.0	0.0	0.0	0.0	0.0	0.0	0.0	0.0	0.0	0.0	0.0	0.0	0.0	0.0	0.0	0.0	0.0	0.0	0.0	0.0	0.0	0.0	0.0	0.0
AL929457.1		0.0	0.0	0.0	0.0	0.0	0.0	0.0	0.0	0.0	0.0	0.0	0.0	0.0	0.0	0.0	0.0	0.0	0.0	0.0	0.0	0.0	0.0	0.0	0.0	0.0	0.0	0.0	0.0	0.0	0.0
AL929457.2		0.0	0.0	0.0	0.0	0.0	0.0	0.0	0.0	0.0	0.0	0.0	0.0	0.0	0.0	0.0	0.0	0.0	0.0	0.0	0.0	0.0	0.0	0.0	0.0	0.0	0.0	0.0	0.0	0.0	0.0
AL929493.1		0.0	0.0	0.0	0.0	0.0	0.0	0.0	0.0	0.0	0.0	0.0	0.0	0.0	0.0	0.0	0.0	0.0	0.0	0.0	0.0	0.0	0.0	0.0	0.0	0.0	0.0	0.0	0.0	0.0	0.0
AL929520.1		0.0	0.0	0.0	0.0	0.0	0.0	0.0	0.0	0.0	0.0	0.0	0.0	0.0	0.0	0.0	0.0	0.0	0.0	0.0	0.0	0.0	0.0	0.0	0.0	0.0	0.0	0.0	0.0	0.0	0.0
AL929520.2		0.0	0.0	0.0	0.0	0.0	0.0	0.0	0.0	0.0	0.0	0.0	0.0	0.0	0.0	0.0	0.0	0.0	0.0	0.0	0.0	0.0	0.0	0.0	0.0	0.0	0.0	0.0	0.0	0.0	0.0
AL929520.3		0.0	0.0	0.0	0.0	0.0	0.0	0.0	0.0	0.0	0.0	0.0	0.0	0.0	0.0	0.0	0.0	0.0	0.0	0.0	0.0	0.0	0.0	0.0	0.0	0.0	0.0	0.0	0.0	0.0	0.0
AL929523.1		0.0	0.0	0.0	0.0	0.0	0.0	0.0	0.0	0.0	0.0	0.0	0.0	0.0	0.0	0.0	0.0	0.0	0.0	0.0	0.0	0.0	0.0	0.0	0.0	0.0	0.0	0.0	0.0	0.0	0.0
AL929536.3		0.16083700000000000	0.0	0.0	0.0	0.0	0.0	0.286217	0.0	0.0	0.0	0.0	0.0	0.0	0.0	0.0	0.0	0.0	0.0	0.0	0.0	0.0	0.0	0.0	0.0	0.0	0.0	0.0	0.0	0.0	0.0
AL929536.5		0.0	0.0	0.0	0.0	0.0	0.0	0.0	0.0	0.0	0.0	0.0	0.0	0.0	0.0	0.0	0.0	0.0	0.0	0.0	0.0	0.0	0.0	0.0	0.0	0.0	0.0	0.974859	0.0	0.0	0.0
AL929536.6		0.0	0.0	0.0	0.0	0.0	0.0	0.0	0.0	0.0	0.0	0.0	0.0	0.0	0.0	0.0	0.0	0.0	0.0	0.0	0.0	0.0	0.0	0.0	0.0	0.0	0.0	0.0	0.0	0.0	0.0
AL929576.1		0.0	0.0	0.0	0.0	0.0	0.0	0.0	0.0	0.0	0.0	0.0	0.0	0.0	0.0	0.0	0.0	0.0	0.0	0.0	0.0	0.0	0.0	0.0	0.0	0.0	0.0	0.0	0.0	0.0	0.0
AL929586.1		0.0	0.13034400000000000	0.0	0.0	0.123125	0.0	0.0	0.0	0.679757	0.0	0.0	0.187876	0.0	0.0	0.0	0.0	0.0	0.0	0.0	0.0	0.0	0.0	0.0	0.118455	0.0	0.0	0.0	0.0	0.0	0.0
AL935044.1		0.0	0.0	0.0	0.0	0.0	0.0	0.0	0.0	0.0	0.0	0.0	0.0	0.0	0.0	0.0	0.0	0.0	0.0	0.0	0.0	0.0	0.0	0.0	0.0	0.0	0.0	0.0	0.0	0.0	0.0
AL935044.2		0.0	0.0	0.0	0.0	0.0	0.0	0.0	0.0	0.0	0.0	0.0	0.0	0.0	0.0	0.0	0.0	0.0	0.0	0.0	0.0	0.0	0.0	0.0	0.0	0.0	0.0	0.0	0.0	0.0	0.0
AL935044.3		0.0	0.0	0.0	0.0	1.026209	0.0	0.7159220000000000	0.104121	0.0	0.044562	0.0	0.0	0.0	0.0	0.0	0.0	0.022869	0.0	0.0	0.0	0.0	0.0	0.0	0.0	0.0	0.0	0.0	0.200267	0.0	0.0
AL935044.4		0.0	0.0	0.0	0.0	0.0	0.0	0.0	0.0	0.0	0.0	0.0	0.0	0.0	0.0	0.0	0.0	0.0	0.0	0.0	0.0	0.0	0.0	0.0	0.0	0.0	0.0	0.0	0.0	0.0	0.0
AL935053.1		0.0	0.0	0.0	0.0	0.0	0.0	0.0	0.0	0.0	0.0	0.0	0.0	0.0	0.0	0.0	0.0	0.0	0.0	0.0	0.0	0.294824	0.0	0.0	0.0	0.0	0.0	0.0	0.0	0.0	0.0
AL935065.1		0.0	0.0	0.0	0.0	0.0	0.0	0.0	0.0	0.0	0.0	0.0	0.0	0.0	0.0	0.0	0.0	0.0	0.0	0.0	0.0	0.0	0.0	0.0	0.0	0.0	0.0	0.0	0.0	0.0	0.0
AL935115.1		0.0	5.970781	0.0	0.0	0.0	0.219232	31.340581	28.433225	19.250425	45.13447100000000	41.447043	0.0	0.041177	0.0	2.990556	0.596724	0.0	1.605915	0.0	0.0	0.0	0.8632700000000000	7.771613	0.0	15.23802	2.238954	11.659309	20.635265	6.690182000000000	1.912914
AL935117.1		0.0	0.0	0.0	0.0	0.0	0.0	0.0	0.0	0.0	0.0	0.0	0.0	0.0	0.0	0.0	0.0	0.0	0.0	0.0	0.0	0.0	0.0	0.0	0.0	0.0	0.0	0.0	0.0	0.0	0.0
AL935126.1		0.0	0.0	0.0	0.0	0.0	0.0	0.0	0.0	0.0	0.0	0.0	0.0	0.0	0.0	0.0	0.0	0.0	0.0	0.0	0.0	0.0	0.0	0.0	0.0	0.0	0.0	0.0	0.0	0.0	0.0
AL935126.2		0.0	0.0	0.0	0.0	0.0	0.0	0.0	0.378734	0.0	0.0	0.0	0.0	0.0	0.0	0.0	0.0	0.0	0.0	0.0	0.0	0.0	0.0	0.0	0.0	0.0	0.0	0.0	0.0	0.0	0.0
AL935144.1		0.0	0.0	0.0	0.0	0.0	0.0	0.0	0.0	0.0	0.0	0.0	0.0	0.0	0.0	0.0	0.0	0.0	0.0	0.0	0.0	0.0	0.0	0.0	0.0	0.0	0.0	0.0	0.0	0.0	0.0
AL935145.1		0.0	0.0	0.0	0.0	0.0	0.0	0.0	0.0	0.0	0.0	0.0	0.0	0.0	0.0	0.0	0.0	0.0	0.0	0.0	0.0	0.0	0.0	0.0	0.0	0.0	0.0	0.0	0.0	0.0	0.0
AL935145.2		0.0	0.0	0.0	0.0	0.0	0.0	0.0	0.0	0.0	0.0	0.0	0.0	0.0	0.0	0.0	0.0	0.0	0.0	3.891607	0.0	0.0	0.0	0.0	0.0	0.0	0.0	0.0	0.0	0.0	0.0
AL935153.1		1.948558	0.324986	7.718044	1.562656	1.238258	2.31422	1.910504	1.620932	3.188399	2.681421	2.535126	1.728159	6.747686	2.376594	3.9372	6.230644	9.286134	2.255765	0.459118	1.299302	1.819076	4.7775050000000000	5.709665	3.256359	5.013258	2.209316	5.483354	8.456392	3.170812	2.629706
AL935166.1		0.0	0.0	0.0	0.0	5.187461	0.0	0.0	0.0	0.0	0.0	0.0	0.0	0.0	0.0	0.0	3.728601	0.0	0.0	3.685335	1.884639	0.0	3.3945510000000000	0.0	0.0	0.0	0.0	7.061887	11.869011	4.414365	11.544404
AL935174.2		0.0	0.0	0.0	0.305778	0.947895	0.0	0.0	0.0	0.0	0.0	0.0	0.0	0.0	0.0	0.0	0.0	0.0	0.019324	0.8331140000000000	0.0	0.0	0.0	0.0	0.0	0.0	0.0	0.0	1.48535	0.0	0.0
AL935174.3		0.0	0.0	0.0	0.0	0.0	0.0	0.0	0.0	0.0	0.0	0.0	0.0	0.0	0.0	0.0	0.0	0.0	0.0	0.0	0.0	0.0	0.0	0.0	0.0	0.0	0.0	0.0	0.0	0.0	0.0
AL935183.1		0.0	0.0	0.0	0.0	5.566381	0.0	3.106616	24.973916	14.087666	1.964999	0.0	0.0	15.626119	0.0	0.0	0.0	0.0	12.562959	2.27768	29.528627	0.0	2.498252	4.487387	0.0	9.790784	0.0	10.561546	21.372987	0.0	0.0
AL935184.1		0.0	0.0	0.0	0.0	0.0	0.0	11.700935	0.0	0.0	0.0	0.0	0.0	0.0	0.0	0.0	0.0	0.0	0.0	0.0	0.0	0.0	0.0	0.0	0.0	0.0	0.0	0.0	0.0	0.0	0.0
AL935184.2		0.0	0.0	0.0	0.0	0.0	0.0	0.0	0.261693	0.0	0.076141	0.0	0.0	0.675362	0.0	0.0	0.0	0.0	0.0	4.504192	0.178973	0.0	0.11964	0.0	0.0	0.741154	0.176654	0.0	0.0	0.0	0.0
AL935186.1		0.0	0.0	0.0	0.0	0.0	0.0	0.0	0.0	0.0	0.0	0.0	0.0	0.0	0.0	0.0	0.0	0.0	0.0	0.0	0.0	0.0	0.0	0.0	0.0	0.0	0.0	0.0	0.0	0.0	0.0
AL935186.10		2.571077	1.484631	1.472818	2.6929380000000000	2.181714	1.662635	1.016553	0.476846	0.687446	1.418583	0.697491	1.6543260000000000	0.352172	0.970277	1.519443	3.827225	1.284841	2.616501	1.365549	1.069527	2.031654	2.85904	2.107177	0.8714640000000000	1.220195	1.248881	2.579546	1.3285	3.345577	5.759394
AL935186.2		0.0	0.0	0.0	0.0	0.0	0.0	0.0	0.0	0.0	0.0	0.0	0.0	0.0	0.0	0.0	0.0	0.0	0.0	0.0	0.0	0.0	0.0	0.0	0.0	0.0	0.0	0.0	0.0	0.0	0.0
AL935186.6		0.0	1.353046	0.0	0.260789	1.208879	0.0	1.271204	0.0	0.0	0.514671	0.0	0.0	0.0	0.914165	0.447707	1.303305	0.0	0.0	1.009647	0.472686	1.515757	1.0530620000000000	0.0	0.0	0.918084	0.0	1.567559	1.208035	0.0	2.02383
AL935186.8		0.0	2.632439	0.0	0.57634	2.570962	0.0	2.418082	1.296338	0.0	1.0248700000000000	0.0	0.0	0.0	1.880696	0.962935	2.992546	0.0	0.0	1.967777	1.333356	3.408342	2.622877	0.0	0.0	2.089342	0.0	3.46265	3.22632	0.0	4.508304
AL935186.9		0.0	0.0	0.0	0.0	0.0	0.195469	0.105871	0.0	0.067428	0.0	0.085386	0.0544	0.071292	0.0	0.0	0.089395	0.0	0.0	0.250988	0.0	0.0	0.063631	0.0	0.0	0.0	0.0	0.0	0.0	0.0	0.0
AL935195.1		0.240581	0.0	0.125673	0.0	0.278564	0.0	0.0	0.0	0.0	0.0	0.0	0.0	0.173922	0.0	0.07658	0.248186	0.271952	0.0	0.357042	0.0	0.0	0.438622	0.0	0.258316	0.0	0.165641	0.328879	0.241537	0.387156	0.492832
AL935198.1		0.5255450000000000	0.0	0.0	0.0	0.0	0.0	0.089673	0.0	0.07483300000000000	0.400782	1.291211	0.0	0.110907	0.270367	0.697236	0.054183	0.117853	0.135802	0.334951	1.36493	1.536729	0.8804550000000000	0.7167320000000000	0.623365	0.494571	1.587218	0.634415	0.770536	0.147923	0.100572
AL935198.2		0.0	0.0	0.0	0.0	0.0	0.0	0.0	0.0	0.0	0.0	0.0	0.0	0.0	0.0	0.0	0.0	0.0	0.0	0.0	0.0	0.0	0.0	0.0	0.0	5.580503000000000	0.0	0.0	0.0	0.0	0.0
AL935199.1		0.0	0.0	0.0	0.0	0.0	0.0	0.0	0.0	0.0	0.0	0.0	0.0	9.271138	0.0	0.0	0.0	0.0	0.0	0.0	0.0	0.0	0.0	0.0	0.0	0.0	0.0	0.0	0.0	0.0	0.0
AL935210.1		0.0	0.0	0.0	0.0	0.0	0.0	0.0	0.0	0.0	0.0	0.0	0.0	0.0	0.0	0.0	0.0	0.0	0.0	0.0	0.0	0.0	0.0	0.0	0.0	0.0	0.0	0.0	0.0	0.0	0.0
AL935279.1		0.0	0.0	0.0	0.0	0.0	0.0	0.0	0.0	0.0	0.0	0.0	0.0	0.0	0.0	0.0	0.0	0.0	0.0	0.0	0.0	0.0	0.0	0.0	0.0	0.0	0.0	0.0	0.0	0.0	0.0
AL935292.1		0.0	0.0	0.073081	0.0	0.0	0.0	0.0	0.0	0.0	0.0	0.0	0.0	0.0	0.0	0.0	0.0	0.0	0.0	0.0	0.0	0.0	0.071656	0.0	0.0	0.306737	0.0	0.0	0.0	0.0	0.0
AL935294.1		0.0	0.0	0.0	0.0	0.0	0.0	0.0	0.0	0.0	0.0	0.0	0.0	0.0	0.0	0.0	0.0	0.0	0.0	0.0	0.0	0.0	0.0	0.0	0.0	0.0	0.0	0.0	0.0	0.0	0.0
AL935294.2		0.0	0.0	0.0	0.0	0.600036	3.946147	0.0	0.0	0.231369	1.229149	0.0	0.0	0.0	0.0	0.0	0.819235	0.0	0.0	0.0	5.431824	0.0	0.0	0.0	0.0	0.0	0.0	0.0	0.990447	0.0	0.0
AL935295.1		0.0	0.0	0.0	0.0	0.066131	0.0	4.965646	1.966702	2.265728	0.28738600000000000	0.0	1.7028140000000000	1.922089	1.241337	4.9169730000000000	0.6058980000000000	0.187472	0.714908	0.0	2.030805	0.310176	1.110033	0.687075	2.777644	0.154184	0.231505	0.109918	6.2084900000000000	1.78427	1.381686
AL935299.1		0.0	0.0	0.0	0.0	0.0	0.0	0.0	0.0	0.0	0.0	0.0	0.0	0.0	0.0	0.0	0.0	0.0	0.0	0.0	0.0	0.0	0.0	0.0	0.0	0.0	0.0	0.0	0.0	0.0	0.0
AL935300.1		0.0	0.0	0.0	0.0	0.0	0.0	0.0	0.0	0.0	0.0	0.0	0.0	0.0	0.0	0.0	0.0	0.0	0.0	0.0	0.0	0.0	0.0	0.0	0.0	0.0	0.0	0.0	0.0	0.0	0.0
AL935300.2		0.461107	0.0	0.0	0.0	0.0	0.0	0.0	0.0	0.0	0.0	0.0	0.0	0.0	0.0	0.0	0.0	0.0	0.0	0.0	0.0	0.0	0.0	0.0	0.0	0.0	0.0	0.0	0.0	0.0	0.0
AL935300.3		0.0	0.0	0.0	0.0	0.0	0.0	0.0	0.0	0.0	0.0	0.0	0.0	0.0	0.0	0.0	0.0	0.0	0.0	0.0	0.0	0.0	0.0	0.0	0.232217	0.0	0.0	2.824519	0.0	5.1687400000000000	0.0
AL935303.1		0.0	0.0	0.0	0.0	0.0	0.0	0.0	0.0	0.0	0.0	0.0	0.0	0.0	0.0	0.0	0.0	0.0	0.0	0.0	0.0	0.0	0.0	0.0	0.0	0.0	0.0	0.0	0.0	0.0	0.0
AL953841.1		0.0	0.0	0.0	0.0	0.0	0.0	0.0	0.0	0.0	0.0	1.143435	0.0	0.0	0.0	0.0	0.0	0.0	0.0	0.0	0.0	0.0	0.0	0.0	0.0	0.0	0.0	0.0	0.0	0.0	0.0
AL953841.2		0.0	0.0	0.0	0.0	0.0	0.0	0.0	0.0	2.899203	1.574035	0.0	1.496983	0.0	3.064033	0.0	0.0	4.575628	0.0	5.016928	9.566091	0.0	10.042642	0.0	0.0	0.0	0.0	2.730004	2.499203	0.879973	0.0
AL953848.1		0.0	0.0	0.0	0.0	0.0	0.0	0.0	0.0	0.0	0.0	0.0	0.0	0.0	0.0	0.0	0.0	0.0	0.0	0.0	0.0	0.0	0.0	0.0	0.0	0.0	0.0	0.0	0.0	0.0	0.0
AL953855.1		0.0	0.0	0.0	0.0	0.0	0.0	0.0	0.0	0.0	0.0	0.0	0.0	0.0	0.0	0.0	0.0	0.0	0.0	0.0	0.0	0.0	0.0	0.0	0.0	0.0	0.0	0.0	0.0	0.0	0.0
AL953858.1		0.0	0.0	0.0	0.0	0.0	0.0	0.0	0.0	0.0	0.0	0.0	0.0	0.0	0.0	0.0	0.0	0.0	0.0	0.0	0.0	0.0	0.0	0.0	0.0	0.0	0.0	0.0	0.0	0.0	0.0
AL953865.1		0.0	0.0	0.0	0.0	0.0	0.0	0.0	0.0	0.0	0.0	0.0	0.0	0.0	0.0	0.0	0.0	0.0	0.0	0.0	0.0	0.0	0.0	0.0	0.0	0.0	0.0	0.0	0.0	0.0	0.0
AL953866.1		0.0	0.0	0.0	0.0	0.0	0.0	0.0	0.0	0.0	0.0	0.0	0.0	0.0	0.0	0.0	0.0	0.0	0.0	0.0	0.0	0.0	0.0	0.0	0.0	0.0	0.0	0.0	0.0	0.0	0.0
AL953867.1		0.0	0.0	0.021475	0.0	0.0	0.0	0.0	0.0	0.0	0.0	0.0	0.0	0.0	0.0	0.0	0.0	0.0	0.0	0.0	0.0	0.0	0.0	0.0	0.0	0.0	0.0	0.0	0.0	1.448852	0.0
AL953867.2		0.0	0.0	0.0	0.0	0.0	0.0	0.0	0.0	2.699718	0.0	0.0	0.0	0.0	0.0	0.0	0.0	0.0	0.0	0.0	0.0	0.0	0.0	0.0	0.0	0.0	0.0	0.0	0.0	0.0	9.350395
AL953886.1		0.0	0.0	0.0	6.990381	0.0	0.0	0.0	0.0	0.0	0.0	8.273117	0.0	0.0	0.0	0.0	0.0	0.047107	0.0	0.0	0.0	0.0	0.0	0.0	0.0	0.07925800000000000	0.0	0.0	0.0	0.0	0.0
AL953886.2		0.0	0.0	0.0	0.0	0.0	0.0	0.0	0.0	0.0	0.0	0.0	0.0	0.0	0.0	0.0	0.0	0.0	0.0	0.0	0.0	0.0	1.321818	0.0	0.0	0.0	0.0	0.0	0.0	0.0	0.0
AL953893.1		0.0	0.0	0.0	0.0	0.0	0.0	0.0	0.0	0.0	0.0	0.0	0.0	0.0	0.0	0.0	0.0	0.0	0.0	0.0	0.0	0.0	0.0	0.0	0.0	3.704458	0.0	0.0	0.0	0.0	0.0
AL953894.1		0.0	0.0	12.11915	6.100947	11.655871	0.0	0.0	0.0	5.1106370000000000	9.213419	17.692956	4.841611	4.890692	0.0	0.0	4.817732	4.059055	0.0	0.0	0.0	0.0	7.286569	0.0	0.0	0.0	5.327386	2.082414	0.0	8.734302	0.0
AL953896.1		0.0	0.0	0.0	0.0	0.0	0.0	0.0	0.0	0.0	0.0	4.183137	0.0	0.0	0.0	0.321539	0.0	0.0	0.0	0.0	0.0	0.096138	1.646648	0.0	0.0	0.0	0.0	0.0	1.054438	2.788029	2.169945
AL953903.1		0.0	0.0	0.0	0.0	0.0	0.0	0.0	0.0	0.0	0.0	0.0	0.0	0.0	0.0	0.0	0.0	0.0	0.0	0.0	0.0	0.0	0.0	0.0	0.0	0.0	0.0	0.0	0.0	0.0	0.0
AL953903.2		0.0	0.0	0.0	0.0	0.0	0.0	0.0	0.0	0.0	0.0	0.0	0.0	0.0	0.0	0.0	0.0	0.0	0.0	0.0	0.0	0.0	0.0	0.0	0.0	0.0	0.0	0.0	0.0	0.0	0.0
AL953903.3		0.0	0.0	0.0	0.0	0.0	0.0	0.0	0.0	0.0	0.0	0.0	0.0	0.0	0.0	0.0	0.0	0.0	0.0	0.0	0.0	0.0	0.0	0.0	0.0	0.0	0.0	0.0	0.0	0.0	0.0
AL953907.1		0.0	0.0	0.0	0.0	0.0	0.0	0.0	0.0	0.0	0.0	0.0	0.0	0.0	0.0	0.0	0.0	0.0	0.0	0.0	0.0	0.0	0.0	0.0	0.0	0.0	0.0	0.0	0.0	0.0	0.0
AL953907.2		0.0	0.0	0.0	0.0	0.0	0.0	0.0	0.0	0.0	0.0	0.0	0.0	0.0	0.0	0.0	0.0	0.0	0.0	0.0	0.0	0.0	0.0	0.0	0.0	0.0	0.0	0.0	0.0	0.0	0.0
AL953910.1		0.0	0.0	0.0	0.0	0.0	0.0	0.0	0.0	0.0	0.0	0.0	0.0	0.0	0.0	0.0	0.0	0.0	0.0	0.0	0.0	0.0	0.0	0.0	0.0	0.0	0.0	0.0	0.0	0.0	0.0
AL954129.1		0.0	0.0	0.0	0.0	0.0	0.0	0.0	0.0	2.689009	0.0	0.0	0.0	0.440259	2.652717	3.882782	0.0	0.0	0.0	0.0	0.0	0.0	0.0	0.0	0.0	0.0	0.0	0.0	0.0	0.0	0.0
AL954134.1		0.0	0.0	0.0	0.0	0.0	0.0	0.0	0.0	0.0	0.0	0.0	0.0	0.0	0.0	0.0	0.0	0.0	0.0	0.0	0.0	0.0	0.0	0.0	0.0	0.0	0.0	0.0	0.07510700000000000	0.0	0.0
AL954134.2		0.0	0.0	0.0	0.0	0.0	0.0	0.0	0.0	0.0	0.0	0.0	0.0	0.0	0.0	0.0	0.0	0.0	0.0	0.0	0.0	0.0	0.0	0.0	0.0	0.0	0.0	0.0	0.0	0.0	0.0
AL954137.1		0.0	0.0	0.0	0.0	0.0	0.0	0.0	0.0	0.0	0.0	0.0	0.0	0.0	0.0	0.0	0.0	0.0	0.0	0.0	0.0	0.0	0.0	0.0	0.0	0.0	0.0	0.0	0.0	0.0	0.0
AL954137.2		0.0	0.0	0.0	0.0	0.0	0.0	0.0	0.0	0.0	0.0	0.0	0.0	0.0	0.0	0.0	0.0	0.0	0.0	0.0	0.0	0.0	0.0	0.0	0.0	0.0	0.0	0.0	0.0	0.0	0.0
AL954142.1		0.0	0.0	0.0	0.0	0.0	0.0	0.0	0.0	0.0	0.0	0.0	0.0	0.0	0.0	0.0	0.0	0.0	0.0	0.118389	0.0	0.0	0.0	0.0	0.0	0.0	0.0	0.0	0.0	0.0	0.0
AL954142.2		0.0	0.0	0.0	0.0	0.0	0.0	0.0	0.0	0.0	0.0	0.0	0.0	0.0	0.0	0.0	0.0	0.0	0.0	0.0	0.0	0.0	0.0	0.0	0.0	0.0	0.0	0.0	0.0	0.0	0.0
AL954145.1		0.0	0.0	0.0	0.0	0.0	0.0	0.0	0.0	0.0	0.0	0.0	0.0	0.0	0.0	0.0	0.0	0.0	0.0	0.0	0.0	0.0	0.0	0.0	0.0	0.0	0.0	0.0	0.0	0.0	0.0
AL954146.1		0.0	0.0	0.0	0.0	0.0	0.0	0.0	0.0	0.0	0.0	0.0	0.0	0.0	0.0	0.0	0.0	0.0	0.0	0.0	0.0	0.0	0.0	0.0	0.0	0.0	0.0	0.0	0.0	0.0	0.0
AL954149.1		0.0	0.0	0.0	0.0	0.0	0.0	0.0	0.0	0.0	0.0	0.0	0.0	0.0	0.0	0.0	0.0	0.0	0.0	0.0	0.0	0.0	0.0	0.0	0.0	0.0	0.0	0.0	0.0	0.0	0.0
AL954149.2		0.0	0.0	0.028245	0.195902	0.0	0.0	0.0	0.0	0.0	0.0	0.0	0.0	0.0	0.159093	0.0	0.0	0.0	0.0	0.0	0.0	0.0	0.0	0.0	0.0	0.0	0.0	0.0	0.250916	0.0	0.075931
AL954187.1		0.0	0.0	0.0	0.0	0.0	0.0	0.0	0.0	0.0	0.0	0.0	0.0	0.0	0.0	0.0	0.0	0.0	0.0	0.0	0.0	0.0	0.0	0.0	0.0	0.0	0.0	0.0	0.0	0.0	0.0
AL954317.1		0.0	0.0	0.0	0.0	0.0	0.0	0.0	0.0	0.0	0.0	0.0	0.0	0.0	0.0	0.0	0.0	0.0	0.0	0.0	0.0	0.0	0.0	0.0	0.0	0.0	0.0	0.0	0.0	0.0	0.0
AL954320.1		0.0	0.0	0.0	0.0	0.0	0.0	0.0	0.0	0.0	0.0	0.0	0.0	0.0	0.0	0.0	0.0	0.0	0.0	0.0	0.0	0.0	0.0	0.0	0.0	0.0	0.0	0.0	0.0	0.0	0.0
AL954322.1		0.0	0.0	0.0	0.0	0.0	0.0	0.0	0.0	0.0	0.539972	0.260011	0.053098	0.0	0.0	0.12976500000000000	0.0	0.0	1.26283	0.0	0.0	0.0	0.0	0.0	0.0	0.0	0.0	0.0	0.0	0.0	0.0
AL954322.2		0.0	0.0	0.0	0.0	0.773891	0.152596	6.750089	3.100242	5.882463	16.600594	18.659284	6.345639	13.168320000000000	3.189834	2.598341	2.193	22.562414	6.148823	0.0	0.171097	0.0	0.0	3.209375	0.0	0.0	0.0	0.939525	0.0	0.0	0.0
AL954322.3		0.0	0.0	0.0	0.0	2.050777	0.767782	0.219595	0.0	0.119414	1.014829	0.0	0.263489	0.069874	0.57362	0.8190530000000000	0.34184500000000000	0.379235	2.609311	1.9683810000000000	0.634471	0.0	0.561865	4.624169	0.0	0.20805700000000000	1.7050700000000000	0.0	0.462951	1.3444210000000000	0.464909
AL954327.1		0.0	0.0	0.0	0.0	0.0	0.0	0.0	0.0	0.0	0.0	0.0	0.0	0.0	0.0	0.0	0.0	0.0	0.0	0.0	0.0	0.0	0.0	0.0	0.0	0.0	0.0	0.0	0.0	0.0	0.0
AL954359.1		0.165735	0.0	0.0	0.0	0.0	0.0	0.0	0.0	0.0	0.0	0.0	0.0	0.0	0.0	0.0	0.0	0.39128	0.0	0.0	0.0	0.0	0.0	0.0	0.0	0.0	0.0	0.0	0.0	0.0	0.049459
AL954359.2		0.0	0.0	0.0	0.0	0.0	0.0	0.0	0.0	0.0	0.0	0.0	0.0	0.0	0.0	0.0	0.0	2.304535	0.0	0.0	0.0	0.0	0.0	0.0	0.0	0.0	0.0	0.0	0.0	0.0	0.128799
AL954361.1		0.0	0.0	0.0	0.0	0.0	0.0	0.0	0.0	0.0	0.0	0.0	0.0	0.0	0.0	0.0	0.0	0.0	0.0	0.0	0.0	0.0	0.0	0.0	0.0	0.0	0.0	0.0	0.0	0.0	0.0
AL954387.1		0.0	0.0	0.0	0.0	0.0	1.649652	0.0	0.0	0.646683	0.0	6.5040010000000000	14.211143	0.019324	0.0	0.0	0.297806	0.0	0.0	0.0	0.0	0.0	0.0	0.0	0.0	0.0	0.0	0.0	0.0	0.0	0.0
AL954655.1		0.0	0.0	0.0	0.0	0.0	0.0	0.0	0.0	0.0	0.0	0.0	0.0	0.1475	0.0	0.0	0.0	0.0	0.0	0.0	0.0	0.0	0.0	0.0	0.0	0.0	0.0	0.0	0.0	0.0	0.0
AL954655.2		0.0	0.0	0.0	0.0	0.0	0.0	0.0	0.0	0.0	0.0	0.0	0.0	0.0	0.0	0.0	0.0	0.0	0.0	0.0	0.0	0.0	0.0	0.0	0.0	0.0	0.0	0.0	0.0	0.0	0.0
AL954666.1		0.0	0.0	0.0	0.0	12.240988	0.0	0.0	0.0	0.0	0.0	0.0	6.40985	0.0	0.0	0.0	0.0	0.0	0.0	0.0	0.0	0.0	0.0	0.0	0.0	0.0	0.0	0.0	0.0	0.0	0.0
AL954669.1		0.0	0.0	0.0	0.0	0.0	0.0	0.0	0.0	0.0	0.0	0.0	0.0	0.0	0.0	0.0	0.0	0.0	0.0	0.0	0.0	0.0	0.0	0.0	0.0	0.0	0.0	0.0	0.0	0.0	0.0
AL954672.1		0.0	0.0	0.0	0.0	0.0	0.0	0.0	0.0	0.0	0.0	0.0	0.0	0.0	0.0	0.0	0.0	0.0	0.0	0.0	0.0	0.0	0.0	0.0	0.0	0.0	0.0	0.0	0.0	0.0	0.0
AL954682.1		0.0	0.0	0.0	0.0	0.0	0.0	0.0	0.0	0.0	0.0	0.0	0.0	0.0	0.0	0.0	0.0	0.0	0.0	0.0	0.0	0.0	0.0	0.0	0.0	0.0	0.0	0.0	0.0	0.0	0.0
AL954694.1		0.0	0.0	0.218291	0.0	0.0	0.0	0.0	0.0	0.0	0.303203	0.967685	0.0	0.0	0.0	0.0	0.096635	0.0	0.189968	0.0	0.0	0.4205140000000000	0.0	0.0	0.0	0.0	0.0	0.181732	0.344387	0.843543	0.0
AL954694.2		0.0	0.0	0.0	0.0	0.0	0.0	0.0	0.0	0.0	0.0	0.0	0.0	0.0	0.0	0.0	0.0	0.0	0.0	0.0	0.0	0.0	0.0	0.0	0.0	0.0	0.0	0.0	0.0	0.0	0.0
AL954695.1		0.0	0.0	0.0	0.0	0.0	0.0	0.0	0.0	0.0	0.0	0.0	0.0	0.0	0.0	0.0	0.0	0.0	0.0	0.0	0.0	0.0	0.0	0.0	0.0	0.0	0.0	0.0	0.0	0.0	0.0
AL954695.2		0.0	0.0	0.0	0.0	0.0	0.0	0.0	0.0	0.0	0.0	0.0	0.0	0.0	0.0	0.0	0.0	0.0	0.0	0.0	0.0	0.0	0.0	0.0	0.0	0.0	0.0	0.0	0.0	0.0	0.0
AL954695.3		0.0	0.0	0.0	0.0	0.0	0.0	0.0	0.0	0.0	0.0	0.0	0.0	0.0	0.0	0.0	0.0	0.0	0.0	0.0	0.0	0.0	0.0	0.0	0.0	0.0	0.0	0.0	0.0	0.0	0.0
AL954696.1		0.0	0.0	1.023894	0.0	0.188459	0.0	0.0	0.0	0.0	0.0	0.0	0.0	0.0	0.0	0.520416	0.0	0.0	0.0	15.994178	0.0	0.0	0.0	0.0	0.0	0.0	0.0	0.952765	0.0	0.0	0.0
AL954698.1		0.0	0.0	0.0	0.0	0.0	0.0	0.0	0.0	0.0	0.0	0.0	0.0	0.0	0.0	0.0	0.0	0.0	0.0	0.0	0.8508450000000000	0.0	0.0	0.0	0.0	0.0	0.0	0.0	0.0	0.0	0.0
AL954698.2		0.0	0.0	0.0	0.0	0.0	0.0	0.0	0.0	0.0	0.0	0.0	0.0	0.0	0.0	0.0	0.0	0.0	0.0	0.0	0.0	0.0	0.0	0.0	0.0	0.0	0.0	0.0	0.0	0.0	0.0
AL954741.1		0.0	0.0	0.0	0.0	0.0	0.0	0.0	0.0	0.0	0.0	0.0	0.0	0.0	0.0	0.0	3.003804	0.0	0.0	0.0	0.0	0.0	1.777338	0.0	0.0	0.0	0.0	1.184053	2.963584	0.0	0.0
AL954741.2		0.0	0.0	0.0	0.0	0.0	0.0	0.0	0.0	0.01626	7.927807	0.0	0.0	0.0	0.045543	0.0	0.0	0.0	0.0	0.0	0.0	0.0	1.033436	0.0	0.0	0.412516	0.0	0.023878	1.905983	0.0	0.0
AL954767.1		0.0	0.0	0.0	0.0	0.0	0.0	0.0	0.0	0.0	0.0	0.0	0.0	0.0	0.0	0.0	0.0	0.0	0.0	0.0	0.0	0.0	0.0	0.0	0.0	0.0	0.0	0.0	0.0	0.0	0.0
AL954816.1		0.071411	0.0	0.05541	0.0	0.0	1.425725	0.0	0.0	0.0	0.6505340000000000	0.0	0.0	0.0	0.769045	0.0	0.093312	0.0	0.0	0.0	0.0	0.0	0.0	0.0	0.0	0.0	0.0	0.136665	0.0	0.0	0.0
AL954831.1		0.0	0.0	0.0	0.0	0.0	0.0	0.0	0.8183	0.0	0.0	0.0	0.0	0.0	0.0	0.0	0.0	0.0	0.0	0.0	0.192405	0.0	0.0	0.0	0.0	1.234329	0.0	0.0	0.0	0.0	0.0
AL954848.1		0.0	0.0	0.0	0.0	0.0	0.0	0.0	0.0	0.0	0.0	0.0	0.0	0.0	0.0	0.0	0.0	0.0	0.0	0.0	0.0	0.0	0.0	0.0	0.0	0.0	0.0	0.0	0.0	0.0	0.0
AL954861.1		3.5603910000000000	0.0	0.0	0.07910200000000000	0.0	0.0	0.0	0.0	0.0	0.0	0.0	0.0	0.0	0.0	0.0	0.0	0.0	0.0	0.0	0.0	0.0	0.0	0.0	0.0	0.0	0.0	0.0	0.0	0.0	0.0
AL954861.2		0.0	0.0	0.0	0.0	0.0	0.0	0.0	0.0	0.0	0.0	0.0	0.0	0.0	0.0	0.0	0.0	0.0	0.0	0.0	0.0	0.0	0.0	0.0	0.0	0.0	0.0	0.0	0.0	0.0	0.0
AL954868.1		0.0	0.0	0.0	0.0	0.0	0.0	0.0	0.0	0.0	0.0	0.0	0.0	0.0	0.0	0.0	0.0	0.0	0.0	0.0	0.0	0.0	0.0	0.0	0.0	0.0	0.0	0.0	0.0	0.0	0.0
alad	aminolevulinate dehydratase	33.401995	5.322877	16.92749	11.678246000000000	0.099224	25.139696	27.644595000000000	26.22741	16.377448	47.825948	44.059067	15.138182	3.471847	9.652866	28.77266	76.534924	38.964092	55.362839	63.14504300000000	89.99410700000000	76.243734	42.148183	46.81807	49.362188	38.151219	70.882834	21.12565	21.541563	34.67028	38.096194
alas1	aminolevulinate delta- synthase 1	80.280303	42.549943	54.02875	30.752233	36.798048	76.246459	170.986302	48.065075	26.186561	70.17985300000000	166.396407	11.327012	0.240349	78.188563	45.244211	48.225544	38.515484	43.154979	34.706469	62.13386	43.568066000000000	43.575409	30.066313	127.269745	83.39425200000000	180.907942	84.521902	39.648667	90.275421	86.676117
alas2	aminolevulinate delta- synthase 2	0.0	0.0	0.0	0.0	0.0	0.0	6.81047	0.0	0.0	0.0	0.0	0.0	0.0	0.0	0.0	0.0	0.0	0.0	0.0	0.0	0.0	0.0	0.553255	0.0	0.0	0.0	0.0	0.0	0.0	0.0
alcama	activated leukocyte cell adhesion molecule a	0.0	0.0	0.0	0.0	7.845441	9.088955	0.0	0.0	0.0	0.0	0.017876	0.0	0.0	0.0	0.0	0.024204	0.0	0.0	0.0	0.0	0.0	1.437001	0.0	0.0	0.0	0.0	0.0	0.0	0.0	0.0
alcamb	activated leukocyte cell adhesion molecule b	0.0	0.0	0.0	0.0	0.0	0.0	0.0	0.0	0.0	0.066411	0.0	0.0	12.587275	0.0	0.0	0.0	0.0	0.0	0.0	0.0	0.0	0.0	0.0	0.0	0.0	0.0	0.0	0.0	0.0	0.0
aldh16a1	aldehyde dehydrogenase 16 family member A1	0.0	0.0	0.0	0.228081	10.13727	0.0	0.0	0.0	0.0	1.107177	0.0	0.0	0.0	0.0	0.0	0.0	0.0	0.0	0.0	0.0	0.0	0.0	0.0	0.0	0.0	0.0	0.0	0.253544	0.0	0.0
aldh18a1	aldehyde dehydrogenase 18 family member A1	2.5883700000000000	0.0	2.745964	6.484111	5.022552000000000	0.278173	0.306112	0.0	0.025701	0.0	0.211274	0.09554	0.0	5.282717	0.382444	0.387168	1.249197	0.344815	2.765196	0.205199	0.0	4.321832	0.0	8.51732	3.703591	7.576497	1.150718	0.799618	0.710816	0.16379200000000000
aldh1a2	aldehyde dehydrogenase 1 family member A2	0.0	14.044906	0.0	0.0	0.0	0.0	0.0	0.0	0.0	0.0	0.0	0.0	0.0	0.0	0.0	0.0	0.0	0.0	0.0	0.0	0.0	0.0	0.0	0.0	0.0	0.0	0.0	0.0	0.0	0.0
aldh1a3	aldehyde dehydrogenase 1 family member A3	0.0	0.0	0.0	0.0	0.0	0.0	0.0	0.0	0.0	4.406606	10.464836	0.0	0.0	0.0	0.0	0.0	0.0	0.0	0.0	0.0	0.0	0.0	0.0	0.0	18.736921	0.0	0.0	5.540615	0.0	0.372343
aldh1l1	aldehyde dehydrogenase 1 family member L1	2.141181	0.0	0.0	0.0	0.807037	0.0	0.0	0.0	0.0	0.0	0.0	0.0	0.0	0.0	0.0	0.0	1.012745	0.0	0.0	2.3595490000000000	0.05744700000000000	0.632322	0.0	0.0	0.0	0.0	0.0	0.0	0.0	0.0
aldh1l2	aldehyde dehydrogenase 1 family member L2	0.0	0.0	2.209883	0.0	0.0	0.0	0.0	0.0	0.0	0.0	0.0	0.0	0.0	0.0	0.0	8.890036	0.0	0.0	0.0	0.0	0.0	0.0	0.0	0.0	0.0	3.657947	4.719532000000000	0.0	0.594018	0.0
aldh2.1	aldehyde dehydrogenase 2 family member tandem duplicate 1	62.331079	0.0	39.267069	12.279338	63.200127	36.138634	17.734489	9.932229	0.0	6.414437	0.984102	0.393744	0.0	0.11999	10.674298	8.433564	22.942857	29.190764	15.54209	24.857675	3.170043	3.749913	4.962633	1.596826	11.611377	1.4625550000000000	6.219019	4.511101	11.923482	0.385456
aldh2.2	aldehyde dehydrogenase 2 family member tandem duplicate 2	1.609057	0.0	2.082568	5.934259	3.254236	0.8366630000000000	19.77447	26.463114	0.0	12.306377	10.470753	16.469278	0.0	7.217347	16.65093	5.2412410000000000	21.259969	30.334173	38.391874	16.834100000000000	31.44603	54.158787	38.546699	31.786091	13.554247000000000	27.552815000000000	20.102077000000000	8.84373	30.899304000000000	6.827286
aldh3a1	aldehyde dehydrogenase 3 family member A1	13.905017	0.0	0.0	0.0	0.0	0.0	0.0	0.0	0.0	0.0	0.0	0.0	0.0	0.0	0.0	0.0	0.0	0.031334	0.0	0.0	0.0	0.0	0.0	0.0	0.0	0.0	0.0	1.016439	0.0	0.0
aldh3a2a	aldehyde dehydrogenase 3 family member A2a	0.0	82.161727	14.107745000000000	7.260265000000000	18.802537	0.0	0.0	5.26628	4.288436	6.004527	9.457635	8.699493000000000	0.0	0.0	4.915953000000000	0.0	16.711626000000000	0.0	11.117049	24.644479	0.0	19.26997	13.541319	17.08261	8.292608	13.781946	6.875976	11.631505	9.262926	0.0
aldh3a2b	aldehyde dehydrogenase 3 family member A2b	0.0	0.0	0.0	0.0	0.0	0.0	0.0	0.0	3.611178	0.0	0.0	0.0	0.0	0.0	0.0	0.0	0.0	0.0	0.0	18.004879000000000	0.0	23.773839000000000	0.117698	0.0	3.053413	0.0	0.0	0.722809	3.070809	0.0
aldh3b1	aldehyde dehydrogenase 3 family member B1	0.0	0.0	0.0	0.0	0.0	0.0	0.0	0.0	0.0	0.0	0.0	0.0	0.0	0.0	0.0	0.0	0.0	0.0	0.0	0.0	0.0	0.0	0.0	0.0	0.0	0.0	0.0	0.0	0.0	0.0
aldh3b2	aldehyde dehydrogenase 3 family member B2	0.0	0.0	0.0	0.0	0.0	0.0	0.0	0.0	0.0	0.0	0.0	0.0	0.842735	30.785817000000000	6.247729	0.0	0.0	0.0	0.942476	17.626005	0.0	0.0	0.0	3.15457	10.138787	0.0	0.803449	0.0	0.331759	0.0
aldh4a1	aldehyde dehydrogenase 4 family member A1	0.0	0.0	0.0	0.0	7.914531	0.0	0.0	0.0	28.25945	22.450208	16.894076000000000	26.87108	41.226892	71.15754100000000	33.217917	22.213943	13.881913	0.0	0.0	13.10876	12.208444	0.0	0.0	13.914007000000000	8.311910000000000	3.5564190000000000	15.038395	6.011613	22.080685	19.645913
aldh5a1	aldehyde dehydrogenase 5 family member A1 (succinate-semialdehyde dehydrogenase)	0.0	0.0	0.0	1.53817	0.0	6.252249	0.0	0.0	0.0	0.0	13.031058	0.0	20.835661000000000	0.0	1.274308	0.0	0.0	0.0	0.0	0.0	0.0	0.0	0.0	0.0	0.0	0.0	2.034534	1.0636290000000000	0.0	0.0
aldh6a1	aldehyde dehydrogenase 6 family member A1	32.248837	0.0	4.8997410000000000	16.900355000000000	0.622093	0.59773	8.412206	19.824391	12.645508	17.808647	12.254316	19.940798	5.460065	26.155898	28.471576	34.709693	20.16146	19.014726	42.505237	17.910452	38.818364	7.2906370000000000	35.960443	61.28049	21.196599	37.171575	31.305983	14.567001	19.079685	22.179221
aldh7a1	aldehyde dehydrogenase 7 family member A1	4.056124	43.572602	63.210666	78.538525	23.391874	13.917418	136.358067	141.160482	139.705449	64.344761	36.207689	41.720858	58.15353	87.767971	108.580238	72.971161	53.584822	131.148504	97.159788	151.012835	93.729904	64.234535	89.631999	78.04885	160.75581100000000	133.252505	158.712579	120.305227	118.218402	139.434987
aldh8a1	aldehyde dehydrogenase 8 family member A1	0.0	0.0	0.0	0.0	0.0	0.0	0.0	0.0	0.0	0.0	0.0	0.0	0.0	0.0	0.0	0.0	0.0	0.0	0.0	0.140782	0.0	0.0	0.0	0.0	0.0	0.0	0.0	0.0	0.0	0.0
aldh9a1a.1	aldehyde dehydrogenase 9 family member A1a tandem duplicate 1	0.0	0.0	8.221602	0.0	0.0	22.647725	0.0	0.0	0.0	0.72178	2.06706	0.0	0.0	0.0	0.0	0.0	0.169312	0.817897	0.0	1.253343	0.0	7.854742	0.0	0.0	0.0	0.0	1.197609	4.285358	0.0	0.363873
aldh9a1a.2	aldehyde dehydrogenase 9 family member A1a tandem duplicate 2	0.0	0.0	0.0	0.0	0.0	0.0	0.0	0.0	0.0	0.0	0.0	0.0	0.0	0.0	0.0	0.0	0.0	0.0	0.0	0.0	0.0	0.0	0.0	0.0	0.0	0.0	0.0	0.0	0.0	0.0
aldh9a1b	aldehyde dehydrogenase 9 family member A1b	0.0	0.0	0.0	0.0	0.0	0.0	7.351111	0.0	4.9694130000000000	0.0	0.198205	7.917015000000000	32.213495	42.179992	0.0	7.708624	0.0	14.030258000000000	21.132453	0.32687	28.137545000000000	10.991213	21.030915	22.067433000000000	9.396373000000000	0.0	8.078299000000000	1.834253	5.169903	7.197697
aldoaa	aldolase a fructose-bisphosphate a	716.806961	25.594644	38.578937	29.128336	70.211299	308.748588	102.68165	77.836024	20.386231	70.671678	168.640019	77.602898	39.99998400000000	34.691354	69.42292000000000	67.827027	103.574143	32.987298	33.794624	71.461727	5.345706	63.767779	65.67526600000000	38.579073	62.92520500000000	39.062338	94.853118	59.150173	89.82372100000000	116.942422
aldoab	aldolase a fructose-bisphosphate b	0.0	0.0	0.0	0.0	0.0	0.0	0.0	0.0	0.0	0.0	0.0	0.0	0.0	0.0	0.0	0.0	0.0	0.0	0.0	0.0	0.0	0.0	0.0	0.0	0.0	0.0	0.0	0.0	0.0	0.0
aldob	aldolase b fructose-bisphosphate	0.0	0.0	0.0	0.0	0.0	0.0	0.0	0.0	0.0	0.0	0.0	0.0	0.0	0.0	0.0	0.0	0.0	0.0	0.0	0.0	0.0	0.0	0.0	0.0	0.0	0.0	3.731808	0.0	0.0	0.0
aldoca	aldolase C fructose-bisphosphate a	0.0	0.0	0.0	0.0	0.0	0.0	0.0	0.0	0.0	0.0	0.0	0.0	0.0	0.0	0.0	0.0	0.0	0.0	0.0	0.0	0.0	0.0	0.0	0.0	0.0	0.0	3.808036	0.0	0.0	0.0
aldocb	aldolase C fructose-bisphosphate b	1009.178058	1435.773278	1164.2506940000000	791.0862940000000	1074.222571	1220.994023	2228.947147	2376.0199	1867.959853	1474.791489	1835.818739	2391.70363	1572.675925	2235.781774	1744.9865420000000	1180.177881	1100.250277	1254.207931	912.919508	1305.614065	1104.6324950000000	1335.168267	1374.991473	1282.204732	1708.4104310000000	2109.049198	1899.0895870000000	1692.6626	2022.029009	1783.175743
alg1	ALG1 chitobiosyldiphosphodolichol beta-mannosyltransferase	41.721991000000000	0.0	13.382855	0.0	23.000936000000000	32.684538	0.0	35.311704	10.700069	16.38346	0.033706	0.0	23.844137000000000	0.0	19.984675	51.079603000000000	0.139784	5.141314	37.365849	13.320874	23.640639	64.07256100000000	32.184745	59.353754	23.054559	36.933941	50.394674	24.718936000000000	21.714385	42.911937
alg10	ALG10 alpha-12-mannosyltransferase	0.0	46.9346	3.938483	0.0	0.0	65.542771	0.0	0.0	0.0	0.0	15.467597	17.130572	0.0	0.0	0.0	0.0	0.0	0.0	14.861196	0.0	0.0	4.540332	0.0	0.0	0.0	0.0	0.0	0.0	0.0	0.0
alg11	ALG11 alpha-12-mannosyltransferase	0.0	0.0	6.977359	9.997438	23.876512	0.0	0.508039	0.0	2.630246	3.377503	14.351595	0.114256	0.0	0.0	4.26883	1.750998	0.0	0.832986	0.027416000000000000	5.177279	0.688066	12.573538	0.0	0.8515440000000000	9.760284	6.887923	12.148641	5.146241000000000	6.688252	1.837764
alg12	ALG12 alpha-16-mannosyltransferase	0.042501	0.0	25.983318	11.017253	2.023961	0.0	26.867583000000000	16.690492000000000	9.359747	9.352574	24.421322	3.471981	20.38481	6.949899	11.469617	1.955849	8.696108	7.886925	8.852061	6.688903000000000	9.484425	6.7264550000000000	19.980148	5.246887000000000	6.627451000000000	12.495083000000000	11.22518	1.16221	11.209855	1.066476
alg13	ALG13 UDP-N-acetylglucosaminyltransferase subunit	0.0	0.009265	0.0	0.0	0.0	0.0	0.0	0.0	0.0	0.0	0.0	0.0	0.0	0.0	0.0	0.0	0.0	0.0	0.0	0.0	0.0	0.0	0.0	0.0	0.0	0.0	0.0	0.0	0.0	0.0
alg14	ALG14 UDP-N-acetylglucosaminyltransferase subunit	30.581625000000000	0.0	9.260010000000000	6.920906	0.0	0.0	5.2117390000000000	0.0	0.736939	2.486801	3.362114	0.0	0.6735900000000000	0.0	1.6457510000000000	0.0	2.393307	6.7070490000000000	0.0	4.682809	6.665793000000000	2.0453190000000000	1.109293	4.2468	6.7550930000000000	3.566705	2.8983220000000000	1.815349	3.5208640000000000	3.055887
alg2	ALG2 alpha-13/16-mannosyltransferase	0.0	0.0	18.003117	22.902107	41.053182	2.049657	0.0	37.473264	14.526602	7.042295000000000	0.084409	11.002092	0.0	11.487749	23.813589	1.542607	0.0	32.432816000000000	0.411594	8.495878	9.534306	26.290568	0.0	0.0	34.122829	13.196597	5.8346230000000000	13.874377	30.147513	5.281971
alg3	ALG3 alpha-13- mannosyltransferase	0.0	0.0	0.0	23.306491	10.274965	0.0	0.0	1.281943	0.0	0.0	20.529884	0.0	0.0	0.0	0.0	8.4796	9.960568	0.0	0.0	0.0	27.320377	0.0	19.561334	1.7941600000000000	25.442554	24.972363	4.38909	7.650473	6.534726	2.844564
alg5	ALG5 dolichyl-phosphate beta-glucosyltransferase	7.723157	10.095537	11.662915	11.042651	27.343083	20.421217	3.777088	67.94654700000000	10.187038	5.043065	36.50881800000000	5.30895	13.336934	10.000669000000000	17.660633000000000	12.582268	10.152591000000000	14.622813	78.680745	13.153834	3.4094230000000000	9.455066	7.051928	18.658992	14.945535	14.612738	13.827626	11.914484000000000	12.31583	5.219973
alg6	ALG6 alpha-13-glucosyltransferase	0.0	0.0	10.229119	12.37521	15.308775	0.0	0.0	9.93559	0.700394	0.0	17.112838	0.0	0.0	0.0	6.118538	0.0	0.0	0.0	0.0	0.0	0.226515	0.889917	0.0	0.953236	0.8077490000000000	0.0	8.584042	0.0	0.0	0.0
alg8	ALG8 alpha-13-glucosyltransferase	0.0	0.0	7.577131	0.474983	15.967454	0.0	0.450441	13.963941	0.0	0.40294	0.941243	0.0	0.0	0.0	0.0	0.0	0.0	8.263291	0.0	0.897331	0.0	10.049797	0.0	2.522972	18.318572	3.689728	0.0	13.546012	0.0	0.118736
alg9	ALG9 alpha-12-mannosyltransferase	65.700953	8.474751	1.709848	44.072865	42.441954	34.006459	0.0	18.673016	16.758165000000000	10.328872	10.60456	0.0	1.008541	4.093656	0.0	7.15677	0.0	13.19604	0.0	38.672301	12.87002	13.011773	1.19768	2.793172	23.644896	12.063747	22.20898	9.17484	17.729887000000000	9.243861
alk	ALK receptor tyrosine kinase	0.0	0.0	0.0	0.0	0.0	0.0	0.0	0.0	0.0	0.0	0.0	0.0	0.0	0.0	0.0	0.0	0.0	0.0	0.0	0.0	0.0	0.0	0.0	0.0	0.0	0.0	0.0	0.0	0.0	0.0
alkal1	ALK and LTK ligand 1	0.0	0.0	43.416807	60.731777	61.805708000000000	21.390408	0.0	23.6092	0.0	13.837469	0.0	0.0	0.902481	0.0	0.0	12.326625	16.566617	0.0	0.0	7.285308000000000	0.0	8.449015	0.0	0.55438	0.0	0.0	0.0	1.521609	0.0	5.913346
alkal2a	ALK and LTK ligand 2a	0.0	0.0	0.0	0.0	0.0	0.0	0.0	0.0	0.0	0.0	0.0	0.0	0.0	0.0	0.0	0.0	0.0	0.0	0.0	0.0	0.0	0.0	0.0	0.0	0.0	0.0	3.857871	6.888047	0.0	0.0
alkal2b	ALK and LTK ligand 2b	0.0	0.0	42.632812	38.310823	85.371844	35.154174	0.0	2.133761	9.965796	6.7646190000000000	3.238204	0.0	14.398363	44.896565	14.318499	42.965641	24.318833	0.0	0.0	0.0	0.0	0.0	0.0	0.0	0.0	9.239319	0.0	0.0	0.0	7.525372
alkbh1	alkB homolog 1 histone H2A dioxygenase	0.0	29.012506	19.961081	0.0	16.349409000000000	0.0	0.936449	7.4828800000000000	18.303056	9.911784	36.363	1.0497	0.0	13.396471	6.193954	24.037207	0.0	5.173696	15.077565	0.0	9.275981000000000	6.501576	0.0	6.894342	12.016545	5.074098	0.994527	9.14857	10.334716	8.050397
alkbh2	alkB homolog 2 alpha-ketoglutarate-dependent dioxygenase	0.0	0.0	7.656160000000000	0.0	20.385361	8.151242	0.0	0.0	2.224809	4.709192	4.675743	0.0	0.0	5.737757	0.0	3.732129	0.0	11.34739	0.0	6.346532	0.241495	0.0	0.0	0.219422	8.054017	4.171419	9.719605	1.568692	10.362996	0.0
alkbh3	alkB homolog 3 alpha-ketoglutarate-dependent dioxygenase	18.669871	0.0	3.912279	18.984992000000000	12.232491	0.0	26.398597	0.0	2.757491	0.0	0.0	0.0	0.0	20.380494	8.311736	0.0	0.278474	0.0	17.763528000000000	2.792028	5.94935	2.3652450000000000	26.368617000000000	10.557425	2.508404	0.0	7.380058	1.949407	10.609549	0.54108
alkbh4	alkB homolog 4 lysine demthylase	0.0	0.0	0.0	5.022879	0.0	0.0	0.0	1.965835	4.859326	0.0	6.6467220000000000	12.062524	0.0	7.451012000000000	9.717524	3.371345	8.869464	0.0	0.0	3.946776	0.0	3.632602	24.355337	13.745472	0.0	8.589652000000000	6.942532000000000	11.298959	3.615897	0.0
alkbh5	alkB homolog 5 RNA demethylase	0.0	33.57839	4.008446	12.344988	8.090633	0.0	1.011572	0.0	6.004153	10.294986	0.0	0.0	0.0	0.0	7.328703	4.710378	2.398027	0.0	15.545457	15.47741	1.757397	3.719005	0.0	0.903214	0.0	0.0	5.901858	2.1800330000000000	9.538614	9.34671
alkbh6	alkB homolog 6	0.0	0.0	37.301574	10.005548	27.564862	60.378074	0.0	0.0	34.365674	27.312285	0.0	24.045592000000000	0.0	10.457511	4.118632	6.938055	0.0	21.154161	0.0	0.0	0.0	0.0	0.0	0.0	7.520422	14.201477000000000	12.485914	12.159397000000000	14.308933000000000	14.623311
alkbh7	alkB homolog 7	37.075798	25.223625	19.324198000000000	14.051277	20.08939	48.875252	24.977271	16.515199	16.65001	15.88343	40.769324	16.688491	0.0	11.688199	22.662735	16.710307	38.34309	20.181468	0.0	20.663793	5.271845	39.673313	18.467931	40.557177	9.985573	25.865162	45.954845	26.313777	27.231351	38.568262
alkbh8	alkB homolog 8 tRNA methyltransferase	0.0	0.0	0.0	3.286057	0.0	0.0	0.0	0.0	0.0	0.0	0.0	0.0	0.0	0.0	6.425574	0.0	0.0	12.097328	0.0	12.189837	6.517925	11.179234	0.0	0.0	2.094511	0.0	0.0	0.33978200000000000	0.0	0.0
allc	allantoicase	0.0	0.0	0.0	0.0	0.0	0.0	0.0	0.0	0.0	0.0	0.0	0.0	0.0	0.0	0.0	0.0	0.0	0.0	0.0	0.0	0.0	0.0	0.0	0.0	0.0	0.0	0.0	0.0	0.0	0.0
alms1	ALMS1 centrosome and basal body associated protein	0.0	0.0	0.0	0.0	0.940084	0.0	0.0	0.0	0.0	0.0	0.0	0.0	0.0	0.350943	0.0	0.128451	0.0	0.0	0.0	0.0	0.053055	0.0	0.123628	0.0	0.174319	0.065221	0.33096	0.0	0.0687	0.0
alox12	arachidonate 12-lipoxygenase	0.0	0.0	0.0	0.0	0.0	0.0	0.0	0.0	0.0	0.0	0.0	0.0	0.0	0.0	0.0	0.0	0.0	0.0	0.0	0.0	0.0	0.0	0.0	0.0	0.0	0.0	1.6408170000000000	0.0	0.0	0.0
alox5a	arachidonate 5-lipoxygenase a	0.0	0.0	0.0	0.0	0.0	0.0	0.0	0.0	0.0	0.0	0.0	0.0	0.0	0.0	0.0	0.0	0.0	0.0	0.0	0.0	0.0	0.0	0.0	0.0	0.0	0.0	0.0	0.0	0.0	0.0
alox5ap	arachidonate 5-lipoxygenase-activating protein	0.0	0.0	0.0	0.0	0.0	0.0	0.0	0.0	0.0	0.0	0.0	0.0	0.0	0.0	0.0	0.0	0.0	0.0	0.0	0.0	0.0	0.0	0.0	0.0	0.0	0.0	0.0	0.0	0.0	0.0
alox5b.1	arachidonate 5-lipoxygenase b tandem duplicate 1	0.0	0.0	0.0	0.0	0.0	0.0	0.0	0.0	0.0	0.0	0.0	0.0	0.0	0.0	0.0	0.0	0.020653	0.0	0.0	0.0	0.0	0.0	0.0	0.0	0.0	0.0	0.0	0.0	0.059431	0.0
alox5b.2	arachidonate 5-lipoxygenase b tandem duplicate 2	0.0	0.0	0.0	0.0	0.0	0.0	0.0	0.0	0.0	0.0	0.0	0.0	0.0	0.0	0.0	0.0	0.0	0.0	0.0	0.0	0.0	0.0	0.0	0.0	0.0	0.0	0.0	0.0	0.0	0.0
alox5b.3	arachidonate 5-lipoxygenase b tandem duplicate 3	0.0	0.0	0.0	0.0	0.0	0.0	0.0	0.0	0.0	0.0	0.0	0.0	0.0	0.0	0.0	0.0	0.0	0.0	0.0	0.0	0.0	0.0	0.0	0.0	0.0	0.0	0.0	0.0	0.0	0.0
ALOXE3		0.0	0.0	0.0	0.0	0.0	0.0	0.0	0.0	0.0	0.0	0.0	0.0	0.0	0.0	0.0	0.0	0.0	0.0	0.0	0.0	0.0	0.0	0.0	0.0	0.0	0.0	0.0	0.0	0.0	0.0
alp3	alkaline phosphatase 3	0.0	0.0	0.0	0.0	0.0	0.0	0.0	0.0	0.0	0.0	0.0	0.0	0.0	0.0	0.0	0.0	0.0	0.0	0.0	0.0	0.0	0.0	0.0	0.0	0.0	0.0	0.0	0.0	0.0	0.0
alpi.1	alkaline phosphatase intestinal tandem duplicate 1	0.0	0.0	0.0	0.0	0.0	0.0	0.0	0.0	0.0	0.0	0.0	0.0	0.0	0.0	0.0	0.0	0.0	0.0	0.0	0.0	0.0	0.0	0.0	0.0	0.0	0.0	0.0	0.0	0.0	0.0
alpi.2	alkaline phosphatase intestinal tandem duplicate 2	0.0	0.0	0.0	0.0	0.0	0.0	0.0	0.0	0.0	0.0	0.0	0.0	0.0	0.0	0.0	0.0	0.0	0.0	0.0	0.0	0.0	0.0	0.0	0.0	0.0	0.0	0.0	0.0	0.0	0.0
alpk2	alpha-kinase 2	0.0	0.0	0.0	0.0	0.0	0.0	0.0	0.0	0.0	0.0	0.0	0.0	0.0	0.0	0.0	0.0	0.0	0.0	0.0	0.0	0.0	0.0	0.0	0.0	0.0	0.0	0.0	0.0	0.0	0.0
alpk3a	alpha-kinase 3a	0.0	0.0	0.0	0.0	0.0	0.0	0.0	0.0	0.0	0.0	0.0	0.0	0.0	0.0	0.0	0.0	0.0	0.0	0.0	0.0	0.0	0.0	0.0	0.0	0.0	0.0	0.0	0.0	0.0	0.0
alpk3b	alpha-kinase 3b	0.0	0.0	0.0	0.0	0.0	0.017485	0.0	0.0	0.0	0.0	0.0	0.0	0.0	0.0	0.0	0.0	0.0	0.0	0.0	0.0	0.0	0.0	0.0	0.0	0.0	0.0	0.0	0.0	0.0	0.0
alpl	alkaline phosphatase biomineralization associated	107.46405800000000	214.593589	259.838469	231.973154	227.1323	130.90677300000000	8.385338	0.0	0.0	2.444329	0.0	10.754983	40.877804	16.135488	10.163142	15.256068	0.0	0.09947	0.808372	3.075644	0.0	0.0	0.0	0.0	1.218775	1.6271790000000000	1.121457	0.4925350000000000	0.0	2.784985
als2a	alsin Rho guanine nucleotide exchange factor ALS2 a	0.0	0.0	0.0	0.0	0.019559	0.0	0.0	0.0	0.0	0.0	0.0	0.0	0.0	0.0	0.0	0.0	0.0	0.0	0.0	0.0	0.0	0.0	0.0	0.0	1.372365	0.0	0.044813	0.0	0.340281	0.0
als2b	alsin Rho guanine nucleotide exchange factor ALS2 b	0.0	0.0	0.060649	0.0	0.040961	12.075938	0.218883	0.0	0.0	0.199056	0.529204	0.0	0.0	0.13711500000000000	0.0	0.123223	0.26110700000000000	0.278806	0.0	4.874185	2.799944	0.188228	0.0	2.20003	0.038255	0.0	0.0	0.6042770000000000	0.0	0.0
alx1	ALX homeobox 1	0.0	0.0	0.0	0.0	0.0	0.0	0.0	0.0	0.0	0.0	0.0	0.0	0.0	0.0	0.0	0.0	0.0	0.0	0.0	0.0	0.0	0.0	0.0	0.0	0.0	0.0	0.0	0.0	0.0	0.0
alx4a	ALX homeobox 4a	0.0	0.0	0.0	0.0	0.0	0.0	0.0	0.0	0.0	0.0	0.0	0.0	0.0	0.0	0.0	0.0	0.0	0.0	0.0	0.0	0.0	0.0	0.0	0.0	0.0	0.0	0.0	0.0	0.0	2.849716
alx4b	ALX homeobox 4b	0.0	0.0	0.0	0.0	0.0	0.0	0.0	0.0	0.0	0.0	0.0	0.0	0.0	0.0	0.0	0.0	0.0	0.0	0.0	0.0	0.0	0.0	0.0	0.0	0.0	0.0	0.0	0.0	0.0	0.0
alyref	Aly/REF export factor	91.666344	12.333312	68.961012	37.712624	60.300088	43.793771	16.879313	20.578673000000000	25.804565	9.411566	9.152365	21.257623000000000	26.775555	21.681831000000000	16.918468	5.520935	17.381865000000000	24.279404	35.892793	11.319088	7.499742000000000	3.953762	9.05425	27.060912	11.417422	15.820072000000000	15.5094	21.008091000000000	20.200593000000000	20.468795
amacr	alpha-methylacyl-CoA racemase	0.0	0.0	0.0	0.0	0.0	0.0	0.0	0.0	0.0	0.0	0.0	0.0	0.0	0.0	0.0	0.0	0.0	0.0	0.0	0.0	0.08997000000000000	0.0	0.0	2.281191	0.0	0.0	0.0	0.864333	0.0	0.0
ambn	ameloblastin	0.0	0.838374	0.0	0.0	0.0	0.0	0.0	0.0	0.0	0.0	0.0	0.0	0.0	0.0	0.0	0.0	0.0	0.0	0.0	0.0	0.0	0.0	0.0	0.0	0.0	0.0	0.0	0.0	0.0	0.0
ambp	alpha-1-microglobulin/bikunin precursor	0.0	0.0	0.0	0.0	0.0	0.0	3.1125840000000000	0.0	0.0	0.0	0.0	0.0	0.397455	2.250494	0.0	0.0	0.0	17.481567000000000	0.0	1.942606	0.0	0.0	0.0	0.0	0.0	0.0	0.0	0.0	0.0	0.0
ambra1a	autophagy/beclin-1 regulator 1a	5.876373	0.0219	0.0	1.928998	0.0	2.575431	0.0	0.0	0.0	0.0	0.889759	0.0	0.0	0.0	0.0	0.0	2.46755	0.0	0.0	0.0	0.0	0.0	0.0	0.0	0.0	0.107629	0.162749	0.0	0.0	0.0
ambra1b	autophagy/beclin-1 regulator 1b	0.0	0.0	0.07959	0.0	0.0	0.535126	0.0	0.0	0.0	0.882072	0.0	0.0	0.0	0.0	0.018722	0.214507	0.290139	0.0	0.0	0.0	0.25036	0.0	0.0	0.0	0.08316700000000000	0.0	0.603479	0.036474	0.0	0.0
amd1	adenosylmethionine decarboxylase 1	3.31305	9.681091	1.452896	2.473761	0.993441	20.245572	1.674569	2.201593	3.846278	1.988151	2.548739	3.190117	3.18325	3.766422	1.019107	5.854426	7.764661	2.972636	0.7882100000000000	3.2321460000000000	6.996891000000000	14.214432	4.89935	1.6133540000000000	3.8149800000000000	2.451764	2.29527	6.209075	6.1043720000000000	6.4060230000000000
AMDHD1		0.0	0.0	0.0	0.0	0.0	0.0	0.0	0.0	0.0	0.0	0.0	0.0	0.0	0.090123	0.08748500000000000	1.172066	0.0	0.0	0.0	0.0	0.0	0.0	0.0	0.0	0.0	0.0	0.0	0.0	0.0	0.0
amdhd2	amidohydrolase domain containing 2	0.0	0.0	0.0	4.496042	5.353887	0.0	6.951406	0.0	0.0	0.577167	5.632589	4.754368	0.0	7.471224	3.200764	0.0	0.0	0.142424	0.0	6.692807000000000	1.536943	0.244425	0.712487	8.846876	4.738911	0.0	7.317892	3.899046	6.742191	12.622209
amer1	APC membrane recruitment protein 1	0.0	0.0	0.0	0.011283	0.0	0.0	0.157703	0.318405	0.0	2.8823990000000000	0.5400160000000000	0.0	0.786967	1.202421	0.5526270000000000	0.0	0.0	0.0	0.0	0.0	0.129644	0.039633	0.054617	1.402687	0.0	0.136607	0.097779	0.0	0.718472	0.402151
amer2	APC membrane recruitment protein 2	0.681167	0.0	0.0	0.0	6.49507	0.0	0.478408	0.0	0.0	0.0	0.0	0.0	0.987532	0.0	0.0	0.0	0.0	0.0	0.0	0.0	0.0	0.070114	0.0	0.0	0.0	0.0	0.0	0.0	0.0	0.0
amfra	autocrine motility factor receptor a	23.199964	0.0	9.200419	20.795618	6.169298	0.0	0.951033	0.805195	0.611383	3.417126	0.0	2.050076	0.0	3.339552	1.400574	6.332003	6.044497	15.558615	2.421928	0.0	0.24054	12.1005	1.037883	1.094447	4.220386	5.174504	1.701925	0.562193	0.59192	1.746505
amfrb	autocrine motility factor receptor b	0.0	0.0	0.0	0.0	0.0	0.0	0.0	0.0	0.0	0.0	0.0	0.0	0.0	0.0	0.0	0.0	0.0	0.0	0.0	0.0	0.0	0.0	0.0	0.0	0.0	0.0	0.000143	0.0	0.0	0.0
amh	anti-Mullerian hormone	0.0	0.0	0.0	0.0	0.0	0.0	0.0	0.0	0.0	0.0	0.0	0.0	0.0	0.0	0.0	0.0	0.46856	0.0	0.0	0.0	0.0	0.0	0.0	0.0	0.149036	0.0	0.0	0.0	0.0	0.0
amigo1	adhesion molecule with Ig-like domain 1	0.0	0.0	0.0	0.0	0.0	0.0	0.0	0.0	0.0	0.0	0.0	0.0	0.0	0.0	0.0	0.0	0.302775	0.0	0.0	0.0	0.0	0.0	0.0	0.0	0.0	0.0	0.0	0.0	0.0	0.0
amigo3	adhesion molecule with Ig-like domain 3	0.0	0.0	0.0	0.0	0.0	0.0	0.0	4.88776	0.0	0.0	0.0	0.0	0.0	0.0	0.0	0.0	0.0	0.0	0.0	0.0	0.0	0.0	0.0	0.0	0.0	0.0	0.0	0.0	0.0	0.0
ammecr1	Alport syndrome mental retardation midface hypoplasia and elliptocytosis chromosomal region gene 1 homolog (human)	22.457624	51.576554	19.464283	13.553431	48.441894	32.884190000000000	18.478091	0.0	0.8393710000000000	4.347569	16.194611	1.335039	6.464242	15.797349	6.298922	19.665675	15.28708	11.814226	13.316586	17.721998000000000	6.141632	8.070604	18.305982	19.688382	2.933811	17.756646	9.440237	31.138195	11.380318	29.473516
amn	amnion associated transmembrane protein	0.0	0.0	0.0	0.0	0.0	0.0	0.0	0.0	0.0	0.0	0.0	0.0	0.0	0.0	0.0	0.0	0.0	0.0	0.0	0.0	0.0	0.0	0.0	0.0	0.0	0.0	0.0	0.0	0.0	0.0
amn1	antagonist of mitotic exit network 1 homolog (S. cerevisiae)	0.0	0.0	10.640743	2.789864	0.0	16.041884	0.0	0.0	4.454472000000000	0.0	0.0	0.0	0.0	0.0	5.0998470000000000	0.0	3.070135	0.0	2.296593	3.80134	3.16463	0.776274	2.8864560000000000	4.099	0.0	2.18315	0.6809350000000000	8.688065000000000	0.321488	0.0
amot	angiomotin	0.0	0.0	0.0	0.0	0.0	0.0	0.0	0.0	0.0	0.0	0.0	0.0	0.0	0.0	0.0	0.0	0.0	0.08324	0.0	0.0	0.0	1.038716	0.0	0.0	0.0	0.0	0.0	0.026491000000000000	0.0	0.0
amotl2a	angiomotin like 2a	0.0	0.0	11.001722	2.388405	1.691843	0.0	0.0	0.0	0.0	0.0	3.938811	0.0	0.0	0.0	0.0	0.0	0.0	0.0	0.0	0.048536	0.0	0.0	0.0	0.0	0.0	0.0	0.555843	0.0	0.49937	0.0
amotl2b	angiomotin like 2b	0.0	0.0	0.0	0.0	0.0	0.0	0.0	0.0	0.0	0.0	0.0	0.0	0.0	0.0	0.0	0.0	0.0	0.0	0.0	0.0	0.0	0.0	0.0	0.0	0.07064400000000000	0.0	20.969415	0.0	0.0	0.0
ampd1	adenosine monophosphate deaminase 1 (isoform M)	0.0	0.0	0.0	0.0	0.0	0.0	0.0	0.0	0.0	0.0	0.0	0.0	0.0	0.072272	0.0	0.0	0.0	0.074888	0.0	0.0	0.0	0.0	0.0	0.0	0.0	0.0	0.0	0.0	0.0	0.0
ampd2a	adenosine monophosphate deaminase 2a	0.0	0.0	0.0	0.0	0.513912	2.516832	0.914501	0.0	0.0	0.393871	0.0	0.0	0.0	1.3381120000000000	0.224915	0.0	0.0	0.0	0.0	0.0	0.28930500000000000	0.0	0.0	1.374472	0.0	0.080714	0.03795	0.8261770000000000	0.366983	0.8002280000000000
ampd2b	adenosine monophosphate deaminase 2b	0.0	0.0	0.0	0.0	0.0	0.0	0.0	0.0	8.729795000000000	0.0	0.0	0.0	0.0	0.0	1.915382	5.874193	0.367917	0.0	0.0	0.0	0.566679	0.0	0.0	0.0	5.8772470000000000	0.0	0.094816	0.438321	0.0	0.295634
ampd3a	adenosine monophosphate deaminase 3a	0.0	0.0	2.791399	12.489209	5.053693	0.0	0.0	0.0	0.0	0.0	0.0	0.0	0.0	0.0	0.0	0.0	0.0	0.0	0.0	0.0	0.0	0.0	0.0	0.0	0.0	0.0	0.0	0.0	0.0	0.0
ampd3b	adenosine monophosphate deaminase 3b	0.0	0.0	0.0	0.0	0.0	0.0	0.0	0.0	0.0	0.0	0.0	0.0	0.0	0.0	0.0	0.0	0.0	0.0	0.0	0.0	0.0	0.0	0.0	0.0	0.0	0.0	0.0	0.0	0.0	0.0
amph	amphiphysin	35.177563	5.2796950000000000	12.38454	12.438767	18.452134	31.543684	9.935466	2.114277	1.086742	23.040709	4.137474	11.472592	20.137603	8.71208	3.3838800000000000	26.631191000000000	16.396783	17.034194	9.516154	7.290101000000000	11.54616	9.099354	19.532745	8.447492	26.178409	10.581032	19.601638	37.37375	23.108708	27.311971000000000
amt	aminomethyltransferase	0.020218	0.0	0.0	0.0	0.0	32.355902	0.0	0.0	2.098643	4.1528550000000000	0.0	0.0	0.0	0.0	0.0	0.0	0.0	0.0	0.0	0.0	6.9776820000000000	0.266245	0.0	0.0	6.033099	0.0	0.0	5.077075	0.0	0.0
amy2a	amylase alpha 2A (pancreatic)	0.0	0.0	4.233966000000000	0.0	0.0	0.0	0.0	0.0	0.0	0.0	0.0	0.0	0.0	0.0	0.0	0.0	0.0	0.0	0.0	0.0	0.0	0.0	0.0	0.0	0.0	0.0	0.0	0.0	0.0	0.0
anapc1	anaphase promoting complex subunit 1	0.0	3.319306	0.0	0.0	0.0	0.0	0.015258	0.296721	0.006558	0.0	6.093654	0.0	0.0	0.0	0.08430500000000000	0.0	0.0	0.0	0.0	0.0	0.0	0.483646	0.124077	0.0	0.0	0.096017	0.020138	0.0	0.0	0.0
anapc10	anaphase promoting complex subunit 10	0.0	2.151962	0.0	4.620668	0.0	5.652996000000000	1.09087	1.7239800000000000	0.37723	1.356824	1.1421290000000000	0.594314	7.5828190000000000	0.0	0.894918	0.0	1.984072	2.71484	0.0	0.542076	0.554034	0.401073	16.948856	0.322227	2.917578	1.15627	2.908424	9.73125	1.12203	0.188473
anapc11	APC11 anaphase promoting complex subunit 11 homolog (yeast)	1.935367	1.076939	10.652734000000000	8.354864	6.406328	0.0	3.6533900000000000	6.915839	7.996575	4.300968	18.011528000000000	3.725647	5.947718	4.636714	9.151999	12.444145	12.636059	25.406896	6.3826730000000000	11.467731	13.349393	17.205261	11.775124	20.483068	11.081578	8.507818000000000	11.865790000000000	22.178692	11.609515	0.0
anapc13	anaphase promoting complex subunit 13	32.162337	21.104775	20.967626	13.099943	20.88232	5.562082	28.015862	13.417635	11.14659	24.405628	25.417104000000000	28.596045	6.085344	1.677791	9.765857	13.601442	36.231346	20.560959	35.163595	7.2487120000000000	16.353036	9.550485	24.023309	20.623527	17.602304	32.343203	21.29409	29.903160000000000	25.488859	25.721597
anapc15	anaphase promoting complex subunit 15	38.26434500000000	11.67473	24.722201	15.916237	46.7228	32.256037000000000	11.930154	9.165241	25.456516	24.646751000000000	39.734231	15.343079000000000	24.399017	12.488753	17.939911000000000	12.572158	21.000649	42.139597000000000	26.202085	27.46925	26.355466000000000	22.024855	24.498823	21.331406	38.331807	35.88786800000000	30.012112	31.274738	21.793773	40.407794
anapc16	anaphase promoting complex subunit 16	36.759613	12.274474	61.93475600000000	30.125443	29.966917	9.138795	14.869602	23.025992	12.575241	26.502896000000000	26.257754	16.310134000000000	27.635676	24.250832	25.238559	32.60459	33.998029000000000	48.889009	40.268376	24.441906	26.271582	26.481599	11.034588	20.671602	62.45445	52.90985300000000	73.10185	112.936556	59.597915	103.634253
anapc2	anaphase promoting complex subunit 2	0.0	0.0	0.0	8.819637	0.0	0.550087	0.0	0.0	0.183316	0.0	0.0	0.0	0.0	0.0	0.0	0.0	0.0	0.0	21.91758	0.0	0.0	0.426461	0.0	0.0	0.0	0.0	0.0	0.0	0.0	0.0
anapc4	anaphase promoting complex subunit 4	0.190214	58.905576	0.0	13.019193	0.0	0.0	0.0	0.0	0.0	0.0	0.0	0.0	0.0	0.0	0.0	0.0	0.0	0.0	0.0	0.0	0.0	6.308825	0.32023	0.0	0.0	0.0	0.462289	0.0	0.0	1.372625
anapc5	anaphase promoting complex subunit 5	29.35092	0.0	0.0	0.0	0.5441	0.0	8.683405	6.462976	0.0	0.0	1.230743	0.0	0.620626	0.0	0.0	1.457975	0.0	0.044588	0.0	0.0	0.0	0.223255	11.000129	0.0	0.0	0.0	0.0	0.0	0.0	0.0
anapc7	anaphase promoting complex subunit 7	0.0	0.0	0.0	0.0	0.0	0.0	0.0	0.0	0.096851	3.463572	0.0	0.0	0.0	0.0	0.0	2.97826	0.0	0.0	0.0	0.700641	0.0	0.0	0.0	0.0	0.0	0.205946	0.0	0.0	0.16713	0.0
and1	actinodin1	0.0	0.0	0.0	0.0	0.0	0.0	0.0	1.373583	0.0	0.0	0.0	0.0	0.0	0.0	0.0	0.0	0.0	0.0	0.803667	0.0	0.0	0.0	0.0	1.201338	0.0	0.0	0.0	0.0	0.0	0.0
and2	actinodin2	0.0	0.0	0.0	0.0	0.0	0.0	0.0	0.0	0.0	0.0	0.0	0.0	0.0	0.0	0.0	0.0	0.0	0.0	0.0	0.0	0.0	0.0	0.0	0.0	0.0	0.0	0.0	0.0	0.0	0.0
and3	actinodin3	0.0	0.0	0.0	0.0	0.0	0.0	0.0	0.0	0.0	0.0	0.0	0.0	0.0	0.0	0.0	0.0	0.0	0.0	0.0	0.0	0.0	0.0	0.0	0.0	0.0	0.0	0.0	0.0	0.0	0.0
angel1	angel homolog 1 (Drosophila)	0.0	0.0	0.0	0.0	0.0	0.0	0.261534	0.0	0.0	0.0	0.158849	0.0	0.0	0.0	0.0	0.0	0.0	0.0	0.025762	0.0	0.0	0.0	0.0	0.0	0.0	0.0	0.049386	0.0	0.029274	0.0
angel2	angel homolog 2 (Drosophila)	73.51855	0.0	0.0	0.0	0.0	0.0	0.0	0.183769	12.063906	18.732919	0.0	0.0	14.915963	28.169419	6.563343	11.567347	0.77131	0.71078	0.0	0.0	5.531513	11.75699	0.163882	0.0	4.993059	0.199889	5.576199	6.5648100000000000	1.7424990000000000	9.639926000000000
angpt1	angiopoietin 1	0.0	0.0	0.0	0.0	0.0	0.0	0.0	0.142706	0.0	0.8020620000000000	0.0	0.0	0.0	0.0	0.0	0.0	0.0	0.0	0.0	0.0	0.0	0.0	0.0	0.0	0.0	0.0	0.0	0.0	0.0	0.0
angpt2a	angiopoietin 2a	0.0	0.0	0.0	0.0	0.0	0.0	0.0	0.0	0.0	0.0	0.0	0.0	0.0	0.0	0.0	0.0	0.0	0.0	0.0	0.0	0.0	0.0	0.0	0.0	0.0	0.0	0.0	0.0	0.0	0.0
angpt2b	angiopoietin 2b	0.0	0.0	0.0	0.0	0.0	0.0	0.0	0.0	0.0	0.0	0.0	0.0	0.0	0.0	0.0	0.0	0.0	0.0	0.0	0.0	0.0	0.0	0.0	0.0	0.0	0.0	0.0	0.0	0.0	0.0
angpt4	angiopoietin 4	0.0	0.0	0.0	0.0	0.0	0.0	0.0	20.280744	0.0	0.0	0.0	0.0	3.1281	0.0	0.0	0.0	0.0	0.0	0.0	0.0	0.0	0.0	0.0	0.0	0.0	0.0	0.0	0.0	0.0	0.0
angptl1a	angiopoietin-like 1a	0.0	0.0	0.0	0.0	0.230593	0.0	0.0	0.0	0.0	0.0	0.589368	0.0	0.0	0.0	0.0	1.281709	1.48255	0.0	0.0	0.0	0.0	0.0	0.0	0.0	1.579627	1.526239	2.076823	0.0	0.0	1.180293
angptl1b	angiopoietin-like 1b	0.0	0.0	0.0	0.0	0.0	0.0	0.0	0.0	0.0	0.0	0.0	0.0	0.0	0.0	0.0	0.0	0.0	0.14081	0.0	0.0	0.0	0.0	0.0	0.0	0.0	0.0	0.0	0.0	0.0	0.0
angptl2a	angiopoietin-like 2a	0.0	0.0	0.0	0.0	0.242433	0.0	0.283885	0.0	0.0	0.103677	0.0	0.0	0.0	0.0	0.0	0.0	0.0	0.0	0.0	0.0	0.0	0.0	0.0	0.0	0.0	0.0	0.289939	1.6713760000000000	0.051797	0.0
angptl2b	angiopoietin-like 2b	0.0	0.0	0.0	0.0	0.0	2.3325150000000000	0.0	0.0	0.0	0.0	0.0	0.0	0.0	0.0	0.0	0.185786	0.463599	0.0	0.0	0.0	0.429099	0.4270020000000000	0.0	0.0	0.0	0.0	0.103163	0.06	0.0	0.0
angptl3	angiopoietin-like 3	0.0	0.0	0.0	0.0	0.0	0.07592	0.0	0.0	0.0	0.0	0.0	0.0	0.0	0.0	0.0	0.0	0.069694	0.0	0.0	0.0	0.0	0.0	0.0	0.0	0.0	0.0	0.0	0.0	0.0	0.0
angptl4	angiopoietin-like 4	0.0	0.0	0.0	0.0	0.0	0.0	10.254134	0.0	0.0	0.0	0.0	16.895488	0.981228	0.0	41.270294	8.965894	0.0	0.15528500000000000	8.749919	41.216949	29.546248	12.68909	8.718959	13.175197	0.0	0.0	0.0	0.0	0.0	0.0
angptl5	angiopoietin-like 5	0.0	0.0	0.0	0.0	0.0	0.0	0.0	0.0	0.0	0.0	0.0	0.0	0.0	0.0	0.0	0.0	0.0	0.0	0.0	0.0	0.0	0.0	0.0	0.0	0.0	0.0	0.0	0.0	0.0	0.0
angptl6	angiopoietin-like 6	0.0	0.0	0.0	0.0	0.0	0.0	0.0	0.0	0.0	0.0	0.0	0.0	0.0	0.0	0.0	0.0	0.0	0.0	0.0	0.0	0.0	0.0	0.0	0.0	0.0	0.0	0.0	0.0	0.0	0.0
angptl7	angiopoietin-like 7	2.989882	0.0	0.0	0.0	0.0	0.0	0.0	0.0	0.0	0.0	0.0	0.0	0.0	0.0	0.0	0.0	0.0	0.0	0.0	0.0	0.0	0.0	0.0	0.0	0.0	0.0	0.0	0.0	0.0	0.0
ank1a	ankyrin 1 erythrocytic a	0.0	0.0	0.0	0.0	0.0	0.0	0.0	0.0	0.0	0.0	0.0	0.0	0.0	0.0	0.0	0.0	0.0	0.0	0.0	0.0	0.0	0.0	0.0	0.0	0.0	0.0	0.0	0.0	0.11922	0.175333
ank1b	ankyrin 1 erythrocytic b	0.0	7.562278000000000	0.0	0.0	0.0	0.0	0.061765	0.0	0.0	0.0	0.0	0.0	0.0	0.0	0.0	0.0	0.0	0.0	0.0	0.0	0.0	0.0	0.0	0.0	0.0	0.0	0.0	0.0	0.136604	0.0
ank2a	ankyrin 2a neuronal	0.0	0.0	0.0	0.0	0.0	0.0	0.0	0.0	0.0	0.0	0.0	0.0	0.26529	0.0	0.0	0.005242	0.0	0.0	0.0	0.0	0.0	0.0	0.0	0.0	0.0	0.073279	1.7823490000000000	0.0	0.025534	0.0
ank2b	ankyrin 2b neuronal	2.6890670000000000	36.764065	7.4552310000000000	12.889042	25.45963	56.534913	9.49259	5.4894300000000000	13.937156000000000	13.300467000000000	6.85395	4.330681000000000	14.86665	4.7990840000000000	12.139400000000000	13.155648000000000	13.855442000000000	7.848955000000000	15.791131	4.847705	7.518458	20.86743	9.792295	6.161616	18.832065	5.4716890000000000	29.998568	24.60544	13.117995	15.729575
ank3a	ankyrin 3a	0.0	0.0	0.0	0.0	0.0	0.051292	5.955048000000000	9.573857	1.447024	9.288893	1.724647	1.484977	0.08762700000000000	2.249651	0.401878	2.0626990000000000	0.640784	0.711164	0.058587	0.008592	1.7950980000000000	0.9880110000000000	1.132539	0.0	0.458009	0.6559280000000000	6.097283	1.4148210000000000	3.5160740000000000	0.095186
ank3b	ankyrin 3b	0.0	35.402729000000000	12.192301	0.0	11.390115	59.054194	4.345204	0.0	7.287452	0.0	6.813354	0.0	0.0	11.399612	9.045458	9.496142	6.776253	11.397047	31.799246	12.490702	15.116458000000000	29.517311	0.0	7.414757000000000	2.4297180000000000	3.078174	7.991641000000000	14.343817000000000	1.503765	12.953786000000000
ankar	ankyrin and armadillo repeat containing	0.0	0.0	0.0	0.0	0.0	0.0	0.0	0.0	0.0	0.0	0.0	0.0	0.0	0.0	0.0	0.0	0.0	0.955725	0.0	0.0	0.0	0.0	0.0	0.0	0.035009	0.0	0.0	0.0	0.0	0.0
ankdd1a	ankyrin repeat and death domain containing 1A	0.0	0.0	0.0	0.0	0.0	0.0	0.0	0.0	0.0	0.0	0.0	0.0	0.0	0.0	0.0	0.0	0.0	0.0	0.0	0.0	0.0	0.0	0.0	0.0	0.0	0.0	0.0	0.0	0.0	0.0
ankdd1b	ankyrin repeat and death domain containing 1B	1.267028	0.0	0.0	0.0	0.0	0.0	0.0	0.0	0.0	0.0	0.0	0.0	0.0	0.0	0.0	0.0	0.0	0.0	0.0	0.0	0.0	0.0	0.0	0.0	0.0	0.0	0.0	0.0	0.0	0.0
ankef1a	ankyrin repeat and EF-hand domain containing 1a	0.0	0.0	0.0	0.0	0.0	0.0	0.0	0.0	0.0	0.0	0.0	0.0	0.0	0.0	0.0	0.0	0.0	0.0	0.0	0.0	0.0	0.0	0.0	0.0	0.0	0.256907	0.0	0.0	0.0	0.0
ankef1b	ankyrin repeat and EF-hand domain containing 1b	0.0	0.0	0.0	0.0	0.0	0.0	0.0	0.0	0.0	0.0	0.0	0.0	0.0	0.0	0.0	0.0	0.0	0.0	0.0	0.0	0.0	0.0	0.0	0.0	0.0	0.0	0.0	0.0	0.0	0.0
ANKFN1		0.0	0.0	0.0	0.0	0.0	0.0	0.0	0.0	0.0	0.0	0.0	0.0	0.0	0.0	0.0	0.0	0.0	0.0	0.0	0.0	0.0	0.0	0.0	0.0	0.0	0.0	0.059588	0.0	0.0	0.0
ankfy1	ankyrin repeat and FYVE domain containing 1	0.0	0.0	0.0	0.102846	0.0	0.0	0.0	0.0	0.18144	0.0	0.0	0.0	0.0	0.0	0.0	0.0	0.0	0.110802	0.0	0.0	2.1165690000000000	1.7008450000000000	0.0	0.0	0.0	1.19446	1.959789	1.3348950000000000	0.333505	0.8958150000000000
ankha	ANKH inorganic pyrophosphate transport regulator a	0.0	0.0	0.0	0.0	8.065522	0.0	15.411986	16.120102000000000	45.110258	30.328856	0.0	17.283359	34.013968	16.435272	25.169718	19.553547	7.053543	49.364725	27.481480000000000	89.843684	0.0	24.851397	0.0	1.156342	17.976118	0.0	4.890927	12.43898	3.922744	5.199225
ankhb	ANKH inorganic pyrophosphate transport regulator b	0.0	0.0	0.0	6.616839	0.8859670000000000	26.757703000000000	0.9509	0.0	0.0	0.0	20.979319	0.0	0.0	7.2617700000000000	4.972882	6.974361	0.0	1.313982	3.895225	13.450747	7.583589	12.593464000000000	12.211783	0.0	11.618549	11.111526	6.816415000000000	6.401861	8.965591	1.631175
ankhd1	ankyrin repeat and KH domain containing 1	0.08332300000000000	0.861558	3.645565	3.770887	1.151449	0.0	0.333302	0.140381	1.517871	0.0	4.308195	0.229164	0.041877	7.869233	0.413595	0.973464	0.0	0.054687	4.774227	1.901962	2.143722	0.157814	0.455398	0.0	0.667481	1.031138	3.655774	0.61868	1.467949	1.615803
ankib1a	ankyrin repeat and IBR domain containing 1a	0.0	0.0	0.0	0.0	0.0	0.0	4.653353	2.417742	0.0	0.0	0.0	0.0	0.0	0.334194	0.110119	0.0	0.0	0.0	0.0	0.0	0.6592900000000000	0.0	0.0	0.0	2.5481	0.0	1.342478	0.0	0.15725700000000000	0.0
ankib1b	ankyrin repeat and IBR domain containing 1b	0.0	0.408805	0.374951	2.699365	1.352235	1.231171	0.105635	1.369361	0.042279	1.190886	8.379697	0.0	0.0	4.175855	0.0	0.0	0.0	0.042833	4.872056	0.0	0.0	0.383808	0.0	0.269452	2.212215	0.0	0.339197	0.191409	0.0	0.563876
ankk1	ankyrin repeat and kinase domain containing 1	0.0	0.0	0.0	0.0	0.0	0.0	0.0	0.0	0.0	0.0	0.0	0.0	0.0	0.0	0.0	0.0	0.0	0.0	0.0	0.0	0.0	0.0	0.0	0.0	0.0	0.0	0.0	0.0	0.0	0.0
ankle2	ankyrin repeat and LEM domain containing 2	0.0	0.044886	0.0	0.0	0.0	16.915286	0.0	0.0	0.0	0.0	0.0	0.0	0.0	0.0	0.0	0.0	0.0	0.0	0.0	0.0	0.0	12.526646000000000	0.150213	0.0	2.629249	0.0	2.776324	1.231659	0.0	0.0
ankmy1	ankyrin repeat and MYND domain containing 1	0.0	0.0	0.0	0.0	0.274187	0.242938	0.29692	0.0	0.365998	0.147734	1.610631	0.0	0.344821	0.0	0.213848	0.699222	0.069299	0.0	0.119253	0.0	0.0	0.0	0.0	0.0	0.0	0.0	0.0	0.0	0.0	0.0
ankmy2a	ankyrin repeat and MYND domain containing 2a	39.317541	0.034483	0.0	38.544398	45.959814	10.207103	39.274703	48.775796	20.035286	11.570106	74.61399300000000	19.828711	0.0	1.239951	28.869811	56.16226800000000	39.38007800000000	23.877173000000000	0.0	12.136751	0.0	25.794434	12.781048	22.194412	35.295601	43.456308	32.551705	5.273588	15.44263	0.0
ankmy2b	ankyrin repeat and MYND domain containing 2b	0.0	0.0	0.0	0.0	0.0	0.0	0.0	0.0	0.0	0.0	0.0	0.0	0.0	0.0	0.0	0.0	0.0	0.0	0.0	0.0	0.8553150000000000	0.0	1.346092	0.0	0.0	0.0	0.0	0.0	0.0	0.0
ankra2	ankyrin repeat family A (RFXANK-like) 2	0.0	0.036816	16.04824	14.33223	21.566856	24.988302	22.086072	10.866949	11.434944	22.868881	51.02636	10.494419	19.114526	16.923077	11.319158	12.331924	29.697003	24.271481	21.906216	13.57179	30.349918	18.524677	20.069074	35.689062	40.03188	32.607599	24.622773	24.235911	29.924127000000000	29.413139
ankrd10a	ankyrin repeat domain 10a	0.0	0.0	6.7635810000000000	14.965563000000000	12.125052000000000	18.099238	18.847782000000000	13.270874	41.559122000000000	26.554203	12.86379	19.69874	9.135785	11.345246000000000	22.609099	9.576894	9.407176	21.012068	40.62283400000000	13.320823	12.150089	26.901648	1.4004220000000000	3.749469	30.690992000000000	56.983472	67.79432400000000	56.764354	52.608169	33.483005
ankrd10b	ankyrin repeat domain 10b	54.883855000000000	0.0	0.0	0.0	0.0	30.165327	10.732471	30.530928000000000	12.630461	20.733185	63.824163	9.930109	11.038779	46.57586000000000	28.266711000000000	45.60837600000000	72.93420200000000	104.87728600000000	28.636603000000000	41.79623	57.88991200000000	104.994003	69.64909500000000	30.775292000000000	30.995785000000000	27.677334	28.552405	39.482526	25.529976	21.238635
ankrd11	ankyrin repeat domain 11	12.442018	6.7630790000000000	10.644514	13.443898	8.004854	4.3073510000000000	16.228413	10.136815	2.666521	4.611312	24.705024	15.514468	2.6821490000000000	10.547604	14.81126	13.99029	12.867069	11.779327	7.479246000000000	12.036079	15.360079	1.714247	11.175254	11.679932	19.1723	5.971153	14.899189000000000	10.002896	14.117628	10.124708
ankrd12	ankyrin repeat domain 12	0.366305	18.434077	26.489460000000000	9.075937	30.431089	110.157979	2.169975	4.063482	14.983194	7.872014	9.312391	17.020135	10.878531	0.0	10.381685	3.213108	17.516932	42.266283	26.156082	4.114832	13.962658	6.6844410000000000	28.194373	0.0	29.721922000000000	21.491354	17.092128000000000	8.43348	33.96337	19.285884
ankrd13a	ankyrin repeat domain 13A	0.0	0.0	0.0	0.0	0.0	0.0	0.0	0.0	0.0	0.0	0.0	0.0	0.0	0.0	0.0	0.0	0.0	0.0	0.0	1.560796	0.0	0.0	0.0	0.0	0.0	0.0	0.0	0.0	0.0	0.0
ankrd13b	ankyrin repeat domain 13B	0.0	0.0	0.0	0.0	0.0	0.0	0.0	0.0	0.0	0.0	0.019083000000000000	0.0	0.0	0.0	0.0	0.0	0.0	0.0	0.0	0.0	0.0	0.0	0.0	0.0	0.0	0.0	0.0	0.0	0.0	0.0
ankrd13c	ankyrin repeat domain 13C	0.0	0.942954	3.831485	40.59223400000000	2.5828290000000000	0.11867	17.560094	0.622733	0.0	1.075565	0.075978	3.590319	14.979204	19.327458	8.501115000000000	1.092228	0.0	1.060099	0.913745	10.305003	1.675771	3.991241000000000	24.510714	2.623772	4.5678790000000000	0.0	8.525788	12.792298	2.7579830000000000	6.832963
ankrd13d	ankyrin repeat domain 13 family member D	0.0	0.0	0.0	0.0	0.0	0.0	0.0	0.0	0.0	0.0	0.0	0.0	0.0	0.0	0.0	0.0	0.0	0.0	0.0	0.0	0.0	0.0	0.0	0.0	0.0	0.0	0.0	0.0	0.084233	0.0
ankrd16	ankyrin repeat domain 16	0.0	0.0	0.0	1.2672220000000000	0.0	0.0	0.0	0.0	0.0	0.0	5.6747870000000000	0.0	0.0	0.0	0.0	0.0	3.7881430000000000	0.0	6.864124	1.987201	3.31011	0.606658	0.0	0.0	0.0	0.0	0.0	5.924093	0.0	8.510156
ankrd1a	ankyrin repeat domain 1a (cardiac muscle)	0.0	0.0	0.0	0.0	0.0	0.0	0.0	0.0	0.0	0.0	0.0	0.0	0.0	0.0	0.0	0.0	0.0	0.0	0.0	0.0	0.0	0.0	0.0	0.0	0.0	0.0	0.0	1.41406	0.0	0.0
ankrd1b	ankyrin repeat domain 1b (cardiac muscle)	0.0	0.0	2.989021	0.0	0.0	0.0	0.0	0.0	0.0	0.0	0.565246	0.0	0.0	0.0	0.0	0.0	0.0	0.0	0.0	0.26732	0.0	0.0	0.102471	0.205	0.0	0.254324	0.0	0.089528	0.0	0.0
ankrd2	ankyrin repeat domain 2 (stretch responsive muscle)	0.0	0.0	0.0	0.0	0.0	0.0	0.0	0.0	0.0	0.0	0.0	0.0	0.0	0.0	0.0	0.0	0.0	0.0	0.0	0.0	0.0	0.0	0.0	0.0	0.0	0.0	0.0	0.0	0.0	0.0
ankrd22	ankyrin repeat domain 22	0.0	0.0	0.0	0.0	0.0	0.0	0.0	0.0	0.0	0.0	0.0	0.0	0.0	0.0	0.0	0.0	0.0	0.0	0.0	0.0	0.0	0.0	0.0	0.0	0.0	0.0	0.0	0.0	0.0	0.0
ankrd24	ankyrin repeat domain 24	0.0	1.188825	0.0	0.0	1.764311	0.0	0.0	0.0	0.0	0.0	0.0	0.0	0.0	0.0	0.0	0.0	0.0	0.0	0.0	0.0	0.0	0.0	0.0	0.0	0.0	0.125996	0.0	0.0	1.023497	0.0
ankrd27	ankyrin repeat domain 27 (VPS9 domain)	0.0	0.0	0.0	0.0	1.785438	0.0	0.0	0.0	0.0	0.0	0.0	0.0	0.0	0.0	0.0	0.0	0.0	0.508166	0.0	0.0	0.0	0.0	0.0	0.0	0.0	10.330691000000000	0.0	0.0	0.0	0.0
ankrd28b	ankyrin repeat domain 28b	0.0	0.0	5.282209	0.0	0.0	0.0	0.0	4.045656	0.0	2.327824	0.7531330000000000	0.0	0.0	0.359723	0.0	0.0	0.0	0.606467	0.622272	0.0	0.040712	1.945652	0.0	0.0	0.273122	0.0	0.051944	0.337464	0.0	0.0
ankrd29	ankyrin repeat domain 29	0.0	0.0	0.0	0.0	0.0	0.0	0.0	0.0	0.0	0.0	0.0	0.0	0.0	0.42915	0.0	0.0	0.0	0.0	0.0	0.0	0.0	0.0	0.0	0.0	0.0	0.0	0.0	0.0	0.0	0.0
ankrd31	ankyrin repeat domain 31	0.0	0.0	0.0	0.0	0.0	0.0	0.0	0.0	0.0	0.0	0.0	0.0	0.0	0.0	0.0	0.0	0.0	0.0	0.0	0.0	0.0	0.0	0.0	0.0	0.0	0.0	0.0	0.0	0.0	0.0
ankrd33aa	ankyrin repeat domain 33Aa	44.518873	0.0	8.507254	0.177538	26.649027	42.473221	132.09822	53.25376800000000	62.500461	112.525445	105.531653	42.607329	64.63239300000000	88.133836	57.882571	82.179621	73.725255	83.77386900000000	132.29363500000000	57.750544	27.205633	129.895222	77.443497	45.987654	79.59943300000000	86.034521	111.348483	92.980758	110.384568	159.048468
ankrd33ab	ankyrin repeat domain 33Ab	0.0	0.0	0.0	0.0	0.8866060000000000	0.0	4.566343	7.562343000000000	0.910138	16.309276	0.0	58.70480900000000	38.38491	14.488807000000000	25.521603	17.044644	12.280836	31.089737	1.572357	6.606461	54.327426	15.731069000000000	13.310674	53.67225	15.039718000000000	21.287570000000000	14.046749000000000	43.902381	8.451013	16.488951
ankrd33ba	ankyrin repeat domain 33ba	32.970324	23.318574	22.932725	59.30033	11.357645	10.578702	4.704405	0.0	5.457024	0.602444	22.809371	0.0	12.048008	4.306404	1.701209	3.358968	7.217249000000000	0.757367	4.628898	0.0	6.599271000000000	0.0	0.0	5.341876	8.841755000000000	7.058166	8.055838	6.596697	0.619212	11.951017
ankrd33bb	ankyrin repeat domain 33Bb	0.0	0.0	14.28974	7.4533770000000000	22.257072	64.024822	18.248233	91.019354	70.352244	4.595307	4.4116610000000000	105.852404	44.103541	28.451222	59.90758200000000	14.046568	27.188178000000000	6.750565000000000	5.145954	18.638669	19.407722	7.548997	12.466053	86.337925	59.460706	45.193566	67.30800100000000	110.90272900000000	89.90782100000000	43.086524
ankrd34ba	ankyrin repeat domain 34Ba	0.0	0.0	0.0	0.0	0.0	0.0	0.0	0.0	0.0	0.0	0.0	0.0	0.0	0.0	0.0	0.0	0.0	0.0	0.0	0.0	0.0	0.0	0.0	0.0	0.0	0.0	0.0	0.0	0.0	0.0
ankrd34bb	ankyrin repeat domain 34Bb	0.0	0.0	0.0	0.0	0.0	0.0	0.0	0.0	0.0	0.0	0.0	0.0	0.0	0.0	0.0	0.0	0.0	0.0	0.0	0.0	0.0	0.0	0.0	0.0	0.0	0.0	0.0	0.0	0.0	0.0
ankrd37	ankyrin repeat domain 37	0.0	3.870656	0.0	0.0	0.0	0.0	0.0	0.0	14.466896000000000	4.888609	0.0	13.788315	0.0	0.0	0.0	0.0	0.0	0.0	21.872615	0.0	0.0	0.0	0.0	0.0	3.5625660000000000	0.0	0.0	5.344618	0.0	0.0
ankrd39	ankyrin repeat domain 39	0.0	0.0	0.0	0.0	7.865669	0.0	3.536427	0.0	0.0	0.0	0.0	0.0	3.3759930000000000	0.0	0.359656	0.0	0.0	0.0	0.0	5.619649	0.0	0.0	0.914962	11.413468	0.0	0.0	0.0	5.358471	0.0	7.006906
ankrd40	ankyrin repeat domain 40	0.0	0.055081000000000000	0.7622770000000000	3.334317	0.8365370000000000	0.0	1.554408	128.697264	32.511717	52.969878	2.0325330000000000	41.47525200000000	22.432863	90.099347	30.467839	13.115756	42.682849	1.133732	0.0	33.188182	5.833028	22.384159	24.229523	33.754769	17.76099	18.696063	33.223903	16.818397	35.20064	6.742437
ankrd44	ankyrin repeat domain 44	0.0	0.0	0.0	0.0	0.0	0.0	0.0	0.0	0.0	0.0	0.0	0.0	0.0	0.0	0.0	0.454923	0.0	0.0	0.0	0.0	0.0	0.0	0.0	0.0	0.0	0.0	0.065897	0.0	0.0	0.0
ankrd45	ankyrin repeat domain 45	0.0	0.0	0.0	0.0	0.0	0.0	0.0	0.0	0.0	0.0	0.0	0.0	0.0	0.0	0.0	0.0	0.0	0.0	0.0	0.0	0.0	0.0	0.0	0.0	0.0	0.0	0.0	0.0	0.0	0.0
ankrd46a	ankyrin repeat domain 46a	47.165988	0.0	0.528379	2.03855	0.946867	0.0	0.280565	0.0	1.099967	0.0	20.304165	0.0	0.0	0.0	2.015633	3.697799	1.67833	1.159126	0.0	0.0	0.0	0.185218	7.5166120000000000	0.0	0.0	16.381608	0.0	0.407984	6.987784	3.4661720000000000
ankrd46b	ankyrin repeat domain 46b	0.0	0.0	15.246554	15.638612	15.999404	0.060345	37.950912	28.924721	10.830767	20.597116	12.192802	28.928162	28.844949000000000	37.645826	14.530461	29.425513	22.752630000000000	17.933183	53.605533000000000	7.857753	16.880262	29.413729000000000	19.439172000000000	9.716131	23.443737	23.838367	42.575565000000000	39.625163	28.291267	21.109736
ankrd49	ankyrin repeat domain 49	0.0	0.0	0.0	0.317045	0.280641	0.203286	0.0	0.5487490000000000	0.0	0.0	0.0	0.0	0.0	0.0	1.484679	0.584687	6.796017000000000	0.0	0.0	0.0	0.0	1.40856	0.0	0.0	0.0	0.0	2.617254	3.175945	0.0	0.0
ANKRD50		0.0	0.0	0.0	0.0	0.0	0.062927	3.301388	0.0	0.0	0.0	0.0	0.0	0.0	0.0	0.0	0.0	0.38324	0.0	6.2680690000000000	0.0	0.0	0.0	0.0	1.354595	0.0	0.0	0.083946	0.0	0.0	2.306168
ankrd50l	ankyrin repeat domain 50-like	0.0	0.0	0.0	0.0	0.0	0.085855	0.0	0.0	0.0	0.0	0.0	0.0	0.0	0.0	0.0	0.0	0.0	0.0	0.0	0.0	0.0	0.0	0.0	0.0	0.0	0.0	0.0	0.0	0.145948	0.0
ankrd52a	ankyrin repeat domain 52a	0.0	0.0	0.0	0.0	0.446486	0.016153	2.1500630000000000	0.0	0.127805	0.0	0.0	0.0	0.0	9.071644	0.0	0.306572	0.972499	0.0	0.0	0.168947	1.023533	4.88548	0.0	0.0	0.0	0.0	0.0	0.0	0.134821	0.0
ankrd54	ankyrin repeat domain 54	0.0	0.0	1.331001	9.588761	0.0	0.0	0.0	1.6586190000000000	0.0	0.0	12.842309	0.0	0.0	0.0	0.0	0.0	0.0	0.0	0.0	0.0	0.0	0.0	0.0	13.514762	9.144426	0.0	0.0	0.0	0.0	0.0
ankrd55	ankyrin repeat domain 55	0.0	0.0	0.0	0.0	0.0	0.0	0.0	0.0	0.0	0.0	0.0	0.0	0.0	0.0	0.0	0.0	0.0	0.0	0.0	0.0	0.0	0.0	0.0	0.0	0.0	0.0	0.0	0.0	0.0	0.0
ANKRD66		0.0	0.0	0.0	0.0	0.0	0.0	0.0	0.0	0.0	0.0	0.0	0.0	0.0	0.0	0.0	0.0	0.0	0.0	0.0	0.0	0.0	0.0	0.0	0.0	0.0	0.0	0.0	0.0	0.0	0.0
ankrd6a	ankyrin repeat domain 6a	0.0	0.0	0.0	0.0	0.0	0.0	0.0	0.0	0.0	0.0	0.0	0.0	0.0	0.0	0.0	0.0	0.0	0.0	0.0	0.0	0.0	0.0	0.0	0.0	0.0	0.0	0.0	0.0	0.0	0.0
ankrd6b	ankyrin repeat domain 6b	0.0	0.0	0.0	0.0	0.0	0.0	0.0	0.0	0.0	0.0	0.0	0.0	0.0	0.0	0.0	0.0	0.0	0.028147	0.0	0.0	0.0	0.0	0.0	0.0	0.0	0.0	0.0	0.0	0.0	0.100583
ankrd9	ankyrin repeat domain 9	0.0	0.0	0.0	0.0	0.0	0.0	0.0	0.0	0.0	0.0	0.0	0.0	0.0	0.0	0.0	0.0	0.0	0.0	0.0	0.0	0.0	0.0	0.0	0.0	0.0	0.0	0.0	0.0	0.0	0.0
anks1aa		0.0	18.382016	1.238328	0.0	7.185608	0.0	0.0	17.144348	0.0	0.0	0.0	0.0	0.0	0.0	6.645464	4.965975	0.0	0.0	0.0	0.0	0.0	0.0	9.406774	0.0	0.0	4.4905090000000000	0.0	1.517066	1.96707	0.0
anks1ab	ankyrin repeat and sterile alpha motif domain containing 1Ab	0.0	0.0	0.0	0.0	2.392554	0.0	0.0	0.0	0.0	0.115513	0.0	0.0	0.0	0.0	0.0	0.0	0.0	0.0	0.0	0.0	0.0	0.0	0.0	0.0	0.0	0.0	0.0	0.0	0.0	0.0
anks1b	ankyrin repeat and sterile alpha motif domain containing 1B	0.0	0.098382	0.0	0.020181	0.0	0.005752	36.334717	34.302888	37.09509	22.719003	31.456463	15.321674	53.02485400000000	91.898483	26.412932	19.260427	29.120346	41.345328	44.77080600000000	8.899637	27.28308	21.019746	15.210435	17.810205000000000	25.403467000000000	13.094917	26.977703	26.667407	28.517008000000000	22.517715
anks3	ankyrin repeat and sterile alpha motif domain containing 3	0.0	0.0	2.740231	12.741731	0.0	0.0	0.0	0.0	0.0	0.0	0.0	0.0	0.0	0.0	0.0	0.0	0.0	0.0	0.0	0.0	0.0	0.0	0.0	0.0	0.0	0.0	0.0	0.0	0.0	0.0
anks4b	ankyrin repeat and sterile alpha motif domain containing 4B	0.026139	0.0	0.0	0.0	0.0	0.0	0.0	0.0	0.0	0.0	0.0	0.0	6.324043	0.0	0.0	0.261936	0.0	2.260644	0.0	0.0	0.0	0.0	0.0	0.0	0.0	0.0	0.0	0.0	0.0	3.008626
ankzf1	ankyrin repeat and zinc finger domain containing 1	0.0	0.0	0.0	0.0	0.0	0.0	18.719237	0.0	0.0	0.0	5.565065	0.0	0.212266	6.841931	8.679956000000000	6.127976	0.0	0.0	0.0	0.0	0.0	3.879669	0.0	0.0	7.906810000000000	1.208892	13.318983	1.938348	19.450932	0.688762
anln	anillin actin binding protein	0.0	0.0	0.0	0.0	0.0	0.0	0.0	0.0	0.0	0.0	0.0	0.0	0.0	0.0	0.0	0.0	0.0	0.0	0.0	0.0	0.0	0.0	0.0	0.0	0.0	0.0	0.0	0.0	0.0	0.0
ano1	anoctamin 1 calcium activated chloride channel	0.0	0.0	0.0	0.0	0.0	0.0	0.0	0.0	0.0	0.0	0.0	0.0	0.968139	0.0	0.0	0.0	0.0	0.0	0.0	0.0	0.0	0.0	0.0	0.0	0.0	0.0	0.0	0.0	0.0	0.0
ano10a	anoctamin 10a	0.0	0.0	17.217049	0.0	12.611131	0.24318	0.0	13.703259	1.7543490000000000	10.66132	40.234884	15.921880000000000	2.002323	3.3704730000000000	3.944173	1.173436	0.0	8.666593000000000	13.125953	13.875734	12.936751	2.932592	10.111592	14.925375	11.332264	22.796719	22.378248000000000	12.360661	9.540248	13.477354
ano10b	anoctamin 10b	0.0	0.0	0.202873	0.0	0.0	0.0	0.0	0.0	0.065799	0.0	0.0	0.0	0.0	0.0	0.0	0.0	0.0	0.0	0.0	0.0	0.0	0.0	0.0	0.0	0.0	0.0	0.0	0.0	0.0	0.08607200000000000
ano11	anoctamin 11	0.0	0.0	0.0	0.0	0.0	0.0	0.0	0.0	0.0	0.0	0.0	0.0	0.0	0.0	0.0	0.0	0.0	0.0	0.0	0.0	0.0	0.0	0.0	0.0	0.0	0.0	0.0	0.0	0.0	0.0
ano2		0.0	0.0	0.14461400000000000	0.0	0.0	5.953572	1.290779	3.452967	1.944993	4.134565	7.389063	1.403766	3.1285	9.206737	7.1340590000000000	9.301301000000000	0.0	0.379906	6.911034	2.266766	6.086303000000000	0.551909	3.303927	2.482078	1.607002	1.203011	3.4682340000000000	2.400321	10.711981	11.967175
ANO2 (1 of many)		0.0	0.0	0.0	17.739418000000000	0.0	0.0	0.0	0.0	0.0	0.623487	0.0	0.0	8.943435000000000	0.0	1.609874	0.0	0.0	0.0	0.0	0.0	0.0	0.0	0.0	0.298362	0.0	0.0	0.134034	0.808054	0.0	4.780084
ano3	anoctamin 3	0.0	0.0	0.0	0.0	0.0	0.0	0.0	0.0	0.0	0.0	0.0	0.0	0.0	0.0	0.0	0.0	0.0	0.0	0.0	0.0	0.0	0.0	0.0	0.0	0.0	0.0	3.947327	0.0	0.0	0.0
ano5a	anoctamin 5a	0.0	0.0	0.0	0.0	0.0	0.0	0.0	0.0	0.0	0.0	0.0	0.0	0.0	0.0	0.0	0.0	0.0	0.0	0.0	0.0	0.0	0.0	0.0	0.0	0.0	0.0	0.0	0.0	0.0	0.0
ano5b	anoctamin 5b	0.0	0.0	0.0	0.0	0.0	0.0	0.0	0.0	0.0	0.0	0.0	0.0	0.0	0.0	0.0	0.0	0.0	0.0	0.0	0.0	0.0	0.0	0.0	0.0	0.0	0.0	0.248663	0.7172930000000000	0.0	0.0
ano6	anoctamin 6	0.0	0.0	0.0	0.0	0.0	0.0	0.0	0.0	0.0	0.0	0.0	0.0	0.0	0.0	0.0	0.0	0.0	0.258815	0.0	0.0	0.0	0.0	0.0	0.0	0.0	0.0	0.0	0.0	0.0	0.0
ano8a	anoctamin 8a	0.0	0.0	0.0	0.0	0.0	0.0	0.0	0.0	0.0	0.0	0.0	0.0	0.0	0.225849	0.0	0.0	0.025946	0.0	0.0	0.0	0.0	0.0	0.0	0.0	0.0	1.883602	0.0	0.0	0.0	0.0
ano8b	anoctamin 8b	0.0	0.0	0.0	0.0	0.0	0.0	0.0	0.0	0.0	0.0	0.0	0.0	0.0	0.0	0.0	0.0	0.0	0.0	0.0	0.0	0.0	0.0	0.0	0.0	0.0	0.0	0.0	0.0	0.0	0.0
ano9a	anoctamin 9a	0.07267800000000000	0.0	0.0	0.0	0.0	0.14016100000000000	0.739915	0.126339	15.823162	4.98739	0.0	0.882351	9.365051	0.490804	0.8294550000000000	0.008740000000000000	0.17510700000000000	0.233614	0.046282	0.751202	0.145294	8.865969	13.581320000000000	0.120632	3.768497	11.309268	19.745703	6.475671	2.595279	20.725723000000000
ano9b	anoctamin 9b	0.0	0.0	0.0	0.0	0.0	0.0	0.0	0.0	0.0	0.0	0.0	0.0	0.0	0.0	0.0	0.0	0.0	0.0	0.0	0.0	0.0	0.0	0.0	0.0	0.0	0.0	0.0	0.0	0.0	0.0
ANOS1		0.0	0.0	0.0	0.0	0.0	0.0	0.0	0.0	0.0	0.0	0.0	0.0	0.0	0.0	0.0	0.0	0.0	0.0	0.0	0.0	0.0	0.0	0.0	0.0	0.0	0.0	0.0	0.0	0.0	0.0
anos1a	anosmin 1a	1.292349	0.0	0.0	0.0	0.0	25.177915	0.0	0.0	0.0	0.0	0.0	0.0	0.0	0.0	0.0	0.0	0.0	0.0	0.0	0.0	0.0	0.0	0.0	0.0	0.0	0.0	0.6752520000000000	0.230615	0.0	0.0
anos1b	anosmin 1b	0.0	0.014934	0.0	0.0	0.0	0.0	0.0	0.0	0.0	0.0	0.0	0.0	0.0	0.0	0.029415	0.0	0.0	0.0	0.0	0.0	0.0	0.0	0.0	0.0	0.0	0.0	0.0	0.227727	0.0	0.0
anp32a	acidic (leucine-rich) nuclear phosphoprotein 32 family member A	148.58362900000000	271.821391	163.12321	87.99202200000000	125.12050900000000	276.597606	85.251666	154.698587	104.90674300000000	107.118971	127.863966	151.79398600000000	112.05308000000000	95.074898	157.78587900000000	106.280902	164.016973	142.540432	115.12930700000000	120.400768	95.264589	135.505099	114.68458	235.17519500000000	120.124122	78.798117	201.082351	164.702428	149.556573	129.885459
anp32b	acidic (leucine-rich) nuclear phosphoprotein 32 family member B	40.673059	46.225912	30.657646000000000	45.370032	22.640538	45.48968	3.0608370000000000	0.568565	20.873667	12.271801000000000	26.342350000000000	39.145465	44.638536	10.097729	7.1942010000000000	40.051926	23.322794	9.886588	0.0	8.263433000000000	1.285618	30.162615	27.622297000000000	0.0	11.052889	31.361477	8.005572000000000	9.45617	33.563669	8.246182000000000
anp32e	acidic (leucine-rich) nuclear phosphoprotein 32 family member E	259.184596	284.746196	239.638876	277.872786	255.706335	355.194159	371.531923	182.5043	246.92969900000000	214.79312400000000	256.957971	335.300685	171.809221	194.435811	183.688651	165.45742100000000	109.843347	147.533241	176.83404100000000	97.040488	115.666673	199.901912	118.050751	119.464394	203.625229	124.555928	180.557553	233.614577	201.169565	108.6642
anpepa	alanyl (membrane) aminopeptidase a	0.0	0.0	0.0	0.0	0.0	0.0	0.0	0.0	1.814561	0.44205	0.0	0.0	0.0	0.0	0.0	0.0	0.034051	2.384486	0.0	0.0	0.0	0.0	0.0	0.0	0.0	0.0	0.0	0.0	0.0	0.0
anpepb	alanyl (membrane) aminopeptidase b	0.0	0.0	0.0	0.0	0.0	0.0	0.0	0.0	0.0	0.0	0.0	0.0	0.0	0.0	0.0	0.0	0.0	0.0	0.0	0.0	0.0	0.0	0.0	0.0	0.0	0.0	0.0	0.0	0.0	0.0
antxr1a	ANTXR cell adhesion molecule 1a	0.0	0.0	0.0	0.0	0.0	0.224282	0.0	0.0	0.0	0.0	0.0	0.0	0.0	0.0	0.0	0.0	0.0	0.0	0.0	0.0	0.0	0.0	0.0	0.0	0.0	0.0	0.0	0.0	0.0	0.0
antxr1b	ANTXR cell adhesion molecule 1b	0.0	0.0	0.0	0.0	0.0	0.0	0.0	0.0	0.0	0.0	0.0	0.0	0.0	0.0	0.0	0.0	0.0	0.0	0.0	0.0	0.0	0.0	0.0	0.0	0.0	0.0	0.138981	0.05582	0.0	0.0
antxr1c	ANTXR cell adhesion molecule 1c	0.0	0.0	0.0	0.0	0.0	0.0	0.0	0.0	0.0	0.0	0.0	0.0	0.0	0.0	0.0	0.0	0.0	0.0	0.0	0.0	0.0	0.0	0.0	0.0	0.0	0.0	0.0	0.0	0.0	0.0
antxr1d	ANTXR cell adhesion molecule 1d	0.0	0.0	0.0	0.0	0.0	0.0	0.0	0.0	0.0	0.0	0.0	0.0	0.0	0.0	0.0	0.0	0.0	0.0	0.0	0.0	0.0	0.0	0.0	0.0	0.0	0.0	0.0	0.0	0.0	0.0
antxr2a	ANTXR cell adhesion molecule 2a	0.0	0.0	0.0	0.0	0.0	0.0	0.0	0.0	0.0	0.0	0.0	0.0	0.0	0.0	0.0	0.0	0.0	0.0	0.0	0.0	0.0	0.0	0.0	0.0	0.0	0.0	0.0	0.0	0.0	0.0
antxr2b	ANTXR cell adhesion molecule 2b	0.0	0.0	0.0	0.0	0.0	0.0	0.0	0.0	0.0	0.0	0.0	0.0	0.0	0.0	0.0	0.0	0.0	0.0	0.0	0.0	0.0	0.0	0.0	0.0	0.0	0.0	2.002182	0.0	0.0	0.0
ANXA1 (1 of many)		0.0	0.0	0.0	0.0	0.0	0.0	0.0	0.0	0.0	0.0	0.0	0.0	0.0	0.0	0.0	0.0	0.0	0.0	0.0	0.0	0.0	0.0	0.0	0.0	0.0	0.0	0.0	0.0	0.0	0.0
anxa11a	annexin A11a	0.0	0.0	0.0	0.0	0.0	24.337395	0.0	0.0	0.0	0.0	0.0	0.0	0.0	0.0	0.0	0.0	0.0	0.0	2.0453330000000000	0.0	1.342802	9.599788	0.0	0.0	0.0	0.0	0.0	0.048574	0.0	0.0
anxa11b	annexin A11b	0.0	36.724068	4.179071	13.658831	10.376353000000000	0.0	0.0	0.0	0.249124	0.0	5.363476	0.0	0.0	0.0	0.0	0.0	0.948143	0.065647	14.326779	0.0	0.0	2.433094	1.382365	0.0	1.981946	0.0	7.5086180000000000	2.784264	4.640891000000000	1.705155
anxa13	annexin A13	0.0	0.0	0.0	7.4685930000000000	0.681059	33.773339	0.0	17.219645	20.924678	28.670614	27.471779	26.101871	6.413214	20.859481	9.749329	12.253196	4.991167	17.300724	5.977346	25.47808	6.217807	11.588952	30.835549	0.0	0.0	16.312806	21.38115	15.428512	25.371332	3.419288
anxa13l	annexin A13 like	0.0	0.0	0.0	0.0	8.809585000000000	0.0	0.0	0.0	0.0	0.0	0.0	0.0	0.0	0.0	0.0	0.0	0.0	0.0	0.0	0.0	0.0	0.0	0.0	0.0	0.0	0.0	0.0	1.181053	0.0	6.938742
anxa1a	annexin A1a	0.0	0.0	0.0	0.0	0.0	0.0	0.0	0.0	0.0	0.0	0.0	0.0	0.0	0.0	0.0	0.0	0.0	0.0	0.0	0.0	0.0	0.0	0.0	0.0	0.0	0.0	0.0	0.0	0.0	0.0
anxa1b	annexin A1b	0.0	0.0	0.0	0.0	0.0	0.0	0.0	0.0	0.0	0.0	0.0	0.0	0.0	0.0	0.0	0.0	0.0	0.109347	0.0	0.0	0.0	0.0	0.0	0.0	0.0	0.0	0.0	0.0	0.0	0.0
anxa1c	annexin A1c	0.0	0.0	0.0	0.0	6.252714	0.0	0.0	0.0	0.0	0.0	0.0	0.0	0.0	0.0	0.0	0.0	0.0	0.0	0.0	0.0	0.0	0.0	0.0	0.0	0.0	0.0	0.0	0.0	0.0	0.0
anxa2a	annexin A2a	0.0	0.0	0.0	0.0	0.0	0.0	0.0	0.0	0.0	0.0	0.0	0.0	0.0	0.0	0.0	0.0	0.0	0.0	0.0	0.0	0.0	0.0	0.0	0.0	0.0	0.0	0.0	0.0	0.0	0.0
anxa2b	annexin A2b	0.0	0.0	0.0	0.0	0.0	0.0	0.0	0.0	0.0	0.0	0.0	0.0	0.0	0.0	0.0	0.0	0.0	0.0	0.0	0.0	0.0	0.0	0.0	0.0	0.0	0.0	0.0	0.0	0.0	0.0
anxa3a	annexin A3a	0.0	0.0	0.0	0.0	0.0	0.0	0.0	0.0	0.0	0.0	0.0	0.0	0.0	0.0	0.0	0.0	0.0	0.0	0.0	0.0	0.0	0.0	0.0	0.0	0.0	0.0	0.0	0.0	0.0	0.0
anxa3b	annexin A3b	0.0	0.0	0.0	0.0	0.0	0.0	0.0	0.0	1.880789	4.003709	0.699387	0.0	1.916931	1.352409	0.64648	1.824764	1.931549	1.151158	0.0	0.0	0.0	0.0	1.986088	0.0	12.345188000000000	3.585249	0.42212	0.0	0.8929390000000000	0.641121
anxa4	annexin A4	0.0	0.0	0.0	0.0	0.0	0.0	0.0	0.0	6.0354100000000000	0.0	0.0	0.0	0.0	0.0	0.0	0.0	0.0	0.0	0.0	0.0	0.0	0.0	0.0	0.06628400000000000	0.0	0.0	0.0	0.0	4.159153	0.0
anxa5a	annexin A5a	0.0	0.0	0.0	0.0	0.0	0.0	0.0	0.0	0.0	0.0	0.0	0.0	0.0	7.958471	0.0	10.284858	0.0	0.0	0.0	0.0	0.0	0.0	0.0	0.0	0.0	0.0	0.0	0.0	0.0	0.0
anxa5b	annexin A5b	0.0	0.0	0.0	0.0	0.0	80.647429	0.0	0.0	0.0	0.0	0.0	0.0	0.0	0.0	0.0	0.0	0.0	0.0	0.0	0.0	0.0	0.0	0.0	0.0	0.0	0.0	0.0	0.0	0.0	0.0
anxa6	annexin A6	0.0	0.0	0.0	0.0	0.0	39.421765	0.0	0.0	0.0	0.0	0.0	0.0	0.0	0.0	8.110455	0.0	0.0	0.0	0.0	0.0	0.0	0.0	0.0	0.0	0.0	9.486976	0.0	0.0	0.0	0.0
aoc1	amine oxidase copper containing 1	0.0	0.0	0.0	0.0	0.0	0.0	0.0	0.0	0.0	0.0	0.0	0.0	0.0	0.0	0.0	0.0	0.0	0.0	0.0	0.0	0.0	0.0	0.0	0.0	0.0	0.0	0.0	0.0	0.0	0.0
aoc2	amine oxidase copper containing 2	0.0	0.0	0.0	0.0	0.0	0.0	0.0	0.0	0.0	0.0	0.0	0.0	0.0	0.0	0.0	0.0	0.0	0.0	0.0	0.789479	0.0	0.0	0.0	0.0	0.0	0.0	0.0	0.0	0.0	0.0
aox5	aldehyde oxidase 5	0.0	0.0	0.0	0.0	0.0	0.0	0.0	0.0	0.0	0.0	0.0	0.067856	0.0	0.0	0.0	0.0	0.0	0.268892	0.0	0.0	0.0	0.0	0.0	0.0	0.0	0.0	0.0	0.0	0.0	0.0
aox6	aldehyde oxidase 6	0.0	0.0	0.0	0.0	0.0	0.0	0.0	0.0	0.0	0.0	0.0	0.0	0.0	0.0	0.0	0.0	0.0	2.069783	0.0	0.0	0.0	0.0	0.0	0.0	0.0	0.0	0.0	0.0	0.0	0.0
ap1ar	adaptor related protein complex 1 associated regulatory protein	0.073556	0.0	0.8266210000000000	0.076015	0.058035	0.0	0.8162470000000000	0.0	2.698224	4.316488	0.13721	0.0	0.6841	0.0	0.036737	0.520469	0.148091	16.401989	0.0	0.676346	0.330061	0.13311200000000000	0.950778	1.4535050000000000	0.137229	6.575569000000000	2.173283	1.701882	0.613526	0.025839
ap1b1	adaptor related protein complex 1 subunit beta 1	24.502153	15.855453	32.608671	28.907885000000000	29.994746000000000	9.246474	54.939582000000000	5.014537000000000	9.142405	6.9997940000000000	23.301334	54.863306	26.866492000000000	20.004672	19.57113	18.252586000000000	8.382722	12.70895	24.863113	32.461260000000000	7.990069	41.402357	21.828447	6.136958	23.237536	48.027424000000000	11.572184	28.094244	33.074014	16.736828
ap1g1	adaptor related protein complex 1 subunit gamma 1	0.036961	40.96274	31.143408	9.878452	9.719941	28.432111	40.174906	16.785202000000000	21.964541	19.912544	0.0	0.257405	0.169742	0.467027	2.842231	0.26146	0.0	27.360087	1.399433	19.709786	1.822765	3.496503	9.296412	0.324232	0.3438	8.847207000000000	10.5334	13.447044	8.542303	1.941163
ap1g2	adaptor related protein complex 1 subunit gamma 2	7.465686	2.372557	8.786936	4.8774120000000000	5.953295	6.699121000000000	2.044526	3.478257	3.105832	0.643038	0.0	7.686956000000000	1.910185	2.067095	1.7947970000000000	5.568714	3.560647	1.977184	3.092932	4.4888010000000000	6.573232000000000	5.631238	5.221006	0.266427	4.331327	2.74833	2.838262	2.159014	0.980386	3.681962
ap1m1	adaptor related protein complex 1 subunit mu 1	0.0	16.188622	8.736103	6.970251000000000	5.600052	4.521584	0.0	0.0	0.353933	1.194028	0.22535300000000000	4.680895	0.0	0.705518	3.036487	0.7499170000000000	0.172926	2.217489	16.526874	13.052749	0.25326	2.3682380000000000	11.256824	11.064569	10.77327	6.56075	0.379179	7.843160000000000	3.834826	9.037939
ap1m2	adaptor related protein complex 1 subunit mu 2	0.0	0.0	0.0	5.272759	0.0	0.0	0.0	0.0	0.0	0.0	0.0	0.0	0.0	0.0	0.0	0.0	0.0	0.0	0.0	0.0	0.0	0.0	0.0	0.0	0.0	0.0	0.0	0.0	0.0	0.0
ap1m3	adaptor related protein complex 1 subunit mu 3	0.0	0.0	0.0	0.0	0.0	0.0	0.0	0.0	0.0	0.0	0.0	0.0	0.0	0.0	0.0	0.0	0.0	0.0	0.0	0.0	0.0	0.0	0.0	0.0	0.0	0.0	0.0	0.0	0.0	0.0
ap1s1	adaptor related protein complex 1 subunit sigma 1	114.621288	0.105597	33.311482	10.634512	20.282123000000000	4.475402	31.814938	38.865874	77.513527	43.984045	11.879676	98.56611600000000	54.403838	98.813588	112.624896	94.176192	48.603262	23.611856	56.180019000000000	86.2416	6.698640000000000	26.00969	66.481794	47.843023	89.947838	0.0	24.037963	19.927055	10.955119	26.046133000000000
ap1s2	adaptor related protein complex 1 subunit sigma 2	45.867367	7.1848600000000000	9.868372	0.0	5.479679	66.835001	8.112716	3.98868	0.0	2.312075	22.793704	0.0	3.4454800000000000	0.0	2.9638880000000000	1.29588	0.0	12.271302	7.456583	11.140155	0.0	6.494871	1.0312710000000000	0.0	4.948142	8.887604	10.219459	4.637436	3.479303	3.1679060000000000
ap1s3a	adaptor related protein complex 1 subunit sigma 3a	0.0	0.0	0.0	0.0	0.0	0.0	0.0	0.0	0.0	0.0	0.0	0.0	0.0	0.0	0.0	0.0	0.0	0.0	0.0	0.0	0.0	0.0	0.0	0.0	0.0	0.0	0.0	0.0	0.0	0.0
ap1s3b	adaptor related protein complex 1 subunit sigma 3b	0.0	0.0	13.867178	9.75337	12.687789	0.396811	9.874656	15.571939000000000	8.225692	12.741123	0.0	0.0	0.0	0.0	4.028698	19.228506	0.0	0.0	11.61746	25.656905	16.583487000000000	15.116644	31.716305	5.449811	25.643158	15.700114	21.549695	13.058099	4.819578	4.579118
ap2a1	adaptor related protein complex 2 subunit alpha 1	7.940117	9.633843	2.406162	14.669693000000000	3.824049	10.441066	4.454975	17.927124	4.896801000000000	0.333514	1.8009400000000000	4.088061	0.099728	1.132426	7.1534460000000000	2.735478	10.162197	0.337005	11.692289	5.546769	18.406525	19.992631	6.649946000000000	15.977800000000000	9.050335	14.787881	7.816555000000000	7.083985	10.205508	8.120171000000000
ap2b1	adaptor related protein complex 2 subunit beta 1	6.479812	0.0	0.0	0.0	1.750423	4.752994	0.0	0.0	0.214694	0.0	1.572475	12.621859	6.684360000000000	0.100206	1.773643	7.001921	14.206509	0.0	0.0	1.304246	0.090358	13.931484	0.363249	0.440213	0.0	0.0	0.163205	0.147426	0.439604	0.0
ap2m1a	adaptor related protein complex 2 subunit mu 1a	95.47869400000000	352.3001220000000	234.227098	265.474112	202.0877	553.979156	346.731564	291.664744	420.80648500000000	192.75442000000000	457.285042	283.701755	197.95673800000000	434.843035	254.39393400000000	183.46783100000000	209.304255	370.311189	181.47638700000000	202.233725	312.86779	302.8708170000000	149.601832	179.41834700000000	401.93597900000000	638.290513	318.935643	368.358181	318.80231200000000	384.456182
ap2m1b	adaptor related protein complex 2 subunit mu 1b	0.178302	0.0	60.996469	27.848919	7.360261	87.771322	11.069443	0.680559	0.069609	13.098058	34.168942	13.676715	15.912931	25.577682	7.159104000000000	36.094379	10.509238	9.150969	19.520062	10.836461	20.815816	7.193168000000000	16.660728	22.9357	62.25589600000000	33.585122	26.324594	17.608961000000000	34.749642	40.198515
ap2s1	adaptor related protein complex 2 subunit sigma 1	127.02779	64.521934	38.727967	32.923308	22.27187	40.910606	47.20440900000000	25.985448	59.004617	45.870631	74.274898	13.082197	43.823395	76.07358600000000	63.494313	55.15479200000000	81.86539	79.346744	40.891209	62.513724	51.897441	101.652702	52.397547	89.862162	73.617299	58.742785	90.950868	61.433321	80.468749	55.406346
ap3b1a	adaptor related protein complex 3 subunit beta 1a	0.0	0.0	0.0	0.0	0.0	0.0	0.0	0.0	0.0	0.0	0.0	0.0	0.0	0.0	0.0	0.0	0.0	0.0	0.0	0.0	0.0	0.0	0.0	0.0	8.189216	0.0	0.0	2.138405	0.0	0.0
ap3d1	adaptor related protein complex 3 subunit delta 1	0.155613	0.0	0.06919300000000000	0.0	0.0	11.302932	0.0	0.0	0.0	0.0	0.7101310000000000	0.0	5.371926	7.275208	0.0	0.05728	0.090295	0.246916	0.0	0.0	4.045216	1.139473	0.0	0.418369	0.070267	0.091912	0.177768	3.3702020000000000	0.118929	0.0
ap3m1	adaptor related protein complex 3 subunit mu 1	0.0	0.681984	0.0	0.0	0.0	0.0	0.0	0.0	0.0	0.0	0.0	0.0	0.0	0.0	0.0	0.0	0.0	0.0	0.0	0.0	0.0	0.0	0.0	0.0	0.0	0.0	5.120289	4.784598	1.605982	0.0
ap3m2	adaptor related protein complex 3 subunit mu 2	0.0	89.474665	48.089986	80.956641	23.554016	70.562035	0.488884	41.767567	43.176049	29.354396	84.487764	27.596954	0.0	74.83099	63.218309	31.18022	43.725779	21.35661	74.554939	26.414797	25.54524	73.238945	64.552952	36.334306	110.80066	123.314129	56.259784	59.015993	27.479369	73.419809
ap3s2	adaptor related protein complex 3 subunit sigma 2	0.0	0.0	57.85832000000000	29.869738	17.983588	44.834408	33.971985	54.976845	32.444559000000000	15.439110000000000	26.584363000000000	34.289785000000000	60.354245	82.72493	29.784345000000000	61.127088	82.023539	63.406909	21.937106	64.06521500000000	53.181097	104.25950300000000	65.911552	49.448238	59.689407000000000	40.04443500000000	26.175902	93.800379	53.570023	63.13528700000000
ap4b1	adaptor related protein complex 4 subunit beta 1	44.287242000000000	0.0	0.0	5.705666000000000	0.0	0.0	0.0	13.805316	0.0	0.0	0.0	0.0	0.0	15.283079	6.8948800000000000	0.0	0.0	0.0	0.0	0.0	0.0	3.485115	0.0	0.0	0.0	0.0	0.0	8.991359	0.0	0.0
ap4e1	adaptor related protein complex 4 subunit epsilon 1	0.0	0.0	0.0	8.179087000000000	0.0	0.0	0.0	0.0	0.0	0.0	7.207778	0.0	0.0	0.0	0.207796	0.0	0.0	0.918298	0.0	0.0	0.0	15.122827	0.239018	0.0	0.0	0.0	0.560938	0.474941	0.0	0.0
ap4m1	adaptor related protein complex 4 subunit mu 1	0.0	0.0	0.0	0.0	11.239601	0.0	0.0	0.0	0.0	7.617111	16.034159	0.0	0.0	0.0	8.526884000000000	5.254084	1.768902	0.0	1.079124	0.0	7.5120460000000000	0.0	0.707624	0.0	9.936376	0.0	0.0	0.0	1.16071	8.717492
ap4s1	adaptor related protein complex 4 subunit sigma 1	0.0	0.0	7.288699	11.128905	4.232438	0.0	12.546007000000000	6.289456	10.068534	3.910757	0.0	9.868193000000000	24.207501	19.803192000000000	13.140363	28.571731	10.393864	0.0	8.816194000000000	0.0	14.608506000000000	24.989515	41.479448	9.814963	42.011999000000000	6.587588	16.138032000000000	1.2590560000000000	20.852138	25.317441
ap5b1	adaptor related protein complex 5 subunit beta 1	0.159772	0.0	10.627568000000000	14.068353	0.0	0.0	0.0	0.0	0.0	4.9050130000000000	0.586184	0.146478	0.209046	0.0	0.091705	0.309793	0.0	0.0	0.0	0.08292000000000000	0.076616	0.0	0.107004	0.220777	0.789377	0.555546	4.3597840000000000	1.061925	0.0	0.0
ap5m1	adaptor related protein complex 5 subunit mu 1	1.462682	32.296872	4.205337	21.687748000000000	10.856074	0.0	0.0	0.0	0.0	0.0	0.0	0.049885000000000000	0.0	0.0	0.0	0.261356	8.939494	0.0	0.0	14.349969	0.0	0.0	0.514412	0.0	10.411595	0.0	0.0	0.0	0.0	0.0
ap5s1	adaptor related protein complex 5 subunit sigma 1	0.0	0.0	13.776473000000000	9.672415	10.316595	0.0	0.0	0.0	0.0	0.821909	0.0	0.0	0.0	0.0	0.0	6.1770130000000000	0.5892110000000000	12.904483	13.657605000000000	0.0	3.5502420000000000	2.659002	0.0	0.0	7.294929000000000	4.585236	7.496019	7.344971000000000	3.754125	4.992195
ap5z1	adaptor related protein complex 5 subunit zeta 1	0.0	0.0	5.264797	0.0	1.524325	0.0	0.0	0.0	12.138756	0.0	0.0	0.0	0.0	0.0	0.0	12.487205	1.14038	0.0	0.0	0.0	0.0	0.0	0.0	0.0	0.0	0.0	4.64114	0.0	0.0	0.0
apaf1	apoptotic peptidase activating factor 1	39.295187	0.0	0.0	0.0	0.026545	0.099664	0.0	0.0	0.0	0.0	0.068868	0.44231	0.0	0.0	0.0	0.0	1.674829	0.5747330000000000	0.0	0.0	0.0	0.301101	0.0	0.0	0.0	0.0	0.0315	1.860333	0.0	0.0
apba1a	amyloid beta (A4) precursor protein-binding family A member 1a	0.0	0.265986	0.0	0.0	0.0	0.0	0.0	0.0	0.0	0.0	0.0	0.0	0.0	0.0	0.0	0.0	0.0	0.0	0.0	0.0	0.0	0.0	0.0	0.0	0.0	0.0	0.0	0.0	0.0	0.209238
apba1b	amyloid beta (A4) precursor protein-binding family A member 1b	0.0	52.39952100000000	26.87915	25.518468	39.986296	54.174427	63.19906700000000	19.058393000000000	21.532801	21.417524	72.601239	16.962998000000000	3.311731	52.569576	26.891349	10.631751	13.359685	11.113504	18.661321	3.624367	20.095302000000000	13.023774000000000	4.640698	0.8760690000000000	18.102185000000000	9.256469000000000	0.170812	10.087964	34.723247	14.667026000000000
apba2a	amyloid beta (A4) precursor protein-binding family A member 2a	0.0	0.0	0.0	0.0	0.0	0.0	0.0	0.0	0.0	0.0	0.0	0.0	11.093082	0.0	0.0	0.0	0.0	0.0	0.0	0.0	0.0	0.0	0.0	0.0	0.0	0.0	0.0	0.0	0.0	0.0
apba2b	amyloid beta (A4) precursor protein-binding family A member 2b	0.0	0.0	0.0	0.0	0.082104	0.0	7.656199000000000	0.0	0.0	0.0	2.906547	0.0	0.0	16.074143	0.0	0.0	0.0	0.0	0.0	0.0	0.0	2.036906	0.0	0.0	0.0	0.0	0.0	0.0	0.0	0.0
apbb1	amyloid beta (A4) precursor protein-binding family B member 1 (Fe65)	31.981545	35.0358	17.658493	29.187042	1.564586	46.04851	17.018752	0.711082	16.799652000000000	32.674395000000000	1.233217	0.915641	32.922069	14.214259000000000	8.034029000000000	0.0	2.400729	7.058633	0.722096	10.514374	5.055705000000000	10.342	20.621967	3.2667770000000000	19.269226	4.204038	3.107755	8.439991000000000	16.518516	0.953627
apbb1ip	amyloid beta (A4) precursor protein-binding family B member 1 interacting protein	0.0	0.0	0.0	0.0	0.0	0.0	0.0	0.0	0.0	0.0	0.0	0.0	0.0	0.0	0.0	0.0	0.0	0.0	0.0	0.0	0.0	0.0	0.0	0.0	0.0	0.0	0.0	0.0	0.0	0.0
apbb2b	amyloid beta (A4) precursor protein-binding family B member 2b	0.0	0.159499	0.05026	0.0	0.043071	8.516885	0.0	0.0	0.0	0.0	0.0	0.0	0.0	0.082985	0.0	0.0	0.0	0.0	0.0	0.0	0.0	0.0	0.0	0.0	0.0	0.0	0.0	0.0	0.0	0.0
apbb3	amyloid beta (A4) precursor protein-binding family B member 3	0.258808	0.84052	0.0	0.0	0.0	0.684845	0.0	0.553327	0.293045	0.0	0.199385	0.0	0.221049	0.0	0.0	0.0	0.0	0.0	0.0	0.208196	0.0	0.0	0.277065	0.0	0.0	0.675798	0.0	0.0	0.0	0.0
apc	APC regulator of WNT signaling pathway	12.196418	1.090454	1.641201	1.6548060000000000	6.631817	0.0	0.30232	0.347908	0.370526	7.591824000000000	0.019019	1.195076	0.503767	0.6560020000000000	4.733256	5.549835	0.143236	0.507629	0.0	0.0	4.60024	0.0	3.1165580000000000	1.808087	4.238762	6.010135	5.355617	10.043464	0.017134	0.35100000000000000
apc2	APC regulator of WNT signaling pathway 2	0.0	0.0	0.0	0.0	0.0	22.918253	0.0	0.0	0.0	2.835325	0.579958	0.0	0.0	0.0	0.0	0.0	0.0	0.0	0.0	0.0	0.0	0.0	0.0	0.022051	0.0	0.0	0.0	0.207575	0.0	0.020345
APCDD1		0.0	0.0	0.0	0.0	0.0	0.0	0.0	0.0	0.0	0.0	0.0	0.0	0.0	0.0	0.0	0.0	0.0	0.0	0.0	0.0	0.0	0.0	0.0	0.0	0.0	0.0	0.0	0.0	0.0	0.0
apcdd1l	adenomatosis polyposis coli down-regulated 1-like	0.0	0.0	0.0	0.0	0.0	0.0	0.0	0.0	0.0	0.0	0.0	0.0	0.0	0.0	0.0	0.0	0.0	0.0	0.0	0.0	0.0	0.0	0.0	0.0	0.0	0.0	0.0	0.0	0.0	0.0
apeh	acylaminoacyl-peptide hydrolase	0.0	0.0	0.0	0.0	0.0	0.0	0.0	0.0	0.0	0.0	0.0	10.228157	7.411232000000000	0.5263440000000000	0.0	0.0	0.0	7.070035000000000	0.0	0.0	0.0	0.0	0.130781	11.963874	0.0	0.0	3.814341	3.039885	0.0	0.0
apela	apelin receptor early endogenous ligand	0.0	0.0	0.0	0.0	0.0	0.0	0.0	2.136228	0.0	4.06942	7.424918000000000	0.0	0.0	0.0	1.25631	0.0	0.0	5.639254	6.344644000000000	0.0	1.635268	1.252896	0.0	0.0	3.861054	0.0	0.0	0.0	0.91781	0.0
apex1	APEX nuclease (multifunctional DNA repair enzyme) 1	22.305116	29.433619	0.0	6.818054000000000	7.634101000000000	4.1380230000000000	0.0	0.0	1.051569	3.900617	6.286587000000000	0.0	0.0	0.0	2.8382650000000000	1.718535	6.320575	0.0	5.632436	0.0	2.1761790000000000	5.98203	0.0	1.92373	1.990087	4.3966340000000000	5.2593190000000000	9.86105	0.311911	1.204331
apex2	APEX nuclease (apurinic/apyrimidinic endonuclease) 2	0.0	0.0	13.866244	10.069281	11.676256	16.765409000000000	0.0	0.0	0.160649	0.0	7.998984	0.0	3.070249	0.0	9.979331	0.112156	22.052756	0.0	0.0	0.29346500000000000	3.626641	0.0	7.704181	0.0	3.227558	0.0	0.28151	0.093588	2.787093	0.128923
aph1b	APH1B gamma secretase subunit	24.263430000000000	13.525845000000000	43.694423	25.941074	18.12685	19.486784	32.999186	14.02291	13.024595	9.702817	19.81602	28.767950000000000	4.41287	18.193996	16.44139	6.135903000000000	10.91881	31.390915	27.869234000000000	13.828292	29.296330000000000	32.783967	25.431351	9.053362000000000	39.791537	13.306162000000000	10.210233	17.101489000000000	28.075194	19.686702
api5	apoptosis inhibitor 5	76.280369	0.617536	13.659191	25.149434	27.100736	42.729117	0.0	21.830877	14.964332	36.257405	14.147332	11.978968	13.205053	0.0	2.554051	0.0	26.240426	30.472319	23.775971	0.0	28.35605	0.517994	5.807004	15.103862	21.274514	2.358299	14.431516	10.863301	7.937011	2.555639
apip	APAF1 interacting protein	21.108328	0.0	3.266067	8.179493000000000	7.098794	0.0	26.806386	26.049684	35.344073	27.837182	55.02688000000000	38.572813	4.860616	22.431806	11.777971	25.88821	35.799248	0.0	5.613739	11.028576	0.0	38.645127	31.560585	23.306041	76.055061	12.98664	15.23614	11.926519	1.647603	33.705262
apln	apelin	39.680058	0.0	2.238752	0.0	19.874487	0.0	0.0	0.0	0.0	0.20101	2.244565	0.0	0.0	0.0	0.0	0.0	0.0	39.052212	0.23093400000000000	6.409399	0.0	1.707169	0.0	0.0	28.808827	29.285857000000000	19.469006	26.90067	19.22893	16.333612
aplnr2	apelin receptor 2	0.0	0.0	0.0	0.628913	0.0	0.0	0.0	0.0	0.0	0.0	0.0	0.0	0.0	0.0	0.0	0.0	0.0	0.0	0.0	0.0	0.0	0.0	0.0	0.0	0.0	0.0	0.0	0.0	0.0	0.0
aplnra	apelin receptor a	0.0	0.0	0.0	0.0	0.0	0.0	0.0	0.0	0.0	0.0	0.0	0.0	0.0	0.0	0.0	0.0	0.0	0.0	0.0	0.0	0.0	0.0	0.0	0.0	0.0	0.0	0.0	0.0	0.0	0.0
aplnrb	apelin receptor b	0.0	0.0	0.0	0.0	0.0	0.0	0.0	0.0	0.0	0.0	0.0	0.0	0.0	0.0	0.0	0.0	0.0	0.0	0.0	0.0	0.0	0.0	0.0	0.0	0.0	0.0	0.0	0.0	0.0	0.0
aplp1	amyloid beta (A4) precursor-like protein 1	15.530243	2.993345	12.2897	9.778105	17.265654	12.252722	0.0	0.0	2.337588	5.228256	0.0	0.0	0.8791060000000000	1.341659	0.0	0.0	4.955241	0.0	0.0	0.0	0.0	0.060478	0.0	0.0	0.0	3.611041	2.220452	0.25709	0.0	5.843955
aplp2	amyloid beta (A4) precursor-like protein 2	2.456405	19.427196	10.345898000000000	0.279967	7.314790000000000	25.098719	29.684951	7.483127	13.224435	25.229154	21.416537	9.906552	32.525633	23.188881	37.086557	20.224477	12.851854	17.916423	15.573197	15.526854	11.248628	19.769608	23.73093	8.659825	22.001102	22.883505000000000	33.226743	14.707086000000000	17.957427	10.168893
apmap	adipocyte plasma membrane associated protein	29.272722	0.0	10.184076	19.758619	15.922322	0.0	0.0	5.753339	0.0	7.492005000000000	0.0	0.0	4.410593	0.0	8.385737000000000	0.0	0.0	3.429066	0.0	0.0	0.0	10.444174	0.0	0.658403	0.0	1.581858	8.468233	8.139933000000000	0.523593	2.680739
apnl	actinoporin-like protein	0.0	0.0	0.0	0.0	0.0	0.0	0.0	0.0	0.0	0.0	0.0	0.0	0.0	0.0	0.0	0.0	0.0	0.0	0.0	0.0	0.0	0.0	3.1503400000000000	0.0	0.0	0.0	0.0	0.0	0.0	0.0
apoa1a	apolipoprotein A-Ia	0.0	0.0	0.0	0.0	0.0	0.0	0.0	0.0	0.0	0.0	0.0	0.0	0.0	0.0	0.0	0.0	0.0	0.0	0.0	0.0	0.0	0.0	0.0	0.0	0.0	0.0	0.0	0.0	0.0	0.0
apoa1b	apolipoprotein A-Ib	0.0	0.0	0.0	0.0	0.0	0.0	0.0	0.0	0.0	1.980805	0.0	0.0	0.0	0.0	0.0	0.0	0.0	0.0	0.0	0.0	0.0	0.0	0.0	0.0	0.0	0.0	0.0	0.031535	0.0	0.0
apoa2	apolipoprotein A-II	0.0	0.0	0.0	0.0	0.0	0.0	0.0	0.0	0.0	0.0	0.0	0.0	0.0	0.0	0.0	0.0	0.0	0.0	0.0	0.0	0.0	0.0	0.0	0.0	0.0	0.0	0.0	0.0	0.0	0.0
apoa4a	apolipoprotein A-IV a	0.0	0.0	0.0	0.0	0.0	0.0	0.0	0.0	0.0	0.0	0.0	0.0	0.0	0.0	0.0	0.0	0.0	0.0	0.0	0.0	0.0	0.0	0.0	0.0	0.0	0.0	0.0	0.0	0.0	0.0
apoa4b.1	apolipoprotein A-IV b tandem duplicate 1	0.0	0.0	0.0	0.0	0.0	0.0	0.0	0.0	0.0	0.0	0.0	0.0	0.0	0.0	0.0	0.0	0.0	0.0	0.0	0.0	0.0	0.0	0.0	0.0	0.0	0.0	0.0	0.0	0.0	0.0
apoa4b.2	apolipoprotein A-IV b tandem duplicate 2	0.0	0.0	0.0	0.0	0.0	0.0	0.0	0.0	0.0	0.0	0.0	0.0	0.0	0.0	0.0	0.0	0.0	0.0	0.0	0.0	0.0	0.0	0.0	0.0	0.0	0.0	0.0	0.0	0.0	0.0
apoba	apolipoprotein Ba	0.0	0.0	0.0	0.0	0.0	0.0	0.0	0.0	0.0	0.0	0.0	0.0	0.0	0.0	0.0	0.0	0.013121	0.0138	0.0	0.0	0.0	0.0	0.0	0.0	0.0	0.0	0.0	0.0	0.0	0.0
apobb.1	apolipoprotein Bb tandem duplicate 1	0.0	0.0	0.0	0.0	0.0	0.0	0.0	0.0	0.0	0.0	0.0	0.0	0.0	0.0	0.0	0.0	0.0	0.0	0.0	0.0	0.0	0.0	0.0	0.0	0.0	0.0	0.0	0.013419	0.0	0.0
apobb.2	apolipoprotein Bb tandem duplicate 2	0.0	0.038483	0.0	0.0	0.0	0.0	0.0	0.0	0.0	0.0	0.0	0.0	0.0	0.0	0.0	0.0	0.017137	0.0	0.0	0.0	0.0	0.0	0.0	0.0	0.0	0.0	0.0	0.0	0.0	0.0
apobec2a	apolipoprotein B mRNA editing enzyme catalytic polypeptide-like 2a	0.0	0.0	0.0	0.0	0.0	0.0	0.0	0.0	0.0	0.0	0.0	0.0	0.0	0.0	0.0	0.0	0.0	0.0	0.0	0.0	0.0	0.0	0.0	0.0	0.0	0.0	0.0	0.0	0.0	0.0
apobec2b	apolipoprotein B mRNA editing enzyme catalytic polypeptide-like 2b	0.0	0.0	0.0	0.0	0.0	0.0	0.0	0.0	0.0	0.0	0.0	0.0	0.0	0.0	0.0	0.0	0.0	0.0	0.0	0.0	0.0	0.0	0.0	0.0	0.0	0.0	0.0	0.0	0.0	0.0
apoc1	apolipoprotein C-I	0.0	0.0	0.0	0.0	0.0	0.0	9.365827	0.0	0.0	0.096346	0.0	0.0	0.0	0.0	0.0	0.0	0.0	0.0	0.0	0.0	0.0	0.0	0.0	0.0	0.0	0.0	0.0	0.0	0.0	0.0
apoc2	apolipoprotein C-II	0.0	0.0	0.0	0.0	0.0	0.0	0.0	0.0	0.0	0.0	0.0	0.0	0.0	0.0	0.0	0.0	0.0	0.0	0.0	0.0	0.0	0.0	0.0	0.0	0.0	0.0	0.0	0.0	0.0	0.0
apoc4	apolipoprotein C-IV	0.0	0.0	0.0	0.0	0.0	0.0	0.0	0.0	0.0	0.0	0.0	0.0	0.0	0.0	0.0	0.0	0.0	0.0	0.0	0.0	0.0	0.0	0.063986	0.0	0.0	0.0	0.0	0.0	0.0	0.0
apoda.1	apolipoprotein Da duplicate 1	0.0	0.0	0.0	0.0	0.0	0.0	0.0	0.0	0.0	0.0	0.0	0.0	0.0	0.0	0.0	0.0	0.0	0.0	0.0	0.0	0.0	0.0	0.0	0.0	0.0	0.0	0.0	0.0	0.0	0.0
apoda.2	apolipoprotein Da duplicate 2	0.0	0.0	0.0	0.0	0.0	0.0	0.0	0.0	0.0	0.0	0.0	0.0	0.0	0.0	0.0	0.0	0.0	0.0	0.0	0.0	0.0	0.0	0.0	0.0	0.0	0.0	0.0	0.0	0.0	0.0
apodb	apolipoprotein Db	0.0	0.0	0.0	0.0	0.0	0.0	0.0	0.0	0.0	0.0	0.0	0.0	0.0	0.0	0.0	0.0	0.0	0.0	0.0	0.0	0.0	0.0	0.0	0.0	0.0	0.0	0.0	0.0	0.0	0.0
apoea	apolipoprotein Ea	0.0	0.0	0.0	0.0	0.0	0.0	0.0	0.0	0.0	0.0	0.0	0.0	0.0	0.0	0.0	0.0	0.0	0.0	0.0	0.0	0.0	0.0	0.0	0.0	0.0	0.0	0.0	0.0	0.0	0.0
apoeb	apolipoprotein Eb	0.0	25.039395000000000	0.0	0.0	7.840191	102.078265	51.079041	0.0	6.799409000000000	64.31522600000000	15.078874	24.771093	22.40669	20.16466	5.464122	0.0	0.116339	10.076825	0.0	0.0	0.0	0.0	25.058745000000000	5.084895	0.0	0.0	0.0	4.075401	4.27211	0.0
apof	apolipoprotein F	0.0	0.0	0.0	0.0	0.0	0.0	0.0	0.0	0.0	0.0	0.0	0.0	0.979119	0.0	0.0	0.0	6.437462	0.0	0.0	0.0	0.0	0.0	0.0	0.0	0.0	0.0	0.0	0.437415	0.0	0.0
apol1	apolipoprotein L 1	0.0	0.0	0.0	0.0	0.0	0.0	0.0	0.0	0.0	0.0	0.0	0.0	0.0	0.0	0.0	0.0	0.0	0.0	0.0	0.0	0.0	0.0	0.0	0.0	0.0	0.0	0.0	0.0	0.0	0.0
apom	apolipoprotein M	0.0	0.0	0.0	0.0	0.0	0.0	0.0	0.0	0.0	0.0	0.0	0.0	0.0	0.0	0.0	0.0	0.0	0.0	0.0	0.0	0.0	0.0	0.0	0.0	0.0	0.0	1.213775	0.0	0.0	0.0
apooa	apolipoprotein O a	41.033325	36.12831	58.44382	32.023162	69.174401	16.052294	36.460577	56.916899	67.36129	54.380014	115.669635	34.423919	43.495475	36.209442	40.837999	37.182952	21.118867	28.029136	40.059698	24.662112	78.122401	58.221212	48.189495	56.206209	60.720367	70.992254	72.692251	82.793614	51.533812	106.233234
apoob	apolipoprotein O b	91.663863	4.231818	17.246278	19.771479	0.0	103.004658	21.684648000000000	21.847485	46.444248	46.951677	23.931584	0.0	26.309775	16.411809000000000	46.564866	22.173563	41.589753	40.569754	55.304203	52.6336	31.200439000000000	74.61104300000000	45.454521	42.132824	36.615262	65.259789	25.162048	18.754319	25.811355	13.474445
apool	apolipoprotein O-like	33.576063	33.047751	14.922861	47.919719	7.477858	59.90768900000000	23.900717	6.2655980000000000	5.835163	12.0908	39.941115	13.555843	0.0	5.094059	17.120179	3.011401	0.0	1.132637	0.0	28.566628	13.022184	0.5796400000000000	23.819162	31.972990000000000	22.228567	9.856163	32.975029	8.068122	20.358513	0.910687
apopt1		3.4787480000000000	14.948164000000000	47.800663	13.447736	37.849068	48.201685	16.1234	19.107205	22.45539	16.399416	45.224883	15.012225	25.616976	47.49206	41.490051	15.315933	57.374679	34.290722000000000	53.79940300000000	21.181928	15.96014	38.972727	33.764401	49.493641	27.428794	25.590204	30.512176	15.218962	26.079384	29.191752
appa	amyloid beta (A4) precursor protein a	6.057564	5.3079270000000000	14.758933	18.407324	12.518185	0.0	13.926129000000000	21.033807	22.199802	16.907906	23.657925	9.111081	5.083272	14.376377	14.489039000000000	5.573323	2.288956	20.221038	8.850195	4.614115	6.308762000000000	35.60763500000000	13.896912	1.914323	7.2729	8.574455	6.232983	24.085393	17.951349	12.527226000000000
appb	amyloid beta (A4) precursor protein b	0.285887	6.2076450000000000	3.51274	11.521035	6.442463	3.024309	0.668583	0.0	0.0	0.0	0.06275600000000000	0.0	0.0	0.7982200000000000	0.0	0.321875	0.483002	0.0	0.0	2.606072	0.0	5.914747	0.0	0.0	0.0	0.217115	0.247538	0.392246	0.983659	1.338633
appbp2	amyloid beta precursor protein (cytoplasmic tail) binding protein 2	0.0	0.0	0.0	20.803344	4.782285	0.0	0.0	0.0	0.0	0.0	0.0	2.154904	9.293793	0.0	11.920582000000000	0.0	0.0	0.0	0.0	0.0	3.986076	0.0	0.0	7.995427	0.0	8.281571000000000	0.5243760000000000	0.20157	0.0	0.0
appl2	adaptor protein phosphotyrosine interaction PH domain and leucine zipper containing 2	11.227068	0.024687	0.0	0.0	11.81081	0.0	0.352202	0.0	11.730655	1.391463	0.15961	0.467979	4.010358	2.571768	0.151374	0.716222	0.915558	1.714203	0.0	0.338118	0.0	0.930642	0.5631150000000000	0.0	2.7055780000000000	0.987836	0.106133	0.0	0.607246	8.940432000000000
aprt	adenine phosphoribosyltransferase	0.0	16.913326	2.410181	6.620061	0.0	0.0	0.0	4.412966	7.3846290000000000	0.0	34.733551	0.0	0.0	0.0	8.314342	3.272794	2.880236	2.377787	1.950575	25.533125	0.0	2.209309	1.940216	0.0	15.464329	7.9694510000000000	3.654151	0.0	2.366936	11.930442
aptx	aprataxin	0.0	0.739078	0.703436	13.521823	0.0	0.0	0.0	0.0	0.0	0.0	11.446878	0.0	0.0	0.0	0.0	0.0	0.0	0.0	0.0	0.0	0.0	0.0	0.0	0.0	0.0	0.0	0.0	0.0	0.0	0.0
aqp10a	aquaporin 10a	0.0	0.0	0.0	0.0	0.0	0.0	0.0	0.0	0.0	0.0	0.0	0.0	0.0	0.0	0.0	0.0	0.0	0.0	0.0	0.0	0.0	0.0	0.0	0.0	0.0	0.0	0.0	0.0	0.0	0.0
aqp10b	aquaporin 10b	0.0	0.0	0.0	0.0	0.0	0.0	0.0	0.5271520000000000	0.0	0.0	0.0	0.0	0.0	0.0	0.0	0.0	0.0	0.0	0.0	0.0	0.0	7.229099000000000	0.0	0.0	0.0	0.0	0.0	0.0	0.0	0.0
aqp11	aquaporin 11	0.0	0.0	1.279366	1.29143	0.0	0.088931	0.0	10.114012	2.477657	15.391187	5.1497470000000000	0.0	0.0	0.0	0.0	1.543104	0.0	17.060758	0.0	0.0	0.0	5.063893	1.222048	0.0	2.0258990000000000	10.244734	3.794231	2.684285	0.674798	1.2465390000000000
aqp12	aquaporin 12	0.0	0.0	0.0	0.0	0.0	0.0	0.0	0.0	0.0	0.0	0.0	0.0	0.0	0.0	0.0	0.0	0.0	0.0	0.0	0.0	0.0	0.0	0.0	0.0	0.0	0.0	0.0	0.0	0.0	0.0
aqp1a.1	aquaporin 1a (Colton blood group) tandem duplicate 1	0.0	0.0	0.0	0.0	0.0	0.0	0.0	0.0	0.0	4.643175	0.0	0.0	0.0	7.77108	0.0	0.0	0.0	0.0	0.0	0.0	6.747078	0.0	6.5413120000000000	0.0	0.0	0.0	0.0	4.387574	0.0	0.0
aqp1a.2	aquaporin 1a (Colton blood group) tandem duplicate 2	0.0	0.0	0.0	0.0	0.0	0.0	0.0	0.0	0.0	0.0	0.0	0.0	0.0	0.0	0.0	0.0	0.0	0.0	0.0	0.0	0.0	0.0	0.0	0.0	0.0	0.0	0.0	0.0	0.0	0.0
aqp3a	aquaporin 3a	0.0	0.0	0.0	0.0	0.0	0.0	0.0	0.0	0.0	0.0	0.0	0.0	0.0	0.0	0.0	0.0	0.0	0.0	0.0	0.0	0.0	0.0	0.0	0.0	0.0	0.0	0.0	0.0	0.0	0.0
aqp3b	aquaporin 3b	0.0	0.0	0.0	0.0	0.0	0.0	0.0	0.0	0.0	0.0	0.0	0.0	0.0	0.0	0.0	0.0	0.0	0.0	0.0	0.0	0.0	0.0	0.0	0.0	0.0	0.0	0.0	0.0	0.0	0.0
aqp4	aquaporin 4	0.0	0.0	0.0	0.0	7.124607000000000	0.0	1.1525730000000000	0.0	0.0	0.0	0.0	0.0	0.0	0.0	0.0	0.0	0.0	0.0	0.0	0.0	0.0	0.0	0.0	0.0	0.0	0.0	0.0	0.0	0.0	0.0
aqp7	aquaporin 7	0.0	0.0	0.0	0.0	0.0	0.0	0.0	0.0	0.0	0.0	0.0	0.0	0.0	0.0	0.0	0.0	0.0	0.0	0.0	0.0	0.0	0.0	0.0	0.0	0.0	0.0	0.0	0.0	0.0	0.0
aqp8a.1	aquaporin 8a tandem duplicate 1	184.034856	0.0	0.0	0.0	0.0	38.023737	0.0	0.0	0.0	0.0	0.0	0.0	0.0	0.0	0.0	0.0	0.0	0.0	0.0	0.0	0.0	3.2800290000000000	0.0	0.0	0.0	0.0	0.0	0.0	0.0	0.0
aqp8a.2	aquaporin 8a tandem duplicate 2	0.0	0.0	0.0	0.0	0.0	0.0	0.0	0.0	0.0	0.0	0.0	0.0	0.0	0.0	0.0	0.0	0.0	0.0	0.0	0.0	0.0	0.0	0.0	0.0	0.0	0.0	0.0	0.0	0.0	0.0
aqp8b	aquaporin 8b	0.0	0.0	0.0	0.0	0.0	0.0	0.0	0.0	0.0	0.0	0.0	0.0	0.0	0.0	0.0	0.0	0.0	0.0	0.0	0.0	0.0	0.0	0.0	0.0	0.0	0.0	0.0	2.187909	0.0	0.0
aqp9b	aquaporin 9b	0.075424	3.644923	0.0	10.724265	0.0	31.232065	604.526751	347.686803	672.485998	830.958864	1006.089038	473.994561	258.393857	403.068433	518.894448	461.48767	668.2529520000000	84.845826	211.747406	89.834477	71.146557	144.018453	87.115416	68.8765	200.908049	302.991277	222.3362	204.580639	178.467539	47.741463
aqr	aquarius intron-binding spliceosomal factor	0.092327	0.0	4.574385	0.0	0.6796450000000000	0.0	0.0	0.0	0.0	0.0	0.0	0.0	0.0	0.0	3.849023	0.404698	0.0	0.0	0.0	0.159252	0.0	0.0	0.0	0.044261	0.0	0.0	0.394987	2.06667	5.17851	0.15526900000000000
ar	androgen receptor	2.322448	0.0	1.6962280000000000	3.5273510000000000	4.424125	1.334848	0.0	0.0	0.0	0.0	0.0	0.0	0.8689540000000000	0.0	0.0	0.0	0.0	0.0	0.0	0.0	0.0	0.0	0.0	0.0	0.0	0.0	0.0	0.0	0.0	0.0
araf	A-Raf proto-oncogene serine/threonine kinase	0.025452	0.0	6.984775000000000	4.846957	0.630791	2.459436	0.054546	5.5911090000000000	0.483908	4.001767	0.182888	0.0	7.836376	0.0	0.0	0.342672	0.0	0.939729	0.220885	0.753325	1.052917	0.358898	3.738496	0.0	3.15115	6.86463	2.094228	3.343917	3.961812	1.963509
arap1a	ArfGAP with RhoGAP domain ankyrin repeat and PH domain 1a	0.0	0.0	0.0	0.0	0.0	0.0	0.0	0.0	0.0	0.0	0.0	0.0	0.0	0.0	0.0	0.0	0.0	0.0	0.0	0.0	0.0	0.0	0.0	0.0	0.0	0.0	0.0	0.0	0.0	0.0
arap3	ArfGAP with RhoGAP domain ankyrin repeat and PH domain 3	0.021047	0.0	1.695415	4.599809	0.453983	0.0	0.412084	0.0	5.629762	0.468749	0.0	0.937398	0.0	0.0	0.0	0.688706	0.0	0.0	2.368575	0.0	0.12993	0.291944	0.062967	1.377507	0.8722840000000000	1.593773	0.23587600000000000	1.674535	0.154947	0.0
arcn1a	archain 1a	0.0	0.0	3.143985	25.317128	13.844283	0.0	21.164683	29.95635	31.998598	0.335362	0.0	17.001262	0.0	0.0	27.457501	4.373769	0.0	14.035688	14.085154	34.492473	22.148107	9.196991	5.272798000000000	20.363716	14.00297	21.788886	11.319799	7.552764	15.628064000000000	0.932548
arcn1b	archain 1b	0.0	26.428854	33.844542000000000	28.304351	56.512846	108.662677	28.238125	51.636354	48.785704	11.469667	0.125495	27.258329	31.492184	5.263504	16.575592	27.231443	21.794136	43.101453	43.648446	30.551216	18.245627	2.285571	29.973232	29.320519	9.079053	13.508018	21.490948	20.019736	21.480899	29.309634000000000
areg	amphiregulin	0.0	0.0	0.0	0.0	0.0	0.0	0.0	0.715765	0.0	0.0	0.0	0.0	0.0	0.031138	0.0	0.155375	0.168273	0.0	3.402705	0.310475	0.018398	0.51007	0.0	0.045027	1.946909	0.945658	1.669061	1.203465	4.73557	3.384132
AREL1		0.005677000000000000	0.0	0.0	0.0	0.0	0.044608	0.0	0.0	0.310074	0.0	0.0	0.0	0.0	0.0	0.506972	0.0	0.0	0.0	0.015748000000000000	0.0	0.755456	0.011578	0.0	1.508663	0.070713	0.0	0.34333	0.458741	0.0	1.538917
arf1	ADP-ribosylation factor 1	0.0	0.0	2.791169	6.368609000000000	0.0	4.924825	0.262241	9.43241	10.539633	5.948957	0.0	2.840029	0.0	0.0	4.8068050000000000	11.359084	10.98384	1.048411	14.491233	8.98438	0.364527	5.217431	1.6819420000000000	3.609565	1.411874	0.0	6.849557000000000	2.81092	1.537564	0.0
arf2a	ADP-ribosylation factor 2a	125.417986	81.147713	63.826457	64.428198	68.48199100000000	26.466197	61.804092	54.809635	47.697537	53.76439500000000	61.58438100000000	53.234836	12.171338	38.508459	52.334986	58.904574	39.350479	44.504149	43.978214	17.308826	48.73690300000000	38.988446	55.92175600000000	32.123584	62.043088	51.240142	59.903986	67.958669	63.68601700000000	40.558565
arf2b	ADP-ribosylation factor 2b	166.023865	222.33686	101.675313	89.37807100000000	146.720046	105.425359	125.148294	125.502145	153.076275	67.33943000000000	174.26490900000000	134.292183	159.581977	158.655811	132.499417	146.595601	187.919051	91.028348	89.019388	127.28904300000000	120.58631900000000	148.77608900000000	169.605196	202.32395	175.042587	164.181551	181.855964	157.039876	174.05492100000000	135.61748900000000
arf3a	ADP-ribosylation factor 3a	0.0	0.0	0.0	0.0	0.0	45.577535	26.297027000000000	23.169309	0.0	3.376388	8.19365	5.545085	26.150535	7.78476	35.705461	10.634266	17.253752	0.0	0.0	0.0	24.165224	6.259025	4.71257	36.411461	10.849865	0.0	12.868399	14.897844	0.0	16.732764000000000
arf3b	ADP-ribosylation factor 3b	0.0	0.0	0.0	2.993072	1.172979	0.0	0.0	0.0	0.0	0.0	4.184366000000000	2.921678	0.0	0.0	0.0	0.0	0.0	2.250428	0.0	2.224208	0.0	4.745524	0.7824770000000000	0.0	0.0	0.0	0.0	0.0	0.0	0.0
arf4a	ADP-ribosylation factor 4a	32.729914	0.0	0.0	0.0	1.839984	0.0	0.0	1.238199	9.449167	1.997258	0.0	0.0	0.0	0.0	0.0	0.0	1.368312	13.932807	2.603382	0.603475	4.089640000000000	5.954058000000000	0.0	0.0	4.458407	0.0	0.112165	3.250143	0.0	0.462126
arf4b	ADP-ribosylation factor 4b	0.0	0.0	0.0	0.0	0.0	0.0	0.0	0.0	0.0	0.0	0.0	0.0	0.0	0.0	0.0	0.0	0.0	0.0	0.0	0.0	0.0	0.0	0.0	0.0	0.0	0.0	0.0	0.0	0.0	0.0
arf5	ADP-ribosylation factor 5	10.442383	24.119832	10.761394	25.180961	18.277152	0.372397	7.969296000000000	14.017619	19.233194	8.734811	20.646637	0.4944270000000000	10.378501	15.793174	24.495428	13.877526	5.023771	9.814051	3.4893940000000000	4.377313	4.103998000000000	5.874135	8.969775	2.966748	18.33473	9.936296	6.423963	16.242041	14.370346	7.647769
ARF5 (1 of many)		0.0	0.0	0.0	0.0	0.0	0.0	0.0	0.0	0.0	0.0	0.0	0.0	0.0	0.0	3.895918	0.0	0.0	0.0	0.0	0.0	8.977579000000000	0.0	5.749644	7.249336	0.0	0.0	0.0	0.0	0.0	0.0
arf6a	ADP-ribosylation factor 6a	0.0	0.0	23.708375	21.737281	36.175124	13.028355	47.691764	8.032886	24.606008	18.197094	0.92064	13.128816	28.9643	5.887837	15.843332	4.424121	10.630666	0.0	17.161199	0.0	0.0	13.879558	7.993731000000000	0.0	5.9379940000000000	6.278673	25.133063	11.451403	6.312956	0.0
arf6b	ADP-ribosylation factor 6b	45.616559	55.691211000000000	57.721965	64.26996000000000	30.233393	57.740914	38.78178	40.605721	43.864756	49.847159000000000	57.47552	27.658136	16.818848000000000	16.466293	47.04198	7.708042	32.729754	44.47048	0.0	55.063738	23.990179	31.340736000000000	62.536413	25.709914	28.765622000000000	61.296098	47.912726	46.55975700000000	46.459605	18.504154
arfgap1	ADP-ribosylation factor GTPase activating protein 1	0.0	0.0	0.0	15.852411000000000	1.81031	33.453177000000000	0.0	0.0	0.0	0.0	0.0	0.0	0.0	0.0	0.0	0.0	0.0	0.0	26.083746	1.849307	0.0	13.525311	0.0	7.875545	0.0	0.0	0.0	6.4167240000000000	0.0	0.0
arfgap2	ADP-ribosylation factor GTPase activating protein 2	42.929928000000000	0.0	10.778141	11.648027	0.390087	8.60545	0.0	9.395224	1.184843	0.0	5.84267	30.073319	5.049116000000000	0.0	11.438425	2.630291	2.8118990000000000	0.0	0.926589	0.0	2.966481	3.7580370000000000	3.305362	8.691862	0.0	2.711544	4.044965	5.954724	1.160418	0.0
arfgap3	ADP-ribosylation factor GTPase activating protein 3	0.0	0.0	8.872595	0.0	0.0	0.0	0.0	0.0	0.0	0.0	0.0	0.0	0.0	0.0	0.0	0.0	0.0	0.0	0.0	0.0	0.0	0.0	0.0	0.0	0.0	0.0	0.0	0.0	0.0	0.0
arfgef1	ADP-ribosylation factor guanine nucleotide-exchange factor 1 (brefeldin A-inhibited)	16.517913	10.68926	21.733116	12.262643	24.045696	9.93387	12.956922	1.158556	0.289733	2.813053	0.075353	1.54589	1.367078	3.530846	0.25487	6.709281	0.463493	6.196635	3.510743	0.765847	1.493809	7.942291	7.193334000000000	1.244356	1.318168	2.072175	1.7466830000000000	1.2653220000000000	1.610507	1.739053
arfgef2	ADP-ribosylation factor guanine nucleotide-exchange factor 2 (brefeldin A-inhibited)	1.155526	42.497135	7.277463000000000	0.0	0.0	0.0	0.0	0.0	0.0	0.139601	2.764825	0.0	0.0	0.0	0.0	0.0	0.029946	0.0	0.0	0.0	0.866657	4.0245690000000000	0.17766500000000000	0.826625	5.1727870000000000	1.037669	1.587047	1.5814390000000000	0.410118	2.734763
arfgef3	ARFGEF family member 3	0.0	0.0	0.143294	0.034412	0.175198	0.0	6.64032	0.0	0.045978	0.0	0.0	0.0	0.093198	0.0	0.0	0.0	0.0	0.0	0.0	0.0	0.0	2.834178	0.0	0.0	0.0	0.041829000000000000	0.047874	0.0	0.0	0.0
arfip1	ADP-ribosylation factor interacting protein 1 (arfaptin 1)	0.0	0.0	3.4909890000000000	7.955524	8.256696	0.0	31.996771000000000	21.155659	23.818144	17.726744	37.149496000000000	22.983142	33.799153000000000	17.521301	32.393899	31.987392	3.119122	16.741905	11.169515	0.927006	8.022851	1.1106050000000000	6.646769	7.795317000000000	21.65524	14.414513	12.908774000000000	8.536059	16.914557000000000	9.537547
arfip2a	ADP-ribosylation factor interacting protein 2a	8.175234	54.84568900000000	34.46399	14.572306	1.229847	1.6020220000000000	18.489964	51.568204000000000	28.586084000000000	29.883551	16.327959	31.785343	64.40616	0.184214	21.839102	15.366117000000000	34.176208000000000	48.607048	5.995639	12.91358	1.266926	40.260995	44.595255	18.793874	36.144314	26.130216	27.202964	24.380248	30.790009	32.036522000000000
arfip2b	ADP-ribosylation factor interacting protein 2b	0.0	0.0	0.0	2.237606	0.130892	1.579412	0.0	0.0	1.97354	3.329813	0.0	0.0	0.109509	0.0	0.173803	0.0	0.0	0.0	0.0	0.0	0.505568	0.0	1.594369	0.0	0.0	2.888437	0.279977	0.0	0.085178	0.586683
arfrp1	ADP-ribosylation factor related protein 1	62.433449	41.484655	23.777801	14.166629	38.003455000000000	34.219355	0.0	29.519767	34.458035000000000	9.101208000000000	0.0	6.266364	27.644628000000000	28.686717000000000	8.722763000000000	2.069341	19.579873000000000	40.520958	23.726676	27.335135000000000	20.243274	15.766579	8.514662	34.447924	0.0	13.039439	24.576830000000000	12.076753	26.413145	17.088379
arg1	arginase 1	0.0	0.0	0.0	0.0	0.0	0.0	0.453777	7.466099000000000	12.420885	4.117417	0.0	0.0	13.146699	0.0	19.385725	0.0	0.0	0.0	0.0	1.134915	0.0	0.0	0.165352	0.0	0.187469	0.0	3.121276	2.410715	1.909211	2.827937
arg2	arginase 2	40.228306	17.890018000000000	21.944199	19.081268	0.0	105.878378	1072.032487	1793.1520830000000	1309.261972	971.067023	490.432495	2077.980472	2352.467028	1646.112377	1345.89559	569.153606	669.715877	621.913983	180.639996	729.285423	537.242401	1138.751146	994.727646	494.787993	481.886183	700.811232	1663.460214	722.169676	875.023451	887.859593
arglu1a	arginine and glutamate rich 1a	12.685639	19.961879	34.196679	9.655245000000000	26.762128000000000	26.539034	0.08679000000000000	13.096573	26.900386	9.944473	13.427423	23.613445000000000	18.362465	14.411712000000000	20.465437000000000	17.202775	7.275677000000000	41.948811	5.7274460000000000	20.151846	19.881375	40.122092000000000	20.228234	32.072575	21.162299000000000	22.744853	19.157899	14.55463	8.878947	29.646408
arglu1b	arginine and glutamate rich 1b	81.053242	7.296405	3.059709	14.509619	13.057105000000000	120.39129400000000	31.322736000000000	16.757297000000000	9.412969	5.006668	0.0	0.0	1.193325	2.198495	10.634315000000000	3.365577	7.527261	22.96359	18.682069	18.514701	1.834455	11.134683	5.948437	12.378352	39.102909	15.269203	14.261641	27.578951000000000	3.597202	7.174592
arhgap1	Rho GTPase activating protein 1	0.0	0.0	0.0	0.03095	0.055062	0.0	0.0	0.0	0.0	0.0	0.336907	0.0	0.0	0.0	10.138331	0.0	2.281686	0.0	2.464659	11.152849	10.466546	11.77869	0.0	0.0	7.402813000000000	12.760549000000000	4.754882	0.0	0.296496	16.192598
arhgap10	Rho GTPase activating protein 10	0.0	0.178025	0.0	8.316416	6.625508	7.23462	2.488023	13.544345000000000	16.40391	0.319809	24.550786	78.294039	43.02807600000000	9.558393000000000	15.513776000000000	5.628197	5.696161	9.132922	0.653704	9.347147	10.300471000000000	2.907747	13.012526	6.345381	10.158884	0.0	4.8447890000000000	18.681358	4.670466	6.156021
arhgap11a	Rho GTPase activating protein 11A	0.0	0.0	0.0	0.0	0.051814	0.0	0.0	0.0	0.0	0.0	0.0	0.0	0.0	0.0	0.0	0.0	0.0	0.0	0.0	0.0	0.074547	0.0	0.0	0.0	0.0	49.621110000000000	16.48091	4.534833	10.53896	26.070966
arhgap12a	Rho GTPase activating protein 12a	0.067471	40.677784	27.584996000000000	0.422117	40.06445	70.644088	47.128051	9.166016	17.631336000000000	14.669742	34.432078000000000	16.319551	16.633449	8.7724	19.319362	13.308304	16.653592	48.060029	47.781712	11.157405	33.197367	70.484325	45.08603	0.622503	9.625357	17.970861	20.833398000000000	27.329283	13.710685	9.259674
arhgap12b	Rho GTPase activating protein 12b	6.498293	8.915372	11.887375	22.582988	16.769787	0.06378000000000000	28.336604000000000	2.131106	18.357429000000000	11.015175	20.67201	33.925189	29.941294	23.221735	17.091994	14.524079	6.9186440000000000	55.02709300000000	22.712143	2.359711	21.091896	34.09473000000000	42.158314000000000	22.167979000000000	20.282412	16.476880000000000	19.327577000000000	13.892164	38.942529	8.780809
arhgap15	Rho GTPase activating protein 15	0.0	0.0	0.0	0.0	0.0	0.0	0.0	0.0	0.0	0.0	0.0	0.0	0.0	0.0	0.0	0.0	0.0	0.0	0.0	0.0	0.0	0.0	0.0	0.0	0.0	0.0	0.0	0.0	0.0	0.0
arhgap17a	Rho GTPase activating protein 17a	0.0	0.0	0.0	0.0	0.0	0.0	0.0	0.0	0.0	0.0	0.0	0.0	0.0	0.0	0.0	0.0	0.0	1.451251	0.0	0.0	0.0	0.0	0.0	0.0	0.033624	0.0	0.0	0.0	0.026345	0.0
arhgap17b	Rho GTPase activating protein 17b	0.0	0.0	0.0	0.101646	0.0	0.0	0.0	0.0	0.0	0.0	6.990192	0.0	0.0	0.0	0.0	0.0	0.0	0.0	0.0	0.0	0.0	0.0	0.0	0.0	0.0	0.0	0.0	0.044653	0.0	0.0
arhgap18	Rho GTPase activating protein 18	0.0	0.0	0.0	0.0	0.0	0.0	0.0	0.0	0.0	0.0	0.0	0.0	0.0	0.0	0.0	0.0	0.0	0.0	0.0	0.0	0.0	0.0	0.0	0.0	0.0	0.0	0.0	0.0	0.0	7.1161760000000000
arhgap19	Rho GTPase activating protein 19	0.0	0.0	0.0	0.0	0.0	0.0	0.0	0.0	0.0	0.0	0.0	0.0	0.0	0.0	0.0	0.0	0.0	0.0	0.0	0.0	0.0	0.0	0.0	0.0	0.0	0.0	0.0	0.0	0.0	0.0
arhgap20	Rho GTPase activating protein 20	3.820709	31.680290000000000	27.633280000000000	36.565291000000000	45.038593	12.510569	0.0	0.0	0.021752	0.0	1.0769960000000000	0.0	2.1359220000000000	0.234919	0.397014	0.494443	0.0	0.0	8.404348000000000	0.0	0.0	6.826777000000000	0.0	0.05267	0.090824	0.0	0.0	1.7024	0.0	0.097385
arhgap20b	Rho GTPase activating protein 20b	0.0	0.0	0.0	0.0	0.0	0.0	0.0	0.0	0.0	0.0	0.0	0.0	0.0	0.0	0.0	0.0	0.0	0.0	0.0	0.0	0.0	0.0	0.0	0.0	0.0	0.0	0.0	0.0	0.0	0.0
arhgap21a	Rho GTPase activating protein 21a	23.596595	0.0	0.0	0.073607	6.420927	0.0	0.0	9.765533	0.0	0.0	12.089651	0.0	0.0	0.0	1.642675	0.0	0.093493	2.65	0.0	3.085959	1.079332	0.0	0.297697	0.0	4.056633000000000	1.360084	1.355897	1.88825	2.9264420000000000	1.377245
arhgap21b	Rho GTPase activating protein 21b	10.03601	0.0	0.0	0.0	0.223529	0.0	0.466647	0.157092	0.0	0.059082	0.0	0.0	0.0	0.0	0.0	1.685224	2.320503	0.0	0.0	0.0	0.0	0.0	0.0	0.0	0.0	0.0	0.0	0.0	0.0	0.0
arhgap22	Rho GTPase activating protein 22	0.0	0.0	0.0	0.0	0.0	0.0	0.0	0.0	0.0	0.0	0.0	0.0	0.0	0.0	0.0	0.0	0.0	4.846038	0.0	0.0	0.0	0.0	0.0	0.0	0.0	0.0	0.0	0.0	0.0	0.0
ARHGAP22		0.0	0.0	0.0	0.0	0.0	0.0	0.0	0.0	0.0	0.0	0.0	0.0	0.0	0.0	0.0	0.0	0.0	0.0	0.0	0.0	0.0	0.0	0.0	0.0	0.0	0.0	0.0	1.329055	0.0	0.0
arhgap23a	Rho GTPase activating protein 23a	6.998192	0.0	0.0	0.0	0.599386	0.009549	0.0	0.0	0.0	0.0	0.0	0.0	0.0	0.0	2.495677	0.13254100000000000	0.0	0.0	0.608564	0.059441	0.255132	0.0	0.0	0.243601	0.026326	0.0	0.985214	1.317454	0.0	0.8243520000000000
arhgap23b	Rho GTPase activating protein 23b	0.0	0.0	0.407805	4.300071	0.0	0.0	7.1230700000000000	0.871926	11.376022	0.075458	0.952237	0.9790530000000000	15.836245000000000	20.463814	0.0	13.670281	1.338154	6.235296	0.8715440000000000	0.098285	10.239734	3.799176	3.3686770000000000	12.717556	3.7951670000000000	17.413658000000000	4.450088000000000	2.6733610000000000	2.719916	8.594636
arhgap24	Rho GTPase activating protein 24	0.0	11.098332	1.63842	0.0	0.0	0.0	0.0	0.0	0.0	0.0	0.0	0.0	0.0	0.0	0.0	1.6751030000000000	0.0	0.0	7.2597620000000000	0.0	2.574239	6.302618	0.0	0.672844	13.19451	7.317953	4.826633000000000	1.045718	4.467618	1.317123
arhgap25	Rho GTPase activating protein 25	0.056606	0.0	0.0	0.0	0.0	0.0	0.0	0.0	0.0	0.0	0.0	0.0	0.0	0.0	0.0	0.0	0.0	0.0	0.0	0.0	0.0	0.0	0.0	0.0	0.0	0.0	0.0	0.0	0.0	0.0
arhgap27	Rho GTPase activating protein 27	0.0	0.0	0.0	0.0	0.0	0.0	0.0	0.0	0.0	0.0	0.0	0.0	0.0	0.0	0.0	0.0	0.0	0.014543	0.0	0.0	0.0	0.0	0.0	0.0	0.0	0.0	0.0	0.0	0.0	0.0
arhgap27l	Rho GTPase activating protein 27 like	0.0	0.0	0.0	0.0	0.0	0.0	0.0	0.0	0.0	0.0	0.0	0.0	0.0	0.0	0.0	0.0	0.0	0.0	0.0	0.0	0.0	0.0	0.0	0.074485	0.0	0.0	0.0	0.0	0.0	0.0
arhgap28	Rho GTPase activating protein 28	0.0	0.0	0.0	0.0	0.0	0.0	0.0	0.0	0.0	0.0	0.0	0.0	0.0	0.0	0.0	0.0	0.0	0.0	0.0	0.0	0.0	0.0	0.0	0.0	0.0	0.0	0.0	0.0	0.0	0.0
arhgap29a	Rho GTPase activating protein 29a	0.0	1.0563790000000000	23.956776	25.151005000000000	11.023359	13.370819	0.0	0.0	0.0	0.0	0.0	6.9789850000000000	0.0	0.0	3.0001	0.0	0.0	0.037824	0.0	2.293601	0.0	0.0	0.38309	0.0	0.204474	0.0	0.153187	0.0	0.0	0.05548
arhgap29b	Rho GTPase activating protein 29b	0.0	0.0	0.0	0.0	0.0	0.0	0.0	0.0	0.0	0.0	0.0	0.0	0.0	0.0	0.0	0.0	0.0	0.0	0.0	0.0	0.0	0.0	0.0	0.0	0.0	0.0	0.0	0.218759	0.026231	0.0
arhgap31	Rho GTPase activating protein 31	0.0	0.0	0.0	0.0	0.0	0.0	0.0	0.0	0.0	0.0	0.0	0.0	0.0	0.0	0.0	0.0	0.0	0.0	0.0	0.0	0.0	0.0	0.0	0.0	0.0	0.0	0.0	0.0	0.0	0.0
arhgap32a	Rho GTPase activating protein 32a	0.0	0.0	0.0	0.0	0.0	0.0	0.0	0.0	0.0	0.0	0.0	0.0	0.0	0.0	0.0	0.0	0.0	0.100384	0.031939000000000000	0.0	0.0	0.0	0.0	0.0	0.0	0.0	0.0	0.0	0.0	0.0
arhgap32b	Rho GTPase activating protein 32b	0.0	0.0	0.0	0.115942	0.0	0.0	0.0	0.0	0.0	0.0	0.0	0.0	0.0	0.0	0.0	0.0	0.0	0.0	0.0	0.0	0.0	0.0	0.0	0.0	0.0	0.0	0.0	0.0	0.0	0.0
arhgap33	Rho GTPase activating protein 33	0.0	0.0	0.0	0.0	0.0	0.0	0.0	0.0	0.0	0.0	0.0	0.0	0.0	0.080522	0.03771	0.0	0.0	0.0	0.050223	0.0	0.011215	0.0	0.0	0.0	0.0	0.0	0.086649	0.037682	0.0	0.0
arhgap35a	Rho GTPase activating protein 35a	0.0	0.0	0.0	0.0	0.0	0.0	1.373033	0.0	0.0	0.0	0.0	0.037546	0.0	0.0	0.0	0.26782400000000000	0.348708	1.2680200000000000	0.0	0.0	0.0	3.0453790000000000	0.0	0.0	0.0	0.0	0.0	1.136002	0.028488	0.288286
arhgap35b	Rho GTPase activating protein 35b	0.0	0.0	0.0	0.0	0.0	0.0	0.0	1.170222	0.0	0.0	0.423482	0.0	0.100885	0.0	0.0	0.006574000000000000	0.0	0.247366	0.0	0.0	0.217916	0.0	0.0	0.0	0.0	0.0	0.018000000000000000	0.0	0.0	0.0
arhgap36	Rho GTPase activating protein 36	0.0	0.0	0.0	0.0	0.0	0.7511940000000000	13.325159	0.0	6.977253	0.405911	0.080323	1.420248	0.667399	2.137347	5.047185	0.0	0.79571	12.584972	0.0	0.7972080000000000	3.784038	4.795738	0.0	2.329175	0.039383	0.0	0.0	1.762459	0.125679	0.0
arhgap39	Rho GTPase activating protein 39	0.0	0.0	0.0	0.0	0.0	0.0	0.0	0.0	0.0	0.0	0.0	0.0	0.0	0.0	0.0	0.0	0.0	0.0	0.0	0.0	0.0	0.0	0.0	0.0	0.0	0.0	0.0	0.0	0.0	0.0
arhgap42a	Rho GTPase activating protein 42a	0.0	0.0	0.0	0.0	0.0	0.0	0.0	0.0	0.0	0.0	0.0	0.0	0.0	0.0	0.0	0.0	0.0	0.0	0.0	0.0	0.0	0.0	0.0	0.0	0.0	0.0	0.803451	4.88719	0.443062	0.0
arhgap42b		0.0	0.0	0.0	0.0	0.0	0.0	0.0	0.0	0.0	0.0	0.0	0.0	0.0	0.0	0.0	0.0	0.0	3.021986	0.0	0.0	0.0	2.8819060000000000	0.0	0.0	0.0	0.0	0.0	0.0	0.0	0.0
arhgap44	Rho GTPase activating protein 44	0.0	28.275612	8.194932000000000	0.0	0.0	0.0	0.0	0.0	0.0	0.0	0.0	0.0	0.0	0.0	0.0	0.0	0.0	0.0	37.978807	10.742558	6.545407	10.217655	5.642151	0.0	0.561355	0.0	13.139977000000000	3.21206	0.0	8.290951
arhgap4a	Rho GTPase activating protein 4a	0.0	0.0	0.0	0.0	0.0	0.0	0.0	0.0	0.0	0.0	0.0	0.0	0.0	0.0	0.0	0.0	0.0	0.0	0.0	0.0	0.0	0.0	0.0	0.0	0.0	0.0	0.0	0.0	0.0	0.0
arhgap4b	Rho GTPase activating protein 4b	0.0	0.0	0.0	0.0	0.0	0.0	0.0	0.0	0.0	0.0	0.0	0.0	0.0	0.0	0.0	0.0	0.0	0.0	0.0	0.0	0.0	0.0	0.0	0.0	0.0	0.0	0.0	0.0	0.0	0.0
arhgap5	Rho GTPase activating protein 5	0.0	0.12059	5.420899	0.431228	1.078641	43.293058	0.130244	0.0	2.865879	0.0	0.560054	3.722422	0.0	0.0	1.0142210000000000	0.892641	0.0	0.733853	2.774027	0.258399	3.359945	2.508634	1.029117	1.284169	0.459032	6.731051000000000	0.712463	5.558402000000000	0.878187	3.236952
arhgdia	Rho GDP dissociation inhibitor (GDI) alpha	33.347247000000000	0.0	5.925337	0.0	7.498223000000000	0.0	10.605027	0.0	0.0	0.0	0.0	0.0	6.521847	0.036643	5.413494	0.0	0.0	0.0	9.075423000000000	1.095115	6.367947	2.469664	8.012512	0.0	6.9977210000000000	2.782509	10.101545	0.023293	0.0	3.114608
arhgdig	Rho GDP dissociation inhibitor (GDI) gamma	0.0	0.0	0.0	0.0	0.0	0.0	0.0	0.0	0.0	0.0	0.0	0.0	0.0	0.0	0.0	0.0	0.0	0.0	0.0	0.0	0.0	0.0	0.0	0.0	0.0	0.0	0.0	0.0	0.0	0.0
arhgef10	Rho guanine nucleotide exchange factor (GEF) 10	0.0	0.0	0.0	0.0	0.0	0.0	0.0	0.0	0.0	0.0	0.0	0.0	0.0	0.0	0.0	0.0	0.0	0.0	0.0	0.0	0.0	0.0	0.0	0.0	0.0	0.0	0.0	0.0	0.0	0.0
arhgef10la	Rho guanine nucleotide exchange factor (GEF) 10-like a	0.0	0.0	0.0	0.089448	1.61097	5.0637550000000000	6.263539	0.102267	0.675287	6.659824	0.672666	0.138146	0.0	0.287783	0.12746500000000000	0.545694	0.345164	0.759193	0.042888	0.250919	6.753704000000000	1.315999	0.063314	2.037817	0.807841	0.6026520000000000	2.9195990000000000	1.11373	2.829631	2.378034
arhgef10lb	Rho guanine nucleotide exchange factor (GEF) 10-like b	0.0	0.0	0.0	11.584758	1.0920330000000000	0.0	1.132624	0.0	0.0	0.0	0.0	0.0	0.0	0.0	0.0	0.0	0.0	0.247598	5.821741	0.0	0.0	2.404857	0.0	0.0	0.452446	0.127676	6.166167	0.0	2.614861	0.0
arhgef11	Rho guanine nucleotide exchange factor (GEF) 11	21.973473	7.396	13.511122	2.047871	15.855441	11.068139	7.1124740000000000	4.596678	3.660168	4.564708	2.031175	6.708221000000000	0.0	0.5485720000000000	0.6905560000000000	1.909354	1.42854	4.067361	2.397397	10.91414	4.7406690000000000	3.069528	3.111425	1.14502	11.72713	1.818827	0.0	4.692229	3.786617	3.6919730000000000
arhgef12a	Rho guanine nucleotide exchange factor (GEF) 12a	17.60954	1.270793	2.518064	0.07345800000000000	2.070951	4.1291720000000000	0.0	0.0	0.0	0.0	4.369286	1.9448	0.0	0.0	0.0	0.735794	1.582503	0.070352	0.334672	2.079304	0.0	0.0	0.609785	0.0	0.0	0.0	0.0	0.0	0.0	0.0
arhgef12b	Rho guanine nucleotide exchange factor (GEF) 12b	0.575187	0.0	1.16531	0.31700100000000000	0.394407	2.280991	0.0	0.0	0.0	0.0	0.251098	0.546571	0.0	0.0	0.384435	0.07532800000000000	0.0	0.0	0.145775	0.0	0.0	0.06801	0.829793	0.687805	0.12095	0.097814	0.190002	0.2374	0.456767	0.210522
arhgef15	Rho guanine nucleotide exchange factor (GEF) 15	0.0	0.0	0.0	0.0	0.0	0.0	1.052289	0.0	0.706862	0.0	0.0	0.0	0.0	0.0	0.0	0.0	0.339023	0.0	0.090516	0.0	3.31164	0.0	0.0	1.995437	0.230435	2.31966	0.502526	1.554397	0.123098	0.104762
arhgef16	Rho guanine nucleotide exchange factor (GEF) 16	0.0	0.0	0.0	0.0	0.0	0.0	0.0	0.0	0.0	0.0	0.0	0.0	0.0	0.0	0.0	0.0	0.0	0.0	0.0	0.0	0.0	0.0	0.0	0.291118	0.0	0.0	0.055975	0.0	0.0	0.0
ARHGEF17		0.0	0.0	0.414291	0.0	0.050344	0.0	21.783469	0.0	0.250382	0.0	1.908776	1.9278830000000000	0.252393	0.139104	0.285088	0.582217	2.103574	1.728643	0.30665	0.869505	0.0	0.614867	0.0	2.58669	0.0	0.7108770000000000	0.157051	1.580439	0.0	0.0
arhgef18a	rho/rac guanine nucleotide exchange factor (GEF) 18a	0.0	0.0	0.0	0.0	0.0	0.0	0.0	0.0	0.0	0.0	0.0	0.0	0.0	0.0	0.152038	0.0	0.0	0.0	0.0	0.0	0.0	0.0	0.0	0.0	0.0	0.0	0.0	0.0	0.0	0.0
arhgef18b	rho/rac guanine nucleotide exchange factor (GEF) 18b	0.0	32.981244000000000	0.071435	0.0	0.0	0.0	0.167996	0.0	0.0	0.0	0.0	0.0	0.0	0.0	0.0	0.045912	0.0	0.0	3.995757	2.076201	0.0	0.0	0.0	0.567346	0.530831	0.0	5.368188	0.185581	0.0	0.096264
arhgef19	Rho guanine nucleotide exchange factor (GEF) 19	0.0	0.0	0.0	0.0	0.0	0.0	0.0	0.0	0.0	0.0	0.0	0.0	0.0	0.0	0.0	0.0	0.0	0.0	0.0	0.0	0.0	0.0	0.0	0.0	0.0	0.0	0.0	0.0	0.0	0.0
arhgef1a	Rho guanine nucleotide exchange factor (GEF) 1a	0.0	0.0	0.0	0.0	0.0	0.0	0.0	0.0	0.0	0.0	0.0	0.0	0.360679	0.06854200000000000	0.269798	1.736158	0.0	1.703077	0.0	0.0	4.352844	3.812956	5.086108	1.878984	0.149868	0.164396	2.383493	3.999332	0.062018	0.5981270000000000
arhgef1b	Rho guanine nucleotide exchange factor (GEF) 1b	0.048846	0.139786	0.083003	0.0	0.195076	6.830312000000000	5.910949	8.15451	0.0	0.07273400000000000	2.631524	0.39833	0.0	0.236009	0.173629	7.102716	0.0	3.132508	0.433299	4.037615	1.499445	7.771174	2.212372	1.506867	0.106196	0.368302	2.57185	1.359969	3.077893	6.73945
arhgef2	rho/rac guanine nucleotide exchange factor (GEF) 2	0.0	0.0	0.213954	0.0	0.0	0.0	0.0	0.0	0.0	0.0	0.0	0.0	0.0	0.0	0.0	0.0	0.0	0.0	0.0	0.0	0.0	0.0	0.0	0.0	0.0	0.179595	0.0	0.0	0.0	0.0
arhgef25b	Rho guanine nucleotide exchange factor (GEF) 25b	1.712082	1.4115030000000000	0.0	0.0	1.920818	0.0	10.968354	0.0	0.0	0.0	0.0	0.0	2.213072	0.0	0.0	38.819492	0.200908	0.0	0.0	0.0	0.0	0.0	0.0	0.0	0.0	0.0	0.0	6.8108760000000000	0.0	0.0
arhgef28		0.0	0.0	0.0	0.0	0.0	0.0	0.0	0.093423	0.0	0.0	0.0	0.0	0.0	0.0	0.0	0.0	0.007079	0.0	0.295152	0.0	0.0	0.0	0.0	0.0	0.0	0.0	0.0	0.0	0.0	0.0
arhgef3	Rho guanine nucleotide exchange factor (GEF) 3	0.0	0.0	0.0	0.0	0.0	0.0	0.0	0.0	0.0	0.0	0.0	0.0	0.0	0.0	0.0	0.0	0.0	0.0	0.0	0.0	0.0	0.0	0.0	0.0	0.0	0.0	3.003147	0.0	0.0	0.0
arhgef33	Rho guanine nucleotide exchange factor (GEF) 33	0.0	0.0	0.0	0.0	0.0	0.0	0.0	0.0	0.0	0.0	0.0	0.0	0.0	0.34141900000000000	0.0	0.0	0.0	0.0	0.0	0.0	0.0	0.0	0.320067	0.0	0.0	0.0	0.0	0.0	0.0	0.0
arhgef37	Rho guanine nucleotide exchange factor (GEF) 37	0.042584	0.0	0.0	0.0	0.069303	0.0	0.0	0.0	0.064001	1.764793	0.0	0.0	0.0	0.0	0.236147	0.190974	0.0	0.204983	0.0	0.0	0.0	0.190734	0.302001	0.057981	0.212214	0.037739	0.227527	0.0	0.164519	0.0
arhgef38	Rho guanine nucleotide exchange factor (GEF) 38	0.0	0.0	0.0	0.0	0.0	0.0	0.0	0.0	0.0	0.0	0.0	0.0	0.0	0.0	0.0	0.0	0.0	0.0	0.0	0.0	0.0	0.0	0.209991	0.0	0.0	0.407233	0.0	0.0	0.0	0.0
arhgef39	Rho guanine nucleotide exchange factor (GEF) 39	0.0	0.0	0.0	0.0	0.0	0.0	0.0	0.0	0.0	1.1838880000000000	0.0	0.0	0.0	0.0	0.0	6.844471	0.0	0.0	0.0	0.0	0.0	0.0	0.0	0.0	0.0	0.0	0.0	0.0	0.0	0.0
arhgef3l	Rho guanine nucleotide exchange factor (GEF) 3 like	0.0	0.0	0.0	0.0	0.0	0.0	0.0	0.0	0.0	0.0	0.0	0.0	0.0	0.0	0.0	0.0	0.0	0.0	0.0	0.0	0.0	0.0	7.531737	0.0	0.0	0.0	0.0	0.0	0.0	0.0
arhgef4	Rho guanine nucleotide exchange factor (GEF) 4	62.315245	0.640843	0.0	0.005997	0.0	8.510071	0.4275270000000000	6.230734	1.7175510000000000	2.597155	0.0	0.0	0.049267	0.16098800000000000	1.284765	0.753762	0.0	0.033749	0.027065	0.373013	5.262652	0.181537	3.422727	1.111007	2.5258950000000000	1.583006	2.460131	1.891146	1.661513	0.64126
arhgef40	Rho guanine nucleotide exchange factor (GEF) 40	0.0	0.0	0.0	0.0	0.029231	0.0	0.0	0.0	0.0	0.0	0.0	0.0	0.0	0.0	0.0	0.0	0.0	0.0	0.0	0.0	0.0	0.0	0.0	0.033354	0.0	0.0	0.0	0.0	0.0	0.0
arhgef6	Rac/Cdc42 guanine nucleotide exchange factor (GEF) 6	0.0	0.0	0.0	0.0	5.420368	12.667086	0.023925	1.635039	1.520266	0.0	0.0	0.0	0.0	0.0	0.0	0.0	0.0	0.29076800000000000	0.5904160000000000	0.0	0.0	0.022084	0.262589	0.0	0.262685	0.0	0.244406	0.09106	3.164175	0.561674
arhgef7a	Rho guanine nucleotide exchange factor (GEF) 7a	3.553089	0.0	0.056151	3.543604	1.988564	0.162994	0.0	5.598230000000000	0.0	2.020864	0.0	0.0	0.0	0.0	0.0	0.0	0.0	0.0	0.0	0.6900180000000000	0.0	0.0	0.0	0.0	0.0	0.0	0.057279	0.410916	0.0	0.139096
arhgef7b	Rho guanine nucleotide exchange factor (GEF) 7b	0.0	0.0	0.202828	0.0	0.959615	0.0	0.0	0.0	0.0	0.081402	0.534485	0.0	0.0	0.0	0.0	1.848018	0.745266	0.0	0.0	0.687715	2.701664	0.173761	0.0	0.0	0.6149220000000000	17.4983	0.33331500000000000	3.97161	4.616975	4.001481
arhgef9a	Cdc42 guanine nucleotide exchange factor (GEF) 9a	0.0	0.053912	0.0	0.0	0.0	0.0	0.0	0.0	0.0	0.0	0.0	0.0	21.260659	0.0	0.0	0.0	0.0	0.0	0.0	0.0	0.0	0.0	0.0	0.0	0.0	0.0	0.0	0.0	0.0	0.0
arhgef9b	Cdc42 guanine nucleotide exchange factor (GEF) 9b	0.0	0.0	0.0	0.0	0.0	0.0	0.0	0.0	0.0	0.0	0.0	0.0	0.0	0.0	0.0	0.011332	0.0	0.0	0.0	0.0	0.0	0.0	0.0	0.0	0.0	0.0	0.0	0.0	0.0	0.0
arid1aa	AT rich interactive domain 1Aa (SWI-like)	0.979735	3.248787	0.018052	0.0	0.0	0.0	0.0	0.0	4.144391000000000	0.059645	5.85795	0.0	2.337769	0.0	0.041881	0.290993	0.219607	3.306003	0.0	0.7076100000000000	2.058569	2.714057	0.133226	0.045495	2.44411	0.298611	1.47557	1.104085	0.392765	0.0
arid1ab	AT rich interactive domain 1Ab (SWI-like)	0.0	0.0	0.0	5.30799	0.17113500000000000	19.21822	0.0	0.0	0.06758100000000000	0.0	0.0	0.0	5.148848	0.493034	0.308741	3.074571	0.090627	0.0	0.0	0.0	5.322782	1.0343720000000000	2.048311	0.0	0.138075	1.799346	0.6897410000000000	0.785369	0.761047	2.166636
arid1b	AT rich interactive domain 1B (SWI1-like)	0.8686940000000000	17.572968	0.101293	3.906003	1.468912	0.176869	2.319403	0.106485	0.4604970000000000	0.226248	0.100287	1.938443	0.0	0.098362	0.5866280000000000	0.081095	0.38654	0.5118700000000000	1.627005	0.8305820000000000	0.372451	0.059268	1.6754330000000000	1.545731	0.976744	0.945755	0.467054	0.988715	0.26442	1.262077
arid2	AT rich interactive domain 2 (ARID RFX-like)	0.0	0.0	1.4068	0.0	0.0	0.0	0.0	0.0	0.0	0.0	0.061473	0.0	1.015887	0.0	0.0	0.140966	0.0	2.799163	0.080345	0.0	0.0	0.12617	0.472178	0.0	0.0	1.439839	0.824463	0.190914	0.0	0.0
arid3a	AT rich interactive domain 3A (BRIGHT-like)	0.0	0.0	0.0	0.0	0.0	0.0	0.0	0.980187	0.0	0.0	0.0	0.0	0.0	0.0	0.0	0.0	0.0	5.540848	0.0	1.627794	0.0	1.397547	0.5011870000000000	0.0	3.735357	0.0	3.169671	1.214992	0.0	0.549335
arid3b	AT rich interactive domain 3B (BRIGHT-like)	25.247553	5.097278	9.813501	4.16049	3.4128830000000000	0.0	0.0	2.895366	6.456347	0.34680500000000000	3.063215	3.3096870000000000	2.770452	0.456003	2.268523	7.865589	1.571014	3.1146700000000000	6.597646000000000	4.966375	3.259195	1.33066	3.095437	6.066704	4.693131	10.018267	4.536647	2.722938	4.845948	3.137464
arid3c	AT rich interactive domain 3C (BRIGHT-like)	0.0	0.0	0.0	0.0	0.0	0.0	0.0	0.0	0.0	0.0	0.0	0.0	0.0	0.0	0.0	0.0	0.0	0.0	0.0	0.029849	0.0	6.9313270000000000	0.0	0.0	0.0	0.0	0.0	0.0	0.0	0.0
arid4a	AT rich interactive domain 4A (RBP1-like)	12.682348	31.490923	6.8892	1.834523	3.381603	1.367215	10.545009	3.872029	7.287757000000000	11.299238	9.779968000000000	11.097113	21.570968	8.794203	9.04797	12.343038	1.544034	4.78755	2.788344	6.758558	19.770722	3.137013	0.012503	0.085729	7.074785	2.69997	13.063677	10.971248	4.284742	7.828135
arid5a	AT rich interactive domain 5A (MRF1-like)	0.0	0.0	0.0	0.0	0.0	0.0	0.0	0.0	0.0	0.0	0.0	0.0	0.0	0.0	0.0	0.0	0.0	0.0	0.0	0.0	0.0	0.053268	0.0	0.0	0.0	0.0	0.0	0.0	0.0	0.0
arid5b	AT-rich interaction domain 5B	0.0	0.0	0.0	0.0	0.0	0.0	0.312558	0.0	0.0	0.0	0.0	0.0	0.0	0.0	0.0	0.0	0.0	0.0	0.0	0.0	0.0	0.0	0.0	0.0	0.0	0.0	0.0	0.0	0.0	0.0
arid6	AT-rich interaction domain 6	0.0	0.0	0.0	0.0	0.0	0.0	0.0	0.0	0.0	0.0	0.0	0.0	0.0	0.0	0.0	0.0	0.0	0.0	0.0	0.0	0.0	0.0	0.0	0.0	0.0	0.0	0.0	0.0	0.0	0.0
arih1	ariadne ubiquitin-conjugating enzyme E2 binding protein homolog 1 (Drosophila)	12.296677	34.864078000000000	29.189067	98.85277	37.522103	7.389411	22.55148	20.714079	22.801031	15.484163	18.399252	10.000634	27.371417	17.645647	28.618564000000000	25.358614000000000	20.067681	16.508438	1.467132	11.032807	7.281287	35.664413	2.30647	1.384269	13.412383000000000	35.053853000000000	23.583095	14.3171	27.085395	12.040315
arih1l	ariadne homolog ubiquitin-conjugating enzyme E2 binding protein 1 like	2.198446	0.0	2.482861	0.039527	0.0	0.265052	0.0	0.0	0.796675	3.036043	5.426064000000000	0.095696	0.110554	0.0	1.294471	0.022682	0.38408	0.0	0.64907	0.15818800000000000	1.3830790000000000	2.711698	0.031029	0.06088200000000000	2.022204	1.275222	3.352183	3.498628	4.259436	0.6036780000000000
arih2	ariadne homolog 2 (Drosophila)	61.228922	0.0	60.00191700000000	75.866058	9.614934	45.387492	83.60733	86.39171800000000	89.915145	53.84408200000000	33.451444	11.962596	70.972616	134.695375	126.059904	37.038337	29.192668	31.188327	46.460845	49.086921	72.18409400000000	58.77223100000000	69.480209	28.669856	125.83309400000000	152.589516	133.287252	145.167214	124.577507	154.47561400000000
arl1	ADP-ribosylation factor-like 1	5.729285000000000	7.0427110000000000	5.0785030000000000	6.655563000000000	4.003439	0.6520600000000000	18.957320000000000	6.7157300000000000	3.652908	9.237924000000000	9.795231	5.002134	6.947943	9.753262	2.892434	3.28327	3.547972	5.560829	14.815989000000000	10.440686	7.028246	8.962529	7.670528	16.588166000000000	3.973365	5.849291	15.165975	9.567528	5.382822	6.594729000000000
arl11	ADP-ribosylation factor-like 11	0.0	0.0	0.0	0.0	0.0	0.0	0.0	0.0	0.0	0.0	0.0	0.0	0.0	0.0	0.0	0.0	0.0	0.0	0.0	0.0	0.0	0.0	0.0	0.031738	0.0	0.0	0.0	0.0	0.0	0.0
arl13a	ADP-ribosylation factor-like 13A	94.142602	192.253517	176.863792	279.18746200000000	467.389164	197.586559	27.105939000000000	62.276597	42.934145	98.307912	40.854796	24.418485	84.339265	125.309573	82.652963	87.314683	114.026949	142.115893	103.738666	152.150212	193.891606	129.32603600000000	101.682084	104.060944	152.914758	130.069154	155.699658	125.698756	85.827855	105.943043
arl13b	ADP-ribosylation factor-like 13b	48.507533	113.672505	87.005128	54.266909	129.242247	39.268254	13.496941	0.0	5.967779	39.264725	19.005405	18.781196	11.348408	32.064745	20.630445000000000	16.679542000000000	34.168827	14.064309000000000	10.526493000000000	13.328314	40.924299	19.502726000000000	17.758577	8.968723000000000	15.745626	16.493535000000000	17.432535	42.667218	9.925416000000000	11.2863
arl14	ADP-ribosylation factor-like 14	0.0	0.0	0.0	0.0	0.0	0.0	0.0	0.0	0.0	0.0	0.0	0.0	0.0	0.0	0.0	0.0	0.0	0.0	0.0	0.0	0.0	0.0	0.0	0.0	0.0	0.0	0.0	0.0	0.0	0.0
arl14ep	ADP-ribosylation factor-like 14 effector protein	49.640207	32.4539	54.48225	22.822907	13.742041	24.735048000000000	0.0	15.247682	3.879201	12.604346	42.751066	0.0	0.0	5.4806230000000000	0.0	4.950668	11.527315	0.0	19.609565	8.482594	19.144617	3.876607	0.151551	5.55962	13.292973000000000	16.540596	18.738217	7.819061	2.616636	28.697021000000000
arl15a	ADP-ribosylation factor-like 15a	4.141996	0.0	0.0	5.296256	8.147884	0.0	9.407359	0.0	13.714087	6.990634	8.057781	0.0	5.026196	14.753449	10.569165	7.522387000000000	11.370884	8.375809	0.168761	8.138179	0.0	13.329728	6.723032000000000	2.838011	7.520955000000000	4.70973	12.412969	9.775597	3.060336	6.583532000000000
arl15b	ADP-ribosylation factor-like 15b	0.0	20.906858	0.0	5.889211	13.964705	0.0	10.270317	0.0	0.0	3.467508	0.0	0.0	12.302373	0.0	15.794161	10.841274	0.0	0.0	0.0	13.159342	5.271035	0.796003	0.0	11.637462	28.044006000000000	3.084908	9.955951000000000	18.077304	4.798736	9.920592
arl16	ADP-ribosylation factor-like 16	0.14862900000000000	25.028805	8.224843	0.0	21.865006	0.183602	13.19161	33.174498	11.52637	3.705266	35.216966	23.078945	44.606159000000000	6.759902	6.961769	20.805498	33.010605	8.101941	15.464437	9.742824	13.204087	12.738935000000000	4.971275	9.099714	17.331141	50.156723	16.86028	7.602367	19.505289	6.808918000000000
arl2	ADP-ribosylation factor-like 2	37.041401	0.0	53.01053100000000	16.202946	27.881989	0.43313	16.06788	17.868752	6.546288	25.536236	12.790009	17.118665	6.6937060000000000	17.969684000000000	11.849195000000000	13.996824000000000	20.69754	20.652411	34.792691	25.855819000000000	16.423602	42.320769	28.516751	10.188851	28.435581	21.438617	24.458576	12.032898	23.121449	24.168030000000000
arl2bp	ADP-ribosylation factor-like 2 binding protein	21.235432	43.623216000000000	18.194674000000000	27.628281000000000	73.132035	34.645294	36.853442	40.795393	56.453557000000000	71.280146	25.969297	42.717079	18.275787	49.828175	46.003013	71.46702800000000	57.061171000000000	54.332372	13.249739000000000	115.208885	44.297416	88.06039000000000	19.988724000000000	10.275216	139.04442	97.191886	91.16991	37.916862	40.377853	56.934687
arl3		57.353568	0.16784100000000000	54.552646	31.767855	34.445356	3.874216000000000	11.252245	2.644787	10.14945	11.044415	12.542609	11.356387	3.757322	12.635872	11.558762	44.520542	7.262002000000000	30.396952	47.682577	67.202827	52.949034	57.249067	15.694765	61.272636	11.027984	23.653148	6.560939	36.350387	7.002632000000000	10.024391
ARL3 (1 of many)		0.0	0.0	0.0	0.0	0.0	0.0	8.339581000000000	1.71412	2.547317	5.085417	1.439776	0.0	5.6349730000000000	19.12817	9.975756	7.269633	12.747457	0.0	0.0	14.74252	0.0	1.900451	7.381031	25.118306	3.274368	11.22414	6.461371	4.248179	1.931564	9.346629
arl3l1	ADP ribosylation factor like GTPase 3 like 1	159.016433	692.608717	514.855859	619.273434	757.44463	371.754855	187.419032	192.768748	252.134234	310.63809	175.372718	418.684472	341.0005450000000	313.23372	412.857358	301.651406	332.9662370000000	556.0081610000000	861.1887310000000	734.338801	869.4150390000000	1068.140415	844.965856	1119.8260810000000	930.859565	913.745624	1111.815881	1020.079389	983.672209	874.2475940000000
arl3l2	ADP ribosylation factor like GTPase 3 like 2	1198.485033	741.465051	912.097495	634.1900680000000	1008.3991050000000	634.8411040000000	1321.165325	1069.613079	1026.2138920000000	1071.412096	1385.605131	844.3547780000000	795.341394	795.996631	576.548313	980.261046	932.8213510000000	862.33923	703.587192	760.991154	572.7059270000000	949.298643	690.96455	898.7137520000000	1470.4614460000000	1502.485638	1286.0115350000000	867.399125	1012.4917280000000	1135.118383
arl4aa	ADP-ribosylation factor-like 4aa	0.0	0.0	0.0	0.0	0.0	0.0	0.0	0.0	0.0	0.0	0.0	0.0	0.0	0.0	0.0	0.0	0.0	0.0	0.0	0.0	0.0	0.0	0.0	0.0	0.0	0.0	0.0	0.0	0.0	0.0
arl4ab	ADP-ribosylation factor-like 4ab	262.562135	0.0	40.979204	0.0	37.23889000000000	42.858283	0.0	0.0	0.0	0.0	2.266778	0.0	3.315646	0.0	0.0	0.0	0.0	1.641434	0.0	0.0	0.0	0.0	0.0	0.0	0.0	0.0	8.49656	0.0	0.0	0.0
arl4ca	ADP-ribosylation factor-like 4Ca	0.0315	0.0	0.0	0.0	0.0	0.0	0.0	0.0	0.0	0.0	0.053862	0.0	0.0	0.0	0.0	0.0	0.0	0.0	0.0	0.0	0.0	0.0	0.0	0.0	0.0	0.0	0.0	8.9474	0.0	8.271923
arl4cb	ADP-ribosylation factor-like 4Cb	0.0	0.0	0.0	0.0	0.0	0.0	0.0	0.0	0.0	0.0	0.0	0.0	0.0	0.0	0.0	0.0	0.0	0.0	0.0	0.0	0.0	0.0	0.0	0.0	0.0	0.0	0.0	0.0	0.0	0.0
arl4d	ADP-ribosylation factor-like 4D	56.395064	0.104038	3.1385400000000000	2.754783	6.121021	13.857658	59.735239	89.91158100000000	103.995915	70.218452	108.557256	46.789053	64.15955100000000	98.426108	112.45568	67.22443300000000	71.615335	73.002686	80.68415	43.816589	61.305007	56.156321	61.038141	76.764442	89.44199	104.006383	91.010832	169.37719000000000	58.833115	78.432849
arl5a	ADP-ribosylation factor-like 5A	11.595246	0.0	9.793811	1.126374	10.683117	11.775743	1.3137530000000000	2.007519	11.643726	4.317304	10.433129	7.769804	13.69055	4.972953	10.818048	7.568983	1.394054	20.36857	7.0925600000000000	0.594935	6.202221	19.540587	4.031893	5.781468	10.840959	16.425044	4.1185840000000000	6.8049050000000000	3.233781	3.814877
arl5c	ADP-ribosylation factor-like 5C	5.496217	0.0	13.754032	0.0	0.0	0.0	0.0	0.0	0.0	0.0	0.0	0.0	0.0	0.0	0.0	0.0	0.0	0.0	0.0	0.0	0.0	4.854696	0.0	0.0	0.0	0.0	0.0	0.0	0.0	0.0
arl6	ADP-ribosylation factor-like 6	20.030253	31.024384	28.530510000000000	28.960531000000000	33.850142	35.51179000000000	37.025882	68.072812	30.07984	51.29342300000000	57.682076	22.139275	24.309679	61.342373	14.164177	35.816575	56.784895	72.95406	40.39477700000000	121.73739100000000	45.967665	23.64526	36.619104	55.52170600000000	25.002864	18.080146	38.317311	92.279961	59.853849	62.014214
arl6ip1	ADP-ribosylation factor-like 6 interacting protein 1	178.162378	262.099927	364.021506	292.8344380000000	324.654179	382.966117	103.032837	203.574344	176.402185	189.772478	219.19069	198.700326	112.830593	184.847428	247.543117	266.387456	249.092737	120.314208	238.196806	299.343966	154.399821	215.123246	212.684027	169.31818700000000	379.12728	417.84198600000000	456.586558	217.291058	322.953745	269.228702
arl6ip4	ADP-ribosylation factor-like 6 interacting protein 4	0.0	17.710036	8.428983	3.0982380000000000	0.0	5.631622	3.4604160000000000	5.3444720000000000	2.642112	2.653087	14.558186	5.9607270000000000	0.0	4.28077	3.680391	1.2804800000000000	7.546303	21.598543	9.687765	10.977595	7.90585	6.358202	24.809529	3.541257	10.950771	5.513746	4.044396	1.531863	2.551925	7.727619
arl6ip5a	ADP-ribosylation factor-like 6 interacting protein 5a	0.0	0.0	20.447092	25.572294	12.18462	0.0	4.617465	8.764378	18.258585	22.263484	21.586017	14.107307	0.0	8.612902	5.9322870000000000	18.853833	16.082842000000000	28.716968	9.706207	62.463541000000000	49.074274	50.599649	12.032428	29.656090000000000	22.052083	26.540875	19.597793	25.423266	13.889937	16.921688
arl6ip5b	ADP-ribosylation factor-like 6 interacting protein 5b	92.954281	112.90448700000000	178.704598	101.620508	192.292322	107.938996	246.987034	402.703304	351.041814	193.539253	256.133565	169.236468	224.14401	100.371187	136.030052	271.146013	145.26406	225.560717	138.695501	298.39062	300.738561	337.194289	333.239801	253.41541400000000	275.302256	216.349328	279.26468700000000	181.719809	318.7713740000000	280.465025
arl6ip6	ADP-ribosylation factor-like 6 interacting protein 6	0.0	0.0	0.0	6.456894	0.0	0.0	0.0	0.0	0.783684	1.840702	0.0	0.0	0.0	0.0	0.0	0.0	0.0	0.0	0.0	0.0	0.0	1.00329	0.0	5.467356	0.0	0.0	0.0	0.0	0.0	0.0
arl8	ADP-ribosylation factor-like 8	0.0	4.2281580000000000	10.647016	0.0	3.478727	7.951249000000000	17.878549	0.0	0.0	0.0	0.0	0.0	0.0	0.06353500000000000	0.0	0.0	0.0	0.0	0.0	0.0	0.0	0.0	0.0	0.0	0.0	0.0	0.0	0.93614	0.0	0.0
arl8a	ADP-ribosylation factor-like 8A	0.0	3.110383	10.701424	36.895395	11.240176	0.0	14.13633	7.058407000000000	25.746205	17.469247	0.0	16.752902	14.512992	18.307045	10.697011	22.685923000000000	17.817377	39.766545	0.0	0.0	13.145058	13.662557	5.211678	31.340331	10.092362	34.854105	7.510111	20.843921	12.944117	20.010806
arl8ba	ADP-ribosylation factor-like 8Ba	0.0	32.784424	22.576521	0.103927	7.061398	43.08925900000000	10.573612	10.501641	0.14910200000000000	8.213789	14.180292	20.060641	6.922443	0.0	16.858123000000000	19.645395	13.206885	19.020649	15.390307	20.828676	12.352981	28.730469	22.517645	15.28006	20.954988	15.296176	28.193903	17.119215	14.361267000000000	1.051224
arl8bb	ADP-ribosylation factor-like 8Bb	0.0	0.0	2.156362	1.435141	0.0	0.0	2.380224	0.470122	0.0	0.0	0.0	1.163636	0.0	0.0	0.0	2.555891	15.838156	7.960287000000000	0.0	2.357992	0.0	2.827218	0.672035	0.0	0.561098	3.045265	1.045549	0.389016	0.0	0.482041
arl9	ADP-ribosylation factor-like 9	0.0	65.45118000000000	13.778311	0.736867	45.222492	98.027768	19.025461	22.494199	54.563099	13.552272	71.099356	38.720669	37.936372	17.483372	76.544524	54.169956000000000	54.741717	64.607446	100.345114	82.484254	34.377033000000000	26.462118	61.331391	40.996824	34.631645	57.680728	39.810339	60.76395400000000	8.787644	14.274398
armc1	armadillo repeat containing 1	0.0	0.0	0.0	0.0	0.0	0.0	0.0	1.96928	0.0	0.0	0.0	0.0	0.0	0.0	0.0	0.0	0.0	0.513858	0.0	2.862083	0.0	1.074678	0.0	0.0	8.014298	0.0	3.27226	0.222988	0.0	0.8659380000000000
armc10	armadillo repeat containing 10	0.0	0.0	0.0	4.163305	0.0	0.0	0.0	0.0	0.0	0.0	3.5620580000000000	0.0	0.0	0.0	0.0	1.380274	0.0	0.0	0.0	1.21072	0.0	0.0	0.103423	0.0	0.0	0.0	1.645927	0.0	0.0	0.0
armc1l	armadillo repeat containing 1 like	0.0	0.0	0.0	0.0	0.0	0.0	0.0	0.0	0.0	0.0	3.450182	0.0	0.0	0.0	0.0	0.0	0.0	0.0	0.0	0.0	0.0	0.0	4.302208	0.0	0.0	0.0	0.0	0.0	0.0	0.0
armc2	armadillo repeat containing 2	0.0	0.48045	1.917226	5.520235	0.446694	0.0	0.437505	0.0	0.025229	0.0	0.0	0.0	0.0	0.0	4.852231	0.012767	0.0	0.0	0.0	0.0	1.39367	0.0	0.0	2.776678	0.14740700000000000	3.174567	3.22929	0.157911	2.152055	2.21884
armc3	armadillo repeat containing 3	0.0	0.0	0.0	0.0	0.0	0.0	0.0	0.0	0.0	0.0	0.0	0.0	0.0	0.0	0.0	0.0	0.0	0.0	0.0	0.0	0.0	0.0	0.0	0.0	0.0	0.0	0.0	0.0	0.0	0.0
armc4	armadillo repeat containing 4	0.0	0.0	0.0	0.0	0.0	0.0	0.0	0.0	0.0	0.0	0.0	0.0	0.0	0.0	0.0	0.0	0.0	0.0	0.0	0.0	0.0	0.0	0.0	0.0	0.0	0.0	0.0	0.0	0.0	0.0
armc5	armadillo repeat containing 5	0.0	0.0	0.0	0.545191	0.0	0.0	0.0	0.0	4.188184	4.5321100000000000	5.311994	0.7237640000000000	0.0	0.207093	0.455802	2.979329	0.0	0.102577	0.0	0.0	0.575196	0.079943	0.0	0.0	0.7958190000000000	0.0	2.608248	0.653532	0.0	0.249298
ARMC6		0.0	0.0	0.0	0.068785	9.963247	0.0	0.0	0.0	0.0	0.0	0.0	0.0	0.0	0.0	0.0	0.0	0.0	0.0	0.0	4.058846	0.0	0.0	0.0	0.0	0.0	0.0	0.0	0.0	0.0	0.0
armc7	armadillo repeat containing 7	0.0	0.0	0.0	0.0	2.526923	0.0	7.525699	0.0	1.275233	0.0	0.0	1.797248	0.0	0.0	0.0	0.0	2.445667	0.0	0.0	8.602786	0.0	0.0	11.202711	3.730384	2.178499	1.6691	0.0	4.527688	0.6292950000000000	0.0
armc8	armadillo repeat containing 8	0.0	0.0	0.0	0.0	0.0	0.0	7.765733	0.168739	0.0	0.335237	0.723608	6.1345230000000000	7.422557	6.149338000000000	6.0676440000000000	0.437681	0.0	8.687643	0.0	0.0	8.124481	9.120709	0.2666	0.160246	0.0	0.0	0.065652	0.433819	0.8568820000000000	0.22698
armc9	armadillo repeat containing 9	0.03015	0.0	0.052404	17.180335	0.011162	0.0	5.0662780000000000	0.0	0.017242	0.0	0.0	0.15394000000000000	0.0	5.889255	6.607999000000000	0.042137	0.0	0.026028	7.818236	0.0	0.0	4.5911030000000000	6.5728090000000000	0.0	0.06769800000000000	0.0	0.0	0.007939	3.603521	0.0
armh1	armadillo like helical domain containing 1	0.0	0.0	0.0	0.0	0.0	0.0	0.0	0.0	0.0	0.0	0.0	0.0	0.0	0.0	0.0	0.0	0.0	0.0	0.0	0.0	0.0	0.0	5.901322	0.0	0.0	0.0	0.0	0.0	0.0	0.0
armh3	armadillo like helical domain containing 3	0.0	0.527328	0.0	14.311489000000000	0.0	0.041131	0.120769	0.0	6.5899200000000000	0.5703590000000000	2.365682	0.0	0.23792800000000000	3.26194	4.519182	5.649513	0.084492	0.0	2.223599	0.0	6.0638830000000000	0.5175770000000000	7.1319980000000000	1.144416	5.000385	0.0	4.362126	10.596411	5.561465	10.14109
armt1	acidic residue methyltransferase 1	0.0	19.526129	4.5879080000000000	0.0	11.88729	0.0	12.036115	0.0	0.0	0.0	3.574751	0.0	0.0	2.173581	3.3053510000000000	0.0	1.955753	0.0	0.0	0.0	0.0	4.810465	0.0	0.0	0.0	0.103258	6.388342	3.262034	0.144577	4.237
arnt	aryl hydrocarbon receptor nuclear translocator	3.1324080000000000	0.112641	2.124716	0.0	0.09396	0.0	2.5706990000000000	0.402749	0.0	0.0	0.0	0.443173	0.0	0.0	0.0	2.528687	0.0	0.0	3.75438	1.822648	3.385292	2.751212	6.093104	2.857016	2.100749	0.06221	0.0	3.896753	3.2915870000000000	3.245764
arnt2	aryl-hydrocarbon receptor nuclear translocator 2	0.015391	0.0	0.499239	7.877418	0.068872	1.55384	0.735502	0.0	1.4324300000000000	0.802006	0.6194070000000000	8.907412000000000	1.281614	0.0	2.387861	1.399261	0.073	0.188344	17.190780000000000	0.5742470000000000	0.485896	0.321237	0.74059	1.2135780000000000	2.6261490000000000	9.863352	5.0028510000000000	1.143674	8.072657000000000	0.070018
arntl1a	aryl hydrocarbon receptor nuclear translocator-like 1a	112.476798	1.711831	2.822737	58.12797	12.726683	69.444223	42.695265000000000	1.7823140000000000	17.578092000000000	29.602689	55.282903000000000	29.441662	20.821236	69.031563	97.856987	19.224756	16.258426	30.384749000000000	25.014168	0.202543	47.419056	30.058347	14.928511000000000	24.816125	38.240588	36.6431	33.867972000000000	60.98807600000000	34.105876	14.986671
arntl1b	aryl hydrocarbon receptor nuclear translocator-like 1b	0.0	0.0	0.5008320000000000	0.577745	2.814151	1.484405	22.355743	0.339875	28.100695	5.517545	0.0	7.825207000000000	30.344839	18.402657	28.941722	9.951538	12.774392	1.7444220000000000	3.900423	6.227721000000000	27.943069000000000	8.746252000000000	2.970208	10.370324000000000	2.965457	31.932214000000000	8.598087	26.983785000000000	11.238572	25.09629
arntl2	aryl hydrocarbon receptor nuclear translocator-like 2	0.0	0.0	0.0	0.261412	0.0	0.045278	0.547565	0.086656	0.017513	0.268668	0.503979	0.0	0.010202	0.322079	0.284686	0.009867	0.0	0.0	0.06699200000000000	0.0	0.444058	0.0	0.0	0.0	0.408951	1.622314	0.005647	0.739533	0.0	1.607092
arpc1a	actin related protein 2/3 complex subunit 1A	73.477921	63.06819	25.40959	25.901514	21.02968	0.0	29.33441	71.55863000000000	32.698422000000000	27.533888	46.772429	44.684132	69.43558400000000	79.194574	36.438648	30.762378	84.617906	32.745659	44.682628	9.217929	71.507205	85.17305	68.690291	34.487438	48.721784	64.595649	40.628329	45.348713	69.702779	38.912899
arpc1b	actin related protein 2/3 complex subunit 1B	0.0	0.0	0.0	0.0	0.0	0.0	0.0	0.0	0.0	0.0	17.133465	0.0	0.0	0.0	0.0	0.0	0.0	0.0	0.0	0.0	0.0	0.0	0.0	0.0	0.0	0.0	0.0	0.0	0.0	0.0
arpc2	actin related protein 2/3 complex subunit 2	195.951119	67.626576	120.035308	113.326428	128.59680500000000	68.12666	25.507715	30.693108	77.72695400000000	81.57579100000000	72.12726900000000	86.313271	98.00939100000000	41.205978	57.04233800000000	99.077488	56.438643000000000	73.38334300000000	74.899715	92.250934	60.159642000000000	31.707554	41.55508700000000	58.09721700000000	101.293661	113.19784400000000	42.377175	39.636515	50.774054	54.655729
arpc3	actin related protein 2/3 complex subunit 3	102.741709	26.146012	101.816978	58.638051	101.519316	88.073771	24.751356	35.87913	67.571275	60.645787	120.219388	82.71377200000000	53.86441900000000	76.647562	38.200442	115.080484	30.249311	140.551861	35.120356	61.923961	36.077741	84.603459	102.875632	82.249379	47.354432	49.792577	42.090791	66.249082	64.915809	69.142967
arpc4	actin related protein 2/3 complex subunit 4	18.952139000000000	28.502849000000000	52.023456	38.954902000000000	42.832568	0.0	23.20331	31.589514	28.446642	22.067015	36.590403	8.629454000000000	27.673747	6.946664	12.622033	19.978468	8.550345	28.265555	53.258143	37.891465	32.059579	27.394246000000000	30.023748000000000	52.001656	26.643745000000000	27.317986	18.657855	27.150839	18.851558	11.516941
arpc4l	actin related protein 2/3 complex subunit 4 like	5.126907	0.0	1.970306	2.591148	0.636157	2.311522	3.3168260000000000	2.4330380000000000	1.690546	0.373701	1.6755370000000000	2.53871	1.612788	5.629836	3.66722	3.288024	2.2976	4.795761	6.213044	3.598997	2.717179	6.101363	4.852139	4.323407	7.1980560000000000	4.3143910000000000	9.705358	5.787399	3.714239	3.893312
arpc5a	actin related protein 2/3 complex subunit 5A	0.0	0.0	0.0	0.0	0.0	0.0	7.202429	0.0	0.0	3.080464	0.0	0.0	0.0	0.0	0.0	4.0514520000000000	0.0	0.0	0.0	0.0	1.812441	0.268774	0.0	0.0	0.0	3.721358	0.251325	2.156495	0.49512	0.094839
arpc5b	actin related protein 2/3 complex subunit 5B	0.0	0.0	9.207098	8.038257000000000	0.0	0.0	0.0	11.268071	0.0	0.0	0.0	0.0	12.874949	0.0	5.936932	0.0	20.625775	0.0	0.0	0.0	0.373838	0.324937	6.553432	0.0	0.0	0.0	11.264717	0.0	0.0	8.185746
arpc5la	actin related protein 2/3 complex subunit 5-like a	27.344192	0.0	9.450176	9.657028	0.263093	19.077874	23.703502	3.675456	13.023374	2.230293	35.484625	0.0	12.221993	0.0	12.652703	21.67531	7.17811	12.133634	34.421748	35.509424	9.775159	19.020229	12.557321	12.3949	0.772333	7.407195	11.389463	37.133681	0.0	0.0
arpc5lb	actin related protein 2/3 complex subunit 5-like b	0.0	0.0	0.0	0.0	13.393598	22.629057	35.99625800000000	15.124054000000000	6.523721	8.760011	13.803599000000000	14.49424	6.057946	8.582789	7.158358	17.59027	6.936222	20.231653	0.0	6.635205	7.855077	7.00961	0.0	10.600956	19.69473	1.16649	7.631393000000000	9.112142	6.578685000000000	4.842819
arpin	actin related protein 2/3 complex inhibitor	3.071815	0.0	0.0	0.0	0.0	0.0	0.0	0.0	0.0	7.895265000000000	0.0	0.0	1.537153	5.646478	0.0	0.07226	11.200172	7.908042	0.0	0.0	5.290778	12.372645	16.531017000000000	11.122402	1.978637	1.6685440000000000	5.3712550000000000	1.782564	0.189813	2.632899
arpp19a	cAMP-regulated phosphoprotein 19a	0.0	47.586243	5.159058	11.496974	9.258806	23.250498	13.075331	0.0	5.124243	1.042698	3.661694	0.523618	11.718396	0.7305150000000000	12.468782	2.110504	0.204054	0.700059	1.285123	7.250285000000000	5.747808	12.973098	5.411905	5.834376	5.360689	8.286892	8.289923	8.676984	0.147922	0.8191930000000000
arpp19b	cAMP-regulated phosphoprotein 19b	0.0	0.0	0.0	0.0	0.0	0.0	0.0	0.0	0.0	0.0	8.484043	0.0	0.0	9.443559	0.0	0.0	0.0	0.0	0.0	0.7056440000000000	0.0	4.934673	4.277462	0.0	7.119225	0.0	7.150617	3.131078	4.530953	0.0
arpp21	cAMP-regulated phosphoprotein 21	0.0	0.0	1.243925	0.0	0.0	0.0	0.0	0.0	0.0	1.535368	0.0	0.0	0.0	0.0	0.0	0.0	0.0	0.0	0.0	0.0	0.0	0.0	0.0	0.0	0.0	0.0	0.0	0.0	0.0	0.0
arr3a	arrestin 3a retinal (X-arrestin)	31.554756	24.779933	1.063221	14.621159	7.174559	13.741748	849.286857	1771.424429	1670.4801220000000	399.888136	89.641103	2643.56299	1434.011178	958.680888	1621.719071	2164.1655370000000	57.833499	6761.864844	3061.845319	14465.393249	6254.007916	9046.769128	10910.801143	12346.730764	4849.368267	7085.292005000000	13442.942587	13541.649334	11364.733968	10249.822041
arr3b	arrestin 3b retinal (X-arrestin)	0.7832980000000000	17.015328	0.0	0.080933	0.6854980000000000	490.81706300000000	5093.527533	4651.804758000000	6599.930401	5668.9721340000000	4438.767952000000	20667.816775	19953.807475	10424.497337	7653.930339	7302.423899000000	11173.366875000000	124.20446900000000	13.193665	445.942223	40.075106	473.34105700000000	445.08989300000000	196.12008	3.5307190000000000	14.529088000000000	1.99395	5.426563	9.104649	169.912648
arrb1	arrestin beta 1	0.0	0.0	0.0	0.148857	0.0	1.271145	0.27670100000000000	21.159121	21.631354	0.0	5.957534	1.831631	0.40055	2.332749	4.9268230000000000	7.136712000000000	7.510751000000000	4.436866	3.398706	3.4540590000000000	2.864863	0.917973	0.249656	2.646099	0.0	0.0	5.71274	0.078221	0.0	4.11007
arrb2a	arrestin beta 2a	41.638366	0.0	7.854798	14.832237	2.070996	0.0	16.840240000000000	15.429004	13.238764000000000	10.15194	32.473045	0.0	0.0	0.0	9.774244	7.443442	10.388198	18.69367	11.430528	0.0	0.0	8.56967	0.0	0.0	0.0	0.0	4.679732	0.0	14.007897	7.452465000000000
arrb2b	arrestin beta 2b	53.046967	0.0	0.0	12.552273	0.0	23.126761	6.831576000000000	1.248577	7.821170000000000	8.797372	1.046598	0.0	0.0	0.0	4.662871	8.440478	0.0	2.585706	0.343361	0.0	0.231866	3.4409	5.8322700000000000	3.909293	0.0	1.18933	2.480332	0.186275	0.816102	1.269821
arrdc1a	arrestin domain containing 1a	0.0	0.0	0.0	0.0	0.0	0.0	0.0	0.0	0.0	0.0	0.0	0.0	0.0	0.0	0.0	0.0	0.0	0.0	0.0	0.0	0.0	0.0	0.0	0.0	0.0	0.0	0.0	0.0	0.0	0.0
arrdc1b	arrestin domain containing 1b	0.0	0.0	0.0	0.0	0.0	0.0	0.0	0.0	0.0	1.340685	0.0	0.0	0.0	0.0	0.0	0.0	0.0	0.0	0.0	14.352329	0.0	0.202997	0.0	0.380952	0.0	0.0	0.0	0.0	0.0	0.0
arrdc2	arrestin domain containing 2	0.0	0.0	0.0	0.0	0.0	0.0	0.0	0.0	0.0	0.0	0.0	0.0	0.0	0.0	0.0	0.0	0.0	0.0	0.0	0.0	0.0	0.0	0.0	0.0	0.0	0.0	0.0	0.0	0.0	0.0
arrdc3a	arrestin domain containing 3a	24.217104	58.587361	35.103028000000000	49.015495	26.603917	52.50320600000000	34.966212	37.950107	9.514959	35.74998500000000	33.507341000000000	2.964434	18.486212	13.959245000000000	36.033043	22.916678	13.915963	0.417424	21.881723	8.114515000000000	23.730844	4.842373	16.924693000000000	10.238145	30.979475	9.437318	36.330857	31.879507	26.087489	32.34385
arrdc3b	arrestin domain containing 3b	0.0	21.744923	0.0	12.958017	0.8216760000000000	4.581924	3.216874	81.619225	24.594176	5.23195	24.703312	2.717289	1.274308	30.775661	21.699332	17.262252	3.311361	0.0	16.443244	18.585426	13.843666	2.480589	5.989573	0.0	4.420014	13.879785	13.422961	31.614471	10.762032	4.66581
arsa	arylsulfatase A	0.0	0.0	0.0	8.145276000000000	12.952207	36.632483	3.191199	0.0	2.894257	0.0	10.442409	0.0	0.0	0.0	7.430765000000000	0.0	10.896755	0.0	0.968606	4.612125	0.0	0.0	3.692804	2.643375	17.64481	8.645181	20.070476	6.671063	0.0	6.570342
ARSB		0.0	0.0	0.0	0.0	0.0	0.0	0.0	0.0	0.0	0.0	0.0	0.0	0.0	0.0	0.0	0.0	0.0	10.420411	0.0	0.0	0.0	0.0	0.0	0.0	0.0	0.0	0.0	0.0	0.0	0.0
arsg	arylsulfatase G	0.0	0.0	0.0	0.0	0.0	0.0	0.0	0.0	0.0	0.0	0.0	0.0	0.0	0.0	1.43996	0.0	0.0	0.0	0.0	0.0	0.0	0.0	4.735909	0.0	0.0	0.0	0.0	2.058376	0.0	0.0
arsh	arylsulfatase H	0.0	0.0	0.0	0.0	0.0	0.0	0.0	0.0	0.0	0.0	0.0	0.0	0.0	0.0	0.0	0.0	0.0	0.0	0.0	0.0	0.0	0.0	0.0	0.0	0.0	0.0	0.0	0.406258	0.0	0.0
arsia	arylsulfatase family member Ia	0.0	0.0	0.0	0.0	0.0	0.0	0.0	0.0	0.0	0.0	0.0	0.0	0.0	0.0	0.0	0.0	0.0	0.0	0.0	0.0	0.0	0.0	0.0	0.0	0.0	0.0	0.0	0.0	0.0	0.0
arsib	arylsulfatase family member Ib	0.0	0.0	0.0	0.0	0.0	0.0	0.0	0.0	0.0	0.0	0.0	0.0	0.0	0.0	0.0	0.0	0.0	0.0	0.0	0.0	0.0	0.0	0.0	0.0	0.0	0.0	0.0	0.0	0.0	0.0
arsj	arylsulfatase family member J	0.0	0.0	0.0	0.0	0.0	0.0	0.0	0.0	0.0	0.0	0.0	0.0	0.0	0.0	0.0	0.0	0.0	0.0	0.0	0.0	0.0	0.0	0.0	0.0	0.0	0.0	0.0	0.0	0.0	0.0
arsk	arylsulfatase family member K	0.0	0.0	0.0	0.0	0.0	0.0	0.0	0.0	0.0	0.0	0.0	0.0	0.0	0.0	0.0	0.0	0.0	0.0	0.0	0.0	0.0	0.0	0.0	0.0	0.0	0.0	0.0	0.0	0.0	0.0
art4	ADP-ribosyltransferase 4 (Dombrock blood group)	0.0	0.0	0.0	0.0	0.0	0.0	0.0	0.0	0.0	0.0	0.0	0.0	0.0	0.0	0.0	0.0	0.0	0.0	0.0	0.0	0.0	0.0	0.0	0.0	0.0	0.0	0.0	0.0	0.0	0.0
artna		0.0	0.0	0.0	0.0	0.0	0.0	0.0	0.0	0.0	0.0	0.0	0.0	0.0	0.0	0.0	0.0	0.0	0.0	0.0	0.0	0.0	0.0	0.0	0.0	0.0	0.0	0.0	0.0	0.0	0.0
artnb		0.0	0.0	0.0	0.0	0.0	0.0	0.0	0.0	0.0	0.0	0.0	0.0	0.0	0.0	0.0	0.0	0.0	0.0	0.0	0.0	0.0	0.0	0.0	0.0	0.0	0.0	0.0	0.0	0.0	0.0
arv1	ARV1 homolog fatty acid homeostasis modulator	0.0	33.459109000000000	0.904211	14.547383000000000	7.272008	0.0	0.0	5.081887	7.295109	0.0	16.478759	0.0	0.0	0.0	0.0	6.60082	10.565702	19.761561	16.044735	5.808303	0.0	15.707966	6.249742	0.0	0.058948	8.728402	5.487285	1.756473	2.586667	2.39302
arvcfa	ARVCF delta catenin family member a	0.0	0.0	0.0	0.0	0.0	0.0	0.0	0.0	0.0	0.0	0.0	0.0	0.0	0.0	0.0	0.0	0.0	0.0	0.0	0.0	0.0	0.0	0.0	0.0	0.0	0.0	0.0	0.0	0.0	0.0
arvcfb	ARVCF delta catenin family member b	2.013106	27.409755	7.252915	8.561241000000000	8.273961	10.311054	0.0	7.111380000000000	3.031501	1.022493	1.2744540000000000	1.050784	4.515892000000000	0.6313340000000000	0.227248	9.1132	3.759956	5.320452	6.427471	0.667076	5.659538	13.339980000000000	9.489715000000000	9.853444	7.473699000000000	7.883692	14.021819	7.720618000000000	16.890863	10.247676
arxa	aristaless related homeobox a	0.0	0.0	0.0	0.0	0.0	0.0	0.0	0.0	0.0	0.0	0.0	0.0	0.0	0.0	0.0	0.0	0.0	0.0	0.0	0.0	0.0	0.0	0.0	0.0	0.0	0.0	0.0	0.0	0.0	0.0
arxb	aristaless related homeobox b	0.0	0.0	0.8058810000000000	0.0	0.0	0.0	0.0	0.0	0.0	0.0	0.0	0.0	0.0	0.0	0.0	0.0	0.0	0.0	0.0	0.0	0.0	0.0	0.0	0.0	0.0	0.0	0.0	0.0	0.0	0.0
as3mt	arsenite methyltransferase	0.0	0.0	7.129913	10.776993	11.232162	0.0	12.821654	0.0	0.0	10.782464	14.715005	33.209675	0.0	9.635979	0.0	2.450095	0.0	9.893009	0.0	8.123736	0.0	19.164825	0.667877	1.148088	0.0	7.909638	7.3611710000000000	3.179506	3.036259	12.145166
asah1a	N-acylsphingosine amidohydrolase (acid ceramidase) 1a	0.0	0.0	0.0	10.247331	0.0	0.0	0.0	0.0	0.0	0.0	0.0	0.0	0.0	0.0	0.0	0.0	0.0	0.0	0.0	3.161098	0.0	0.0	0.0	0.0	0.0	0.076197	0.0	0.0	0.0	0.0
asah1b	N-acylsphingosine amidohydrolase (acid ceramidase) 1b	0.0	6.135961	27.170233000000000	10.132603	30.810291000000000	24.602119	46.627189	30.016735000000000	6.394347000000000	1.7807970000000000	7.823127000000000	12.326435	12.126673	9.145902	17.759626	1.13137	18.492627	6.869201	0.0	19.742864	25.425147	22.806198000000000	9.421359000000000	79.285677	14.862597000000000	2.628494	24.377675	4.334622	33.082899	39.701802
asah2	N-acylsphingosine amidohydrolase 2	0.0	0.0	0.0	0.0	0.0	0.0	0.6093270000000000	0.153649	0.0	0.0	0.0	1.0423360000000000	0.0	0.0	0.0	0.0	0.0	0.0	0.0	0.0	0.0	0.0	0.366498	0.0	0.0	0.0	0.0	0.0	0.0	0.0
asap1a	ArfGAP with SH3 domain ankyrin repeat and PH domain 1a	21.081949	0.0	0.130718	3.086115	0.140851	0.0	0.0	0.0	0.020769	0.0	5.165332	0.0	0.0	0.0	0.0	3.193647	0.009963	0.0	0.0	0.501819	0.0	1.893671	0.491976	0.0	5.293728	0.314079	0.129776	0.295272	0.263538	0.726109
asap1b	ArfGAP with SH3 domain ankyrin repeat and PH domain 1b	3.686348	7.877490000000000	19.440752	1.359689	34.808719	13.508186000000000	55.627441000000000	74.493387	23.6048	45.827621	5.1042310000000000	74.087064	55.699783	36.401653	37.477715	54.442964	51.081833	63.934164	56.4118	46.400848	27.342689	81.10265800000000	46.509291	53.726019000000000	59.172335	54.306184000000000	39.222455	35.430632	37.120939	18.508264
asap2a	ArfGAP with SH3 domain ankyrin repeat and PH domain 2a	0.0	0.0	0.0	0.0	0.0	0.011802	0.0	0.0	0.0	0.0	0.0	0.0	0.0	0.880287	0.0	0.0	0.0	0.0	0.0	0.916182	0.0	1.13236	0.0	1.410546	0.0	0.0	0.274618	0.0	0.0	0.0
asap2b	ArfGAP with SH3 domain ankyrin repeat and PH domain 2b	0.0	0.0	0.0	0.0	0.0	0.0	0.0	0.0	0.0	0.0	0.0	0.0	0.0	0.0	0.0	0.0	0.0	0.0	0.0	0.0	0.0	0.0	0.0	0.0	0.0	0.0	0.0	0.0	0.0	0.062624
asap3	ArfGAP with SH3 domain ankyrin repeat and PH domain 3	0.0	0.0	0.0	0.0	0.0	0.0	0.0	0.0	0.0	0.0	0.0	0.0	0.0	0.0	0.0	2.324272	0.0	0.0	0.0	0.0	0.0	0.0	0.0	0.0	0.0	0.0	0.0	0.0	0.0	0.0
asb1	ankyrin repeat and SOCS box containing 1	0.0	0.0	0.0	0.0	0.0	0.0	0.0	0.0	0.0	0.0	8.98353	0.0	0.0	0.0	0.0	0.0	0.0	0.0	0.0	0.0	0.0	0.0	0.0	0.0	0.0	0.0	0.0	0.0	3.568571	0.0
asb10	ankyrin repeat and SOCS box containing 10	0.0	0.0	0.0	0.0	0.0	0.0	0.0	0.0	0.0	0.0	0.0	0.0	0.0	0.0	0.0	0.0	0.0	0.0	0.0	0.0	0.0	0.0	0.0	0.0	0.0	0.0	0.0	0.0	0.0	0.0
asb11	ankyrin repeat and SOCS box containing 11	0.0	0.0	0.0	0.0	0.0	0.0	0.0	0.0	0.0	0.0	0.0	0.0	0.0	0.0	0.0	0.0	0.0	0.0	0.0	0.0	0.0	0.0	0.0	0.0	0.0	0.0	0.0	0.0	0.0	0.0
asb12a	ankyrin repeat and SOCS box-containing 12a	0.0	0.887281	0.0	3.345042	0.0	0.0	8.522917	1.876721	0.0	3.977965	0.0	1.107491	0.0	9.684763	9.394385	0.0	0.0	5.885134	0.0	0.0	3.411944	17.216451	4.634215	0.0	0.0	8.535748	3.4902620000000000	8.213542	8.025296	4.944952
asb12b	ankyrin repeat and SOCS box-containing 12b	0.0	0.0	0.0	0.0	0.0	0.0	0.0	0.0	0.0	0.0	0.0	0.0	0.0	0.0	0.0	0.0	0.0	0.0	0.0	0.0	0.0	0.0	0.0	0.0	0.0	0.0	0.0	0.0	0.0	0.0
asb13a.1	ankyrin repeat and SOCS box containing 13a tandem duplicate 1	0.0	0.0	0.0	0.0	0.0	0.0	0.0	0.0	0.0	0.0	0.0	0.0	0.0	0.0	0.414135	0.0	0.0	5.569821000000000	17.663705	4.2195840000000000	0.0	0.0	0.0	0.0	0.0	0.0	0.0	0.0	0.0	0.0
asb13a.2	ankyrin repeat and SOCS box containing 13a tandem duplicate 2	0.0	0.0	0.0	0.0	0.0	0.0	0.0	1.569174	0.0	0.0	0.0	0.0	0.0	0.0	0.0	0.0	0.0	7.022071	0.0	0.0	0.0	6.872395	0.0	0.0	0.0	0.0	4.007116000000000	0.0	0.342606	0.0
asb13b	ankyrin repeat and SOCS box containing 13b	0.0	0.0	19.314666	0.0	25.384536	21.937439	19.527253	32.159319	0.0	22.669028	15.868618	4.674145000000000	0.0	13.394176000000000	5.167207	18.190546	0.02557	9.914312	0.0	38.248104	11.208004	28.159138	12.111202	29.960439	23.164204	33.587918	13.596062	10.094847	22.075569	27.215984
asb14a	ankyrin repeat and SOCS box containing 14a	0.0	0.0	0.0	0.0	0.0	0.178493	0.0	0.0	0.0	0.0	0.0	0.0	0.0	0.0	0.0	0.0	0.0	0.0	0.0	0.0	0.0	0.0	0.0	0.0	0.0	0.0	0.0	0.0	0.0	0.0
asb14b	ankyrin repeat and SOCS box containing 14b	0.0	0.0	0.0	0.0	0.0	0.0	0.0	0.0	0.0	0.0	0.0	0.0	0.0	0.0	0.0	0.0	0.0	0.0	0.0	0.0	0.0	0.0	0.0	0.0	2.383867	0.0	0.0	0.0	0.5152260000000000	0.0
asb15a	ankyrin repeat and SOCS box containing 15a	0.0	0.0	0.0	0.0	0.0	0.08392900000000000	0.0	0.0	0.0	0.0	0.0	0.0	0.0	0.0	0.0	0.0	0.0	0.0	0.0	0.0	0.0	0.0	0.0	0.0	0.0	0.0	0.0	0.0	0.0	0.0
asb15b	ankyrin repeat and SOCS box containing 15b	0.0	0.0	0.0	0.0	0.0	0.0	0.0	0.0	23.112014	0.265275	9.345708	0.0	0.0	0.0	3.024511	0.0	15.118936000000000	0.0	6.15103	0.0	11.073938	0.0	15.294403	0.0	15.385459	11.848499	5.24075	8.102088	0.0	0.0
asb16	ankyrin repeat and SOCS box containing 16	0.0	0.0	0.0	0.0	0.0	0.0	0.0	0.0	0.0	0.0	0.0	0.0	0.0	0.0	0.0	0.0	0.0	0.0	0.0	0.0	0.0	0.0	0.0	0.0	0.0	0.0	0.0	0.0	0.0	0.0
asb18	ankyrin repeat and SOCS box containing 18	0.53933	0.0	0.0	0.0	0.0	0.0	0.0	0.0	0.0	0.0	0.0	0.0	0.0	0.802917	1.454731	0.0	0.0	0.0	0.102992	1.445086	0.0	0.0	0.0	0.0	0.0	0.0	0.0	0.0	0.0	0.0
asb2a.1	ankyrin repeat and SOCS box containing 2a tandem duplicate 1	0.0	0.0	0.0	0.0	0.0	0.0	0.0	0.0	0.0	0.0	0.0	0.0	0.0	0.0	0.0	0.0	0.0	0.0	0.0	0.0	0.0	0.0	0.0	0.0	0.0	0.0	0.0	0.0	0.0	0.0
asb2b	ankyrin repeat and SOCS box containing 2b	0.0	0.0	0.0	0.0	0.0	0.0	0.0	0.0	0.0	0.0	0.0	0.0	0.0	0.0	0.0	0.0	0.0	0.0	0.0	0.0	0.0	0.0	0.0	0.0	0.0	0.0	2.0345510000000000	1.996301	0.0	0.0
asb3	ankyrin repeat and SOCS box containing 3	0.0	0.0	10.162611	7.529518000000000	0.0	0.0	0.0	9.606748	0.0	1.070843	14.066835	8.748383	14.201784	0.0	0.0	0.0	0.0	0.0	16.998805000000000	0.0	0.0	0.0	0.0	0.0	0.0	0.0	5.860641	8.628718	0.818581	0.0
asb4	ankyrin repeat and SOCS box containing 4	0.627482	0.0	0.0	0.0	0.0	0.0	0.0	0.0	0.0	0.0	0.0	0.0	0.0	0.0	0.0	0.0	1.257794	0.0	0.0	0.0	0.0	0.0	0.0	0.0	0.0	0.0	0.0	0.0	0.0	0.0
asb5a	ankyrin repeat and SOCS box containing 5a	0.0	0.0	0.0	0.0	0.0	0.0	12.623999000000000	0.0	0.0	0.0	0.0	0.0	0.0	0.0	0.0	0.0	0.0	0.0	0.0	0.797758	0.0	5.170541	0.0	0.0	0.0	0.0	0.0	0.0	0.0	0.0
asb5b	ankyrin repeat and SOCS box containing 5b	0.0	41.719808	37.974586000000000	88.382808	44.240411	68.205991	15.923281	66.409462	18.318798	18.91793	31.053948	47.160637	15.743407000000000	28.7886	21.196608	0.532434	0.0	2.539305	2.3900330000000000	0.0	9.207915	11.858758000000000	14.793206	20.246589	10.369174	0.0	16.080511000000000	14.980955000000000	2.976756	16.818445
asb6	ankyrin repeat and SOCS box containing 6	0.0	0.074127	0.0	0.0	0.602638	0.0	0.0	0.0	0.0	0.0	0.0	0.0	0.0	0.0	0.0	0.702238	0.0	0.0	0.0	0.0	0.0	0.0	0.0	0.0	0.0	0.0	0.0	0.0	0.0	0.0
asb7	ankyrin repeat and SOCS box containing 7	0.422664	0.0	2.388692	0.607849	4.658013	0.917928	0.0	3.024343	0.151424	0.07684500000000000	0.414599	2.204476	0.0	0.0	0.221074	0.0	0.0	2.8652610000000000	0.0	0.6641820000000000	0.0	0.411618	2.722105	0.404817	2.769354	0.397659	0.316492	0.16739	0.062384	0.13511100000000000
asb8	ankyrin repeat and SOCS box containing 8	9.615558	0.0	1.409877	1.015295	4.893305000000000	0.031826	8.004656000000000	3.806867	2.42901	0.5326650000000000	8.472816	6.207747	7.645809	5.183819000000000	2.842403	2.903918	6.2815970000000000	5.073606	0.0	0.0	1.277489	5.122285	7.8413710000000000	5.263465	1.445645	10.983295000000000	5.739643000000000	6.428084000000000	1.485478	3.4626290000000000
ascc1	activating signal cointegrator 1 complex subunit 1	65.27227100000000	21.288521	9.263569	8.289149	12.21648	64.213909	0.0	0.0	0.0	11.954094	15.488352	0.968267	0.0	24.193589000000000	0.0	0.0	0.0	0.217672	17.380908000000000	3.333752	6.156228	6.107521	21.803064000000000	31.592031	34.5467	50.749738	22.71009	15.470971	28.864943	9.676814
ascc2	activating signal cointegrator 1 complex subunit 2	0.0	0.0	0.0	0.0	0.0	2.387757	0.162298	0.0	0.0	0.0	0.0	0.0	0.0	17.933492	0.456278	0.430373	0.0	0.0	0.192331	0.0	0.045771	0.0	2.439734	0.0	0.0	0.0	0.119094	0.216643	0.150525	0.281462
ascc3	activating signal cointegrator 1 complex subunit 3	8.428072	0.0	7.186199	1.358409	0.0	0.0	0.0	0.0	0.450304	0.0	0.028748000000000000	0.0	5.2842410000000000	0.0	0.0	0.0	0.0	0.0	0.0	0.0	0.0	0.0	0.0	0.0	0.0	0.086217	0.778122	0.8596940000000000	0.029938	0.6734020000000000
ascl1a	achaete-scute family bHLH transcription factor 1a	0.0	0.0	0.0	0.0	0.0	0.0	0.0	0.0	0.0	0.0	0.0	0.0	0.0	0.0	0.0	0.0	0.0	0.0	0.0	0.0	0.0	0.0	0.0	0.0	0.0	0.0	0.0	0.0	0.0	0.0
ascl1b	achaete-scute family bHLH transcription factor 1b	0.0	0.0	0.0	0.0	0.0	0.0	0.0	0.0	0.0	0.0	0.0	0.0	0.0	0.043767	0.0	0.0	0.0	0.054347	0.0	0.0	0.0	0.0	0.0	0.0	0.0	0.0	0.0	0.0	0.039652	0.0
asdurf	asnsd1 upstream reading frame	0.0	0.228141	20.083764	0.658801	26.661481	0.033751	1.564922	17.033082	0.0	18.340024	5.733618	0.0	18.937047	0.0	0.0	0.224214	1.673395	54.925725	0.023787	45.233763	14.848864	12.402236000000000	13.348824000000000	0.0	1.23677	48.701173	12.427674	3.3175100000000000	10.214382	19.535647
asf1ba	anti-silencing function 1Ba histone chaperone	37.843736	0.0	0.4915560000000000	1.105274	1.325985	28.260132	0.870868	0.0	0.0	0.326789	11.595254	0.269969	0.0	0.0	0.0	0.0	0.0	0.0	0.0	0.0	0.0	3.965369	0.0	0.0	1.3773	0.0	6.233841	0.34725100000000000	6.9464320000000000	0.751963
asf1bb	anti-silencing function 1Bb histone chaperone	0.0	77.713014	18.047492	28.953409000000000	0.0	0.0	26.53339	8.467545	12.782462	0.0	0.0	0.0	8.733014	10.505314	22.578747	6.908226000000000	0.0	9.414174	26.356858000000000	8.855624	9.510895	2.24276	12.113352	10.076261	21.402282	0.0	7.982655	0.0	6.3788550000000000	5.967881000000000
ash1l	ash1 (absent small or homeotic)-like (Drosophila)	11.919024	0.989661	2.70645	0.169945	1.6723690000000000	0.013227	0.268147	0.19407600000000000	0.567496	0.285592	0.992125	0.139194	0.232027	1.122278	0.35093700000000000	0.476967	0.476013	1.7797430000000000	1.249192	0.8544800000000000	2.142227	0.46901	0.062555	3.0191790000000000	1.197989	1.0506310000000000	2.391883	0.427838	0.36006800000000000	0.69933
ash2l	ash2 like histone lysine methyltransferase complex subunit	48.517885	0.0	34.336119000000000	61.107499	48.519285	36.904316000000000	17.072928	13.228152	28.14162	13.078417	19.617807	0.613155	26.472721000000000	15.783854000000000	24.32307	8.646140000000000	5.701967	0.0	20.487068	0.0	0.0	23.810026	10.202218000000000	3.153244	43.93240900000000	12.556695	15.531631000000000	41.389009	15.306845000000000	15.86601
asic1a	acid-sensing (proton-gated) ion channel 1a	0.0	0.0	0.0	0.0	0.0	0.0	0.0	0.0	0.0	0.0	0.0	0.0	0.0	0.0	0.0	0.014835	0.0	0.0	0.0	0.0	0.0	0.0	0.0	0.0	0.0	0.0	0.0	0.0	0.0	0.0
asic1b	acid-sensing (proton-gated) ion channel 1b	0.0	0.0	0.0	0.0	0.0	0.0	0.0	0.0	0.0	0.0	0.0	0.0	0.0	0.0	0.0	0.0	0.0	0.0	0.0	0.0	0.0	0.0	0.0	0.0	0.0	0.0	0.0	0.0	0.0	0.0
asic1c	acid-sensing (proton-gated) ion channel 1c	0.0	0.0	0.0	0.0	0.0	0.0	0.0	0.0	0.0	0.0	0.0	0.0	0.0	0.0	0.0	0.0	0.0	0.0	0.0	0.0	0.0	0.0	0.0	0.0	0.0	0.0	0.0	0.0	0.0	0.0
asic2	acid-sensing (proton-gated) ion channel 2	0.0	0.0	0.0	0.0	0.0	0.0	0.0	0.0	0.0	0.0	0.0	0.0	0.0	0.0	0.0	0.0	0.0	0.0	0.0	0.0	0.0	0.0	0.0	0.0	0.0	0.0	0.0	0.0	0.0	0.0
asic4a	acid-sensing (proton-gated) ion channel family member 4a	0.0	0.0	0.0	0.009388	0.032611	0.0	0.0	0.0	0.0	0.0	0.002563	0.18336	0.0	0.0	0.0	0.0	0.0	0.0	0.0	0.0	0.0	0.0	0.0	0.0	0.0	0.0	0.022508	0.0	0.0	0.0
asic4b	acid-sensing (proton-gated) ion channel family member 4b	13.339163	0.0	0.0	0.0	0.0	0.0	0.0	0.0	0.0	0.0	0.0	0.0	0.0	0.0	0.353011	0.0	0.0	0.0	0.0	0.0	0.0	0.0	0.0	0.0	0.0	0.0	0.0	0.0	0.0	2.264393
asip1	agouti signaling protein 1	0.0	0.0	0.0	0.0	0.0	0.0	0.0	0.0	0.0	0.0	0.0	0.0	0.0	0.0	0.0	0.0	0.0	0.0	0.0	0.0	0.0	0.0	0.0	0.0	0.0	0.0	0.0	0.0	0.0	0.0
asip2b	agouti signaling protein nonagouti homolog (mouse) 2b	0.0	0.0	0.0	0.0	0.0	0.0	0.0	0.0	0.0	0.0	0.0	0.0	0.0	0.0	0.0	0.029264	0.0	0.0	0.0	0.0	0.0	0.0	0.0	0.0	0.0	0.0	0.0	0.0	0.0	0.0
asl	argininosuccinate lyase	0.0	0.0	0.0	0.0	0.0	0.0	0.0	0.0	0.0	0.0	0.0	0.0	16.378259	7.994139	0.0	0.0	0.0	15.01484	0.0	0.0	3.663516	5.849883	0.0	4.566378	0.0	8.196242	6.242076	0.0	0.268737	0.0
asmt	acetylserotonin O-methyltransferase	35.131389	28.163236	138.561202	94.056898	224.066096	62.491351	95.39581	45.279058	36.291093	96.799332	73.911436	116.939221	156.580638	163.159975	59.79039100000000	111.837302	94.082711	51.593035	151.116347	69.579546	123.859052	64.15169500000000	17.405489000000000	24.29501	42.805898	10.028896	47.151526	82.338531	51.87075	24.952987
asmt2	acetylserotonin O-methyltransferase 2	0.0	2.250991	0.0	0.0	0.0	0.0	0.0	2.830178	9.146083	0.0	0.0	0.0	0.0	0.196596	4.863009	0.25627300000000000	1.623055	5.673849	0.0	6.639636	6.271157	8.874654	18.665	4.667029	4.097585	20.050086	14.942965	10.242369	9.124503	3.498815
asmtl	acetylserotonin O-methyltransferase-like	0.0	0.0	5.894014	5.219069000000000	4.288146	0.0	0.0	0.0	3.2355	0.0	0.0	0.0	0.0	0.0	0.0	0.0	5.977411	0.0	8.999305000000000	3.172246	1.18632	0.489266	0.0	5.288468	0.0	0.0	0.0	2.7905600000000000	0.0	0.0
asna1	arsA arsenite transporter ATP-binding homolog 1 (bacterial)	0.0	0.0	16.461303	7.449051	4.369003	0.0	49.407666	5.974049	10.736026	15.719004	0.5644	16.404299000000000	24.221101	6.372685	17.910332	12.909406	25.239357	17.822982	36.65398	9.340604	4.936747	26.790776	9.209429	22.350428	13.461264000000000	31.161744	10.108398	36.968148	19.567808	16.168072
asns	asparagine synthetase	0.0	0.0	5.0914660000000000	22.237475	0.0	0.0	0.0	0.0	0.0	2.875854	0.0	0.0	0.0	0.0	0.0	0.0	0.0	0.0	0.0	0.0	0.0	0.0	0.0	0.0	0.0	0.0	2.196419	0.0	1.28983	0.0
aspa	aspartoacylase	0.0	0.0	0.0	0.0	0.0	0.0	0.0	0.0	0.0	0.0	0.0	0.0	0.0	0.0	0.0	0.0	0.0	0.0	0.0	5.694734	0.0	0.0	0.0	0.0	0.0	7.840551	0.0	0.0	0.0	0.0
aspdh	aspartate dehydrogenase domain containing	0.0	0.0	0.0	0.0	0.0	0.0	0.0	0.0	0.0	0.0	0.0	0.0	0.0	0.0	0.0	0.0	0.0	0.0	0.0	0.0	0.0	0.0	0.0	0.0	0.0	0.0	0.0	0.0	0.0	0.0
aspg	asparaginase homolog (S. cerevisiae)	0.0	1.120424	5.880796	19.750706	1.833077	0.0	0.0	0.066322	3.529356	5.970311	12.67627	10.337903	0.0	0.672952	1.991541	8.906841	5.143696	0.0	31.975221	12.657587	11.009189	0.444666	0.0	32.234768	0.756432	1.759155	0.988794	0.544854	2.535723	0.078952
asph	aspartate beta-hydroxylase	59.85467400000000	89.871072	14.845057	43.305606	26.453877000000000	0.185789	11.488205	14.194754	46.087135	27.107186	70.810068	1.075275	65.357106	27.353835000000000	37.252779	17.822953000000000	19.836561000000000	44.43858700000000	28.422280000000000	29.876283	23.525294	32.200506	66.198553	77.713806	29.702783	35.524004	36.19848	31.535947000000000	22.587833	48.947458000000000
asphd1	aspartate beta-hydroxylase domain containing 1	0.0	0.0	0.0	0.0	0.0	0.0	0.0	0.0	0.0	0.0	0.0	0.0	0.0	0.0	0.0	0.0	0.0	0.0	0.0	0.0	0.0	0.0	0.0	0.0	0.0	0.0	0.0	0.0	0.0	0.0
asphd2	aspartate beta-hydroxylase domain containing 2	0.0	0.0	10.023625	0.0	0.0	0.734812	0.0	0.0	8.895695	5.449254	0.0	0.0	0.0	0.0	16.566457000000000	0.531648	0.0	0.137461	0.909201	14.617091	0.0	0.0	10.591976000000000	0.0	10.121583	0.0	0.5106230000000000	0.0	0.0	0.0
aspm	abnormal spindle microtubule assembly	0.0	0.0	0.0	0.0	0.0	0.0	0.0	0.0	0.0	0.0	0.0	0.0	0.0	0.0	0.0	0.0	0.0	0.0	0.0	0.005089	0.0	0.0	0.0	0.0	0.0	0.0	0.0	0.0	0.0	0.0
aspn	asporin (LRR class 1)	0.0	0.0	0.0	0.0	0.0	0.0	0.0	0.0	0.0	0.0	0.0	0.0	0.0	0.0	0.0	0.0	0.0	0.0	0.0	0.0	0.0	0.0	0.0	0.0	0.0	0.0	0.0	0.0	0.0	0.0
aspscr1	ASPSCR1 tether for SLC2A4 UBX domain containing	0.0	0.0	7.698212	0.0	1.218435	31.315366	0.0	0.0	2.617729	7.457456	0.0	0.0	0.0	1.6915670000000000	0.0	3.4570760000000000	0.0	0.0	17.878832	0.0	9.731932	9.486154	0.0	0.0	3.074415	0.0	0.412044	4.061927	0.0	10.12398
asrgl1	asparaginase like 1	0.0	30.469462	0.0	32.537823000000000	29.626922000000000	0.0	0.0	21.300732	0.0	0.0	0.0	9.928997	10.146525	11.465594	7.344884000000000	0.0	21.44963	4.482781	0.0	2.367614	5.335088	0.0	9.456951	33.922953	31.308089000000000	6.831702000000000	17.932296000000000	10.40928	4.912409000000000	8.661551000000000
ASS1		0.0	0.0	0.0	0.0	0.0	0.0	0.0	0.0	0.0	0.0	0.0	0.0	0.0	0.0	0.0	0.0	0.0	0.0	0.0	0.0	0.0	0.0	0.0	0.0	0.0	0.0	0.0	0.0	0.0	0.0
ASTE1		0.0	0.0	0.0	0.0	0.0	0.0	0.0	2.61281	4.563136	0.0	0.0	0.0	0.0	0.0	0.0	0.0	0.0	0.0	0.0	0.0	0.0	0.0	0.0	0.0	0.0	0.0	0.0	0.124366	0.0	0.0
aste1a	asteroid homolog 1a	0.0	0.0	0.0	0.0	0.0	0.0	0.497062	0.0	0.0	0.0	0.0	0.15546400000000000	0.0	0.0	0.0	0.0	0.0	0.0	0.0	0.0	0.0	0.0	0.0	0.0	0.0	0.0	0.0	0.0	0.0	0.0
astn1	astrotactin 1	0.118916	0.097702	0.0	0.0	0.06269	0.383965	5.459809	0.977822	2.8818900000000000	0.755096	0.642373	1.631624	0.216477	0.224946	1.563076	2.535863	0.0	5.559982	0.0	0.0	0.0	0.1628	0.0	0.0	0.0	0.0	0.0	2.101444	0.026763	0.0
asxl1	ASXL transcriptional regulator 1	0.0	0.0	1.309701	0.0	0.0	4.33144	0.0	0.364475	0.093449	1.2636400000000000	0.0	0.0	0.0	0.0	0.134884	0.026023	0.091271	1.7995	0.0	0.0	2.0956260000000000	0.275891	1.366484	0.0	0.0	0.243369	0.596634	0.451916	0.30598000000000000	1.757554
asxl2	ASXL transcriptional regulator 2	0.076408	0.0	0.0	0.215173	1.490088	27.603703	0.0	1.069948	0.0	0.0	0.0	0.0	5.431532	0.0	0.0	3.243392	0.0	0.5739890000000000	0.0	0.0	0.0	0.0	0.0	0.092223	0.502413	2.75747	0.119525	2.210216	1.7705490000000000	0.0
asz1	ankyrin repeat SAM and basic leucine zipper domain containing 1	0.0	0.0	0.0	0.0	0.0	0.0	0.0	0.0	0.0	0.0	0.0	0.0	0.0	0.0	0.0	0.0	0.0	0.0	0.0	0.0	0.0	0.0	0.0	0.0	0.0	0.0	0.0	0.0	0.0	0.0
atad1a	ATPase family AAA domain containing 1a	0.0	0.0	9.668392	0.0	3.675965	0.0	0.0	12.730632	8.886715000000000	0.446251	7.681445	0.0	5.83943	11.975579	3.249687	1.090338	3.655744	19.407245	16.218419	26.906439000000000	0.0	14.520187000000000	2.445707	5.6267	0.0	10.159487	1.899605	8.915705	15.935975	0.9957720000000000
atad1b	ATPase family AAA domain containing 1b	0.0	0.0	28.778073	23.262409	0.0	0.0	7.7000920000000000	8.748846	11.671315	29.509287	16.483643	0.143039	15.000164000000000	4.309762	0.0	11.260983	0.0	0.0	6.103381	12.232629	12.705629	9.751916	0.0	13.321917000000000	11.21358	26.547169000000000	45.269998	3.258342	11.454014	13.593102000000000
atad2	ATPase family AAA domain containing 2	46.791378	0.0	0.0	0.0	0.0	0.0	0.0	0.0	0.0	0.0	0.0	0.0	0.0	0.0	0.0	0.0	0.0	0.0	0.0	0.0	0.0	0.0	0.0	0.0	0.0	0.0	0.0	0.0	1.556414	0.0
atad2b	ATPase family AAA domain containing 2B	0.0	0.0	0.0	0.0	2.707053	0.0	0.0	0.0	0.0	0.0	0.0	0.0	0.0	23.356476	0.0	0.0	0.0	0.0	0.4590770000000000	0.0	0.0	3.148677	0.0	0.300743	0.119039	0.0	0.0	0.0	0.0	0.104608
atad3	ATPase family AAA domain containing 3	0.0	0.0	0.0	7.410741000000000	0.0	0.0	20.329408	0.0	8.705301000000000	10.808269	18.029534	9.081754	0.0	14.165232	12.087867	0.0	0.0	0.0	0.0	1.193778	7.344247	0.95775	0.0	0.0	0.0	13.127872	2.470524	6.910553	0.0	7.200332
atad5a	ATPase family AAA domain containing 5a	0.0	0.0	0.0	0.0	0.033692	0.0	0.0	1.364375	0.0	0.0	0.0	0.0	0.0	0.0	0.0	0.0	0.0	0.0	0.0	0.0	0.0	0.0	0.0	0.0	0.0	0.0	0.0	0.0	0.0	0.0
atad5b	ATPase family AAA domain containing 5b	0.0	0.0	0.0	0.0	0.0	0.0	0.0	0.0	0.0	0.0	0.0	2.10096	0.0	0.941307	0.0	0.0	0.071262	0.0	0.0	3.494288	0.0	0.0	0.893508	0.0	0.26843	0.074338	0.07310500000000000	0.636067	0.336794	0.0
atat1	alpha tubulin acetyltransferase 1	15.600078	26.043785	3.125003	0.0	20.294488	0.0	0.0	0.0	0.0	0.0	0.0	0.0	0.0	1.791338	0.0	1.273143	0.0	0.0	0.0	0.0	0.0	0.0	0.0	0.0	0.0	0.0	0.0	0.0	0.0	2.277621
atcaya	ATCAY kinesin light chain interacting caytaxin a	0.0	0.0	0.0	0.0	0.0	0.0	0.0	0.0	0.0	0.0	0.0	0.0	14.64079	0.0	0.0	18.179667	0.0	0.0	0.0	0.0	0.0	0.0	0.0	0.0	0.0	0.0	2.2251060000000000	3.846684	0.0	0.0
atcayb	ATCAY kinesin light chain interacting caytaxin b	0.0	0.0	0.069754	0.0	0.298174	0.0	0.0	0.0	0.0	0.0	0.0	0.0	0.0	0.0	0.0	0.0	0.0	0.0	0.0	0.15801600000000000	0.0	0.0	0.0	0.0	0.0	0.0	0.0	0.0	0.0	0.0
atf1	activating transcription factor 1	0.0	3.091276	6.150404	8.548385000000000	10.9882	8.123911	19.025457000000000	0.90722	12.09113	16.560708000000000	17.932851	6.207268000000000	0.378879	4.136302	4.710899	11.320032000000000	8.65429	0.213508	1.895807	12.335402	13.169260000000000	9.383319	11.397635	14.217141000000000	11.557907	9.119549000000000	24.528542	13.992974000000000	7.100952	5.391023000000000
atf2	activating transcription factor 2	0.0	0.0	0.0	0.0	0.098876	0.0	0.0	0.0	0.0	0.0	0.0	0.0	0.0	0.0	0.482961	0.0	0.0	0.0	0.0	0.0	0.0	0.0	0.0	0.0	0.0	0.0	0.0	0.0	0.0	0.0
atf3	activating transcription factor 3	0.0	0.0	0.0	0.162052	0.0	0.14468	0.0	0.0	0.0	0.603648	0.0	0.0	15.943381	0.523558	5.890541000000000	0.0	0.0	3.59038	0.0	0.0	0.0	2.525307	0.0	0.0	10.11209	0.0	1.16614	4.163132	7.341503000000000	7.642217
atf4a	activating transcription factor 4a	320.5932870000000	144.208924	137.395774	114.635931	141.313946	138.96025	120.556274	86.98519	70.61664	35.174001000000000	67.023954	40.93017	22.475459	20.699379	42.892567	89.44904	102.954786	138.163657	130.83500700000000	61.28817	61.409674	100.217631	73.32469	92.067687	89.311738	76.695397	60.64328100000000	99.956123	50.7501	81.964443
atf4b	activating transcription factor 4b	116.711289	105.626424	52.094424	49.133947	93.364858	90.757011	156.609532	132.407612	155.90813400000000	78.497626	110.17580900000000	86.89107300000000	218.941751	136.546803	106.881358	69.590554	57.544687	25.973712	62.17323100000000	76.574148	56.06099200000000	85.23150600000000	53.700879	136.571909	90.283995	105.64919	98.737879	118.891786	64.924072	75.108775
atf5a	activating transcription factor 5a	0.0	0.0	7.867263	0.126094	0.0	0.0	2.362434	0.0	13.843239	0.0	0.0	0.0	0.0	0.0	10.143914	0.46883	0.0	0.0	0.0	0.0	0.0	0.0	0.0	0.0	0.0	0.0	0.0	0.0	0.0	1.268967
atf5b	activating transcription factor 5b	0.0	0.160602	0.0	0.598463	0.0	0.0	0.0	0.0	0.0	0.0	0.020468	0.0	0.0	0.0	0.0	0.0	0.0	0.0	0.0	0.0	0.0	0.0	0.0	0.0	0.0	0.0	5.684806000000000	11.075725000000000	0.0	0.0
atf6	activating transcription factor 6	9.801846	0.4997180000000000	1.459836	3.036706	3.103064	0.8623290000000000	13.271464000000000	1.88289	0.0	5.911078	2.603586	12.377695	0.088742	0.047638	1.322118	1.547217	1.828751	4.946814	3.622242	4.64613	6.466929	4.629532	17.996141	8.176919	6.965876	7.5477880000000000	5.293688	1.704409	5.175043	2.255081
atf7a	activating transcription factor 7a	0.0	0.0	0.0	0.0	0.5634980000000000	0.0	0.0	0.0	0.0	0.0	6.437106	0.0	0.169001	0.0	0.0	1.120814	0.0	0.0	3.763064	0.0	4.135239	0.0	0.0	0.0	0.0	0.0	0.3114	0.0	0.113931	0.0
atf7b	activating transcription factor 7b	0.0	0.0	0.0	2.104443	0.08203200000000000	0.0	0.0	0.177386	0.048969	1.562677	1.584743	0.0	0.0	0.124696	4.346761	0.0	0.275049	0.872597	1.870809	0.0	2.794983	3.420389	2.237935	0.0	0.300217	0.064154	5.1721010000000000	2.7986030000000000	0.909765	0.0
atf7ip	activating transcription factor 7 interacting protein	33.182647	3.745177	25.502062	13.121092	19.080134	17.443865	0.0	0.0	1.362421	2.339537	6.9216180000000000	0.0	3.606422	9.740811	0.0	2.326232	0.114966	3.1256720000000000	1.47545	13.70075	3.810655	0.0	0.0	5.81059	10.047926	5.8871080000000000	11.660636	7.978246000000000	5.657212	9.513761
atf7ip2	activating transcription factor 7 interacting protein 2	0.0	0.0	9.363967	21.5932	0.0	0.0	0.0	7.342948	7.626842	0.0	34.58763	0.0	0.0	0.0	26.471565000000000	0.0	0.0	29.443746	19.229183	12.972528	14.89876	0.0	0.8897880000000000	21.010562	0.55179	2.7108510000000000	14.269300000000000	8.233355000000000	0.0	0.0
atg10	ATG10 autophagy related 10 homolog (S. cerevisiae)	0.983986	0.0	2.697955	0.0	1.670276	0.0	0.490565	1.7831710000000000	0.0	0.0	0.0	0.0	0.0	3.919192	0.8156980000000000	0.0	0.0	1.997512	0.0	0.0	1.326164	2.207821	0.0	0.0	3.261702	1.264592	0.5405760000000000	0.23998000000000000	0.0	1.5151060000000000
atg101	autophagy related 101	18.757235	0.150848	9.874867	7.449538	21.08535	74.606824	0.0	8.731911	12.094633	7.886464	16.424027	25.897002	10.078008	10.85524	7.500083	0.669959	9.419674	33.816783	27.495295	29.564527	33.537694	17.281442000000000	18.693936	12.040228	3.195101	16.722581000000000	8.170125	12.833503	0.0	13.385861000000000
atg12	ATG12 autophagy related 12 homolog (S. cerevisiae)	14.330232	0.0	4.906058	0.8298720000000000	0.0	7.772475	5.356067	4.889170000000000	1.371651	3.905148000000000	1.97284	2.558358	0.0	7.324392000000000	3.875613	9.781528	9.77704	5.705658000000000	16.371575	12.752238000000000	8.066355	11.549083	2.996429	5.761724	7.239681	3.56995	8.487822	8.864417	7.645686	0.0
atg13	ATG13 autophagy related 13 homolog (S. cerevisiae)	360.47189200000000	0.0	43.165077000000000	85.77686700000000	40.80010400000000	161.268509	139.490567	63.617839	69.009247	78.117887	144.858578	94.552803	89.22546500000000	77.249663	58.311294	63.956531000000000	48.391977	52.032282	69.83021400000000	46.971002	87.803795	64.945635	97.410924	60.53025700000000	70.874578	103.691698	69.91211	55.74601800000000	90.258163	78.771702
ATG14		0.0	0.0	0.181767	0.042028	0.987065	0.0	0.0	0.0	0.0	0.0	0.0	0.0	0.0	0.0	0.503372	0.341702	0.0	0.0	17.861139	0.353232	1.926127	2.346084	0.269689	0.0	1.462821	0.0	0.0	1.366262	0.0	0.0
atg16l1	ATG16 autophagy related 16-like 1 (S. cerevisiae)	0.0	0.0	8.72771	0.124933	0.0	0.0	1.329527	0.0	1.791382	0.122182	0.014668	5.839972	0.341885	4.52759	0.0	0.03187	3.327939	0.034997	0.023147	0.0	0.165768	0.13433300000000000	0.0	1.5396040000000000	0.275422	0.0	1.5623360000000000	0.418653	1.508749	0.27581
atg16l2	ATG16 autophagy related 16-like 2 (S. cerevisiae)	0.0	0.0	0.0	0.0	0.0	0.0	0.0	2.491557	0.0	0.0	0.0	0.0	1.651759	0.0	0.0	0.0	0.0	0.0	0.0	0.0	0.0	0.0	0.0	0.0	1.6654080000000000	4.649948	0.0	0.0	0.246704	2.933904
ATG2A		0.0	0.0	0.0	0.0	0.0	0.0	0.0	0.0	0.0	0.0	0.0	0.0	0.0	0.0	0.0	0.0	0.0	0.0	0.0	0.0	0.0	0.0	0.0	0.0	0.0	0.0	0.0	0.0	0.0	0.0
atg2b	autophagy related 2B	0.0	0.0	0.0	0.0	0.0	7.944491	3.254324	0.0	3.016577	8.896065	9.979445	0.0	0.0	0.0	0.0	0.0	0.0	0.0	0.0	0.0	10.562292	0.0	0.0	0.0	2.758225	0.0	5.544649	1.043533	1.183356	0.0
atg3	autophagy related 3	26.038914	42.528771	27.44185	58.85058300000000	18.547118	1.464691	60.754075	16.658762	17.285430000000000	51.374309	31.831098	13.413881	93.39148	0.974524	19.927149	21.029683	10.713342	12.948704	26.931288	27.259158000000000	43.433673	26.506851	29.667266	51.672778	49.20225	87.439008	60.630554	24.522368	38.145737	12.396308
atg4a	autophagy related 4A cysteine peptidase	0.0	0.0	0.0	0.0	0.0	0.0	1.476167	0.0	0.0	2.870169	0.0	0.0	0.0	8.712057000000000	0.264099	0.0	2.422032	0.0	15.301679	0.0	1.211761	0.0	0.197213	0.13347	0.0	0.0	0.813211	3.577531	4.045184	0.0
atg4b	autophagy related 4B cysteine peptidase	0.0	0.0	8.618876	0.0	9.601551	0.0	0.0	11.144236	12.208251	11.594316	25.165584	0.0	0.0	10.267709	3.814943	7.1901	0.0	0.0	7.316099	10.676448	10.197108	10.098016	9.563396	10.335296	0.0	0.0	9.483293	6.421011	21.0777	6.757587000000000
atg4c	autophagy related 4C cysteine peptidase	0.0	0.0	0.0	4.584277000000000	0.0	0.0	2.10976	0.0	0.205364	0.091124	0.0	0.0	0.0	0.0	0.0	0.0	0.0	0.0	0.0	0.0	0.0	0.0	0.0	0.0	8.139895	11.301688	5.631112	1.722221	0.0	0.0
atg4da	autophagy related 4D cysteine peptidase a	0.0	0.0	0.0	0.073714	0.7593980000000000	0.0	0.0	4.098255	1.725228	1.852064	0.0	0.190127	0.0	0.0	0.564117	0.0	0.0	2.979569	0.037892	2.469175	0.0	0.0	0.0	1.815913	3.363414	2.665139	0.876986	0.144061	0.272291	0.376621
atg4db	autophagy related 4D cysteine peptidase b	0.0	0.0	0.0	0.0	0.0	0.0	0.0	0.0	9.192981	0.0	0.0	0.0	0.0	0.0	3.862075	9.646799	0.0	0.6060990000000000	0.0	1.139463	0.0	11.669435000000000	2.554628	0.0	8.127876000000000	11.422894	6.106673000000000	1.078917	0.0	0.0
atg5	ATG5 autophagy related 5 homolog (S. cerevisiae)	6.092036	19.213545	8.894919	20.262908	15.051738	24.121526	0.0	19.979784	4.722089	4.186272	20.463107	0.0	6.557860000000000	14.399157	2.1110290000000000	0.117502	6.703375	13.374737	0.0	0.0	22.503567	0.0	11.127176	15.577567000000000	10.077897	4.965135	18.73872	26.729672000000000	2.033843	0.5924690000000000
atg7	ATG7 autophagy related 7 homolog (S. cerevisiae)	0.0	0.0	10.950506	0.131467	19.300804	15.825324000000000	3.779656	0.0	0.0	0.0	0.0	26.03065	0.0	0.0	2.3571160000000000	0.0	0.0	30.189057000000000	0.0	32.064854	0.0	0.0	10.737636	13.178957	19.167452000000000	0.0	0.0	6.552586	0.0	4.088182
atg9a	ATG9 autophagy related 9 homolog A (S. cerevisiae)	0.0	0.0	0.613607	0.0	0.208643	21.463797	0.315607	0.0	0.0	0.0	0.0	0.0	0.0	0.0	0.169011	0.0	0.666615	0.0	0.0	2.621038	0.0	0.0	0.201239	0.0	0.0	0.0	1.8324480000000000	0.0	0.0	7.088644
atg9b	autophagy related 9B	0.0	0.0	0.680704	6.13652	1.672016	0.0	4.18513	0.0	0.159262	0.0	0.111482	0.210219	0.0	0.0	0.072396	0.204487	0.740157	0.0	0.0	0.06172	0.0	0.720332	5.623457000000000	0.329627	0.0	0.0	0.346238	0.054914	0.7461410000000000	0.09277
atic	5-aminoimidazole-4-carboxamide ribonucleotide formyltransferase/IMP cyclohydrolase	0.0	0.0	0.0	0.0	0.0	0.0	0.0	0.0	0.0	0.0	0.0	0.0	0.0	0.0	0.0	0.0	0.0	0.0	0.0	0.0	0.0	0.0	0.0	0.0	0.0	0.0	0.0	0.0	0.0	0.0
atl1	atlastin GTPase 1	0.0	0.0	0.0	0.0	0.0	0.0	0.0	0.0	0.0	0.0	0.0	0.0	0.0	0.0	0.0	0.0	13.977710000000000	0.0	0.0	0.0	0.0	0.0	0.0	0.0	0.0	0.0	0.0	5.9864290000000000	0.0	1.198225
atl2	atlastin GTPase 2	8.812390000000000	0.0	0.0	2.952925	0.0	0.0	0.0	0.0	1.300563	0.0	5.057126	0.0	0.108063	0.0	0.0	1.962326	0.0	0.0	0.453469	0.0	0.0	9.564094	0.16161	0.701773	1.379943	0.0	0.367946	1.6966580000000000	0.0	0.0
atl3	atlastin 3	0.0	0.0	14.458401	4.016353	10.39494	0.0	0.0	9.142537000000000	0.0	11.95294	24.524378	27.292019	14.052342000000000	0.0	16.974775	8.855714000000000	8.153808	3.038981	0.0	11.837544	8.823653	10.598352	5.111543	11.158193	8.718201000000000	14.267948	7.949834	15.042334	7.578913000000000	0.338199
atm	ATM serine/threonine kinase	0.0	0.0	0.021878	0.0	0.493979	0.037056	0.0	0.0	0.0	0.0	0.0	0.0	0.0	0.0	0.0	0.0	0.0	0.0	0.0	0.0	0.0	2.049825	0.0	0.0	0.0	0.0	0.0	0.0	0.0	0.065845
atmin	ATM interactor	0.0	0.0	0.626492	0.0	0.0	0.0	0.0	0.0	0.0	0.0	0.0	0.0	0.0	16.941172	0.0	0.0	0.0	0.0	0.0	0.0	0.0	0.0	0.0	0.0	0.0	0.0	0.212211	0.0	0.080858	7.750817
atn1	atrophin 1	0.0	0.0	0.0	0.0	0.0	0.0	0.0	0.0	0.0	0.0	0.0	0.0	0.0	0.0	0.0	0.0	0.0	0.0	0.0	0.0	0.0	0.0	0.0	0.0	0.0	0.0	0.0	0.0	0.0	0.0
atoh1a	atonal bHLH transcription factor 1a	0.0	0.0	0.0	0.0	0.0	0.0	0.0	0.0	0.0	0.0	0.0	0.0	0.0	0.0	0.0	0.0	0.0	0.0	0.0	0.0	0.0	0.0	0.0	0.0	0.0	0.0	0.0	0.0	0.0	0.0
atoh1b	atonal bHLH transcription factor 1b	0.0	0.0	0.0	0.0	0.0	0.0	0.0	0.0	0.0	0.0	0.0	0.0	0.0	0.0	0.0	0.0	0.0	0.0	0.0	0.0	0.0	0.0	0.0	0.0	0.0	0.0	0.0	0.0	0.0	0.0
atoh1c	atonal bHLH transcription factor 1c	0.0	0.0	0.0	0.0	0.0	0.0	0.0	0.0	0.0	0.0	0.0	0.0	0.0	0.0	0.0	0.0	0.0	0.0	0.0	0.0	0.0	0.0	0.065319	0.0	0.0	0.0	0.0	0.0	0.0	0.0
atoh7	atonal bHLH transcription factor 7	0.0	0.0	0.0	0.0	0.0	0.0	0.0	0.0	0.0	0.0	0.0	0.0	0.0	0.0	0.0	0.0	0.0	0.0	0.0	0.0	0.0	0.0	0.0	0.0	0.0	0.0	0.0	0.0	0.0	0.0
atoh8	atonal bHLH transcription factor 8	0.0	0.0	0.0	0.0	0.0	0.0	0.0	0.0	0.0	0.0	0.0	0.0	0.0	0.0	0.0	0.0	0.0	0.0	0.0	0.0	0.0	0.041510000000000000	0.0	0.0	0.0	0.0	0.0	0.0	0.0	0.0
atox1	antioxidant 1 copper chaperone	27.094981	10.088831	48.005437	22.670630000000000	64.52379	79.124186	40.324436	14.609721	15.6271	30.430138	57.681551	19.43	22.319104000000000	13.812476	12.987071	17.430796	27.844411000000000	59.451059	10.250869	22.183551	41.685129000000000	30.736756	30.660006000000000	35.362215000000000	43.71062	48.007175	11.780617	33.118214000000000	30.632037	53.38502500000000
atp10a	ATPase phospholipid transporting 10A	0.0	0.0	0.0	0.0	0.0	0.0	0.0	0.0	0.0	0.0	0.0	0.0	0.0	0.0	0.0	0.0	0.0	0.0	0.0	0.0	0.0	0.0	0.0	0.0	0.0	0.0	0.0	0.0	0.0	0.0
atp10b	ATPase phospholipid transporting 10B	0.0	0.0	0.0	0.0	0.0	0.0	0.0	0.0	0.0	0.0	0.0	0.0	0.0	0.0	0.0	0.0	0.0	0.0	0.0	0.0	0.0	0.0	0.0	0.0	0.385862	0.106127	0.0	0.022804	0.0	0.0
atp10d	ATPase phospholipid transporting 10D	0.0	0.0	0.219983	0.0	0.0	0.0	1.61025	0.104092	0.0	0.0	0.0	0.0	0.0	0.0	0.594226	0.376756	0.0	2.775242	0.0	0.0	0.0	0.459529	0.0	0.0	0.0	0.0	3.079854	0.097162	0.0	0.0
atp11a	ATPase phospholipid transporting 11A	1.780655	9.278111	5.766941	4.00311	3.451536	1.492336	1.753037	2.627435	2.073775	1.82555	12.131291	1.54465	1.319568	3.281615	7.637708	6.184918	3.298487	9.225321	0.669501	1.938697	1.911297	0.484468	1.072056	0.6661160000000000	2.857348	3.68584	3.40335	2.526296	2.631704	2.153635
ATP11B		0.0	0.0	0.0	0.0	0.0	0.028987	0.0	0.0	0.0	0.18162	0.0	0.090216	3.199084	0.037536	0.0	0.85413	0.032074	0.0	0.284317	1.429243	0.0	2.165287	0.0	0.0	0.0	0.0	0.938437	0.0	2.55094	0.0
atp11c	ATPase phospholipid transporting 11C	0.0	0.0	0.0	0.0	0.0	0.0	0.0	0.0	0.0	0.0	0.0	0.0	0.409209	0.0	0.0	0.0	0.0	0.0	0.0	0.0	0.0	0.0	0.0	0.0	0.0	0.0	0.0	0.0	0.0	0.0
atp13a1	ATPase 13A1	0.0	0.0	0.0	0.096724	0.0	0.709079	35.542602	5.754276	1.4461960000000000	0.0	0.0	11.103155	0.0	3.5485550000000000	11.240241	0.0	0.0	6.278849	0.0	0.0	0.209623	0.4905890000000000	0.0	0.0	2.138504	5.819615	2.1743240000000000	1.52777	7.936192	5.755286
atp13a2	ATPase cation transporting 13A2	0.0	0.0	0.0	2.022563	0.0	0.0	0.0	0.0	0.0	0.0	0.0	0.0	0.0	0.0	0.0	0.0	0.0	0.0	0.0	0.0	0.0	0.0	1.702734	0.0	0.0	0.0	2.465143	0.108297	0.07571600000000000	0.0
atp13a3	ATPase 13A3	1.245785	6.503106	7.3322190000000000	0.0	1.132319	16.629862	0.0	10.80344	6.838724000000000	0.0	0.0	1.2769190000000000	0.45809	1.733378	0.167902	5.305220000000000	0.0	15.647011	0.0	0.0	4.650169000000000	11.412995	0.715663	0.7451620000000000	5.306106	0.537905	3.6777	0.484182	10.049809	0.0
atp1a1a.1	ATPase Na+/K+ transporting subunit alpha 1a tandem duplicate 1	0.0	47.419925	11.942333	0.0	0.828297	126.640128	0.0	0.0	0.0	1.235582	0.0	0.0	35.858762	0.0	0.0	0.0	0.0	15.381258000000000	0.0	0.0	0.0	0.0	0.0	0.0	0.0	0.0	0.0	0.0	0.0	0.0
atp1a1a.2	ATPase Na+/K+ transporting subunit alpha 1a tandem duplicate 2	0.0	0.0	0.009009	0.0	0.0	0.073975	0.0	0.0	0.0	0.0	0.0	0.0	0.018206	0.0	0.0	0.0	0.0	0.0	0.0	0.0	0.0	0.0	0.0	0.0	0.0	0.0	0.0	0.0	0.0	0.0
atp1a1a.3	ATPase Na+/K+ transporting subunit alpha 1a tandem duplicate 3	0.0	0.0	0.0	0.0	0.0	0.0	0.0	0.0	0.0	0.0	0.0	0.0	0.0	0.0	0.0	0.0	0.0	0.0	0.0	0.0	0.0	0.0	0.0	0.0	0.0	0.0	0.0	0.0	0.0	0.0
atp1a1a.4	ATPase Na+/K+ transporting subunit alpha 1a tandem duplicate 4	0.0	0.0	0.0	0.0	0.0	0.0	0.0	0.0	0.0	0.0	0.0	0.0	0.0	0.0	0.0	0.0	0.0	0.0	0.0	0.0	0.0	0.0	0.0	0.0	0.0	0.0	0.0	0.0	0.0	0.0
atp1a1a.5	ATPase Na+/K+ transporting subunit alpha 1a tandem duplicate 5	0.0	0.0	0.0	0.0	0.0	0.199046	0.0	0.0	0.0	0.0	0.0	0.0	0.0	0.0	0.0	0.0	0.0	0.0	0.0	0.0	0.0	0.0	0.0	0.0	0.0	0.0	0.0	0.0	0.0	0.0
atp1a1b	ATPase Na+/K+ transporting subunit alpha 1b	0.0	0.0	0.275683	0.0	7.188626000000000	0.083078	0.0	5.564173	0.403956	0.0	0.0	0.0	0.0	10.935455	0.0	0.0	0.0	0.0	0.0	0.0	0.0	0.0	0.0	0.0	0.0	0.0	0.755738	0.0	0.0	0.0
atp1a2a	ATPase Na+/K+ transporting subunit alpha 2	0.0	0.0	0.0	0.0	0.0	0.0	0.0	0.0	0.0	0.0	0.0	0.0	0.0	0.0	0.0	0.0	0.0	0.0	0.0	0.0	0.0	0.0	0.0	0.0	0.0	0.0	0.0	0.0	0.0	0.0
atp1a3a	ATPase Na+/K+ transporting subunit alpha 3a	144.063823	0.0	0.0	0.0	15.90246	26.82453	0.743386	0.0	0.0	0.0	15.343942000000000	2.238023	0.049572000000000000	9.883291	0.0	0.037012	0.0	0.0	0.0	0.646253	0.0	0.488373	0.83552	1.211368	0.0	0.0	6.586146	0.063113	0.0	2.779426
atp1a3b	ATPase Na+/K+ transporting subunit alpha 3b	101.631961	138.783105	178.36210000000000	235.655275	132.697971	97.145765	102.901571	142.98996	144.35083500000000	124.28284	117.570864	174.95341900000000	147.651508	186.01092	311.184904	217.680782	119.06569	193.99374	146.770804	133.83797600000000	223.60919200000000	263.283494	113.50949700000000	164.011896	81.68379600000000	156.464159	181.81868	188.160175	200.335836	109.077211
atp1b1a	ATPase Na+/K+ transporting subunit beta 1a	617.3990040000000	0.5908130000000000	0.059501	0.0	6.246936	167.249573	0.621698	0.0	3.913159	0.0	155.67736600000000	0.0	0.0	0.449401	2.177451	5.9398290000000000	0.0	30.819238	0.0	2.4573510000000000	8.230989000000000	2.6053890000000000	8.952064	2.5634590000000000	6.627927000000000	0.0	22.423291000000000	0.0	0.0	2.5753410000000000
atp1b1b	ATPase Na+/K+ transporting subunit beta 1b	0.0	0.0	0.0	0.0	1.235633	152.009799	0.0	0.0	0.0	1.284206	0.0	0.0	0.0	0.0	0.0	0.0	0.0	0.0	0.0	0.0	0.0	0.0	0.0	0.0	0.0	0.0	0.0	0.0	0.0	0.0
atp1b2a	ATPase Na+/K+ transporting subunit beta 2a	109.81103800000000	217.34545100000000	108.868834	57.42131000000000	109.76141	87.239595	157.796013	68.45146	78.185711	130.230495	127.543816	55.45113300000000	58.35931	62.427562	110.242545	126.003167	49.471839	96.02978900000000	96.200233	134.65616700000000	184.744886	138.27353100000000	104.391424	135.956188	239.77036100000000	232.09814100000000	194.414572	122.008255	134.333126	213.710396
atp1b2b	ATPase Na+/K+ transporting subunit beta 2b	156.64668	402.645522	204.18435	251.914947	167.063423	248.194243	223.062633	361.205821	346.995356	211.315027	265.59882000000000	347.001376	318.548694	274.959461	412.752006	256.803157	114.174354	235.11242300000000	322.758288	347.428092	175.003928	291.24263000000000	201.183807	160.772187	375.4131	205.469447	292.947455	269.587526	246.31074500000000	164.324462
atp1b3a	ATPase Na+/K+ transporting subunit beta 3a	0.0	0.0	0.0	0.0	0.0	194.43408	0.0	0.227129	2.61405	9.508875	0.0	1.6703740000000000	0.0	0.0	4.901221	0.0	0.0	0.0	0.0	1.444948	0.0	0.0	0.0	0.0	0.0	0.0	0.0	0.0	2.847016	0.0
atp1b3b	ATPase Na+/K+ transporting subunit beta 3b	8.621691	19.201783	6.9969660000000000	13.100134	10.183927	41.967009	13.42095	19.095705	13.4242	14.404437	0.41365	17.468494	35.135082000000000	14.974501	12.209849	13.563958	0.0	0.0	0.232107	0.26907	0.0	0.051829000000000000	0.0	0.0	0.0	0.0	0.0	2.822787	4.716361	7.608122
atp1b4	ATPase Na+/K+ transporting subunit beta 4	0.0	0.518846	0.0	0.0	6.548743	0.0	0.0	0.0	0.0	0.0	0.0	0.0	0.0	0.0	0.0	0.0	0.047992	0.0	0.0	0.0	1.059388	0.0	0.0	8.865365000000000	0.0	0.0	0.0	0.0	0.0	0.0
atp23	ATP23 metallopeptidase and ATP synthase assembly factor homolog	0.0	16.541931000000000	0.0	3.38571	0.0	13.877704	15.454845	3.839766000000000	10.972785	11.648707	4.3134120000000000	10.13373	3.264408	0.0	7.010790000000000	10.002875	17.889255	8.920807	0.0	8.395710000000000	12.4776	5.927417	13.980696	4.970806	14.392201000000000	5.112428	22.353123	3.370267	4.5543010000000000	3.410381
atp2a1	ATPase sarcoplasmic/endoplasmic reticulum Ca2+ transporting 1	0.0	0.0	4.354384	0.0	0.0	0.0	0.0	0.0	0.0	0.0	0.0	0.0	0.0	0.0	0.0	0.0	0.0	0.0	0.0	0.0	0.0	0.0	0.0	0.0	0.0	0.0	0.0	0.0	0.0	0.0
atp2a1l	ATPase sarcoplasmic/endoplasmic reticulum Ca2+ transporting 1 like	0.0	0.0	0.0	0.0	0.0	0.0	0.0	0.0	0.0	0.0	0.0	0.0	0.0	0.0	0.0	0.0	0.0	0.0	0.0	0.0	0.0	0.0	0.0	0.0	0.0	0.0	0.0	0.0	0.0	0.0
atp2a2a	ATPase sarcoplasmic/endoplasmic reticulum Ca2+ transporting 2a	0.0	0.0	0.0	0.0	0.190725	0.0	0.0	0.0	0.0	0.0	0.0	1.655777	0.0	0.0	0.0	0.0	0.0	0.0	0.0	0.0	0.0	8.564887000000000	0.0	0.0	0.0	0.0	0.0	0.0	0.0	0.0
atp2a2b	ATPase sarcoplasmic/endoplasmic reticulum Ca2+ transporting 2b	0.0	0.0	0.0	0.0	0.364952	0.0	2.742446	0.0	3.408637	0.031937	0.0	0.783721	3.075562	6.077753	0.7576350000000000	3.078925	0.0	0.7275930000000000	0.434442	0.4010510000000000	1.680605	0.0	0.227618	0.0	1.914459	2.008407	5.343177	0.630293	1.539139	5.94099
atp2a3	ATPase sarcoplasmic/endoplasmic reticulum Ca2+ transporting 3	0.0	0.0	0.0	0.0	0.0	0.116793	8.42965	5.349444	7.852978	0.991436	0.0	1.40868	6.23596	3.358227	19.98601	9.015694	3.103111	14.424057	4.003028	2.49963	0.7767110000000000	11.55916	3.2962480000000000	2.276545	8.362675	0.22488200000000000	3.258055	3.723555	10.170428	4.3505130000000000
atp2b1a	ATPase plasma membrane Ca2+ transporting 1a	29.22884	12.452279	1.0060870000000000	7.013993000000000	4.084428	7.6137040000000000	0.0	0.0	0.230014	0.771778	2.081605	0.026464	1.432737	0.0	0.0	3.338431	0.323425	0.0	0.0	0.109041	0.337917	3.5247330000000000	1.366573	0.0	1.34173	1.699836	4.961216	2.634695	2.255018	2.797288
atp2b1b	ATPase plasma membrane Ca2+ transporting 1b	97.76051	92.632115	85.15872600000000	100.228321	89.11404100000000	220.24823500000000	298.10826000000000	253.500724	316.772233	401.366237	302.90575	99.012995	295.235877	272.61383	228.93209700000000	379.23010800000000	163.09419500000000	364.446957	147.053787	254.74048600000000	394.924762	281.104423	197.271178	154.124062	405.071623	237.612439	474.87514500000000	405.040972	364.616938	300.598064
atp2b2	ATPase plasma membrane Ca2+ transporting 2	98.27385600000000	0.0	0.0	0.0	0.0	19.682953	4.19104	0.0	0.0	0.0	13.542143	0.936422	0.0	0.0	0.0	0.16906500000000000	0.0	0.0	0.0	0.8563790000000000	0.0	0.0	0.0	0.0	0.0	0.0	0.908336	0.103089	0.047379	0.012706
atp2b3a	ATPase plasma membrane Ca2+ transporting 3a	2.6798330000000000	0.108074	0.051379	0.301241	1.017699	2.779114	0.0	0.979792	0.0	0.0	15.42876	0.0	0.0	0.0	0.158539	1.447234	0.0	0.0	0.0	0.0	0.0	0.0	0.0	0.0	0.0	0.0	5.269759	0.0	0.158684	0.212603
atp2b3b	ATPase plasma membrane Ca2+ transporting 3b	0.0	0.0	0.0	0.0	0.0	0.0	0.0	0.0	0.0	0.0	0.0	0.0	0.0	0.252922	0.0	0.0	0.0	0.0	0.0	0.0	0.047796	0.169429	0.0	0.0	0.0	0.0	0.0	0.002954	0.049711	1.141935
atp2c1	ATPase secretory pathway Ca2+ transporting 1	0.0	0.0	0.064126	3.794956	14.709636000000000	0.0	0.0	4.607494	1.01711	1.239985	0.423282	0.070894	0.0	2.031559	7.038804000000000	0.288731	0.13956500000000000	11.612893	7.226840000000000	1.087965	3.437176	0.50249	7.506486	0.0	7.490605	11.999015	9.876269	1.853701	1.235532	0.377086
atp5f1b	ATP synthase F1 subunit beta	1953.62023	959.316859	882.021415	1014.927563	936.968669	931.387487	1581.056691	1502.512793	1544.772401	1354.21637	1586.896076	1409.924446	1299.561942	1463.603087	1154.338131	961.064674	825.390937	1315.6261470000000	929.743082	1115.268533	969.613321	1153.920918	1072.640072	1239.853924	1530.927064	1474.863533	1664.859098	1129.281654	1249.561156	1500.775228
atp5f1c	ATP synthase F1 subunit gamma	685.042495	376.848835	854.820498	608.212193	643.8410260000000	634.910091	1052.954745	1157.725358	1049.682644	1201.569128	1093.115599	1139.22405	973.896448	958.036969	856.8939450000000	924.180373	925.05877	1227.48	720.372454	1038.006072	994.453072	1058.981665	1121.129546	1197.908987	1450.518905	980.071505	1171.897344	1110.652441	877.754295	1244.165987
atp5f1d	ATP synthase F1 subunit delta	190.192942	214.426008	349.630173	153.268449	236.22602	226.894952	344.46184300000000	350.148186	363.01679900000000	406.098833	517.596179	295.544542	349.20186	358.001889	317.8722610000000	413.264735	266.688604	515.256118	359.762777	388.290021	352.52819300000000	266.08626000000000	381.156968	410.398304	597.747404	527.3464250000000	427.688681	381.945216	369.435567	534.9788670000000
atp5f1e	ATP synthase F1 subunit epsilon	251.869069	107.91769200000000	195.733738	118.180359	149.326386	174.87106	278.36259300000000	252.53396400000000	218.492553	269.734903	323.586662	216.144758	202.315757	257.496852	186.528656	251.77811500000000	280.39567900000000	331.705886	286.42194	241.628714	297.53961700000000	257.013704	275.119148	315.461312	354.1839500000000	322.811731	314.64141800000000	313.0251570000000	237.433679	393.068371
atp5fa1	ATP synthase F1 subunit alpha	1221.534014	538.834568	452.928399	469.54511300000000	445.402537	921.153727	803.755722	614.5619010000000	484.434612	494.5014020000000	928.381349	454.510002	411.201564	715.997698	485.41899800000000	499.886392	299.8410770000000	699.344233	428.37108	569.569144	572.667598	624.7126270000000	629.135128	581.667062	1000.7618150000000	973.125117	1018.8101040000000	821.0161980000000	788.382526	757.98641
atp5if1a	ATP synthase inhibitory factor subunit 1a	19.664082	19.370075	39.13487600000000	18.530006	58.154436	17.453664	59.220224	57.321819	58.765248	70.323141	78.847819	38.868701	45.932628	40.719479	51.582581	30.781545	48.822709	76.16736800000000	77.32726	45.791417	46.038436	60.395541	61.752638	68.00041800000000	91.476317	56.489137	56.236722	68.745459	46.170721	80.600466
atp5if1b	ATP synthase inhibitory factor subunit 1b	114.194223	47.90576	84.371581	75.84150800000000	76.831458	46.139716	173.362866	133.203302	116.322856	141.758523	102.32525	194.75378	162.881114	176.216724	147.16818900000000	123.52009	130.8284	143.556449	96.016334	109.813469	111.255976	112.567594	172.541672	117.135638	119.139235	98.806269	159.92963900000000	144.09379100000000	105.945106	162.82470800000000
atp5l	ATP synthase H+ transporting mitochondrial F0 complex subunit g	298.749861	188.320227	241.87363900000000	217.257487	269.640356	285.025263	484.226576	412.791184	441.051392	444.745249	552.500054	393.152754	365.754866	443.58337400000000	345.291771	390.074658	421.61552300000000	584.368213	399.068724	372.972831	328.822466	389.552645	432.80552400000000	478.243706	581.930575	400.335642	497.570795	560.357659	360.204784	569.514927
atp5mc1	ATP synthase membrane subunit c locus 1	606.519472	278.102126	488.460558	364.631634	525.590791	278.880177	732.2185060000000	673.990643	625.652668	687.0357190000000	880.9743070000000	582.1590940000000	470.558921	567.807796	519.598667	770.0111470000000	823.4200550000000	786.505759	592.9781010000000	647.112649	725.522196	645.343216	729.999499	779.256536	1019.117418	702.884343	796.17403	818.8691110000000	551.543108	936.620356
atp5mc3a	ATP synthase membrane subunit c locus 3a	625.7090400000000	192.364831	575.54642	305.49547	451.56148100000000	379.409797	1031.303957	850.0469510000000	764.91904	802.758155	1074.626872	771.3944470000000	705.99972	959.1935070000000	637.486816	872.1732520000000	852.998068	607.873287	462.91613000000000	755.281175	542.668541	844.1061000000000	562.459787	884.096737	1132.358488	813.269046	966.355315	809.35456	644.7774530000000	855.5306310000000
atp5mc3b	ATP synthase membrane subunit c locus 3b	503.73122500000000	435.28714	522.538539	327.31778900000000	435.93069	653.3127090000000	1343.702753	1133.287747	978.348476	1224.356168	1993.962923	1027.265423	952.728838	1169.470132	826.6177050000000	1213.768153	1319.111768	1320.170899	863.213371	975.6681220000000	1049.6316700000000	855.954	905.9292110000000	1265.464707	1620.4067700000000	1099.360998	1097.497692	1192.945267	916.831334	1370.623774
atp5md	ATP synthase membrane subunit DAPIT	93.435419	21.307075	62.86475	34.354413	39.232823	59.04729200000000	115.323566	85.957145	91.645227	86.075976	111.279376	88.56731100000000	58.00186900000000	93.600587	81.967163	117.657916	101.139191	135.866146	113.707456	105.060421	105.391803	98.582185	127.161097	115.397708	156.302111	121.405172	125.365395	120.451197	100.540281	186.884971
atp5mea	ATP synthase membrane subunit ea	81.64577	36.635751	63.444711	58.626963	73.447642	21.508000000000000	152.399934	157.69878400000000	170.62551400000000	177.851733	193.076109	131.442076	150.368214	154.362438	195.977119	157.973729	174.986795	112.205288	146.238427	171.46381100000000	187.131103	169.68698500000000	108.765613	155.06550900000000	266.774184	232.532011	265.322927	161.015512	117.403279	256.465785
atp5meb	ATP synthase membrane subunit eb	96.033682	91.560385	111.774772	48.868033	70.349998	113.436149	222.545076	167.863678	186.382388	166.565845	317.658736	194.277017	230.31204900000000	213.241702	254.003828	224.083408	249.146439	168.57498	119.222654	258.955192	291.738111	301.763538	183.485758	342.099513	332.615245	260.333145	203.063547	247.808213	144.46384	259.471083
atp5mf	ATP synthase membrane subunit f	99.679292	73.058362	87.01831900000000	45.378021	83.293377	104.587043	142.169025	118.807398	147.503764	160.176131	280.120444	144.14492000000000	99.461444	148.061734	126.929942	166.192513	144.836795	166.677554	111.780995	134.535014	118.545705	136.95486600000000	143.841651	182.853352	212.891379	164.840869	199.943702	196.839298	144.89717200000000	238.142454
atp5pb	ATP synthase peripheral stalk-membrane subunit b	109.348608	142.96485900000000	203.678935	93.217415	126.97021200000000	146.537554	204.558228	178.768757	243.58557800000000	184.008863	235.013114	142.093734	156.949122	161.444366	132.872998	167.202731	173.06104700000000	281.743534	145.081424	158.69650900000000	166.742372	185.40699400000000	116.36138	205.503781	272.545823	276.594823	192.339472	285.412637	151.597026	236.227827
atp5pd	ATP synthase peripheral stalk subunit d	133.583593	133.726719	166.852629	107.015507	129.702316	93.864204	222.661389	226.55658	185.529037	207.916219	258.568398	176.9827	197.636186	237.71842400000000	185.484356	210.44724900000000	189.514579	283.911564	246.109604	223.871001	206.094482	254.363819	212.214432	321.030108	337.756629	250.070111	322.900592	325.536775	248.047629	382.892145
atp5pf	ATP synthase peripheral stalk subunit F6	231.34886	64.515835	174.666138	132.288374	207.927428	210.48528800000000	161.028775	146.06866000000000	153.487455	183.09823900000000	188.910022	147.43515000000000	161.649844	222.96367200000000	98.47680600000000	160.20939100000000	122.78008500000000	331.30217800000000	192.456954	148.019638	99.496536	203.100373	165.875449	206.27770400000000	230.78097200000000	170.585033	220.456792	183.581291	184.24293400000000	283.632825
atp5po	ATP synthase peripheral stalk subunit OSCP	665.9684080000000	344.541649	569.346723	340.529958	421.836706	422.982376	966.373448	1001.740931	917.149606	867.4817320000000	1133.309964	910.043114	753.3025650000000	894.2637990000000	821.2235730000000	728.00852	827.5397960000000	1040.1259520000000	703.7899990000000	938.94516	832.6397600000000	744.808888	859.9531330000000	1065.7265320000000	1455.203466	1287.3504380000000	1080.789853	1113.9619520000000	903.8137780000000	1250.751215
atp5s		0.0	3.795411	9.044756	22.176472	19.584656	51.486843	68.199394	52.05415100000000	47.604865	47.307247	50.662053	75.061076	25.587402	100.417043	52.150404000000000	62.57491200000000	33.858137	95.512608	75.198291	67.26655	69.812143	23.199138	45.066018	71.69243400000000	115.295844	128.50330200000000	96.313052	30.089259000000000	57.553064	37.214941
atp6ap1a	ATPase H+ transporting accessory protein 1a	66.82522	34.613663	16.800053	10.988689	16.934843	3.808032	21.909501	5.68096	12.618402	17.074306	18.984355	10.57243	0.078901	3.261843	12.68298	21.640601	31.335728000000000	29.840222	2.507298	16.29365	7.518826	35.327194	17.312625	17.600837	16.251353000000000	10.745352	16.000964	19.315448	35.925039	35.320505
atp6ap1b	ATPase H+ transporting accessory protein 1b	0.36655	0.0	0.0	0.0	0.0	0.0	0.0	0.0	0.0	0.0	0.0	0.0	0.0	0.0	0.0	0.0	0.0	0.0	0.0	0.0	0.5788400000000000	0.0	0.0	0.0	0.0	0.0	0.0	0.0	0.077221	0.0
atp6ap1la	ATPase H+ transporting accessory protein 1 like a	6.451064	0.0	20.916233	20.390721	17.470462	0.0	0.0	0.0	0.0	7.700747	0.0	0.0	0.0	12.558227	4.714957	0.0	0.0	0.0	0.0	0.0	8.328943000000000	2.492196	12.552081	0.118983	0.0	28.172485	0.0	9.385676	0.0	0.067087
atp6ap1lb	ATPase H+ transporting accessory protein 1 like b	26.014008	0.06416000000000000	1.705375	0.157675	3.814726	33.157479000000000	256.99000300000000	159.416109	201.574591	313.5365030000000	72.452804	61.236787	286.609703	231.048237	386.125969	412.28861800000000	216.80806300000000	438.839284	354.8794180000000	466.09723500000000	606.53503	479.682871	348.7241620000000	97.194551	84.556198	188.079519	175.91671200000000	145.745206	199.99899	140.817744
atp6ap2	ATPase H+ transporting accessory protein 2	223.744702	324.241284	288.937776	300.162173	295.3682540000000	488.64455900000000	397.209057	387.868657	394.429808	390.524158	252.658111	275.313548	409.98479	314.73905300000000	363.634608	351.289765	326.751783	266.954815	359.85018700000000	306.377098	371.269752	404.372859	475.31963600000000	340.533604	418.843577	476.259654	426.352102	485.86657700000000	380.124823	387.96577
atp6v0a1a	ATPase H+ transporting V0 subunit a1a	41.144373	42.927624	35.526004	120.067404	16.482066	92.86624	67.014274	30.231927	63.138836	58.504129000000000	28.144784	88.585262	35.33117100000000	26.798108000000000	42.320887	34.69828	29.736518	32.760982	70.354577	79.62394500000000	66.16917100000000	116.629088	27.93115	70.894228	9.675835	55.21243200000000	60.635741	49.230186	56.332247	24.669225
atp6v0a1b	ATPase H+ transporting V0 subunit a1b	0.0	0.0	0.512193	0.0	0.0	18.948287	0.235735	0.0	0.0	0.0	0.58003	0.0	0.0	0.0	0.0	0.0	0.433288	0.0	0.0	0.0	0.0	0.0	0.0	0.0	0.0	0.0	0.814952	0.0	0.0	3.87141
atp6v0a2a	ATPase H+ transporting V0 subunit a2a	0.0	0.0	1.6797380000000000	1.958725	10.427323	0.0	0.0	0.0	0.033753	0.0	0.0	0.0	1.245837	0.20697	7.677014	1.097191	0.0	0.0	0.0	3.2295580000000000	0.27836900000000000	0.0	0.0	0.245134	0.0	0.0	1.483378	1.802316	0.0	0.499833
atp6v0a2b	ATPase H+ transporting V0 subunit a2b	0.0	0.0	0.0	0.0	0.0	0.0	0.0	0.0	0.0	0.0	0.0	0.0	0.0	0.0	0.0	0.0	0.0	0.0	0.0	0.0	0.015713	0.0	3.525472	0.0	3.2351810000000000	0.0	0.0	0.0	0.617096	0.09644
atp6v0b	ATPase H+ transporting V0 subunit b	218.105194	234.232583	108.852774	61.717158	68.02217000000000	31.145944	51.470768	51.301401	89.541259	97.628103	93.244759	68.573785	60.457223	98.342131	83.621901	104.081816	74.36286200000000	77.334897	68.916004	149.49771300000000	111.186531	157.175425	105.224714	148.850121	137.964833	142.339407	200.025714	142.748919	149.636628	110.33941000000000
atp6v0ca	ATPase H+ transporting V0 subunit ca	109.01481900000000	20.94122	31.221179	27.774958	46.839986	83.868806	25.699095	24.472591	41.301207	37.007654	55.29672600000000	19.209009	26.791049000000000	18.598725	37.408154	65.307899	18.091229	25.330571000000000	33.710251	68.41662200000000	56.103917	82.31546	27.486454	49.68601	57.30775800000000	78.055708	78.25961600000000	91.108711	30.697956	77.225454
atp6v0cb	ATPase H+ transporting V0 subunit cb	190.374485	210.13317400000000	286.773249	230.08943	167.942247	290.1910180000000	385.981686	513.143399	495.855052	634.261844	861.28303	398.066933	651.413303	393.402664	759.227249	557.217267	669.235564	426.11744	621.9117190000000	512.885158	267.65556200000000	568.014897	583.932421	536.540333	884.8133140000000	913.625547	544.4613100000000	962.334721	606.41979	570.095763
atp6v0d1	ATPase H+ transporting V0 subunit d1	91.418653	43.22786	37.728034	47.458905	62.43333000000000	45.99131	51.09267	86.6784	90.642531	88.258386	108.066414	101.006974	125.74215	63.903049	94.374138	52.484731	73.780156	77.367735	116.399578	76.18559	129.328201	145.26996100000000	101.808581	88.902838	115.474713	173.075179	114.777019	106.130366	91.360603	147.26652100000000
atp6v0e1	ATPase H+ transporting V0 subunit e1	48.192702	0.162431	0.079536	0.061702	2.95435	21.152952000000000	0.308763	7.8409840000000000	3.664219	0.096181	10.353005	0.087896	7.9615	3.746476	1.2078	8.286798000000000	1.495627	6.571279	0.084172	4.99563	2.409958	5.420097	2.623913	1.212512	1.746763	1.746727	9.25644	3.357257	0.7359480000000000	8.24863
atp6v1aa	ATPase H+ transporting V1 subunit Aa	30.163533	27.829649	31.228825	28.351163	10.546699	107.671026	49.263419	92.201849	32.312617	32.058885	20.348442	25.291184	19.702742	72.513414	25.091008	13.100251	5.813257	25.910701	23.623061	34.251226	17.397177	44.560829	31.066624	30.267748	15.188615	18.111577	49.512731	63.034496	36.224907	38.208016
atp6v1ab	ATPase H+ transporting V1 subunit Ab	17.236208000000000	0.0	16.507814	12.569985	0.0	46.492116	0.0	0.0	6.726717	0.0	0.223749	0.0	0.0	0.0	0.0	0.0	0.0	4.0714510000000000	0.0	8.132104	0.0	0.0	0.0	0.0	6.047978	11.065549	6.005091	0.985595	11.700975	0.0
atp6v1b2	ATPase H+ transporting V1 subunit B2	0.0	0.0	0.4916970000000000	6.461224	1.10546	0.0	0.8349060000000000	0.0	1.155537	0.0	0.684929	0.0	1.094631	0.287905	1.198076	0.0	11.196609	0.0	0.279322	0.0	0.170167	7.137368	11.484775	0.0	0.0	28.102944	0.685871	1.450128	4.393139	7.350122
atp6v1ba	ATPase H+ transporting lysosomal V1 subunit B member a	51.903141	30.062444	26.712418	36.258337	21.301317	36.85905800000000	34.034049	54.742587	46.175203	44.525532	57.547236	64.035496	67.91976700000000	82.20469400000000	75.98766000000000	47.583945	21.932561	14.176079	44.911217	71.041569	72.38053600000000	77.438563	72.248058	49.111155	102.683367	92.893589	91.915633	28.764167	68.450197	35.063015
atp6v1c1a	ATPase H+ transporting V1 subunit C1a	21.691185	43.95869500000000	145.956391	146.763826	97.977973	97.852377	118.56342	104.00072	81.418299	65.269812	118.33928	66.89756900000000	88.912888	54.471594	96.117296	109.67225800000000	89.8282	114.42683	120.04188	154.863208	164.39818200000000	154.632074	108.37954100000000	97.525273	210.88834900000000	158.59049	114.480205	139.00972100000000	113.573098	115.379698
atp6v1c1b	ATPase H+ transporting V1 subunit C1b	32.682628	0.0	22.695587	12.438034	15.209462	46.163445	24.756822	14.252697	4.205089	0.0	0.818334	13.355413	7.079461	18.44058	3.902249	30.120104	5.668237	1.396616	24.932653	26.162922	18.16514	18.348235	26.851511	23.438187	59.029785	26.014605	56.790995	24.280006	20.997958	18.415775
atp6v1c2	ATPase H+ transporting V1 subunit C2	0.0	0.0	0.0	0.0	0.0	0.0	0.0	0.0	0.0	0.0	0.0	0.0	0.0	0.0	0.0	0.0	0.0	0.0	0.0	0.0	0.0	0.0	0.0	0.0	0.0	0.0	0.0	0.0	0.0	0.0
atp6v1d	ATPase H+ transporting V1 subunit D	0.392595	2.493626	2.362463	19.945434	14.627046	1.765035	0.800245	14.625715	15.410273000000000	20.094791	20.493476	27.462934000000000	17.87211	70.311208	12.779933	4.658583	16.62913	57.899313	17.338947	5.790465	18.958558	11.636574	26.853478000000000	30.761869	40.270571	47.40257800000000	24.485976	31.345635	22.510375	23.130125
atp6v1e1a	ATPase H+ transporting V1 subunit E1a	43.025981	2.70262	12.881837	9.971418	16.275329	3.293455	7.353507	4.365389	14.669092	14.510507	10.613842	7.291326	2.379961	11.243424	28.886644	13.525882	4.197493	7.029778	31.59203	33.773874	17.862429000000000	26.473016	18.302843	10.969771	20.567798	8.979791	17.106047	12.116536	13.919842	35.074915000000000
atp6v1e1b	ATPase H+ transporting V1 subunit E1b	163.345986	83.878952	188.119972	204.511438	166.899826	100.607814	236.704328	159.546723	147.245724	181.210846	148.03099	211.11489100000000	215.823092	222.006624	167.32719	157.96909500000000	255.289748	158.93651600000000	252.459099	227.96731	293.183036	217.958951	262.699589	290.438905	339.4969430000000	234.119003	283.706683	218.356993	205.245073	356.801443
atp6v1f	ATPase H+ transporting V1 subunit F	84.452326	17.417004000000000	83.151459	70.039867	32.257884000000000	93.473612	54.785438	113.39726600000000	65.956789	50.51154	95.608369	21.071044	46.091963	25.325002	57.48858900000000	133.73721900000000	87.4561	86.33663100000000	125.122181	124.836601	128.357125	135.613121	109.394657	194.185347	136.769049	148.705599	92.925027	133.1573	86.463327	110.730022
atp6v1g1	ATPase H+ transporting V1 subunit G1	263.639961	153.66559000000000	198.814267	188.919264	163.151267	207.168853	34.943388	45.517477	48.207953	44.62615200000000	34.913983	43.589343	44.524676	56.179899	44.331216	72.080348	75.58629	189.762259	43.93017	45.726394	191.832493	55.71919000000000	53.248971	161.278874	65.130941	95.236646	91.978612	224.522633	65.560613	122.348565
atp6v1h	ATPase H+ transporting V1 subunit H	34.908278	118.12271500000000	97.36908	108.927702	98.66340600000000	111.554516	112.816149	163.168184	137.42150600000000	145.53399300000000	175.80502100000000	67.97505200000000	72.103062	165.462551	134.81076800000000	165.879817	115.16505400000000	169.40088	193.784052	205.328068	148.27368700000000	185.306181	197.076273	182.779314	412.20763900000000	301.83233700000000	338.398456	330.829251	245.519802	239.168665
atp7a	ATPase copper transporting alpha	0.0	0.0	0.0	0.210491	0.0	0.39421	0.0	0.0	0.057606	0.0	0.0	0.0	0.0	0.0	0.6062960000000000	0.0	0.300211	0.0	0.0	0.5503860000000000	0.0	0.451137	0.0	0.0	0.212764	0.0	0.027786	0.321282	0.0	0.0
atp7b	ATPase copper transporting beta	0.0	0.0	0.0	0.0	0.0	0.0	0.0	0.0	0.0	0.0	0.0	0.0	0.0	0.0	0.0	0.0	0.0	0.0	0.0	0.0	0.0	0.0	0.0	0.0	0.0	0.0	0.0	0.0	0.0	0.0
atp8a1	ATPase phospholipid transporting 8A1	11.800163000000000	0.088098	15.174884	0.0	6.405432	0.0	0.707245	14.400759	3.535305	9.367233	5.993604	8.818172000000000	6.185846	5.852588	5.464966	2.630153	6.644993	3.9415480000000000	6.7915160000000000	8.339319	6.332028	21.167541	1.7804060000000000	0.0	13.213244	4.757658	18.834024	23.529272	11.035392000000000	8.550280000000000
ATP8A1		0.0	15.929755000000000	5.722144	0.0	0.0	0.0	0.0	3.562705	0.0	9.158367	0.0	0.0	0.2344	3.386509	14.937202	0.0	0.0	0.0	0.8071010000000000	1.623362	0.0	5.1172580000000000	0.0	0.0	1.003339	0.140703	2.008116	8.936111	0.793834	0.0
atp8a2	ATPase phospholipid transporting 8A2	0.0	0.0	0.546283	0.25487400000000000	1.2948710000000000	1.004993	0.166144	0.849405	0.050885	0.6089290000000000	0.40611	0.032879000000000000	0.33157300000000000	0.019303	0.398698	1.454661	1.141351	0.183648	0.0	0.476916	0.278613	0.14416700000000000	0.026094	0.052266	0.044514	0.3941000000000000	0.77984	0.6827300000000000	0.181516	2.7746760000000000
atp8b1	ATPase phospholipid transporting 8B1	0.0	0.0	0.0	0.0	0.0	0.0	0.0	0.0	0.0	0.0	0.0	0.0	0.0	0.0	0.0	0.0	0.0	0.0	0.0	0.0	0.0	0.0	0.0	0.0	0.0	0.0	0.0	0.0	0.0	0.0
atp8b2	ATPase phospholipid transporting 8B2	0.0	0.0	0.0	0.0	0.0	0.0	0.0	0.0	0.0	0.0	0.0	0.0	0.0	0.0	0.0	0.0	0.0	0.0	0.0	0.0	0.0	0.0	0.0	0.0	0.0	0.0	0.0	0.0	0.0	0.0
atp8b3	ATPase phospholipid transporting 8B3	0.0	0.0	0.0	0.0	0.0	0.0	0.0	0.0	0.0	0.0	2.226599	0.0	0.0	0.0	0.0	0.0	0.0	0.0	0.0	0.0	0.0	0.0	0.0	0.0	0.0	0.0	0.0	0.0	0.0	0.0
atp8b4	ATPase phospholipid transporting 8B4	0.0	0.0	0.0	0.0	0.0	0.0	0.0	0.0	0.0	0.0	0.0	0.0	0.0	0.0	0.0	0.0	0.0	0.0	0.0	0.0	0.0	0.0	0.0	0.0	0.0	0.0	0.0	0.0	0.0	0.0
atp8b5a	ATPase phospholipid transporting 8B5a	0.0	0.0	0.0	0.0	0.0	0.0	0.0	0.0	0.0	0.0	0.0	0.0	0.0	0.0	0.0	0.0	0.0	0.0	0.0	0.0	0.0	0.0	0.0	0.0	0.0	0.0	0.0	0.0	0.0	0.0
ATP9A		0.0	0.0	0.0	0.0	0.0	0.0	0.0	0.0	0.081163	0.0	0.31140100000000000	1.054742	0.0	1.398955	2.445036	0.0	0.0	0.637013	0.0	0.0	0.8361350000000000	0.333666	0.037536	1.185395	0.0	0.224098	0.0	0.0	0.0	1.562966
atp9b	ATPase phospholipid transporting 9B	0.0	0.0	2.2595300000000000	0.244829	1.293101	0.0	0.0	0.0	1.397198	1.061466	3.237295	1.20978	0.0	0.0	0.0	0.068135	0.0	0.14804	0.0	0.0	0.0	0.203444	0.0	0.0	0.14188200000000000	0.0	0.0	2.223183	1.560195	1.767527
atpaf1	ATP synthase mitochondrial F1 complex assembly factor 1	18.091445	92.71527800000000	26.466753	39.249479	22.598419	22.115733	106.25967800000000	85.7988	75.30547200000000	81.945102	150.250999	69.699788	86.44663	105.087805	96.767772	58.851111000000000	69.880931	156.97791500000000	53.544076000000000	143.04713700000000	85.86599500000000	95.719503	83.11353500000000	89.404648	116.613749	132.777984	87.770473	100.01139600000000	83.64264400000000	116.877296
atpaf2	ATP synthase mitochondrial F1 complex assembly factor 2	34.796729	30.5777	13.673335	32.49088	19.814419	0.0	0.334472	0.0	14.268315000000000	0.0	3.213942	13.276204000000000	6.289656000000000	0.0	1.179859	0.6809650000000000	45.630241	1.302008	0.680529	22.317351000000000	1.565547	0.70513	1.021149	0.460857	0.460343	2.652868	2.323915	13.951519	1.583565	1.019576
atpv0e2	ATPase H+ transporting V0 subunit e2	196.489184	252.42578	418.084983	373.411829	392.04152	403.572152	626.055385	636.670921	440.877535	418.10717200000000	677.465905	428.680471	480.666236	335.231013	441.502687	523.334054	601.4592350000000	956.239919	1126.357137	1030.051665	1164.677916	1150.232832	1319.675447	1211.287744	828.3580470000000	928.796993	473.385354	899.5179220000000	803.329759	535.414361
atr	ATR serine/threonine kinase	0.0	0.0	0.0	0.0	0.4461060000000000	0.0	0.0	0.0	0.0	5.932451	0.0	0.0	0.0	0.0	3.268524	0.141845	0.055093	3.265287	5.122116	0.490212	6.4645020000000000	0.040502	0.0	1.398461	3.894207	0.31377	0.102538	1.366635	0.270088	7.218123000000000
atraid	all-trans retinoic acid-induced differentiation factor	0.0	32.355546000000000	10.000347	0.0	0.0	0.0	13.249992	25.863841	6.307901	26.410237	44.373722000000000	0.0	28.300625	19.083003	13.822731000000000	46.139884	0.232271	32.415293000000000	10.09975	31.907849	34.145457	53.63328800000000	36.307058000000000	12.715108	44.92002400000000	19.772593	38.507509000000000	21.679152	23.102213	45.68181300000000
atrip	ATR interacting protein	0.0	0.0	16.368491	0.0	9.840705	0.0	0.0	0.0	0.0	0.0	0.0	0.0	0.0	0.0	0.0	0.0	0.0	0.0	0.0	0.0	1.090207	0.0	0.0	0.0	15.408575	0.0	8.469352	10.602389	0.0	1.067337
atrn	attractin	0.0	0.764825	0.0	0.0	0.20834	16.792704	0.062676	2.631138	0.0	0.03458	0.046812	0.216323	0.5408150000000000	0.241857	3.9370830000000000	0.0	1.909219	0.0	3.9496260000000000	0.0	4.435594	0.0	0.29722	0.0	0.788197	0.0	0.38416	0.11838	1.047627	0.0
atrnl1a	attractin-like 1a	0.5301240000000000	3.085317	1.089121	6.682165	1.072474	4.581276	0.0	0.0	0.0	0.048737	0.0	0.0	1.456469	2.49125	0.0	1.065562	0.0	0.0	0.0	0.0	0.0	0.0	0.0	0.0	1.091853	3.241676	0.6038280000000000	0.282799	0.051727	0.147472
atrnl1b	attractin-like 1b	0.0	6.9937960000000000	1.441234	11.431261	5.180159	15.497003	1.948728	14.202849	4.709219	0.0	4.782115	1.174759	5.743368	0.0	2.348278	1.209191	0.858355	0.0	0.93704	2.1897	3.458729	0.0	0.272914	3.982969	1.617719	1.818776	1.109063	5.6450010000000000	0.0	0.7042580000000000
atrx	ATRX chromatin remodeler	2.530581	9.720905	3.187441	18.059240000000000	7.742323000000000	7.390953	4.10658	1.594259	2.92658	2.851058	1.296019	2.385455	7.116431	4.209042	2.03582	3.730407	2.474401	7.482652000000000	2.5938060000000000	6.447618	8.153653	4.341666	3.428392	4.626659	12.785346	9.968945	2.385586	4.685995	2.453075	3.022761
atrxl	ATRX chromatin remodeler like	0.0	0.0	0.268689	0.231751	0.0	0.332522	0.0	0.0	0.0	0.0	0.0	0.0	0.0	6.320406	2.555504	0.17885300000000000	0.0	0.0	0.0	0.0	0.0	0.0	0.0	0.362946	0.0	0.08576900000000000	0.111485	0.234744	0.767109	0.0
atxn10	ataxin 10	0.0	0.0	5.516901	13.776832	0.0	0.0	0.0	26.463109000000000	0.0	10.491242000000000	0.0	0.0	0.0	0.0	0.0	0.0	0.0	0.0	0.0	0.0	12.621588	23.693530000000000	0.0	1.649075	0.0	10.411232000000000	3.685586	1.543454	6.469976	0.0
atxn1a	ataxin 1a	0.0	0.566719	6.205709	0.784222	1.376326	0.0	2.118746	0.0	0.0	0.0	0.0	0.0	14.793028	0.8211450000000000	0.0	0.496958	0.430142	0.160249	0.0	0.05354	0.128094	0.916289	0.7793100000000000	0.0	0.0	0.0	0.953298	0.293576	0.500721	1.446413
atxn1b	ataxin 1b	0.0	0.0	0.0	0.0	0.0	0.0	0.773718	0.0	0.0	0.016416	0.335241	0.626279	0.0	0.0	0.0	0.059733	0.7928610000000000	0.049762	0.0	0.0	0.227893	0.32629	1.0097460000000000	0.0	0.0	0.0	0.0	0.0	0.0	0.16483400000000000
atxn1l	ataxin 1-like	0.0	0.0	0.0	0.0	1.321231	0.0	0.0	0.0	4.886981	0.0	0.047811	0.0	0.0	0.0	0.0	0.0	0.0	0.0	0.0	11.675319	0.0	0.0	0.0759	0.241622	3.759795	0.0	0.0	3.7488	0.0	0.0
atxn2	ataxin 2	0.0	0.093964	0.093853	2.761909	0.01527	0.0	0.13763	3.096388	0.033383	0.92071	1.366764	0.0	0.425534	0.0	1.702637	0.8058110000000000	0.0	0.335411	0.523464	9.603495	2.165442	1.741684	1.43614	0.0	0.995876	0.0	0.962356	2.2923400000000000	0.273641	0.0
atxn2l	ataxin 2-like	1.636742	17.129774000000000	1.622801	0.133508	19.988801	0.0	10.18567	4.80167	0.464459	2.513946	10.047835	6.022511	1.209	5.470545	0.519726	1.155505	0.247218	0.03792	2.255749	6.88287	0.0	2.4590400000000000	0.874246	6.7425820000000000	7.298393000000000	10.188948	0.825127	1.589149	6.550823	0.387619
atxn3	ataxin 3	0.0	0.0	0.0	0.0	10.088293	0.0	0.0	0.0	0.0	0.0	0.0	0.0	10.282493	0.0	4.462553	0.0	0.0	0.0	16.192744	0.0	0.0	0.0	0.0	11.097065	0.0	0.0	7.717647	0.0	0.0	0.0
atxn7	ataxin 7	0.0	0.0	0.0	0.0	2.694152	0.0	1.594902	0.0	1.003792	0.047343	0.15742800000000000	0.0	0.0	0.0	0.239851	0.0	0.0	2.251923	0.605425	0.098487	0.461308	0.289643	0.8435520000000000	0.213035	0.0	0.372786	0.625192	0.811176	1.156655	0.0
atxn7l1	ataxin 7-like 1	0.0	0.0	0.0	0.0	0.0	0.0	0.0	0.0	0.0	0.0	0.0	0.0	0.0	0.0	0.0	0.0	0.0	0.0	0.0	0.0	0.0	0.0	0.0	0.0	0.0	0.0	0.0	0.0	0.0	0.0
atxn7l2a	ataxin 7-like 2a	0.0	0.097819	0.210664	0.0	0.0	0.0	6.573174000000000	0.0	0.0	0.124327	0.0	0.0	0.0	0.0	0.049814	0.360151	0.0	0.0	0.0	0.0	0.115056	0.0	0.0	3.183106	1.246045	0.08245600000000000	0.825052	1.585925	0.015937	1.429198
atxn7l2b	ataxin 7-like 2b	0.0	0.0	8.320334000000000	0.0	0.0	0.0	18.105124	0.0	0.0	0.0	1.922844	0.0	10.38454	0.376888	15.619728	0.064718	0.0	18.868659	0.0	12.674607	0.0	0.0	0.0	0.0	8.611882000000000	1.613815	8.164544	16.621106	0.0	9.115418
atxn7l3	ataxin 7-like 3	33.672005	85.425795	13.672413	0.0	9.19712	55.323485	17.744828	1.119334	5.320486	8.522045	15.455515	0.0	0.0	7.5264820000000000	21.945201	0.0	1.117162	0.0	7.856041	0.0	7.6778270000000000	1.621873	8.805168	0.6067360000000000	9.289194	9.281183	7.908836	5.614064	7.306866	0.258882
auh	AU RNA binding protein/enoyl-CoA hydratase	0.0	61.33706900000000	11.92464	18.22423	49.899553	0.0	48.037032	72.536746	52.633797	42.021295	71.987527	37.83771	13.497931	41.300812	42.170497	34.046015000000000	66.04893100000000	81.520825	60.683703	60.31446	62.873797	55.410718	80.420951	32.680212	31.439547	85.819852	64.930874	72.00739400000000	28.541155	60.527492
aup1	AUP1 lipid droplet regulating VLDL assembly factor	23.886401	40.409721000000000	24.084659	89.025283	18.806945	47.141285000000000	0.123692	2.483609	32.172205	12.551108000000000	39.675259000000000	14.503722	12.850432000000000	34.235153000000000	17.136669000000000	2.710966	19.750212	47.078302	33.687037000000000	40.278672	19.465577	14.705877	38.999729000000000	24.300992	25.1472	28.854495	25.629789000000000	20.449106	45.31667	11.365224000000000
aurka	aurora kinase A	0.0	0.0	0.0	0.0	0.0	0.0	0.0	0.0	0.0	0.0	0.0	0.0	0.0	0.0	0.0	0.0	0.0	0.0	0.0	0.0	0.0	0.0	0.0	0.0	0.0	0.423009	0.274202	0.136753	0.0	0.0
aurkaip1	aurora kinase A interacting protein 1	0.083569	9.443947	25.701845	9.871396	8.768054	27.411767000000000	21.204792	30.871112	43.618824	30.422053	24.383907	20.0113	15.885201000000000	46.276834	14.684189000000000	41.57380000000000	27.295765000000000	21.501872	45.900971000000000	33.111285000000000	29.495535000000000	25.294523	7.64676	13.125601000000000	38.397694	39.880318	34.848749	37.398422	26.528562	28.206281
aurkb	aurora kinase B	0.0	0.0	0.0	0.0	0.0	0.0	0.0	0.0	0.0	0.0	0.0	0.0	0.0	0.0	0.0	0.0	0.0	0.0	0.0	0.0	0.0	0.0	0.0	0.0	2.591843	0.0	0.0	0.0	2.91811	0.0
auts2a	activator of transcription and developmental regulator AUTS2 a	10.219505	1.965571	2.189866	2.05997	4.109077	5.928307	0.530208	0.242619	0.47497400000000000	1.880309	3.649278	0.0	0.0	0.0	1.152052	0.07206700000000000	1.246069	0.036294	1.907332	4.807974	1.412332	0.0	1.3684190000000000	0.973447	0.0	0.0	0.0	0.0	0.0	0.0
auts2b	activator of transcription and developmental regulator AUTS2 b	0.0	145.932674	36.962894	80.792585	56.578908	0.0	18.635070000000000	15.724871000000000	33.770624	20.566894	11.681335	26.562390000000000	67.753586	43.37241700000000	21.488985000000000	44.044763	35.100258000000000	0.457519	4.489217	5.836168	0.0	0.0	0.0	38.521831	5.364611	9.61392	0.0	0.193193	11.247265	6.300407
avd	avidin	0.0	0.0	0.0	0.0	0.0	0.0	0.0	0.0	0.0	0.0	0.0	0.0	0.0	0.0	0.0	0.0	0.0	0.0	0.0	0.0	0.0	0.0	0.0	0.0	0.0	0.0	0.0	0.0	0.0	0.0
aven	apoptosis caspase activation inhibitor	0.0	0.0	3.708041	1.586655	0.0	0.0	0.0	6.490843000000000	0.0	0.0	11.450871000000000	2.064327	8.648248000000000	8.347078	6.08516	0.0	0.0	5.242113000000000	2.367113	8.908685000000000	3.690791	15.717191	0.0	1.7694440000000000	0.0	5.729867	11.790558	4.340948	6.1922810000000000	0.0
avil	advillin	0.0	0.0	0.0	0.0	0.0	0.0	0.181807	0.0	0.0	0.0	0.0	0.0	0.0	0.0	0.0	0.0	0.0	0.0	0.0	0.0	0.0	0.0	0.0	0.0	0.0	0.0	0.0	0.0	0.0	0.0
avl9	AVL9 homolog (S. cerevisiase)	0.0	0.0	27.491627	0.0	21.48405	102.936833	0.0	9.756637	0.147124	6.6067550000000000	2.075955	0.0	1.6440000000000000	0.0	10.214507000000000	2.383169	2.204178	24.67898	0.463933	0.0	13.675429000000000	0.0	2.426953	3.596956	0.6327120000000000	10.898538	1.297875	7.46657	0.0	4.06078
avp	arginine vasopressin	0.0	0.0	0.0	0.0	0.0	0.0	0.0	0.0	0.0	0.0	0.0	0.0	0.0	0.0	0.0	0.0	0.0	0.0	0.0	0.0	0.0	0.0	0.0	0.0	0.0	0.0	0.0	0.0	0.0	0.0
avpr1aa	arginine vasopressin receptor 1Aa	0.0	0.0	0.0	0.0	0.0	0.0	0.0	0.0	0.0	0.0	0.0	0.0	0.0	0.0	0.0	0.0	0.0	0.0	0.0	0.0	0.0	0.0	0.0	0.0	0.0	0.0	0.0	0.0	0.0	0.0
avpr1ab	arginine vasopressin receptor 1Ab	0.0	0.0	0.0	0.0	0.0	0.0	0.0	0.0	0.0	0.0	0.0	0.0	0.0	0.0	0.0	0.0	0.0	0.0	0.0	0.0	0.0	0.0	0.0	0.0	0.0	0.0	0.0	0.0	0.0	0.0
avpr2aa	arginine vasopressin receptor 2a duplicate a	0.0	0.0	0.0	0.0	0.0	0.0	0.0	0.0	0.0	0.0	0.0	0.0	0.0	0.0	0.0	0.0	0.0	0.0	0.0	0.0	0.0	0.0	0.0	0.0	0.0	0.0	0.0	0.0	0.0	0.0
avpr2ab	arginine vasopressin receptor 2a duplicate b	0.0	0.0	0.0	0.0	0.0	0.0	0.0	0.0	0.0	0.0	0.0	0.0	0.0	0.0	0.0	0.0	0.0	0.0	0.0	0.0	0.0	0.223217	0.0	0.0	0.0	0.0	0.0	0.0	0.0	0.0
avpr2l	arginine vasopressin receptor 2 like	0.0	0.0	0.0	0.0	0.0	0.0	0.0	0.0	0.0	0.0	0.0	0.0	0.0	0.0	0.0	0.0	0.0	0.0	0.0	0.0	0.0	0.0	0.0	0.0	0.0	0.0	0.0	0.113249	0.0	0.0
axdnd1	axonemal dynein light chain domain containing 1	0.0	0.0	0.0	0.0	0.382406	0.0	0.0	0.0	0.0	0.0	0.0	0.0	0.0	0.0	0.0	0.0	0.0	0.0	0.0	0.0	0.0	0.0	0.0	0.0	0.0	0.0	0.0	0.0	0.0	0.0
axin1	axin 1	0.0	0.0	2.570583	4.200051	1.810826	0.0	0.988329	0.0	0.0	0.0	0.0	0.0	0.0	0.0	0.0	0.059386	0.0	0.0	0.0	0.58522	1.718641	0.0	0.0	0.0	3.3104440000000000	0.0	4.692533	4.0595420000000000	5.05797	0.0
axin2	axin 2 (conductin axil)	0.0	0.0	0.0	0.0	0.0	0.0	7.076461	0.0	0.0	0.0	0.0	3.56857	0.0	0.0	0.05891900000000000	0.0	0.0	3.370167	0.0	0.0	0.0	0.0	0.0	0.0	0.0	0.0	0.0	0.0	0.0	1.565052
AXL		0.0	0.0	0.0	0.0	0.0	0.0	0.0	0.0	0.0	0.0	0.0	0.0	0.0	0.0	0.0	0.0	0.0	0.0	0.0	0.0	0.0	0.0	0.0	0.0	0.0	0.0	0.0	0.0	0.0	0.0
azi2	5-azacytidine induced 2	0.0	0.0	0.0	0.0	0.0	0.0	0.0	0.0	0.068219	0.428138	0.0	0.0	0.0	0.0	0.0	0.0	0.0	0.0	0.0	0.0	0.0	0.0	0.0	0.0	0.0	0.0	0.0	0.0	0.133831	0.0
azin1a	antizyme inhibitor 1a	0.0	0.0	0.0	0.0	0.0	0.0	0.0	0.0	0.0	0.0	0.0	0.0	0.0	0.0	0.0	0.0	0.0	0.0	0.0	0.0	1.371535	0.377502	0.0	0.0	0.274385	0.192181	0.625089	0.0	0.6990390000000000	4.195978
azin1b	antizyme inhibitor 1b	7.156663000000000	51.785565000000000	33.701506	13.914856	47.914108	32.466029	48.441141	23.240733	23.871102	13.711939000000000	14.438690000000000	42.799227	15.069034	65.588617	79.59243000000000	38.999343000000000	10.27028	17.877928000000000	12.440082	28.008586000000000	25.183461	18.895291	1.693116	11.259866	8.775335	26.954205	35.42677200000000	17.616257	17.028518000000000	27.336094000000000
b2m	beta-2-microglobulin	0.0	0.0	9.556247	11.416548	17.97025	0.0	0.0	0.0	0.0	3.039518	0.0	0.0	0.0	0.0	0.0	0.0	0.0	0.0	0.0	0.0	0.0	0.0	0.0	0.0	0.0	0.0	0.0	0.0	42.201186	0.0
b2ml	beta-2-microglobulin like	75.663927	24.893489000000000	15.938666	7.756589	14.856725	10.511335	5.730354	23.877052	11.844585	23.571177	10.022663	12.014998	19.948149	5.441346	12.618247	16.164668	7.837631	8.928535000000000	13.091556	1.751758	28.89174	15.171659	26.242614	29.224107	14.059565	3.588685	19.803498	21.029335	18.986075000000000	10.632409
b3galnt2	beta-13-N-acetylgalactosaminyltransferase 2	34.899390000000000	0.0	0.0	9.891166	0.0	0.0	0.0	0.0	0.0	2.506382	0.0	0.0	0.0	0.0	0.646161	0.444431	0.0	0.0	0.0	0.270411	0.0	1.47353	0.0	12.066168000000000	0.0	0.0	0.0	0.0	0.0	0.0
b3galt1a	UDP-Gal:betaGlcNAc beta 13-galactosyltransferase polypeptide 1a	0.0	0.0	0.0	0.0	0.0	0.0	0.0	0.0	0.0	0.0	0.0	0.0	0.0	0.0	0.0	0.0	0.0	0.0	0.0	0.0	0.0	0.0	0.0	0.0	0.0	0.0	0.0	0.0	0.0	0.0
b3galt2	UDP-Gal:betaGlcNAc beta 13-galactosyltransferase polypeptide 2	14.093908	4.642057	6.411345	6.310193	7.516524	0.0	0.0	0.0	0.615532	0.164355	26.519772	16.115908000000000	14.144619	0.0	6.7351900000000000	0.0	3.487779	0.0	0.0	0.0	0.934355	0.0	0.0	3.938589	0.0	0.0	0.111418	4.114798	0.0	1.160929
b3galt4	UDP-Gal:betaGlcNAc beta 13-galactosyltransferase polypeptide 4	0.0	0.0	0.0	0.0	0.0	0.0	0.0	0.0	0.0	0.0	0.0	0.0	0.0	0.0	0.0	0.0	0.180636	0.0	0.0	2.929489	0.0	0.0	0.0	0.0	0.0	0.0	0.0	0.0	0.0	0.0
b3galt6	UDP-Gal:betaGal beta 13-galactosyltransferase polypeptide 6	0.0	0.02143	0.0	0.051848000000000000	0.0	0.0	0.0	0.0	0.0	0.0	0.0	0.0	0.0	0.0	0.0	0.0	0.0	0.0	0.0	0.0	0.0	0.0	1.355394	0.0	0.0	0.0	0.158709	1.771296	0.0	0.0
b3gat1a	beta-13-glucuronyltransferase 1 (glucuronosyltransferase P) a	0.0	0.0	0.0	0.0	0.0	0.0	0.0	0.0	0.0	0.0	0.0	0.0	0.0	0.0	0.0	0.0	0.0	0.0	0.0	0.0	0.0	0.0	0.0	0.0	0.0	0.0	0.0	0.0	0.0	0.0
b3gat1b	beta-13-glucuronyltransferase 1 (glucuronosyltransferase P) b	15.696667	0.038951	0.0	0.0	0.0	0.11991	8.851692	0.0	0.0	0.0	0.0	0.0	0.0	0.0	0.0	0.0	0.0	0.081354	0.0	0.0	0.0	0.0	0.0	0.0	0.0	0.0	1.856345	0.0	0.0	0.0
b3gat2	beta-13-glucuronyltransferase 2 (glucuronosyltransferase S)	0.0	0.0	0.0	0.0	10.439386	0.0	0.0	0.0	0.0	1.6688600000000000	0.0	0.0	0.0	0.0	0.0	0.0	0.0	0.0	0.0	0.945875	0.0	0.0	0.0	0.0	0.0	0.0	0.0	0.0	0.0	0.0
b3gat3	beta-13-glucuronyltransferase 3 (glucuronosyltransferase I)	0.142567	0.0	5.092356	0.0	3.110684	0.0	1.297611	0.0	0.0	0.0	0.0	0.0	0.0	0.0	0.0	0.079863	7.486924	0.0	0.0	0.0	2.171265	11.879533	2.04292	3.516712	0.0	6.465095	3.2632640000000000	0.4573550000000000	5.330843	2.31136
b3glcta	beta 3-glucosyltransferase a	0.0	0.0	0.0	25.155329	15.000692	0.355153	0.195758	0.0	0.0	1.201964	0.0	0.376148	0.0	0.0	0.0	0.0	0.0	15.972947000000000	34.837877	22.339522	58.686157000000000	2.044581	19.645246	16.187203	21.945166	10.011006	1.706304	13.392927000000000	8.802994	22.905297
b3glctb	beta 3-glucosyltransferase b	0.0	0.0	0.0	0.0	0.0	0.0	0.0	0.0	0.0	0.0	0.0	7.1188600000000000	0.0	0.0	0.0	0.0	0.0	0.0	0.0	0.0	0.0	0.0	0.570956	0.0	0.0	0.0	0.0	0.237065	0.0	0.0
B3GNT10		0.0	0.0	0.0	0.0	0.0	0.0	0.0	0.0	0.0	0.0	0.0	0.0	0.0	0.0	0.0	0.0	0.0	0.0	0.0	0.0	0.0	0.0	0.0	0.0	0.0	0.0	0.0	0.0	0.0	0.0
b3gnt2a	UDP-GlcNAc:betaGal beta-13-N-acetylglucosaminyltransferase 2a	0.0	0.0	0.0	0.0	0.0	0.0	0.0	0.0	0.0	0.0	0.0	0.0	0.0	0.0	0.0	0.0	0.0	0.0	0.0	0.0	0.0	0.0	0.0	0.0	0.0	0.0	0.0	0.0	0.0	0.0
b3gnt2b	UDP-GlcNAc:betaGal beta-13-N-acetylglucosaminyltransferase 2b	0.0	0.0	0.0	0.0	0.0	0.0	0.0	0.0	0.0	0.0	0.0	0.0	0.0	0.0	0.0	0.0	0.0	0.0	0.0	0.0	0.0	0.0	0.8841200000000000	0.0	0.0	0.0	0.0	0.0	0.0	0.465896
b3gnt2l	UDP-GlcNAc:betaGal beta-13-N-acetylglucosaminyltransferase 2 like	0.0	0.0	0.0	0.0	0.0	0.0	0.0	0.0	0.0	0.0	0.0	0.0	0.0	0.0	0.0	0.0	0.0	0.0	0.0	0.0	0.0	0.0	0.0	0.0	0.0	0.0	0.0	0.0	0.0	0.0
b3gnt3.1	UDP-GlcNAc:betaGal beta-13-N-acetylglucosaminyltransferase 3 tandem duplicate 1	0.0	0.0	0.0	0.0	0.0	0.0	0.0	0.0	0.8300360000000000	0.0	0.0	0.0	0.0	0.0	0.0	0.0	0.0	0.0	0.0	0.0	0.0	0.0	0.0	0.139266	0.0	0.0	0.0	0.0	0.0	0.0
b3gnt3.2	UDP-GlcNAc:betaGal beta-13-N-acetylglucosaminyltransferase 3 tendem duplicate 2	0.0	0.0	0.0	0.0	0.0	0.0	0.0	0.0	0.0	0.0	0.0	0.0	0.0	0.0	0.0	0.0	7.496709	0.0	0.0	0.0	0.0	0.0	0.0	0.0	3.967579	0.0	0.0	0.0	0.0	0.0
b3gnt3.3	UDP-GlcNAc:betaGal beta-13-N-acetylglucosaminyltransferase 3 tandem duplicate 3	0.0	0.0	0.0	0.0	0.0	0.0	2.408186	0.0	8.922064	0.0	0.0	0.0	0.0	0.0	0.0	0.0	0.0	0.0	0.0	0.0	0.0	0.0	0.0	0.0	0.452354	0.0	0.0	0.0	0.0	0.0
b3gnt3.4	UDP-GlcNAc:betaGal beta-13-N-acetylglucosaminyltransferase 3 tandem duplicate 4	0.0	0.0	0.0	0.0	0.0	0.0	0.0	0.0	0.39603	0.0	0.0	0.0	0.0	0.0	0.0	0.0	1.049595	0.0	0.0	0.0	0.0	0.0	0.0	0.0	1.045899	0.0	0.0	0.0	0.0	0.0
b3gnt5a	UDP-GlcNAc:betaGal beta-13-N-acetylglucosaminyltransferase 5a	0.0	0.0	0.0	0.0	0.0	0.096703	0.0	0.0	0.0	0.0	0.0	0.0	0.0	0.275381	0.0	3.930631	0.0	0.0	0.0	0.0	0.0	0.0	0.147741	0.0	1.985841	0.0	0.0	0.077909	0.149266	0.0
b3gnt5b	UDP-GlcNAc:betaGal beta-13-N-acetylglucosaminyltransferase 5b	0.0	0.0	0.0	0.0	0.0	0.0	0.0	0.0	0.0	0.0	0.0	0.0	0.0	0.0	0.0	0.0	0.0	0.0	0.0	0.0	0.0	0.0	0.0	0.0	0.0	0.0	0.0	0.0	0.0	0.0
b3gnt7	UDP-GlcNAc:betaGal beta-13-N-acetylglucosaminyltransferase 7	0.0	0.0	0.0	0.0	0.0	0.0	0.0	0.0	0.0	0.0	0.0	0.0	0.0	0.0	0.0	0.0	0.0	0.0	0.0	0.0	0.0	0.0	0.0	0.0	0.0	0.0	0.0	0.0	0.0	0.0
b3gnt7l	UDP-GlcNAc:betaGal beta-13-N-acetylglucosaminyltransferase 7 like	0.0	0.0	0.0	0.0	0.0	0.0	0.0	0.0	0.0	0.0	0.0	0.0	0.0	0.0	0.0	0.0	0.0	0.0	0.0	0.0	0.0	0.0	0.0	0.0	0.0	0.0	0.0	0.0	0.0	0.0
b3gnt9	UDP-GlcNAc:betaGal beta-13-N-acetylglucosaminyltransferase 9	0.0	0.0	0.0	0.0	0.0	0.0	0.0	0.0	0.0	0.0	0.0	0.0	0.0	0.0	0.0	0.0	0.0	0.0	0.0	0.0	0.0	0.0	0.0	0.0	0.0	0.0	0.0	0.0	0.0	0.0
b3gntl1	UDP-GlcNAc:betaGal beta-13-N-acetylglucosaminyltransferase-like 1	0.0	0.0	0.0	0.0	0.0	0.0	0.0	0.0	0.0	0.0	0.0	0.0	0.0	0.0	0.0	0.0	0.0	0.0	0.0	0.0	0.0	0.0	4.640954	0.0	0.0	0.0	0.0	0.0	0.0	0.0
b4galnt1a	beta-14-N-acetyl-galactosaminyl transferase 1a	0.0	0.0	0.0	0.0	0.0	0.0	0.0	0.0	0.0	0.0	0.0	0.0	0.0	0.0	0.0	0.060942	0.0	0.0	0.0	0.0	0.0	1.433901	0.0	0.0	0.0	0.0	0.0	0.0	0.0	0.0
b4galnt1b	beta-14-N-acetyl-galactosaminyl transferase 1b	0.0	0.0	0.0	0.0	0.0	0.0	0.0	0.0	0.0	0.0	0.0	0.0	0.0	0.0	0.0	0.0	0.0	0.0	0.0	0.0	0.0	0.0	0.0	0.0	0.0	0.0	0.0	0.0	0.0	0.0
b4galnt2.1	beta-14-N-acetyl-galactosaminyl transferase 2 tandem duplicate 1	0.0	0.0	0.0	0.0	0.0	0.0	0.0	0.0	0.0	0.0	0.0	2.0037830000000000	0.0	0.0	0.0	0.0	0.0	0.0	0.0	0.0	0.0	0.0	0.0	0.0	0.0	0.0	0.0	0.0	0.0	0.0
b4galnt2.2	beta-14-N-acetyl-galactosaminyl transferase 2 tandem duplicate 2	0.0	0.0	0.0	0.0	0.0	0.0	0.0	0.0	0.0	0.0	0.0	0.0	0.5738880000000000	0.0	0.0	0.490994	0.0	0.0	0.0	0.0	0.0	0.0	0.0	0.0	0.0	0.0	0.0	0.0	0.0	0.0
b4galnt3a	beta-14-N-acetyl-galactosaminyl transferase 3a	0.0	0.0	0.0	0.0	0.0	0.0	0.0	0.0	0.0	0.0	0.0	0.0	0.0	0.0	0.0	0.0	0.0	0.0	0.0	0.0	0.0	0.0	0.0	0.0	0.0	0.0	0.0	0.0	0.0	0.0
b4galnt3b	beta-14-N-acetyl-galactosaminyl transferase 3b	0.0	0.0	0.0	0.0	0.0	0.0	0.0	0.0	0.0	0.0	0.0	0.0	0.0	0.0	0.0	0.0	0.0	0.0	0.0	0.0	0.0	0.0	0.0	0.0	0.0	0.0	0.0	0.0	0.0	0.0
b4galnt4a	beta-14-N-acetyl-galactosaminyl transferase 4a	6.1031560000000000	0.0	0.0	0.005047	0.0	4.484597	0.0	0.0	0.0	0.057205	0.311016	0.0	0.0	0.0	1.6816800000000000	0.0	0.186179	1.0777140000000000	2.632472	0.020613	0.684913	2.603915	0.003734	1.158486	1.046714	1.7468690000000000	8.876618000000000	2.467807	0.640969	0.28003
b4galnt4b	beta-14-N-acetyl-galactosaminyl transferase 4b	0.0	0.0	0.0	0.0	0.0	0.0	0.0	0.0	0.0	0.0	0.0	0.0	0.0	0.0	0.0	0.0	0.0	0.0	0.0	0.0	0.0	0.0	0.0	0.0	0.0	0.0	0.0	0.0	0.0	0.0
b4galt1	UDP-Gal:betaGlcNAc beta 14- galactosyltransferase polypeptide 1	0.0	0.0	0.0	0.0	0.0	0.0	0.0	0.0	0.0	0.0	0.0	0.0	0.0	0.0	0.0	0.0	0.0	0.0	0.0	0.0	0.0	0.0	0.0	0.0	0.0	0.0	0.0	0.0	0.0	0.0
b4galt1l	DP-Gal:betaGlcNAc beta 14- galactosyltransferase polypeptide 1 like	0.0	0.0	0.0	0.0	0.0	0.076674	0.0	0.0	0.0	0.0	0.0	0.0	0.0	0.0	0.0	0.0	0.0	0.0	0.0	0.0	0.0	0.0	0.0	0.0	0.0	0.0	0.0	0.0	0.0	0.0
b4galt2	UDP-Gal:betaGlcNAc beta 14- galactosyltransferase polypeptide 2	0.0	0.0	0.0	0.0	0.0	0.0	0.0	0.0	0.0	0.0	0.0	0.0	0.0	0.0	0.0	0.0	0.0	0.0	0.0	0.0	0.0	0.0	0.0	0.0	0.0	0.0	0.0	0.0	0.0	2.933565
b4galt3	UDP-Gal:betaGlcNAc beta 14- galactosyltransferase polypeptide 3	0.54524	0.0	0.260819	0.0	0.148501	0.0	0.0	0.0	0.0	0.0	0.0	0.136876	0.0	0.0	0.0	0.0	0.0	0.0	0.0	0.0	0.117615	0.0	0.042021	0.0	0.0	0.0	0.114753	1.483277	0.86736	0.0
b4galt4	UDP-Gal:betaGlcNAc beta 14- galactosyltransferase polypeptide 4	0.0	0.0	0.0	0.446698	0.0	0.0	0.0	0.0	0.0	0.0	0.0	0.0	0.0	0.0	4.042259	0.0	0.0	0.0	0.0	0.0	0.0	0.0	0.0	0.0	1.197452	0.0	0.0	2.005451	0.0	0.0
b4galt5	UDP-Gal:betaGlcNAc beta 14- galactosyltransferase polypeptide 5	0.0	0.0	0.0	0.0	0.0	0.0	0.0	0.0	0.0	0.0	0.0	0.0	0.0	0.0	0.0	0.0	0.0	0.0	0.0	0.0	0.0	0.0	0.0	0.0	0.0	0.0	0.0	0.0	0.0	0.0
b4galt6	UDP-Gal:betaGlcNAc beta 14- galactosyltransferase polypeptide 6	0.0	3.170376	0.0	0.0	4.724037	2.761422	48.067778000000000	45.90544000000000	28.536819	26.318879000000000	14.647458000000000	17.650704	27.531602000000000	54.899925	47.720887	10.00148	22.286299000000000	27.959827	76.057902	16.45062	27.847677	31.334622000000000	23.426868	5.379854	44.630246	13.930766000000000	48.380375	33.032934000000000	27.874218	31.405624
b4galt7	xylosylprotein beta 14-galactosyltransferase polypeptide 7 (galactosyltransferase I)	22.579853	0.0	2.032604	0.206674	8.086799000000000	0.0	0.0	0.0	10.921538	2.160922	0.0	0.0	0.0	13.404315	0.0	11.879040000000000	6.555848000000000	13.120429	0.085732	1.239258	0.0	0.0	0.0	8.721109	0.0	0.0	0.0	0.0	15.046023000000000	6.167656
b4gat1	beta-14-glucuronyltransferase 1	0.0	0.0	1.409581	0.0	0.0	0.0	0.0	0.0	0.0	0.0	0.0	0.0	0.0	0.0	0.0	0.0	1.735018	0.0	0.0	0.0	0.02075	0.0	0.0	0.0	0.0	0.096532	0.0	1.325834	0.0	0.0
b9d1	B9 protein domain 1	0.0	0.0	15.874176	18.728621	4.89406	19.85519	21.697313	15.26784	18.951346	8.696161	18.37658	4.544842000000000	0.0	6.053387	14.766343	25.773486	40.102708	39.12531900000000	42.933785	14.096316000000000	19.011145000000000	10.368553	11.116737000000000	17.00359	0.0	20.233199000000000	9.605598000000000	10.764253	7.847760000000000	0.0
b9d2	B9 domain containing 2	0.0	0.0	17.955134	19.555891	10.256253	33.281717	15.380481	7.440244	16.78064	23.327968	25.770516	2.02862	0.0	5.454242000000000	13.615625	9.213280000000000	18.437888	7.808901	12.074537	35.27234500000000	15.170246	0.0	18.664173	19.590986000000000	33.89038	11.201039	9.066052	19.917722	1.114096	3.83039
baalca	BAALC binder of MAP3K1 and KLF4 a	0.0	0.0	0.0	0.0	0.0	0.0	0.0	0.0	0.0	0.0	0.0	0.0	0.0	0.0	0.0	0.0	0.0	0.0	0.0	0.0	0.0	0.0	0.0	0.0	0.0	0.0	0.0	3.955535	0.0	0.0
baalcb	BAALC binder of MAP3K1 and KLF4 b	0.0	0.0	0.0	0.0	0.0	0.0	0.0	0.0	0.0	0.0	0.0	0.0	0.0	0.0	0.0	0.0	0.0	0.0	0.0	0.0	0.0	0.0	0.0	0.0	0.0	0.0	0.0	0.0	0.0	2.338079
babam1	BRISC and BRCA1 A complex member 1	0.0	27.004792	18.395911	6.732811	9.160336	0.0	0.0	0.0	5.30539	5.293935	0.0	8.673572	0.0	0.0	0.0	9.125626	0.046316	0.0	10.205712	6.21646	0.0	6.8910350000000000	14.871284	0.0	0.337292	11.980189000000000	7.678785	4.273095	0.0	0.0
babam2	BRISC and BRCA1 A complex member 2	0.289347	15.621482	0.083023	8.145633	0.942737	0.0	4.388319	3.766528	0.494857	2.6589560000000000	7.026162000000000	0.0	0.0	1.085459	2.649682	2.3569560000000000	0.196313	8.842509	0.0	5.109073	4.262736	4.04014	3.824702	0.0	3.059919	0.0	0.0	2.313575	6.604845	0.151504
bace1	beta-secretase 1	0.0	0.0	0.0	0.0	0.0	0.0	0.0	0.0	6.493099	0.0	0.0	0.0	10.55576	1.641937	4.102907	0.0	0.0	0.0	0.0	0.0	0.0	0.0	0.0	0.0	0.0	6.75323	1.148749	0.0	0.0	0.0
bace2	beta-secretase 2	0.0	0.0	1.169371	2.541643	0.0	0.0	0.0	0.0	0.0	0.0	0.0	0.0	0.0	0.0	0.0	0.0	0.0	0.0	0.0	0.0	0.0	0.0	0.0	0.0	0.0	0.0	0.0	0.0	0.0	0.0
bach1a	BTB and CNC homology 1 basic leucine zipper transcription factor 1 a	0.0	0.0	0.0	0.0	0.0	0.0	0.0	0.0	0.0	0.0	0.26116300000000000	0.0	1.482212	0.0	0.0	0.457336	0.0	0.0	0.0	0.0	0.072811	0.617192	0.0	0.0	0.0	0.717612	2.389451	9.890189	0.11996100000000000	1.553079
bach1b	BTB and CNC homology 1 basic leucine zipper transcription factor 1 b	0.0	0.0	0.6307150000000000	6.171104	3.931154	0.0	0.0	0.0	0.0	0.0	0.0	0.0	0.0	0.0	0.0	0.0	0.0	0.0	0.0	0.0	0.0	0.0	0.0	0.0	0.0	0.0	0.0	0.0	0.0	0.336727
bach2a	BTB and CNC homology 1 basic leucine zipper transcription factor 2a	0.0	0.0	0.0	0.0	0.0	0.0	0.0	0.0	0.0	0.0	0.0	0.0	0.0	0.0	0.0	0.0	0.0	0.0	0.0	0.0	0.0	0.0	0.0	0.0	0.0	0.0	0.0	0.0	0.0	0.0
bach2b	BTB and CNC homology 1 basic leucine zipper transcription factor 2b	0.0	0.0	0.0	0.0	0.0	0.0	2.581103	0.0	0.0	0.646335	0.0	0.0	0.0	0.0	0.0	0.8848890000000000	0.0	0.0	0.0	0.0	0.0	0.0	0.0	0.0	0.0	1.043127	0.0	0.0	0.376317	1.238882
bada	BCL2 associated agonist of cell death a	0.0	0.0	0.0	0.0	0.0	0.0	12.223667	0.0	4.685375	0.0	3.815046	0.0	9.250169	0.0	2.776789	0.0	0.0	0.0	7.760346000000000	0.0	0.0	0.0	0.0	1.264024	0.0	15.64206	0.0	6.991486	0.0	0.0
badb	BCL2 associated agonist of cell death b	0.0	0.0	0.0	0.0	0.0	0.0	2.753588	0.0	0.799992	0.0	0.0	2.63098	0.07013900000000000	0.0	0.0	0.446	0.0	0.0	0.0	0.0	0.0	0.0	2.143654	0.0	1.603244	0.0	0.0	0.0	0.0	1.537447
bag1	BCL2 associated athanogene 1	68.1759	63.29450800000000	53.27600500000000	19.499646	48.58494	33.084881	0.157437	18.808751	31.584784000000000	28.9353	10.462946	57.331597	42.368334	19.798066	21.931938	61.15986900000000	44.603155	61.264285	41.80784600000000	40.9229	48.606406	53.507184	43.239748	34.652127	25.352888	45.17341500000000	29.660679	62.044287	39.48254	60.632508
bag2	BCL2 associated athanogene 2	0.0	0.0	0.0	0.0	0.0	0.0	0.0	0.0	0.0	0.0	0.0	0.0	0.0	0.0	0.0	0.0	0.0	0.0	0.0	0.0	0.0	0.0	0.0	0.0	0.0	0.0	0.0	0.0	0.0	0.0
bag3	BCL2 associated athanogene 3	0.0	0.074541	0.0	0.0	2.195642	0.0	4.248752	10.512693	24.554135	12.444352	0.0	1.625424	32.392649	2.987908	9.44397	25.597136	0.0	3.257574	0.0	0.0	0.0	6.37539	56.297886	0.0	12.49019	0.414056	25.972659	2.449336	19.300373	45.819709
[truncated: 26,705 more rows]
