# Supplementary material for: Transcription factors underlying photoreceptor diversity
Source: eLife. 2023 Feb 6;12:e81579. doi: 10.7554/eLife.81579 (PMC9901936; doi:10.7554/eLife.81579)
Supplement: Supplementary file 1. — Collection of CSV files containing output of differential gene expression analysis using DeSEQ2, along relevant directions (rods vs. cones; (UV+S) vs. (M+L); M vs. L; UV vs. S) and including counts (in FPKM) for all detected genes. [file elife-81579-supp1.zip › drAdultPhotoreceptors_Raw_counts_gene_matrix.csv]

gene_id	R1	R2	R3	R4	R5	R6	U1	U2	U3	U4	U5	S1	S2	S3	S4	S5	S6	M1	M2	M3	M4	M5	M6	M7	L1	L2	L3	L4	L5	L6
foxq2	0	0	0	0	0	855	0	0	264	2	0	1314	1871	2841	2558	3663	4533	0	0	139	0	0	24	46	0	0	0	0	0	186
CU657925.1	0	0	0	0	0	0	0	0	0	0	0	0	0	0	0	0	0	0	0	0	0	0	0	0	0	0	0	0	0	0
neurl2	0	2	0	0	0	0	0	0	0	0	0	0	0	0	0	0	0	0	0	0	0	0	0	0	0	0	0	0	0	0
neurl4	0	0	11	19	53	0	0	0	0	0	0	0	0	0	182	6	0	0	0	0	0	0	0	0	0	85	111	0	0	0
lamc2	0	0	0	0	0	0	0	0	0	0	0	0	0	0	0	0	0	0	0	0	0	0	0	0	0	0	0	0	0	0
lamc3	0	0	0	18	0	0	0	0	0	0	0	0	0	0	0	0	0	0	0	0	0	0	0	0	41	0	0	0	0	0
lamc1	0	0	0	0	0	0	0	0	0	0	0	0	0	0	0	0	0	0	0	0	0	0	0	0	0	0	0	0	0	0
gb:bc139872	76	77	638	437	307	447	422	241	501	357	658	393	299	542	503	626	885	832	779	511	560	674	773	425	749	741	703	930	612	795
cylda	0	0	198	14	37	646	0	49	98	142	0	7	378	0	847	225	213	24	1058	0	153	0	305	102	44	108	156	37	63	127
cyldb	0	0	0	0	0	0	0	0	0	0	0	0	0	0	0	0	0	0	0	0	0	0	0	0	0	0	0	0	0	0
cyldl	0	0	0	0	0	0	0	0	0	0	0	0	0	0	0	0	0	0	0	0	0	0	0	0	0	0	0	0	0	0
BX914205.3	0	0	0	0	0	1	0	0	0	0	0	0	0	0	0	0	0	0	0	0	0	0	0	0	0	0	0	0	0	0
BX914205.2	0	0	0	0	0	0	0	0	0	0	0	0	0	0	0	0	0	0	0	0	0	1	0	0	0	0	3	0	0	0
BX914205.1	0	0	0	0	0	0	0	0	0	7	5	0	0	0	0	0	11	0	0	0	0	0	0	0	0	6	0	0	0	0
cnnm2a	0	0	0	0	0	0	0	0	0	21	0	0	0	0	0	0	0	0	92	0	0	0	0	54	0	0	66	0	0	0
cnnm2b	0	3	0	0	0	0	0	0	0	0	3	0	0	0	0	0	0	0	0	0	0	0	0	0	0	0	0	0	0	0
ap1m2	0	0	0	144	0	0	0	0	0	0	0	0	0	0	0	0	0	0	0	0	0	0	0	0	0	0	0	0	0	0
ap1m3	0	0	0	0	0	0	0	0	0	0	0	0	0	0	0	0	0	0	0	0	0	0	0	0	0	0	0	0	0	0
ap1m1	0	957	413	523	275	209	0	0	19	58	13	225	0	34	234	50	10	118	721	487	14	102	548	539	502	354	20	450	208	499
BX323820.1	26	87	484	10	955	1167	0	0	0	0	0	195	293	0	780	19	280	265	380	389	26	394	10	9	1177	896	1142	1500	1595	330
tnfsf10l3	0	0	0	0	0	0	0	0	0	0	0	81	0	0	0	0	0	0	0	0	0	0	0	0	0	0	0	0	0	0
CR786562.1	0	0	9	13	3	45	0	0	0	0	18	7	0	0	0	26	0	0	0	0	0	0	0	0	0	4	0	0	17	0
si:dkey-175g6.2	0	0	0	0	0	0	0	0	0	0	0	0	0	0	0	0	0	0	0	0	0	0	0	0	0	0	0	0	0	0
si:ch211-168d1.3	0	0	0	0	0	0	0	0	0	0	0	0	0	0	0	0	0	0	0	0	0	0	0	0	0	0	0	177	0	0
rras2	0	0	0	0	0	0	0	47	0	0	0	0	0	0	0	6	0	0	0	2	0	0	0	0	0	0	0	0	0	0
si:dkey-153k10.9	0	0	227	371	83	0	2	0	51	78	3	210	0	14	30	0	17	0	2	22	60	17	55	0	0	0	73	71	15	3
CU929402.1	0	0	0	0	0	0	0	0	0	0	0	0	0	0	0	0	0	0	0	0	0	0	0	0	0	0	0	0	0	0
CU929402.2	0	0	0	0	0	0	0	0	7	0	0	0	0	0	0	0	0	0	0	0	0	0	0	0	0	0	0	0	0	0
egln3	0	0	141	0	0	0	89	0	0	0	538	9	0	0	0	9	0	0	0	0	0	0	0	0	0	0	0	0	2	0
egln2	0	0	0	0	295	1078	887	0	601	41	283	0	603	62	396	198	0	333	798	251	27	0	0	0	506	492	73	363	36	181
anxa3b	0	0	0	0	0	0	0	0	35	66	14	0	32	23	17	41	37	21	0	0	0	0	33	0	196	66	8	0	17	13
stap2b	0	0	0	0	0	0	0	0	0	0	0	0	0	0	0	0	0	0	0	0	0	0	0	0	0	0	0	0	0	0
pycard	0	0	0	0	0	0	0	0	0	0	0	0	0	0	0	0	0	0	0	0	0	0	0	0	0	0	0	0	0	0
stap2a	0	0	254	0	0	0	0	0	0	0	0	0	0	0	0	0	0	0	0	0	0	0	0	0	0	0	0	0	0	2
asb14a	0	0	0	0	0	4	0	0	0	0	0	0	0	0	0	0	0	0	0	0	0	0	0	0	0	0	0	0	0	0
asb14b	0	0	0	0	0	0	0	0	0	0	0	0	0	0	0	0	0	0	0	0	0	0	0	0	44	0	0	0	11	0
BX927136.1	0	0	0	0	0	0	0	0	0	0	0	0	0	0	0	0	0	0	0	0	0	0	0	0	0	0	0	0	0	0
si:ch1073-184j22.2	0	0	0	0	0	0	0	0	0	0	0	0	0	0	0	0	0	0	0	175	0	0	0	0	0	0	0	0	0	0
CR847563.1	0	0	0	0	0	0	0	0	0	0	0	0	0	0	0	0	0	0	0	0	0	0	0	0	0	0	0	0	0	0
arntl2	0	0	0	19	0	2	25	3	1	12	27	0	1	15	21	1	0	0	2	0	22	0	0	0	18	81	1	14	0	83
cops8	476	303	198	442	282	90	452	138	213	285	535	236	122	124	185	340	460	487	191	444	375	50	360	159	383	485	284	427	272	467
cops9	62	57	142	130	137	290	87	87	102	73	137	122	177	160	326	198	267	340	202	133	129	139	230	231	150	248	266	258	107	148
cops2	2218	2349	602	1619	853	1541	601	446	802	788	711	1339	580	710	1096	1630	939	607	803	37	570	970	449	227	848	967	660	685	669	1105
rfc1	90	61	343	646	560	127	369	152	326	339	221	255	205	87	238	322	494	149	188	164	316	173	389	144	449	632	948	1319	360	1109
rps6kb1b	319	40	90	0	115	25	0	6	108	80	0	33	0	152	334	0	112	0	0	264	9	155	74	247	270	3	82	255	102	84
zgc:194125	0	0	0	0	0	0	0	0	0	0	0	0	0	0	0	0	0	0	21	0	0	0	0	0	0	0	0	0	0	0
cops4	2853	3453	2440	1883	2680	1380	2000	2544	1130	1811	1820	2054	497	1203	2721	2999	1694	2643	1986	1303	1239	2858	2344	1887	3341	2886	2390	2489	1636	1659
cops5	13	1067	573	524	521	1166	548	245	787	811	680	658	818	247	488	1364	1548	705	178	641	516	667	916	481	920	1180	784	1089	679	321
arhgap27l	0	0	0	0	0	0	0	0	0	0	0	0	0	0	0	0	0	0	0	0	0	0	0	4	0	0	0	0	0	0
CR381689.1	0	0	14	2	0	0	5	0	0	0	5	0	0	0	0	0	2	5	0	0	0	0	1	1	0	0	0	8	0	0
dctn2	505	1	792	1543	505	0	375	261	374	434	686	263	383	565	739	671	385	370	685	620	447	564	552	240	381	339	589	384	697	239
dctn3	0	668	644	822	316	671	1165	906	707	997	601	766	1008	997	643	1564	887	878	466	870	982	818	837	1288	554	1445	975	1374	717	1006
dctn4	1695	0	493	1318	639	1149	19	781	1316	950	237	684	281	1357	888	365	17	1510	2339	601	179	1244	278	651	718	957	937	2253	934	794
dctn5	335	0	312	1107	452	1057	556	413	428	515	333	103	219	450	679	607	566	122	422	533	853	763	797	554	453	682	702	993	387	930
si:ch211-113g11.6	0	0	0	0	0	10	0	0	0	0	0	0	0	0	0	0	0	0	0	0	0	0	0	0	0	0	0	0	0	0
olfcw1	0	0	0	0	0	0	0	0	0	0	0	0	0	0	0	0	0	0	0	0	0	0	0	0	0	0	0	0	0	0
ksr1b	0	0	0	12	0	0	0	0	0	0	0	0	0	0	0	0	0	0	5	0	0	0	0	0	0	0	0	7	0	0
ksr1a	56	17	36	99	59	0	64	25	5	11	11	17	12	45	0	2	0	39	66	20	4	12	12	29	27	5	57	107	40	155
dync2li1	0	0	251	174	65	0	4	62	52	41	202	362	16	96	751	565	135	368	156	325	89	0	367	244	267	90	223	326	37	86
bcl10	0	0	0	0	0	0	0	0	0	0	0	0	0	0	0	0	0	0	68	43	0	0	0	0	0	68	0	18	0	141
rabgef1l	0	0	35	0	0	0	0	0	0	0	0	0	0	0	0	9	0	0	0	0	0	0	0	0	0	0	0	96	13	150
CU984600.1	0	0	0	0	0	0	0	0	0	0	0	0	0	0	0	0	0	0	0	0	0	0	0	0	0	0	0	0	0	0
CU984600.3	0	0	0	0	0	0	0	0	0	80	0	0	0	0	0	0	0	0	0	0	0	0	0	0	0	0	0	0	0	0
CU984600.2	0	0	0	0	0	0	0	0	0	0	0	0	0	0	0	0	0	0	0	0	0	0	0	0	0	0	0	0	0	0
dnaja1	0	0	0	0	410	0	0	58	143	0	123	544	0	374	384	0	0	73	77	16	0	648	147	0	0	0	31	0	143	0
AL935174.2	0	0	0	5	11	0	0	0	0	0	0	0	0	0	0	0	0	1	8	0	0	0	0	0	0	0	0	19	0	0
AL935174.3	0	0	0	0	0	0	0	0	0	0	0	0	0	0	0	0	0	0	0	0	0	0	0	0	0	0	0	0	0	0
BX649499.1	0	0	0	0	0	0	0	0	0	0	0	0	0	0	0	0	0	0	0	0	0	0	0	0	0	0	0	0	0	0
si:dkey-33i11.9	0	0	0	0	0	0	0	0	0	0	0	0	0	0	0	0	0	0	0	0	0	0	0	0	0	0	0	0	0	0
BX649499.2	0	0	0	0	0	0	0	0	0	0	0	14	0	0	12	0	0	0	0	3	0	0	0	0	9	0	0	12	0	9
car15	0	0	0	0	0	0	0	0	0	0	0	0	0	0	0	0	0	0	0	0	0	0	0	0	0	0	0	0	0	0
CR385050.1	0	2	0	0	0	0	0	0	0	0	0	0	0	0	0	0	0	0	0	0	0	0	0	0	0	0	0	0	0	0
gpam	0	18	0	0	0	0	0	0	0	0	0	0	0	0	0	0	0	0	82	0	0	0	0	21	3	17	40	0	69	0
CABZ01063556.1	0	66	112	508	220	0	230	14	10	31	18	8	0	7	114	14	49	76	78	54	40	70	45	59	25	40	37	38	31	9
CU571169.1	0	0	0	0	0	0	0	0	0	0	0	0	0	0	0	0	0	0	0	0	0	0	0	0	0	0	0	0	0	0
pdyn	1066	3	3	967	561	137	0	112	0	0	0	0	86	0	0	0	0	0	0	0	0	2	36	0	0	0	18	0	0	0
supt7l	0	0	0	0	0	0	162	0	0	0	0	0	0	0	0	0	0	0	172	42	0	0	0	0	0	55	0	76	0	164
SBSPON	0	0	0	0	0	0	0	0	69	0	0	0	0	0	0	0	0	0	0	0	0	0	0	0	0	0	0	0	0	0
SRBD1	0	0	0	5	0	0	7	7	70	10	99	0	14	19	0	54	71	0	0	0	6	0	0	0	69	41	27	33	0	35
BX120006.1	0	0	0	2	4	0	3	0	0	0	0	0	0	0	0	1	2	0	0	0	0	0	0	0	0	0	0	0	0	0
BX120006.3	0	0	0	0	0	0	0	0	0	0	0	0	0	0	0	0	0	0	0	0	0	0	0	0	0	0	0	0	0	0
BX120006.2	0	0	0	0	0	0	0	0	0	0	0	0	0	0	0	0	0	0	0	0	0	0	0	0	0	0	0	0	0	0
elp1	0	0	0	0	60	0	0	0	0	0	0	516	0	14	0	0	0	0	0	0	0	0	31	0	4	0	74	280	159	24
si:dkey-124l13.1	0	0	0	0	18	3	0	0	0	0	0	0	0	0	0	0	4	0	0	0	0	0	0	0	0	97	0	0	0	0
pde4cb	0	0	0	0	0	0	0	0	0	0	0	0	0	0	0	0	0	0	0	0	0	0	0	0	0	0	0	0	0	0
CU984583.1	0	0	2	0	0	0	0	0	0	0	0	0	0	0	0	0	0	0	0	0	0	0	0	0	0	0	0	0	0	0
ubl3b	538	0	0	169	0	1101	308	68	274	8	33	294	376	344	507	212	278	5	0	26	114	34	98	134	17	179	53	145	202	244
ubl3a	1544	5	130	1	114	5	1260	770	687	384	554	1190	836	548	863	650	814	763	1002	555	345	905	471	1090	383	90	468	773	402	157
CU469420.3	0	0	0	0	0	0	0	0	3	0	0	0	0	0	0	0	122	0	0	0	0	0	0	14	0	0	0	46	0	0
CU469420.2	0	0	0	0	0	0	0	0	0	0	0	0	0	75	0	0	0	0	14	0	0	0	0	0	0	0	0	14	0	0
CU469420.1	0	0	0	0	0	0	0	0	0	0	0	0	0	0	0	0	86	0	0	0	0	0	0	25	0	0	0	33	0	0
CU469420.4	0	30	0	0	0	0	0	0	0	0	0	0	0	2	0	0	0	0	12	0	0	0	0	5	0	0	0	9	0	0
bsnd	0	0	0	0	0	0	0	0	0	0	0	0	0	0	0	0	0	0	0	0	0	0	0	0	0	0	0	0	0	0
bsnb	0	0	0	3	112	0	0	142	20	22	180	0	24	225	30	40	69	0	0	17	46	13	13	352	7	41	40	238	0	52
si:dkey-80c24.4	0	0	0	0	0	0	0	0	0	0	0	0	0	0	0	0	0	0	0	0	0	0	0	0	0	0	0	0	0	0
si:dkey-80c24.5	0	0	0	0	0	0	0	0	0	0	0	0	0	0	0	0	0	0	0	0	0	0	0	0	0	0	0	0	0	0
miip	0	0	0	0	0	7	0	0	0	0	0	0	0	0	0	0	0	184	0	154	0	0	0	203	0	0	0	0	0	0
pdcd10a	160	0	479	757	342	476	441	317	518	259	373	209	506	446	952	276	915	772	52	594	296	632	72	110	423	131	379	304	325	235
pdcd10b	0	0	269	685	84	1485	580	379	247	361	174	216	52	595	763	778	228	412	441	252	304	469	335	107	403	648	310	317	204	362
BX927234.1	0	0	0	0	0	0	0	0	0	0	0	0	0	0	0	0	0	0	0	0	0	0	0	0	0	0	0	0	0	0
BX927234.2	0	0	0	0	0	0	0	0	0	0	0	0	0	0	0	0	0	0	0	0	0	0	0	0	0	0	0	0	0	0
gnpnat1	206	636	72	215	455	0	212	68	242	139	489	241	246	102	396	22	19	627	80	138	272	95	528	304	574	498	315	466	254	166
chrm1a	0	0	0	0	0	0	0	0	0	0	0	0	0	0	0	0	0	0	0	0	0	0	0	0	0	0	0	0	0	0
urm1	0	63	49	0	18	0	0	16	24	46	61	25	8	27	73	82	0	0	19	74	0	26	64	16	85	101	24	83	17	0
tbk1	0	0	0	367	0	0	0	0	0	0	582	0	0	0	158	0	0	0	0	277	9	494	0	0	0	0	164	364	0	8
uox	0	0	0	0	0	0	0	0	0	0	0	0	0	0	0	0	0	0	0	0	0	0	0	0	0	0	0	0	0	0
mboat1	0	0	0	0	0	0	0	0	4	0	0	0	0	0	0	0	0	0	0	5	0	0	0	0	0	0	0	0	0	0
mboat7	0	0	170	0	0	0	17	0	0	239	0	0	0	0	0	280	0	0	0	0	0	0	256	0	0	26	0	0	0	0
mboat4	0	0	0	0	0	0	0	0	0	0	0	0	0	0	0	0	0	0	0	0	0	0	0	0	0	0	0	0	0	0
BX511066.2	0	0	0	0	0	0	0	0	0	0	0	0	0	0	0	0	0	0	0	0	0	0	0	0	0	0	0	0	0	0
BX511066.1	0	0	0	0	0	0	0	0	0	0	0	0	0	0	0	0	0	0	0	0	0	0	0	0	0	0	0	0	0	0
inab	0	0	0	0	0	0	0	0	0	0	0	0	228	0	0	0	0	0	0	0	0	0	0	0	0	0	0	0	0	0
CABZ01033394.1	0	0	0	1	1	0	0	0	0	2	2	0	0	0	2	0	0	0	0	0	0	0	0	22	0	0	0	0	0	0
inaa	621	0	1164	2832	1600	1880	7494	7843	13519	11342	7338	15004	18442	19110	30053	18814	12405	17076	11858	11770	18059	13246	20324	15900	20614	22732	22884	27429	26037	19820
si:ch211-222f23.6	0	0	0	0	0	0	0	0	0	0	0	0	0	0	0	4	0	0	0	0	0	0	0	0	0	0	0	0	0	0
BX571843.1	0	0	0	0	0	0	0	0	0	0	0	0	0	0	0	0	0	0	0	0	0	0	0	0	0	0	0	0	0	0
pfkpa	2680	0	0	0	255	3089	59	80	12	482	0	272	830	1182	219	196	12	372	711	157	350	232	531	116	231	140	448	217	198	263
pfkpb	30	0	424	145	206	8	0	48	292	52	520	63	270	5	232	21	35	77	87	0	22	10	24	84	98	79	135	237	170	2
fbxl3l	0	0	0	0	0	0	0	0	0	316	0	0	0	0	34	0	0	0	0	0	0	0	0	0	67	0	0	10	0	0
fbxl3b	750	372	106	310	179	0	203	183	0	253	401	216	133	96	593	0	266	0	0	0	4	140	69	348	0	156	187	82	177	80
fbxl3a	2309	1556	691	1356	875	620	1833	361	357	1014	1451	474	284	621	640	443	979	786	678	873	889	633	911	1310	798	940	767	1666	780	1182
zgc:55781	0	0	0	267	856	0	231	202	427	46	493	394	255	0	161	0	189	71	0	66	281	19	335	34	557	411	160	2	159	161
CR391944.1	0	0	0	0	3	11	0	0	0	0	0	0	0	0	1	0	0	0	2	0	0	0	0	0	0	0	1	0	0	0
CR391944.2	0	0	0	7	62	335	126	0	0	1	3	0	0	0	6	0	0	2	0	0	2	71	0	0	3	0	118	41	0	0
BX571952.1	0	0	69	0	0	0	0	0	0	0	0	0	0	0	0	0	0	0	0	0	0	0	0	0	0	0	0	0	0	0
BX569779.1	0	0	0	0	0	0	0	0	0	0	0	0	0	0	0	0	0	0	0	0	0	0	0	0	0	0	0	0	0	0
ptmab	21223	33878	28113	39810	33915	20760	29826	19245	37916	29854	26278	41495	45003	41686	57628	47069	55516	37916	38171	30276	34382	25477	35178	37456	32363	35299	25020	40190	25143	35689
ptmaa	9963	13132	8460	4889	9116	6656	1176	386	421	933	1018	1766	752	929	363	1080	14	69	282	576	38	115	50	249	167	258	231	242	85	519
mir196d	0	0	0	0	0	0	0	0	0	0	0	0	0	0	0	0	0	0	0	0	0	0	0	0	0	0	0	0	0	0
mir196c	0	0	0	0	0	0	0	0	0	0	0	0	0	0	0	0	0	0	0	0	0	0	0	0	0	0	0	0	0	0
mir196b	0	0	0	0	0	0	0	0	0	0	0	0	0	0	0	0	0	0	0	0	0	0	0	0	0	0	0	0	0	0
ttll6	0	0	0	69	4	11	13	0	23	11	70	286	8	259	89	50	146	11	177	11	18	3	53	2	334	107	48	173	281	71
kcnb2	1748	1990	2663	4461	4202	819	2781	3954	6876	2951	2159	4571	2881	2645	9752	4349	3589	4475	3623	2920	8147	6034	3244	3323	4730	4569	5269	4983	6504	6327
kcnb1	0	0	0	0	0	0	0	0	0	0	0	0	0	0	0	0	0	0	0	0	0	0	0	0	0	0	0	0	0	0
zgc:162396	95	244	144	244	96	12	732	314	185	343	324	877	152	562	298	573	80	158	165	428	267	194	502	484	376	448	255	365	436	172
CR753816.1	0	0	0	0	0	0	0	0	0	0	0	0	0	0	0	0	0	0	0	0	0	0	0	0	0	0	0	0	0	0
klf12b	0	0	0	0	0	0	0	0	0	0	0	0	0	0	0	0	0	0	0	0	0	0	0	0	0	0	0	0	0	0
si:ch211-207i20.3	6	0	23	40	75	0	137	69	73	9	44	65	0	0	78	27	4	23	93	19	7	0	91	0	14	90	33	42	31	152
klf12a	0	0	0	0	0	0	0	0	0	0	0	0	0	0	0	0	0	0	0	0	0	0	0	0	0	0	0	0	0	0
pip5k1ca	0	0	5	0	0	0	0	0	0	81	7	0	0	0	0	0	0	0	431	0	0	0	51	0	0	0	0	0	14	0
pip5k1cb	563	560	821	605	587	235	676	228	147	423	89	131	368	40	816	461	295	418	237	58	565	372	119	147	281	478	380	495	760	476
nkd2a	0	0	0	0	0	0	0	0	0	0	0	0	0	0	0	0	0	0	0	0	0	0	0	0	0	0	0	0	0	0
isy1	0	0	24	0	0	196	44	240	0	32	3	0	403	0	1438	0	0	0	0	0	0	234	0	0	12	0	231	158	456	0
lrig3	0	0	0	0	0	54	0	0	0	0	0	0	0	0	0	0	0	0	0	0	0	0	0	0	0	0	0	0	0	0
lrig2	355	0	36	215	66	0	0	0	0	0	116	0	0	59	16	96	77	0	17	13	32	0	331	43	156	0	32	24	18	0
lrig1	0	0	0	0	19	622	0	0	0	0	0	0	0	0	0	0	0	0	0	0	0	0	0	0	0	0	0	0	0	0
kctd6a	0	0	69	0	0	0	100	0	0	0	0	12	0	3	0	0	0	0	11	0	0	112	90	0	36	0	21	47	0	0
rlim	0	1952	167	1592	2092	21	1492	1766	1584	1196	535	1096	548	801	1413	982	534	928	180	212	3	986	1486	0	1206	1417	445	1213	532	312
zcchc9	0	0	60	72	0	211	92	107	47	241	0	228	0	0	54	63	0	85	0	126	78	90	99	0	49	0	29	422	70	0
tnfsf10l4	0	0	0	0	0	0	0	0	0	0	0	0	0	0	0	0	0	0	0	0	0	0	0	0	0	0	0	0	0	0
sdr42e2	0	0	0	0	0	0	0	0	0	0	0	0	0	0	0	0	0	0	0	0	0	0	0	0	0	0	0	0	0	0
sdr42e1	0	0	140	0	0	0	0	0	0	0	0	0	0	0	0	0	0	0	0	0	0	26	0	0	0	0	0	0	0	0
adap2	0	0	0	0	0	0	0	0	0	0	0	0	0	0	0	0	0	0	0	0	0	0	0	0	0	0	0	0	0	0
top3a	0	0	0	0	0	0	0	0	0	7	0	0	0	0	0	0	0	0	0	0	0	0	0	0	0	0	0	0	0	0
top3b	2	15	0	0	0	0	0	0	0	0	33	0	0	0	0	0	0	0	0	0	24	0	0	0	2	0	12	6	0	0
chrnb1l	0	0	0	0	0	0	0	0	0	0	0	0	0	0	0	0	0	0	0	0	0	0	0	0	0	0	0	0	0	0
CABZ01018956.1	0	0	0	0	0	0	0	0	0	0	0	0	0	0	0	0	0	0	0	0	0	0	0	0	0	0	0	0	0	0
PRKAR2B	0	0	0	0	56	0	0	0	0	0	0	0	0	0	0	0	0	0	0	0	0	0	0	0	0	0	0	0	0	0
trpc7b	0	0	0	0	0	0	0	0	0	0	0	0	0	0	0	0	0	0	0	0	0	0	0	0	0	0	0	0	0	0
colec11	0	0	0	0	0	0	0	0	0	0	0	0	0	0	0	0	0	0	0	0	0	0	0	0	0	0	0	0	0	0
CT737190.1	0	0	0	0	0	0	55	0	0	0	0	0	0	0	0	0	0	0	0	10	0	0	0	0	0	0	0	44	0	0
CT737190.2	0	0	0	0	0	0	0	0	0	29	0	0	0	0	0	10	0	0	0	0	0	0	0	0	0	0	35	0	0	0
fibina	0	0	0	0	0	0	0	0	0	0	0	0	0	0	0	0	0	0	0	0	0	0	0	0	0	0	0	0	0	0
fibinb	0	0	0	0	0	0	0	0	0	0	0	0	0	0	0	0	0	27	3	0	11	0	3	0	24	33	10	4	1	41
BX324206.1	35	38	54	103	81	81	5	18	17	12	13	21	0	15	24	10	2	70	12	4	3	92	106	80	28	40	3	147	83	20
BX324206.2	0	0	0	18	3	0	0	6	0	3	0	0	0	1	0	0	0	0	0	4	0	0	0	0	0	5	1	0	1	0
ppp2r5eb	0	2854	570	3295	1425	217	17	591	1218	1838	109	0	994	162	1576	231	332	501	59	1010	517	721	806	950	1057	595	1543	1646	1336	620
kcns3a	0	0	0	0	0	0	0	0	0	0	0	0	0	0	0	0	0	0	0	0	0	0	0	0	0	0	0	0	0	0
kcns3b	0	0	0	0	0	0	0	0	0	0	0	0	0	0	0	0	0	0	0	0	0	0	0	0	0	0	0	0	0	0
ppp2r5ea	176	3	404	646	259	105	1261	669	593	1118	269	856	1539	65	2976	1321	948	254	375	689	232	450	328	980	870	202	706	1787	1541	659
CR788248.1	0	0	0	0	0	0	1	1	0	0	0	2	0	1	0	0	1	0	0	0	0	3	0	0	0	14	2	2	1	0
asap3	0	0	0	0	0	0	0	0	0	0	0	0	0	0	0	231	0	0	0	0	0	0	0	0	0	0	0	0	0	0
amph	1396	219	410	654	634	1018	336	50	41	779	164	386	681	294	182	1193	640	632	291	191	427	273	666	288	854	399	711	1503	877	1055
BX640478.1	0	0	1	0	0	0	0	0	0	0	1	0	0	0	0	0	0	7	3	0	0	0	0	0	1	0	0	0	1	0
dicp3.3	0	0	0	0	0	0	0	0	0	0	0	0	0	0	0	0	0	0	0	0	0	0	0	0	0	0	0	0	0	0
dicp3.1	0	0	0	0	0	0	0	0	0	0	0	0	0	0	0	0	0	0	0	0	0	0	0	0	0	0	0	0	0	0
hacd1	0	0	0	0	0	0	0	0	0	0	0	0	0	0	0	0	0	0	0	0	0	0	0	0	0	0	0	0	0	0
hacd3	335	0	58	855	657	207	0	61	227	447	694	139	211	0	369	525	352	134	0	230	437	816	62	5	1077	779	808	523	435	549
hacd2	2983	2747	6660	5361	5959	3181	1398	1704	1854	2120	2978	2339	380	1879	5427	3713	3886	4297	5604	2517	4324	3824	3010	5209	4979	4454	3884	4317	4744	4544
dre-mir-430c-1	6	2	0	0	3	3	0	0	0	0	0	0	0	0	0	3	0	0	5	0	0	0	0	0	0	0	0	0	0	0
FO704905.1	0	0	0	0	0	0	0	0	0	0	0	0	0	0	0	0	0	0	0	0	0	0	0	0	128	0	0	35	0	0
shisa8b	0	0	0	0	0	0	0	0	0	0	0	0	0	0	0	57	0	0	0	0	0	0	0	0	0	0	54	0	0	0
hhla2a.1	0	0	0	0	0	0	0	0	27	0	0	0	208	0	0	0	0	0	0	10	0	0	115	0	0	77	0	101	0	0
hhla2a.2	0	0	0	0	0	0	0	0	0	0	0	0	0	0	0	0	0	0	0	0	0	0	0	0	0	0	0	0	0	0
casp8l2	0	0	0	0	0	0	0	0	0	0	0	0	0	0	0	0	0	0	0	0	0	0	0	0	0	0	0	0	0	0
polrmt	0	0	12	0	3	0	0	2	4	196	0	0	0	40	442	0	0	0	0	0	0	0	0	0	0	0	5	18	123	0
ormdl2	673	0	101	0	66	326	160	0	0	88	0	0	142	257	0	157	182	112	0	0	148	261	232	0	127	75	69	162	229	0
si:dkeyp-94g1.1	0	0	0	0	0	0	0	0	0	0	0	0	0	0	0	0	0	0	0	0	0	0	0	0	0	0	0	0	0	0
fuca2	0	0	119	0	130	0	0	0	0	184	0	0	32	0	0	0	0	284	0	0	0	0	260	0	0	82	55	189	49	0
si:ch73-347e22.8	0	0	0	0	0	0	0	0	0	0	0	0	0	0	0	0	0	0	0	0	0	0	0	5	0	0	0	0	0	0
zgc:123244	0	0	0	0	0	0	0	0	0	0	0	0	0	0	0	0	0	0	0	0	0	0	0	0	0	0	0	0	0	0
farp2	0	7	435	1229	585	0	532	555	773	800	217	586	765	384	1028	399	394	933	1679	895	981	973	912	266	745	912	664	1471	707	461
fgl2a	0	0	0	0	0	0	0	0	0	0	0	0	0	0	0	0	0	0	0	0	0	0	0	0	0	0	0	0	0	0
fgl2b	0	0	0	0	0	0	0	0	0	0	0	0	0	0	0	0	0	0	2	0	0	0	0	0	0	0	0	0	0	0
rps6ka1	0	0	127	3	0	0	0	0	4	0	0	0	0	0	24	0	0	5	0	0	15	0	0	53	0	0	105	2	0	0
CU464134.2	0	1	0	0	0	2	0	0	0	0	0	0	0	0	0	0	0	0	0	0	0	0	0	0	0	0	0	0	0	0
CU464134.1	0	294	0	0	0	13	0	0	0	0	0	0	0	2	0	0	0	0	0	0	0	0	0	0	0	0	0	0	0	0
si:ch73-347e22.4	218	91	132	531	130	1664	65	144	45	99	589	167	379	414	383	59	33	18	701	543	61	43	326	45	179	166	255	203	356	105
nr2f6b	0	0	0	0	0	57	7832	3346	3507	5917	3758	2080	1772	3165	6427	3599	2672	3085	1262	2208	2357	1564	2124	1162	3258	4024	2186	1960	3830	4653
rps6ka4	0	0	0	13	0	54	0	0	0	0	16	0	0	7	17	7	0	0	0	0	0	0	0	0	9	0	0	0	18	23
rnasel3	0	0	0	0	0	0	0	0	0	0	0	0	0	0	0	0	0	0	0	0	0	0	0	0	0	0	0	0	0	0
esr2a	0	0	0	0	0	0	0	0	0	0	0	0	0	0	0	0	0	0	0	0	0	0	0	0	0	0	0	0	0	0
CU466278.2	0	0	0	0	0	0	0	0	0	0	2	0	0	4	4	13	0	0	0	10	12	0	11	9	2	1	6	0	8	3
vgf	0	0	0	0	160	0	79	215	77	264	0	18	34	136	283	421	15	689	608	23	742	458	829	81	209	284	495	527	848	151
kaznb	0	0	0	0	0	2	0	0	0	0	0	0	0	0	0	0	0	0	0	0	0	0	0	0	0	0	0	0	0	0
aig1	0	0	120	0	0	569	0	28	24	0	218	0	18	0	24	189	143	0	0	0	0	52	3	0	0	0	21	0	0	91
trim71	1138	2	886	291	140	165	0	0	0	42	525	0	0	76	37	110	0	335	0	0	25	40	10	3	339	82	8	382	63	20
tnni4b.1	0	0	0	0	129	0	0	0	0	0	0	0	0	0	0	0	0	0	0	0	0	0	0	0	0	0	0	0	0	0
tnni4b.2	0	0	0	0	0	0	0	0	0	0	0	0	0	0	0	0	0	0	94	0	0	0	0	0	0	0	0	0	0	0
u2af2a	9	810	88	417	469	73	896	3	32	161	65	14	568	114	87	349	351	428	1	0	31	20	225	229	316	55	21	43	27	61
u2af2b	0	2052	346	1070	1143	933	1035	384	652	457	469	625	401	1425	1282	783	319	687	554	456	615	1209	104	239	994	881	438	715	642	844
si:dkey-1c7.1	0	0	0	0	0	0	0	0	0	0	0	0	0	0	0	0	0	0	0	0	0	0	0	0	0	0	0	0	0	0
si:dkey-1c7.2	0	0	0	0	0	0	0	0	0	0	0	0	0	0	0	0	0	0	0	0	0	0	0	0	0	0	0	0	0	0
si:dkey-1c7.3	0	0	0	0	0	0	0	0	0	0	0	0	0	0	0	0	0	0	0	0	0	0	0	0	0	0	0	0	0	0
heatr6	0	117	0	0	0	0	0	0	0	5	0	0	0	0	0	0	71	37	0	0	74	61	0	9	0	0	11	5	0	0
heatr3	0	0	204	0	494	0	0	221	0	235	0	399	0	426	363	0	0	0	97	0	0	352	26	3	8	53	149	20	393	0
heatr1	0	0	0	0	0	0	0	0	0	0	0	0	0	0	0	0	14	0	0	0	148	1	0	46	0	0	99	0	0	0
si:dkey-103e21.5	0	0	0	0	0	0	0	0	0	0	0	0	0	0	0	0	0	0	0	0	0	0	0	0	0	0	0	0	0	0
negaly6	0	0	0	0	0	0	0	0	0	0	0	0	0	0	0	0	0	0	2	0	0	0	0	0	0	0	0	0	0	0
wdpcp	61	727	474	355	255	35	0	0	117	19	0	0	0	0	0	19	0	374	0	0	0	0	0	0	101	0	9	38	2	10
ufl1	0	0	255	1424	0	0	0	0	0	0	0	0	436	0	0	5	0	0	0	0	0	0	111	0	0	192	0	0	170	6
jag2a	0	0	0	0	0	0	0	0	0	0	0	0	0	0	0	0	0	0	0	0	0	0	0	0	0	0	0	0	0	0
slc5a8l	0	0	0	0	0	0	0	0	0	0	0	0	0	0	0	0	0	0	0	0	0	0	0	0	0	0	0	0	0	0
jag2b	536	0	0	0	0	0	0	1	0	0	7	0	0	0	10	0	0	0	0	0	0	0	0	0	0	0	0	0	0	0
tbc1d7	0	0	220	383	119	992	451	93	0	0	0	0	0	0	0	44	116	148	6	119	139	3	44	158	201	83	375	146	166	193
ghrhrl	0	0	0	0	0	0	0	0	0	0	0	0	0	0	0	0	0	0	0	0	0	0	0	0	0	0	0	0	0	0
CABZ01090041.1	0	0	0	0	0	0	0	0	0	0	0	0	0	0	0	0	0	0	0	0	0	0	0	0	0	0	0	0	0	0
si:dkey-79f11.10	0	0	0	0	0	0	0	0	0	0	0	0	0	0	0	0	0	0	0	0	0	0	0	0	0	0	0	0	0	0
aadat	0	0	49	0	214	850	0	0	0	181	0	272	0	654	373	316	51	164	0	360	60	230	0	0	184	393	145	137	176	138
p2ry8	0	0	0	0	0	0	0	0	0	0	0	0	0	0	0	0	0	0	0	0	0	0	0	0	0	0	0	0	0	0
aadac	68	0	11	5	0	0	0	0	0	0	0	0	0	171	0	0	13	0	0	0	0	0	0	0	48	0	0	0	0	131
epcam	0	0	0	0	0	0	0	0	0	0	0	0	0	0	0	0	0	0	0	0	0	0	0	0	0	0	0	0	0	0
p2ry1	2	0	0	0	0	0	0	0	0	0	0	0	0	0	0	0	0	0	0	0	1	0	0	0	0	0	0	0	0	0
tmem184bb	0	0	0	0	0	0	0	0	0	0	0	0	0	0	0	0	0	0	0	0	0	0	0	0	0	0	0	0	0	0
tmem184ba	2	695	392	1094	588	6	493	199	1127	435	634	876	1154	152	1022	522	432	1179	422	457	472	374	625	485	412	500	834	748	396	461
vps35	1199	0	314	532	206	573	1056	969	962	478	2629	151	44	0	2520	102	264	52	718	0	24	602	27	205	168	434	304	350	133	188
CT573494.1	0	0	0	0	0	0	0	0	0	0	0	0	0	0	0	0	0	0	0	0	0	0	0	0	0	0	2	0	0	0
vps36	6525	4537	6539	5026	6102	3710	1811	0	721	210	324	529	358	0	441	662	8	30	348	0	37	202	242	123	372	236	164	594	199	37
vps39	0	0	77	0	0	15	9	0	0	0	0	126	0	0	2	0	50	0	142	2	0	192	94	76	0	0	9	35	0	3
triap1	0	0	78	121	87	176	57	107	53	42	35	107	35	0	27	89	114	0	244	32	69	65	169	88	83	47	67	94	14	4
taar10d	0	0	0	0	0	0	0	0	0	0	0	0	0	0	0	0	0	0	0	0	0	0	0	0	0	0	0	0	0	0
taar10b	0	0	0	0	0	0	0	0	0	0	0	0	0	0	0	0	0	0	0	0	0	0	0	0	0	0	0	0	0	0
taar10c	0	0	0	0	0	0	0	0	0	0	2	0	0	0	0	3	0	0	3	0	0	0	0	0	0	0	0	0	0	0
taar10a	0	0	0	0	0	0	0	0	0	0	0	0	0	0	0	0	0	0	0	0	0	0	0	0	0	0	0	0	0	0
CR792426.1	0	0	0	0	0	0	0	0	0	0	0	0	0	0	0	0	0	0	0	0	0	0	0	0	0	0	0	0	0	0
MSMP	0	0	0	0	0	0	0	0	0	0	0	0	0	0	0	0	0	0	0	0	0	0	0	0	0	0	0	0	0	0
emc10	329	1006	664	1252	559	371	322	608	460	645	727	435	462	151	717	931	665	989	785	306	357	510	608	722	818	1050	656	840	488	308
suv39h1a	0	0	0	0	0	0	0	0	0	0	0	0	0	0	0	0	0	0	13	0	0	0	0	0	17	0	0	0	0	0
suv39h1b	0	0	0	43	0	2	22	0	0	0	3	0	0	15	12	28	49	24	0	14	0	22	13	0	0	26	2	0	0	0
ift172	0	0	7	19	0	0	89	0	0	5	111	133	0	0	241	0	354	46	63	21	157	187	194	22	47	76	38	30	0	0
zgc:63587	0	0	0	0	5	0	0	0	0	0	0	0	0	0	0	0	0	0	0	0	0	0	0	0	26	0	0	0	0	0
ptpn18	0	0	0	0	0	0	0	0	0	0	0	0	0	0	0	0	0	0	0	0	0	0	0	0	0	0	0	0	0	0
rttn	0	0	0	0	0	0	0	24	0	0	0	0	0	0	4	0	0	28	0	0	0	0	1	0	5	335	0	0	66	0
si:ch211-225p5.8	0	0	0	0	0	0	0	0	0	0	0	0	0	0	0	0	0	0	0	0	0	0	0	0	0	0	0	0	0	0
BX323875.1	0	0	0	0	0	0	0	0	0	0	0	0	0	0	0	0	0	0	0	0	0	0	0	0	0	0	0	0	0	0
BX546499.1	0	0	0	0	0	0	0	0	0	0	0	0	0	0	0	0	0	0	0	0	0	0	0	0	0	0	0	0	0	0
BX546499.2	1	0	17	3	15	0	0	0	0	0	7	0	0	0	0	0	0	0	0	0	0	0	0	8	0	0	0	0	0	0
ptpn13	18	31	0	0	100	0	0	0	0	0	0	3	916	270	0	0	0	125	0	0	162	0	0	0	0	0	0	0	2	0
ptpn12	0	115	0	0	0	0	70	0	0	0	0	0	34	0	0	28	0	0	0	0	0	13	0	0	0	0	0	23	0	0
si:dkey-25o16.4	0	0	0	0	0	0	0	0	0	0	0	0	0	0	0	0	0	0	0	0	0	0	0	0	0	0	0	0	0	0
si:ch211-232d10.1	4	0	0	0	0	0	25	0	0	0	0	0	0	0	0	0	0	0	0	0	0	0	0	0	0	0	0	2	0	0
cog1	0	4	0	529	77	21	2357	1560	2519	2268	2118	3259	2899	2470	5141	3307	2133	2436	2561	2607	2436	3691	3418	3066	3932	3383	4120	4061	5705	3120
si:ch211-232d10.3	18	0	0	0	0	0	0	0	0	0	0	0	0	0	0	0	0	0	0	0	0	0	1	0	0	0	0	0	0	0
spi2	0	0	0	0	0	0	0	0	0	0	0	0	0	0	0	0	0	0	0	0	0	0	0	0	0	0	0	0	0	0
fgd4b	0	0	0	0	0	0	0	0	0	0	0	0	0	0	0	0	0	0	0	0	0	0	0	0	0	0	0	0	0	0
crabp1b	0	0	0	0	0	0	0	0	0	0	0	0	0	0	0	0	0	0	0	0	0	0	0	0	0	0	0	0	0	0
fgd4a	0	137	0	28	0	0	0	0	0	0	0	319	0	0	0	7	0	0	0	7	0	0	0	0	0	0	0	4	0	0
tbc1d5	0	0	0	0	0	0	466	0	0	0	0	60	594	0	0	111	0	81	0	0	0	0	389	0	300	27	28	126	204	0
plppr5b	0	0	0	0	0	0	51	30	91	80	23	0	21	144	125	18	433	444	285	137	200	836	242	156	30	21	21	9	0	0
plppr5a	0	0	0	0	0	1350	0	0	0	0	0	0	0	0	0	0	0	0	0	0	0	0	0	0	0	0	0	0	0	0
crabp1a	234	0	41	0	28	802	138	36	13	57	27	25	41	56	0	64	115	0	0	8	0	0	58	43	0	30	0	4	76	108
rnf113a	0	366	59	233	81	0	0	27	7	40	0	74	0	0	0	65	286	122	129	0	73	105	257	0	58	103	41	136	118	43
CR392042.1	0	0	0	0	0	9	0	0	9	0	0	0	0	0	3	4	5	2	0	0	3	0	0	11	0	0	3	4	2	0
frk	0	0	0	0	0	0	0	0	0	0	0	0	0	0	0	0	0	0	0	0	0	0	0	0	0	0	4	0	0	0
BX469901.1	0	0	0	0	0	0	0	0	0	0	0	0	42	0	0	0	0	0	0	0	0	0	0	0	0	0	2	0	0	0
zgc:162989	232	0	59	0	0	0	27	33	0	128	59	0	115	0	6	0	40	0	0	52	41	61	0	0	0	0	25	46	0	0
tmem235	0	0	0	0	0	0	0	0	0	0	0	0	0	0	0	0	0	0	0	0	0	0	0	0	0	0	0	0	0	0
tmem234	0	0	40	0	70	0	218	123	0	31	22	0	135	0	168	132	187	188	34	38	82	40	13	0	149	231	103	68	97	130
BX323861.3	0	0	0	0	0	0	0	0	0	0	0	0	0	0	0	0	0	0	0	0	0	0	0	0	0	0	0	0	0	0
BX323861.2	0	0	0	0	0	0	0	0	0	0	0	0	0	0	0	0	0	0	0	0	0	0	0	0	0	0	0	0	0	0
BX323861.1	0	0	0	0	0	0	0	0	0	0	0	0	0	0	0	0	0	0	0	0	0	0	0	0	0	0	0	0	0	0
tmem232	0	0	0	0	0	2	0	0	0	0	0	0	0	0	0	0	0	0	0	0	0	0	0	0	0	0	0	0	0	0
GALNTL6	1	0	0	0	1	77	0	0	0	263	0	0	0	0	0	0	0	0	0	0	0	0	0	0	0	0	0	0	51	0
FP085432.1	0	0	0	0	0	0	0	0	0	0	0	0	0	0	0	0	0	0	0	0	0	0	0	0	0	0	0	0	0	0
spic	0	0	0	0	0	50	0	0	0	0	0	0	0	0	0	0	0	0	0	0	0	0	0	0	0	0	0	0	0	0
rnf128a	0	0	108	346	612	0	0	0	151	286	274	0	50	292	19	0	351	0	0	209	471	219	669	0	12	250	32	403	39	247
rap1gap	0	0	0	0	0	0	166	33	140	128	307	81	270	200	14	15	64	0	0	26	39	143	49	0	66	11	20	10	17	0
naif1	0	74	0	0	0	0	0	0	0	0	0	0	28	0	0	0	0	0	0	0	19	0	0	19	34	26	0	11	0	56
si:dkeyp-80d11.4	0	0	0	0	0	1	0	0	0	0	0	0	0	0	0	0	0	0	0	0	0	0	0	0	0	0	0	0	0	0
si:dkeyp-80d11.1	46	0	0	0	1	0	8	1	22	5	10	0	0	28	52	17	15	0	0	1	1	0	0	0	8	8	9	4	18	12
tradv2.0.3	0	0	0	0	0	0	0	0	0	0	0	0	0	0	0	0	0	0	0	0	0	0	0	0	0	0	0	0	0	0
tradv2.0.2	0	0	0	0	0	0	0	0	0	0	0	0	0	0	0	0	0	0	0	0	0	0	0	0	0	0	0	0	0	0
tradv2.0.1	0	0	0	0	0	0	0	0	0	0	0	0	0	0	0	0	0	0	0	0	0	0	0	0	0	0	0	0	0	0
tradv2.0.4	0	0	0	0	0	0	0	0	0	0	0	0	0	0	0	0	0	0	0	0	0	0	0	0	0	0	0	0	0	0
rpl35a	173	220	161	180	296	219	181	114	159	145	226	83	161	64	202	333	223	278	199	116	302	200	166	278	198	96	152	126	197	279
trappc6b	0	163	182	169	0	379	0	86	0	87	0	58	261	0	211	33	118	133	28	45	0	72	46	86	312	70	125	52	21	200
ogna	0	0	0	0	0	0	0	0	0	0	0	0	0	0	0	0	0	0	0	0	0	0	0	0	0	0	0	0	0	0
ognb	0	0	0	0	0	0	0	0	0	2	0	0	17	0	0	0	0	0	0	0	0	0	0	0	0	0	0	0	1	0
CU595864.1	0	0	0	0	0	0	0	0	0	0	0	0	0	29	0	0	0	0	0	11	0	4	0	0	0	0	0	26	0	0
zgc:85843	0	0	0	0	0	0	0	0	0	0	0	0	0	0	0	0	0	0	0	0	0	0	0	0	0	0	0	0	0	0
tax1bp1a	0	0	201	1059	316	5	663	157	1151	98	357	45	589	37	124	393	880	60	28	266	1055	503	118	458	411	848	710	912	921	825
fank1	0	0	0	0	0	0	0	0	0	0	0	0	0	0	0	0	0	0	0	0	0	0	6	0	0	0	0	0	0	0
tax1bp1b	1316	1927	1315	1312	1876	5247	2589	2797	1879	2223	611	3837	1856	1278	3273	786	681	3073	2212	736	766	1654	1207	624	1652	2513	1666	1385	3252	1003
cers2a	0	0	0	0	0	7	0	0	0	0	0	0	0	0	0	0	0	0	0	0	0	0	0	0	0	0	0	0	5	0
cers2b	0	0	0	0	0	0	0	0	0	0	0	0	0	0	0	0	0	0	0	0	0	0	0	0	49	0	0	0	0	0
si:ch211-195o20.7	0	0	0	3	0	0	0	6	0	0	13	100	0	10	0	0	0	0	0	0	4	0	540	66	99	231	0	0	189	212
CU179759.2	0	0	0	0	0	0	0	0	0	0	0	0	0	0	0	0	0	0	0	0	0	0	0	0	0	0	0	0	0	0
CU179759.1	0	0	0	0	0	0	0	0	0	0	0	0	0	0	0	0	0	0	0	0	0	0	0	0	0	0	0	0	0	0
dre-mir-181c	0	0	0	0	0	0	0	0	0	0	0	0	0	0	0	0	0	0	0	0	0	0	0	0	0	0	0	0	0	0
hirip3	0	12	85	0	21	0	4	76	5	12	10	179	5	39	104	11	0	28	0	0	0	10	164	20	19	9	37	2	22	0
hmgcs1	0	1797	150	381	141	0	132	70	506	300	663	0	430	1117	382	0	0	1058	486	0	527	149	187	212	451	157	454	609	741	1266
slitrk5a	0	0	0	0	0	413	0	0	0	0	0	0	0	0	0	0	0	0	159	0	0	0	0	0	0	0	88	0	0	0
slitrk5b	0	0	0	0	0	0	0	0	0	0	0	0	0	0	0	0	0	0	0	0	0	0	0	0	0	0	0	0	0	274
slc7a11	0	0	0	0	0	0	0	0	0	0	0	0	0	0	0	0	0	0	0	0	0	0	0	0	0	0	1	0	0	0
tgm1l2	0	0	0	0	0	0	0	0	0	0	0	0	0	0	0	0	0	0	0	0	0	0	0	0	0	0	0	0	0	0
dnai1.1	0	0	0	0	0	0	0	0	0	0	0	0	0	0	0	0	0	0	0	0	0	0	0	0	0	0	0	0	0	0
dnai1.2	0	0	0	0	0	0	0	0	0	0	0	0	0	0	0	0	0	0	0	0	0	0	0	0	0	0	0	0	0	0
zmp:0000000735	0	0	0	0	0	0	0	0	0	104	0	0	0	0	0	0	0	0	0	0	0	0	0	0	0	0	0	0	0	0
crebbpb	202	31	0	132	86	0	0	36	0	256	0	4	3	21	3	515	0	80	0	5	218	101	0	0	30	35	99	24	16	141
crebbpa	74	0	23	67	0	752	130	25	57	6	5	0	0	30	23	0	38	16	2	11	1	35	0	0	0	4	0	41	0	18
si:dkeyp-77h1.4	2	0	0	0	0	0	0	0	0	0	0	0	0	0	0	0	0	0	0	0	0	0	0	0	0	0	0	0	0	0
si:ch211-59d15.9	0	0	112	0	184	0	49	73	70	154	0	0	19	0	124	204	16	131	86	302	0	129	61	104	29	186	79	98	59	80
dtymk	0	0	0	0	66	0	0	0	0	0	0	0	0	0	0	0	0	0	0	28	0	0	0	0	0	0	0	0	25	0
RF00099	0	0	0	0	0	0	0	0	13	0	0	8	0	0	0	0	0	2	0	0	0	0	0	0	0	0	0	0	0	0
RF00096	0	58	0	1	0	0	0	0	0	0	0	0	0	0	0	0	0	0	0	0	0	0	0	0	0	0	0	0	0	0
si:ch211-59d15.4	0	179	0	0	0	0	0	0	0	0	0	0	0	0	0	0	0	0	0	0	0	0	0	0	0	0	0	0	0	0
RF00091	0	0	0	0	0	0	0	0	0	0	0	0	0	0	10	0	0	0	16	0	0	0	0	0	0	0	0	0	0	0
RF00092	0	0	0	0	0	0	0	0	0	0	0	0	0	0	0	0	0	0	0	0	2	0	0	0	0	0	0	0	0	0
RF00093	0	0	0	0	4	0	37	0	0	0	0	0	0	0	0	0	0	0	0	0	0	0	0	0	0	0	0	0	0	0
hal	0	0	0	0	0	0	0	0	0	0	0	0	0	0	0	0	0	0	0	0	0	0	0	0	0	0	0	0	0	0
eea1	0	0	3	31	27	0	64	0	11	22	166	60	0	38	0	315	72	126	13	47	99	58	68	41	53	35	72	59	29	150
ftcd	0	0	0	0	0	0	0	0	0	0	0	0	0	0	0	0	0	0	0	0	0	0	0	0	0	0	0	0	0	0
arrdc2	0	0	0	0	0	0	0	0	0	0	0	0	0	0	0	0	0	0	0	0	0	0	0	0	0	0	0	0	0	0
cops3	462	859	398	759	710	0	438	573	256	450	910	345	257	763	1024	1064	715	728	134	817	502	1004	230	698	719	628	537	903	502	1430
gad2	1801	1059	2	0	35	38	0	0	125	336	574	0	0	0	0	0	0	0	0	0	37	0	0	0	0	0	362	2	0	878
si:ch1073-209e23.1	0	0	0	0	0	0	0	0	0	0	0	0	0	0	183	0	0	0	0	0	3	0	0	0	0	0	53	0	49	102
stn1	0	0	657	485	151	540	0	90	0	0	151	0	0	11	0	319	0	0	0	53	0	0	0	0	111	33	0	68	113	0
myl9a	0	0	0	0	0	85	0	0	0	0	0	31	3	0	0	0	0	0	0	0	0	32	0	0	0	0	7	0	0	0
myl9b	0	0	0	0	0	0	0	0	0	0	0	0	0	11	0	0	0	0	0	0	0	0	0	0	0	0	18	0	10	0
dre-mir-181a-2	0	0	0	0	0	0	0	0	0	0	0	0	0	0	0	0	0	0	0	0	0	0	0	0	0	0	0	0	0	0
epb41l3b	0	1060	165	0	227	0	454	183	0	0	123	0	139	0	131	0	0	108	0	114	0	353	204	46	0	0	9	0	5	0
nutf2l	0	0	0	0	0	0	0	5	59	0	0	0	70	0	23	80	84	62	0	0	0	0	0	0	0	0	0	0	41	0
sulf1	0	0	0	20	0	0	0	0	0	0	0	0	0	0	0	0	0	0	0	0	0	0	0	0	0	0	0	0	0	0
si:dkey-12j5.1	0	0	0	0	103	0	481	0	0	159	0	0	213	264	32	235	0	357	239	0	0	398	0	206	142	261	18	229	0	0
epha4l	0	0	0	0	0	0	0	0	0	0	0	0	0	0	0	0	0	0	3	0	0	0	0	0	0	0	0	0	0	0
epha4a	0	0	0	0	0	0	0	0	0	0	0	0	0	0	0	0	0	0	0	0	0	0	0	0	0	0	0	0	0	0
epha4b	535	0	0	0	0	0	0	0	0	0	0	0	0	0	0	0	0	0	0	0	0	0	0	0	0	0	233	0	0	14
si:dkey-258f14.7	0	0	0	71	0	0	0	0	13	0	0	0	2	0	3	0	0	0	0	0	15	3	44	15	0	27	0	14	34	0
wu:fc30c06	0	0	0	0	0	0	0	0	0	0	0	0	0	0	172	0	0	0	0	0	102	0	0	0	0	0	0	0	0	0
si:dkey-258f14.2	0	0	0	171	42	0	0	0	0	0	0	0	0	0	47	0	0	0	0	0	0	35	37	0	0	38	0	61	27	0
si:dkey-258f14.3	0	0	0	138	0	0	0	0	43	12	0	0	77	0	5	0	4	0	5	14	56	39	119	21	4	118	29	61	74	0
slc25a40	178	0	0	6	0	0	0	386	100	0	273	0	0	0	212	0	66	0	0	0	0	0	0	0	126	265	189	81	48	0
si:dkeyp-73g8.5	0	0	0	0	0	0	0	0	0	0	0	0	0	0	0	0	0	0	0	0	0	0	0	0	0	0	0	0	0	0
slc25a42	0	0	278	238	152	1068	8	69	213	0	203	0	32	0	0	3	19	0	13	143	203	131	5	175	275	146	309	369	184	16
slc25a43	0	0	0	334	433	0	18	207	257	0	187	56	85	0	775	210	0	0	324	838	55	307	304	102	345	393	218	209	843	243
slc25a46	929	42	145	887	363	682	350	309	703	365	90	148	320	305	776	615	383	26	0	603	474	633	828	391	550	1369	775	665	86	349
BX511023.1	0	0	0	0	0	0	0	0	0	0	0	0	0	0	0	0	0	0	0	0	0	0	0	0	0	0	0	0	0	0
slc25a48	0	0	0	0	0	0	0	0	0	0	0	0	0	0	0	0	0	0	0	0	0	0	0	0	0	0	0	0	0	0
gdpd5a	1	340	710	1069	129	1565	2414	316	329	372	112	16	7	50	0	84	120	963	451	11	324	20	214	19	11	503	247	265	617	411
gdpd5b	0	0	58	565	4	0	43	0	0	0	0	0	0	0	0	0	0	3	0	0	0	0	0	0	0	0	0	0	0	0
aco1	0	0	0	243	0	0	0	0	0	0	204	0	0	129	270	0	0	0	0	0	0	0	261	0	0	20	10	0	0	0
aco2	2841	2089	526	1723	45	6581	4663	1180	2535	2324	2642	3042	2795	2798	5753	1930	414	215	88	506	148	418	172	66	2368	3594	3588	2092	3845	2357
dctn1a	0	0	0	0	0	0	0	0	0	0	0	0	0	0	0	0	0	0	0	0	0	0	0	0	0	0	0	0	0	0
dctn1b	0	0	0	0	0	0	0	0	0	0	34	0	0	306	0	0	0	0	0	0	0	3	0	0	0	0	35	0	0	0
ifrd1	822	2523	1660	2034	2009	1187	10098	7942	12033	2275	2073	5122	9412	7513	15079	1572	2473	2369	1449	2333	2644	2246	2218	3650	3915	3531	4036	5100	6115	6825
ifrd2	0	1226	127	0	299	18	172	115	0	0	0	0	93	24	109	0	4	0	0	298	182	0	20	122	263	322	0	162	1	107
CU856423.1	0	0	0	0	0	0	0	0	0	0	3	0	0	0	0	0	0	9	16	0	0	0	6	0	0	0	0	0	0	0
gpr135	0	0	0	0	0	0	0	0	0	0	0	0	0	0	0	0	0	0	0	0	0	0	0	71	0	0	0	0	0	0
BX004873.1	0	0	0	0	0	0	0	0	0	0	0	0	0	0	0	0	1	0	0	0	1	1	0	0	0	0	0	2	0	0
si:ch211-214k5.6	0	0	0	0	0	15	0	0	0	0	0	0	0	0	0	0	0	0	0	0	0	0	0	0	0	0	0	0	0	0
si:ch211-214k5.3	0	0	0	0	0	0	0	0	0	0	0	0	0	0	0	0	0	0	0	0	0	0	0	0	0	0	0	0	4	0
CR626887.2	0	0	0	0	0	0	0	0	0	0	0	0	0	0	0	0	0	0	0	0	0	0	0	0	0	0	0	0	0	0
CR626887.3	0	0	0	0	0	0	0	0	0	1	0	0	0	0	1	0	0	0	1	1	0	2	0	0	1	0	1	1	1	1
CR626887.1	0	0	0	0	0	0	50	7	0	0	0	0	0	0	33	16	0	0	0	0	0	0	0	0	0	0	6	0	0	0
BX547930.4	0	3	0	0	0	0	0	0	0	0	0	1	0	0	0	0	0	0	3	2	0	0	0	0	1	1	0	42	0	41
v2rh14	0	0	0	0	0	0	0	0	0	0	0	0	0	0	0	0	0	0	0	0	0	0	0	0	0	0	0	0	0	0
v2rh13	0	0	0	0	0	0	0	0	0	0	0	0	0	0	0	0	0	0	0	0	0	0	0	0	0	0	0	0	0	0
myh7	0	0	3	0	0	0	0	0	0	0	0	0	0	0	0	0	0	0	0	0	0	0	0	0	0	0	0	0	0	0
v2rh11	0	0	0	0	0	0	0	0	0	0	0	0	0	0	0	0	0	0	0	0	0	0	0	0	0	0	0	0	0	0
BX547930.3	0	0	0	0	0	0	0	0	0	0	0	0	0	0	0	0	0	0	0	0	0	0	0	0	0	0	0	0	0	0
naa35	45	2640	0	833	242	0	0	360	719	509	0	725	381	390	657	0	547	342	0	0	621	211	218	277	0	0	72	456	109	238
naa30	41	10	280	14	0	0	34	7	6	0	648	0	0	204	167	220	0	109	0	13	151	24	119	5	172	96	44	422	47	214
si:dkey-21e5.1	0	0	0	0	0	0	0	0	0	0	0	0	0	0	0	0	0	0	0	0	0	0	0	0	0	0	0	0	0	0
rock2b	0	0	0	0	0	1	0	0	0	0	0	0	0	0	63	0	0	0	0	0	0	0	0	0	0	0	0	0	0	0
rock2a	2	0	0	0	0	0	0	0	0	0	0	0	0	0	0	0	0	0	0	0	0	0	0	0	0	0	0	0	51	0
atp5meb	700	696	680	472	444	672	1381	724	1282	1034	2306	1199	1430	1322	2510	1887	1786	1149	669	1244	1978	1658	1148	2143	1993	1804	1353	1830	1007	1841
etnppl	0	0	0	0	0	23	0	0	0	0	0	0	0	0	0	0	0	0	0	0	0	0	0	0	0	0	0	0	0	0
si:rp71-15i12.1	0	0	0	0	0	0	0	0	0	0	0	0	0	0	0	68	38	0	0	0	0	0	0	0	0	0	0	0	0	3
mhc1lba	0	0	0	0	0	0	0	0	0	0	0	0	0	0	0	0	0	0	0	0	0	0	0	0	0	0	0	0	0	0
CR354377.1	0	0	0	28	0	0	0	0	8	0	12	0	0	60	0	0	0	0	0	5	0	48	0	0	24	4	0	21	0	0
zgc:154058	0	0	0	0	0	0	0	0	0	0	0	0	0	0	0	0	0	0	0	0	0	0	0	0	0	0	0	0	0	0
FP089536.1	0	0	0	0	0	0	0	0	0	0	0	0	0	0	0	0	0	0	0	0	0	0	0	0	0	0	0	0	0	0
zgc:154055	0	0	27	0	0	0	0	0	0	0	0	0	0	0	0	0	0	0	0	0	0	0	0	0	0	0	0	0	0	0
zgc:154054	0	0	0	0	0	0	0	0	0	0	0	0	0	0	0	0	0	0	0	0	0	0	0	0	0	0	0	0	0	0
baiap2l1a	0	0	0	0	0	0	0	0	0	0	0	0	0	0	0	0	0	0	0	0	0	0	0	0	0	0	0	0	0	0
si:dkey-11n14.1	0	0	0	16	0	0	2	0	0	0	0	0	0	1	0	0	0	0	0	0	0	0	1	0	0	0	0	0	0	0
myhb	0	0	0	0	0	0	0	0	0	0	0	0	0	0	0	0	0	0	0	0	0	0	0	0	0	0	0	0	0	0
myha	0	0	0	0	0	0	0	0	0	0	0	0	0	0	0	0	0	0	0	0	0	0	0	0	0	0	0	0	0	0
FO907089.1	0	0	0	0	0	0	0	0	0	0	0	0	0	0	0	0	0	0	0	0	0	0	0	0	0	0	0	0	0	0
rad17	0	0	216	13	321	0	0	0	0	0	0	0	0	409	0	3	307	0	0	0	0	0	0	0	208	0	0	27	0	57
map1sa	0	0	72	166	0	0	0	0	0	191	0	0	0	0	0	0	0	0	79	3	0	0	0	14	111	102	32	28	0	60
mgaa	80	36	306	1360	277	70	0	86	132	102	675	100	0	389	0	179	253	0	0	11	251	489	141	9	507	272	59	164	16	0
rad18	0	911	284	0	187	0	0	0	0	0	0	0	0	0	0	0	0	0	0	0	212	0	157	180	125	0	3	0	0	0
si:dkey-54g2.2	0	0	0	0	0	0	0	0	0	0	0	0	0	0	0	0	0	0	0	0	0	0	0	0	0	0	0	0	0	0
slc12a4	0	0	0	0	37	194	0	0	0	0	0	0	0	0	0	0	0	0	0	0	0	0	0	0	0	0	0	0	0	0
slc12a1	0	1	0	0	0	0	0	0	0	0	0	0	0	0	0	0	0	0	0	0	0	0	0	0	0	0	0	0	0	0
si:ch211-161n3.3	0	0	0	0	0	0	0	0	0	0	0	0	0	0	0	0	0	0	0	0	0	0	0	0	24	0	0	0	0	0
slc12a3	0	0	0	0	0	0	0	0	0	0	0	0	0	0	0	0	0	0	0	0	0	0	0	0	0	0	0	0	0	0
slc12a2	3431	1171	0	0	24	2453	0	0	246	20	0	0	0	0	0	0	0	22	0	52	25	0	0	0	445	36	106	62	0	0
slc12a9	0	0	0	0	0	0	0	0	0	0	0	0	0	0	0	0	0	0	0	0	0	0	0	0	0	0	0	0	0	30
slc12a8	0	0	0	0	0	0	0	0	0	0	0	0	0	0	0	0	0	0	0	0	0	0	0	0	0	0	0	0	0	0
smarcc2	179	0	0	0	3	0	0	0	0	0	0	0	0	0	0	0	6	0	0	0	0	0	0	0	0	0	0	2	0	5
palm3	0	0	0	0	0	0	0	0	0	0	0	0	0	0	0	0	0	0	0	0	0	0	0	0	0	0	0	0	0	0
palm2	137	3	21	64	0	0	2	0	272	59	0	58	0	0	0	0	0	0	0	106	203	0	40	0	18	134	11	55	29	34
efna5b	0	0	0	0	0	0	0	0	0	0	0	0	0	0	0	0	0	0	0	0	0	0	0	0	0	0	0	0	0	0
efna5a	374	0	0	0	0	0	0	0	0	0	0	0	0	0	0	3	0	0	0	0	0	0	0	0	0	0	0	0	0	0
zdhhc18b	0	0	0	14	0	0	0	55	0	24	0	0	73	27	220	0	0	0	0	0	0	0	157	6	37	0	4	59	29	22
zdhhc18a	0	392	71	4	188	0	938	12	209	358	49	0	198	19	234	16	0	21	25	132	12	3	13	656	254	0	27	159	26	303
ank1b	0	78	0	0	0	0	4	0	0	0	0	0	0	0	0	0	0	0	0	0	0	0	0	0	0	0	0	0	9	0
ank1a	0	0	0	0	0	0	0	0	0	0	0	0	0	0	0	0	0	0	0	0	0	0	0	0	0	0	0	0	10	15
pde1a	0	0	24	0	0	0	0	0	0	0	0	0	0	0	0	0	0	0	0	0	0	0	0	0	0	0	0	0	0	0
LTN1	0	0	114	0	11	0	6	0	0	0	0	0	0	0	0	0	0	0	254	0	148	95	0	0	0	206	7	47	61	0
si:dkey-11o1.6	0	0	0	0	0	0	0	0	0	0	0	0	0	0	0	0	0	0	0	0	0	0	0	0	0	0	0	0	0	0
si:dkey-11o1.7	0	0	0	0	0	0	0	0	0	0	0	0	0	0	0	0	0	0	0	0	0	0	0	0	0	0	0	0	0	0
si:dkey-11o1.2	0	0	0	0	0	0	0	0	0	0	0	0	0	0	0	0	0	0	0	0	0	0	0	0	0	0	0	0	0	0
si:dkey-11o1.3	0	0	0	0	0	0	0	0	0	0	0	0	0	0	0	0	0	0	0	0	0	0	0	0	0	0	0	0	0	0
faap24	0	0	0	0	0	0	0	0	0	0	0	0	0	0	0	0	0	0	0	0	0	0	0	0	0	0	0	0	0	0
pafah1b1a	1958	103	33	131	167	0	0	1110	112	783	30	55	1027	1348	887	1216	375	117	288	764	596	89	555	256	377	500	447	588	594	557
TMEM164	0	0	0	0	0	0	0	0	0	0	0	14	0	1	0	3	0	0	0	0	0	0	0	0	0	0	0	78	60	35
pafah1b1b	792	0	297	461	201	9	14	207	68	281	1058	35	486	39	1230	136	88	220	108	242	13	642	679	37	553	427	348	809	35	113
fibpb	617	1298	134	652	442	991	154	320	175	262	638	492	146	308	119	1195	471	499	246	816	468	446	339	418	585	900	552	469	155	301
fibpa	1661	623	761	1258	842	0	298	249	585	514	742	160	229	1043	851	529	368	547	2	365	170	227	342	722	502	568	852	581	214	328
CT573356.1	0	0	0	0	0	0	0	0	0	0	0	0	0	0	0	0	0	0	0	0	0	0	0	0	0	0	0	0	0	0
mad1l1	0	0	18	0	328	0	0	0	0	0	0	0	0	0	0	0	0	0	0	0	0	92	0	0	0	237	43	0	0	0
mhc2dab	0	0	0	0	0	0	0	0	0	0	0	0	0	0	0	0	0	0	0	0	0	0	0	0	0	0	0	0	0	0
c1qbp	543	1007	1103	888	717	338	1548	1199	1168	1099	2697	1142	772	1218	1714	1718	1089	2023	635	909	1599	528	1625	1017	1491	956	1088	1274	891	1491
sec63	0	0	190	663	393	185	129	310	85	211	0	95	4	849	613	256	302	365	134	0	252	126	312	546	306	200	569	644	111	104
pde12	0	0	19	0	153	44	0	0	0	8	0	0	14	0	155	0	320	9	0	0	182	170	0	413	374	0	89	211	125	206
si:ch211-134m17.9	0	0	136	0	0	257	0	0	0	0	0	62	0	0	0	0	0	0	0	0	161	0	0	0	0	0	148	0	0	0
ubn1	0	0	0	0	0	0	0	0	0	18	0	10	92	0	0	62	14	6	0	19	9	6	45	62	27	6	64	65	42	66
zgc:152791	0	0	0	0	0	0	0	0	0	0	0	0	0	0	0	0	0	0	0	0	0	0	0	16	0	0	0	0	0	0
sh2d1aa	0	0	0	0	0	0	0	11	0	0	33	0	0	0	0	0	0	0	0	0	0	5	0	0	15	14	0	0	5	0
pkdcca	0	0	0	0	0	0	0	0	187	25	0	0	36	0	0	0	0	0	0	0	0	0	0	0	0	0	3	0	0	0
ralyl	0	0	0	0	0	0	0	0	0	0	0	0	0	0	0	0	0	0	0	0	0	0	0	0	0	0	0	0	0	0
cntn2	0	0	0	0	0	0	0	0	0	0	0	0	0	0	0	0	0	0	0	0	0	0	0	0	0	0	0	0	0	0
cntn4	0	0	4	0	0	0	0	0	0	0	0	0	0	0	0	0	0	0	1	0	0	0	102	0	0	0	0	0	0	0
cntn5	0	0	0	0	0	0	0	0	0	0	0	0	0	0	0	0	0	0	0	0	0	0	0	0	0	0	0	0	0	0
BX649350.1	0	0	0	0	0	0	0	0	0	0	0	0	0	0	0	0	0	0	0	0	0	0	0	0	0	0	0	0	0	0
aptx	0	12	9	271	0	0	0	0	0	0	173	0	0	0	0	0	0	0	0	0	0	0	0	0	0	0	0	0	0	0
CU633785.1	0	0	0	0	0	0	0	0	0	0	0	0	0	0	0	0	0	0	0	0	0	0	0	0	0	0	0	0	0	0
prkaa2	0	0	0	0	0	0	0	0	153	0	0	0	0	0	287	0	0	0	22	0	0	0	0	0	0	368	0	19	0	0
prkaa1	0	0	292	129	295	0	124	7	0	0	317	318	0	605	894	25	13	62	0	182	21	325	88	25	0	123	55	304	31	296
hspb11	0	0	20	0	0	0	0	0	0	15	0	0	0	0	0	0	42	0	0	0	0	0	0	0	0	0	0	60	0	0
hspb15	0	0	0	0	0	0	0	0	0	0	0	0	0	0	0	0	0	0	0	0	0	0	0	0	0	0	0	0	0	0
gatad2b	0	0	202	0	0	0	0	0	0	40	176	0	2	0	347	0	0	0	139	40	0	90	0	0	16	0	69	0	0	77
CABZ01086611.1	802	0	0	0	8	34	0	0	0	0	0	0	0	0	0	0	0	0	0	0	0	0	0	0	0	0	6	0	0	0
os9	463	0	774	326	107	649	281	351	111	264	216	300	128	376	166	328	657	221	132	6	362	105	197	37	487	458	430	347	325	331
CABZ01059559.1	0	0	0	0	0	0	0	0	0	0	0	0	0	0	0	0	0	0	0	0	0	0	20	0	0	0	0	0	14	0
ighv10-1	0	0	0	0	0	0	0	0	0	0	0	0	0	0	0	0	0	0	0	0	0	0	0	0	0	0	0	0	0	0
si:dkey-78a14.4	0	0	0	4	0	0	0	0	0	0	0	0	0	0	0	0	0	0	0	0	0	1	0	0	0	0	0	0	2	0
si:dkey-16l2.20	0	0	13	3	2	0	0	5	3	0	0	0	0	1	5	3	5	0	0	0	0	0	0	0	0	0	0	4	3	0
CU075735.2	0	0	0	0	0	0	0	0	0	0	0	0	0	0	0	0	0	0	0	0	0	0	0	0	0	0	0	0	0	0
CR382283.1	0	0	0	0	0	0	0	0	0	0	0	0	0	0	0	0	0	0	0	0	0	0	0	0	0	0	0	0	0	0
otud6b	0	0	249	158	416	0	463	0	195	92	319	161	122	228	291	4	148	100	110	56	143	0	267	100	222	550	144	240	346	122
CABZ01066694.1	0	0	0	0	0	0	0	0	0	0	0	0	0	0	0	0	0	0	0	0	0	0	0	0	0	0	0	0	0	0
mt-nd4l	2608	616	626	409	559	1122	659	1335	3394	3220	1118	2518	3024	2340	4554	5924	7332	3403	3207	2248	4459	2097	1340	1393	1291	1711	2303	2751	2969	3857
clptm1l	0	1357	218	0	235	1339	170	252	1143	937	850	0	187	0	447	315	781	481	1319	643	283	30	1259	620	930	862	372	448	1209	649
si:ch211-142d6.2	0	0	0	0	0	0	0	0	0	0	0	0	0	0	0	0	0	0	0	0	0	0	0	0	0	0	0	0	0	0
si:ch211-194k22.8	0	0	0	0	0	696	0	87	0	152	21	0	0	0	0	0	36	0	0	0	0	0	106	0	0	0	0	0	0	0
GSK3B (1 of many)	0	0	0	0	0	0	0	0	0	0	0	0	0	0	0	0	0	0	0	0	0	0	0	0	0	0	0	4	0	0
pom121	0	0	0	270	46	0	0	6	17	27	10	41	0	0	78	17	0	514	31	0	19	13	8	5	52	220	273	159	27	546
BX572620.1	0	0	0	0	0	0	0	0	0	0	0	0	0	0	0	0	0	0	0	0	0	0	0	0	0	0	0	0	0	0
nacad	2	0	0	0	74	6	119	11	437	1709	3104	45	139	388	741	1047	1133	1199	1849	20	1755	262	3	339	27	227	189	451	120	306
CT990561.1	71	0	0	0	45	0	0	0	0	4	0	0	0	0	0	0	0	0	0	0	0	0	0	0	0	0	116	0	0	0
CT990561.2	0	0	0	6	7	7	0	3	0	4	3	0	0	0	0	0	0	1	0	0	0	0	0	0	0	0	3	0	0	0
flot2b	0	0	0	39	74	35	980	0	9	42	0	0	0	0	0	108	0	192	0	23	116	0	75	0	206	0	236	9	12	352
flot2a	72	1387	532	6	65	203	186	13	88	64	67	22	38	17	444	112	74	31	60	16	92	235	76	272	321	257	87	313	64	90
si:dkey-28b4.8	55	69	768	78	238	0	169	204	466	382	13	238	26	34	784	1121	303	73	109	61	590	603	87	379	478	835	465	530	730	346
emx2	0	0	0	0	0	0	0	0	0	0	0	0	0	0	0	0	0	0	0	0	0	0	0	0	0	0	0	0	0	0
emx3	0	0	0	0	0	0	0	0	0	0	0	0	0	0	0	0	0	0	0	0	0	0	0	0	0	0	0	0	0	0
emx1	0	0	0	0	0	0	0	0	0	0	0	0	0	0	0	0	0	0	0	0	0	0	0	0	0	0	0	0	0	0
dcaf13	886	874	424	266	750	787	298	66	320	406	0	458	206	191	303	392	494	0	301	214	167	365	363	396	689	0	665	291	304	521
dcaf12	2	0	0	32	52	234	705	9	29	245	0	24	343	235	1800	42	0	170	146	9	75	0	179	7	292	306	120	276	120	240
dcaf11	0	0	302	310	70	0	200	31	264	232	670	0	176	72	312	176	479	8	0	0	0	170	14	110	320	182	167	416	477	3
dcaf17	0	0	0	0	0	1	0	0	0	0	0	0	0	0	0	0	0	308	74	29	0	3	0	0	0	20	75	0	32	0
dcaf15	0	0	0	0	0	0	0	21	0	0	85	0	0	0	300	105	0	0	0	0	0	0	0	0	0	0	0	0	0	0
arcn1b	0	881	856	1197	1562	2822	769	976	1471	312	4	737	858	144	718	1005	685	1288	1074	643	543	56	822	805	239	411	628	648	657	912
cass4	0	0	0	0	0	0	0	0	0	0	0	0	0	0	0	0	0	0	0	0	0	0	0	0	0	0	0	0	0	0
eif2s1a	594	855	357	212	0	0	200	147	365	138	267	610	267	262	429	441	523	197	539	191	814	504	284	339	21	384	501	685	373	84
CU695215.1	0	0	0	10	5	13	0	0	0	3	16	0	0	0	0	0	0	0	0	2	0	0	0	0	2	0	0	0	0	6
CU695215.2	0	0	0	0	124	0	0	0	0	0	0	0	0	0	0	0	0	0	0	0	0	0	0	0	0	0	0	0	0	0
abhd15a	0	0	0	0	0	0	0	0	0	0	0	0	0	0	0	0	0	0	0	0	0	0	4	0	0	0	0	0	0	0
AL928908.1	0	0	0	0	0	0	0	0	0	0	0	0	0	0	0	0	0	0	0	0	0	0	0	0	0	0	0	0	0	0
AL844186.1	0	0	0	0	0	0	0	0	0	0	0	0	0	0	0	1	0	0	0	0	0	0	0	0	0	0	0	0	0	2
pcdh10b	0	0	0	0	0	0	0	0	0	0	0	0	0	0	0	0	0	0	0	0	0	0	0	0	0	0	0	0	0	0
pcdh10a	0	0	0	0	10	0	0	0	0	0	0	0	0	0	242	0	0	57	0	96	0	0	0	0	301	294	96	339	466	422
umps	0	0	192	3	348	0	4	0	10	0	0	239	0	7	150	7	0	0	0	228	187	172	0	0	0	11	10	64	154	8
sftpbb	0	0	0	0	15	0	0	0	0	0	0	0	0	0	0	0	0	0	0	0	0	0	0	0	0	0	0	0	0	0
sftpba	0	0	0	0	0	0	0	7	8	0	0	0	0	0	0	0	0	0	0	0	0	0	0	0	0	0	0	0	0	0
rbm14a	619	0	27	180	104	0	0	167	53	48	627	244	195	0	278	101	0	186	6	0	0	203	0	0	267	158	134	88	103	0
rbm14b	0	3	120	26	0	0	0	0	11	3	0	0	0	5	0	5	87	14	12	63	17	104	6	2	89	0	15	80	32	28
rev3l	49	2	157	1055	89	0	93	15	5	124	0	0	386	419	0	0	0	0	93	175	77	156	0	0	850	0	67	158	328	31
CU207354.2	0	0	0	0	1	0	0	0	0	0	0	1	1	0	0	0	0	0	0	0	0	0	0	0	0	0	0	0	0	0
CU207354.1	0	0	0	0	0	0	0	0	21	14	0	0	19	0	14	0	0	0	0	0	0	0	0	0	0	0	3	0	20	25
ykt6	0	0	0	0	0	0	0	0	0	0	0	0	0	8	0	0	0	0	1	0	0	17	0	125	15	46	54	0	0	52
tlr4al	0	0	0	0	0	0	0	0	0	0	0	0	0	0	0	0	0	0	0	0	0	0	0	0	0	0	0	0	0	0
BX537137.1	0	0	0	0	0	0	0	2	12	0	0	0	0	0	36	0	0	0	0	0	0	0	5	68	0	0	15	9	2	0
BX537137.2	0	0	0	0	0	0	0	0	0	0	0	0	0	0	0	0	0	0	0	0	0	0	0	0	0	0	0	0	0	0
BX537137.3	0	0	3	0	0	0	0	0	0	0	2	0	0	0	0	0	0	0	0	0	0	0	0	0	0	0	0	0	0	0
ppp1r42	0	0	0	0	0	0	0	0	0	0	0	0	0	0	0	0	0	0	0	0	0	0	0	0	0	0	0	0	0	0
si:ch211-165a10.10	0	0	0	0	0	0	0	0	0	0	0	0	0	0	0	0	0	0	0	0	0	0	0	0	0	0	0	0	0	0
si:dkey-30k22.5	0	616	0	0	52	0	0	0	0	0	0	0	0	0	0	8	0	249	0	7	0	0	0	0	2	0	0	0	0	0
si:dkey-30k22.7	0	0	0	0	0	0	0	0	0	0	0	0	0	0	150	15	202	0	0	0	0	0	0	47	160	214	138	351	148	144
CR405715.1	5	0	0	0	0	0	65	33	12	26	0	54	165	168	200	0	31	2	0	0	1	0	0	0	0	0	0	38	0	2
CABZ01087224.1	1	29	3	9	0	0	18	6	3	7	0	20	17	11	28	15	0	0	0	5	3	9	0	17	8	0	12	14	10	7
tradv23.3.8	0	0	0	0	0	0	0	0	0	0	0	0	0	0	0	0	0	0	0	0	0	0	0	0	0	0	0	0	0	0
rhogd	247	0	0	0	19	0	0	0	0	0	0	22	0	0	0	229	0	3	0	0	0	0	0	0	0	0	0	0	0	0
CU929304.1	0	0	0	0	0	0	0	0	0	0	0	0	0	0	0	1	0	0	0	0	0	0	0	0	0	0	0	0	0	0
kcnj11	0	0	0	0	0	0	0	0	0	0	0	0	0	0	0	0	0	0	0	0	0	0	0	0	0	0	0	0	0	0
kcnj16	0	0	0	0	0	0	0	0	0	0	0	0	0	0	0	0	0	0	0	0	0	0	0	0	0	0	0	0	0	0
kcnj14	0	0	0	0	0	677	0	0	0	0	0	0	0	0	0	0	0	0	0	0	0	0	0	0	0	0	20	16	0	0
stx2a	0	0	0	0	0	0	0	0	0	0	0	0	0	0	0	0	0	0	0	0	0	0	0	0	0	0	0	0	0	0
stx2b	786	0	0	0	0	0	0	0	0	0	0	0	0	0	0	0	0	0	0	0	0	0	0	0	0	0	0	0	0	0
si:ch211-150d5.3	0	0	0	0	0	0	0	0	0	0	0	0	0	0	0	0	0	0	0	0	0	0	0	0	0	0	0	0	0	0
cecr2	0	0	233	161	23	0	364	7	10	94	0	0	45	258	606	268	48	185	0	282	606	0	0	5	248	106	46	99	158	231
l3mbtl1	0	0	0	0	0	0	0	0	0	0	0	0	0	0	0	0	0	0	0	0	0	0	0	0	0	0	0	0	0	0
l3mbtl3	0	0	94	0	0	0	0	0	0	0	0	0	0	0	0	0	0	0	0	0	0	0	0	0	0	0	0	0	52	0
l3mbtl2	0	0	160	0	0	0	0	0	0	14	0	0	0	0	0	11	0	0	13	0	0	0	0	0	0	0	0	0	0	4
rhogb	0	0	0	0	0	0	0	0	0	0	0	0	0	0	0	0	0	0	0	0	0	0	0	0	6	0	0	0	0	0
CABZ01074745.1	0	0	14	0	39	0	31	32	20	50	3	57	85	56	93	60	99	11	52	48	18	13	23	34	58	64	25	85	61	30
syt11a	77	163	253	0	8	5372	34	107	0	0	0	73	337	105	0	261	22	0	0	207	0	390	0	0	0	0	107	0	0	0
syt11b	0	818	0	0	0	0	0	0	0	0	0	247	0	0	0	0	0	0	0	0	0	0	0	0	0	0	0	0	0	0
BX005064.1	0	0	0	0	0	0	0	0	0	0	0	0	0	0	0	0	0	0	0	0	0	0	0	0	0	0	0	0	0	0
trim35-13	0	0	0	0	0	0	0	0	0	0	0	0	0	0	0	0	0	0	0	0	0	0	0	0	0	0	0	0	0	0
trim35-12	0	0	0	0	0	0	0	0	0	0	0	0	0	0	0	0	0	0	0	0	0	0	0	0	0	0	0	0	0	0
tnni1b	0	0	0	0	0	0	0	0	0	0	0	0	0	0	0	0	0	0	0	0	0	0	0	0	0	0	0	0	0	0
trim35-10	0	0	0	0	0	0	0	0	0	0	0	0	0	0	0	0	0	0	0	0	0	0	0	0	0	0	0	0	0	0
tnni1d	0	0	0	0	0	0	0	0	0	0	0	0	0	0	0	0	0	0	0	0	0	0	0	0	0	0	0	0	0	0
trim35-14	0	0	0	0	0	0	0	0	0	0	0	0	0	0	0	0	0	0	0	0	0	0	0	0	0	0	0	0	0	0
trim35-19	0	0	0	0	0	0	0	0	0	0	0	0	0	0	0	0	0	0	0	0	0	0	0	0	0	0	0	0	0	0
srsf3b	603	498	476	1237	812	36	1126	745	703	674	1843	407	605	484	1037	554	987	1166	501	837	638	563	542	618	1014	639	255	1588	881	468
srsf3a	319	0	252	261	298	218	0	0	135	8	0	0	0	0	64	226	804	17	47	125	90	288	297	51	34	0	136	649	190	0
BX957274.1	0	0	0	0	0	0	0	0	0	0	0	0	0	0	0	0	0	0	0	0	0	0	0	0	0	0	2	0	0	0
kcnj1b	0	0	0	0	0	0	0	0	0	0	0	0	0	0	0	0	0	0	0	0	0	0	0	0	0	0	0	0	0	0
CR385054.1	0	0	0	0	0	0	0	0	0	0	0	0	0	0	0	0	0	0	0	0	0	0	0	0	0	0	0	0	0	0
snx8b	8519	4094	241	6	3	10	5372	7028	8235	893	975	15244	13606	11044	21234	5188	1219	2350	2284	6793	18210	3205	4231	22540	544	4538	2570	2525	8081	3354
BX322574.1	0	0	0	0	27	96	30	71	217	73	16	0	102	430	252	260	168	60	0	15	0	69	152	109	34	84	70	136	7	116
cyp2x10.2	0	0	0	0	0	0	0	0	0	0	0	0	0	0	0	0	0	0	0	0	0	0	0	0	0	0	0	0	0	0
clvs2	0	0	0	0	0	661	0	0	0	0	280	0	0	0	0	0	0	0	0	0	0	0	0	0	0	0	126	0	0	0
cd2bp2	0	0	66	3	2	21	213	129	277	111	99	0	0	0	0	29	135	5	5	83	80	88	33	59	125	128	70	21	44	123
dre-mir-181b-2	0	0	0	0	0	0	0	0	0	0	0	0	0	0	0	0	0	0	0	0	0	0	0	0	0	0	0	0	0	0
dre-mir-181b-3	0	0	0	0	0	0	0	0	0	0	0	0	0	0	0	0	0	0	0	0	0	0	0	0	0	0	0	0	0	0
dre-mir-181b-1	0	0	0	0	0	0	0	0	0	0	0	0	0	0	0	0	0	0	0	0	0	0	0	0	0	0	0	0	0	0
lonrf1l	1660	740	326	2145	348	176	1073	1617	74	262	233	1962	292	1672	3110	372	291	89	987	483	463	1389	694	794	1174	629	676	348	1812	615
syt2a	0	0	0	0	0	0	0	0	0	0	0	0	0	0	0	0	0	0	0	0	0	15	0	0	0	0	0	0	0	126
si:ch73-208h1.1	0	0	0	0	0	0	0	0	0	0	0	0	0	0	0	0	0	0	0	0	0	0	0	0	0	0	0	0	0	7
si:ch73-208h1.2	0	0	0	0	0	0	0	0	0	0	0	0	0	0	0	0	0	0	0	0	0	0	0	0	0	0	0	0	0	0
CU550713.1	0	6	0	0	0	0	0	0	0	0	0	0	0	0	0	0	0	0	0	0	0	0	0	0	0	0	0	0	2	0
pus10	9	929	159	1294	0	0	314	424	478	302	1170	413	38	215	0	237	319	397	3	540	517	598	168	0	561	464	297	343	129	125
si:zfos-1714f5.4	0	0	0	0	0	0	0	0	0	0	42	0	0	0	0	0	0	0	0	0	0	0	0	0	0	0	0	0	0	0
si:zfos-1714f5.3	6	0	0	0	7	0	2	0	0	1	48	0	0	6	1	8	0	2	1	2	0	0	1	1	0	2	0	0	2	1
sh3gl2a	3609	5537	2050	3603	3078	4636	4647	5131	4052	2286	3416	11194	15614	13065	15031	8705	3317	8458	2757	6183	6475	10788	10742	7513	4384	3961	6543	6245	9851	10737
sh3gl2b	0	0	0	0	0	0	0	0	0	0	0	0	0	0	0	0	0	0	0	0	0	0	0	0	0	0	0	0	0	88
npdc1a	1079	1141	1113	2321	876	2531	1468	1229	2920	842	1965	985	1614	1772	3714	1440	1264	2546	1938	2316	1532	1404	1023	1543	2977	3565	2311	3327	2308	1019
npdc1b	0	0	0	0	0	0	0	0	0	0	0	0	50	15	0	0	0	0	0	0	0	0	0	0	0	0	0	0	0	2
si:ch211-276a23.5	0	0	0	0	0	0	0	0	0	0	0	0	0	0	0	0	0	0	0	0	0	0	0	0	0	0	0	0	0	0
pkhd1l1	0	0	0	0	0	0	0	0	0	0	0	0	0	0	0	0	2	0	0	0	0	0	0	0	0	0	0	0	0	0
osbpl10b	5379	171	243	0	5	16	29	225	35	36	283	219	68	23	0	2	11	0	103	31	141	16	69	38	0	13	44	62	3	8
pglyrp2	0	0	0	0	0	0	0	0	0	0	0	0	0	0	0	0	0	0	0	0	0	0	0	0	0	0	0	0	0	0
shha	0	0	0	0	0	0	0	0	0	0	0	0	0	0	0	8	0	0	0	0	0	0	0	0	0	0	0	0	0	0
pglyrp6	0	0	0	0	0	0	0	0	0	0	0	0	0	0	0	0	0	0	0	0	0	0	0	0	0	0	0	0	0	0
pglyrp5	0	0	0	0	0	0	0	0	0	0	0	0	0	0	0	0	0	0	0	0	0	0	0	0	0	0	0	0	0	0
shhb	0	0	0	0	0	0	0	0	0	0	0	0	0	0	0	0	0	212	0	0	0	0	0	0	0	0	0	0	0	0
si:dkey-21e2.7	0	0	0	2	0	0	0	0	0	0	0	0	0	0	0	0	0	0	0	0	0	0	0	0	0	0	0	0	0	0
gabpa	0	104	222	24	73	675	9	0	4	5	17	0	29	6	0	30	13	0	347	35	105	15	23	0	16	16	4	52	132	7
si:dkey-21e2.3	0	0	0	0	0	0	0	0	0	0	0	0	0	0	0	0	0	0	0	0	0	0	0	0	0	0	0	0	0	0
SYT2	490	0	0	0	68	0	296	0	0	2	90	0	0	0	0	0	0	0	0	0	0	19	0	0	0	0	35	0	9	0
BX537143.1	0	0	0	0	0	0	0	0	0	0	0	0	0	0	0	0	0	0	0	0	0	0	0	0	0	0	0	0	0	0
spoplb	1406	0	204	0	288	0	25	0	644	328	541	9	0	684	310	16	0	1026	457	0	69	509	32	342	3	0	483	262	302	171
si:busm1-194e12.11	0	0	0	0	0	0	0	0	0	0	0	0	0	0	0	0	0	0	0	0	0	0	0	0	0	0	0	0	0	0
slc4a2a	0	0	0	0	0	0	0	0	0	0	0	0	0	0	0	0	0	0	0	0	0	0	0	0	0	0	0	0	0	0
slc4a2b	0	0	0	5	22	0	0	0	0	0	0	0	0	0	0	0	7	0	0	0	0	10	0	0	5	0	0	29	0	0
cfap73	0	0	0	0	0	0	0	0	0	0	0	0	0	0	0	0	0	0	0	0	0	0	0	0	0	0	0	0	0	0
cfap70	0	0	0	0	0	0	0	0	0	0	0	0	0	0	0	0	0	0	0	0	0	0	0	0	0	0	0	0	0	0
si:ch211-57i17.1	0	0	8	0	0	0	0	0	55	0	0	29	7	108	237	0	6	0	4	0	0	0	0	118	0	0	61	15	0	0
si:ch211-57i17.2	5	0	119	19	139	3	93	0	0	0	132	179	6	176	360	343	671	0	0	0	0	61	0	0	1	285	2	232	0	1
si:ch211-57i17.5	0	0	0	0	0	0	0	0	0	0	0	0	0	0	0	0	0	0	0	0	0	0	0	0	0	0	0	0	0	0
BX663528.1	0	0	0	0	0	1	0	0	0	0	0	0	0	0	0	0	0	0	0	0	0	0	0	0	0	0	0	0	0	0
tkfc	1212	0	117	479	283	0	0	0	364	0	0	0	0	0	0	0	0	287	0	0	41	176	0	0	0	241	163	6	8	0
CR394555.1	0	0	0	0	0	0	0	0	0	0	0	0	0	0	0	0	0	0	0	0	0	0	0	0	0	0	0	0	0	0
si:dkey-195m11.8	0	0	0	0	0	0	0	0	0	0	0	0	0	0	0	82	0	0	0	0	0	0	0	0	0	0	0	0	0	0
si:dkey-190l8.2	0	32	0	4	2	72	6137	1498	3932	4880	5422	4234	3879	2431	2942	3586	4801	3727	3722	2947	3097	2419	3903	3350	4196	3572	4166	3506	4269	3777
si:dkey-23f9.8	0	0	0	0	0	0	0	0	0	0	0	0	0	0	0	0	0	0	0	0	0	0	0	0	0	0	0	0	0	0
si:dkey-23f9.9	0	0	0	0	0	0	0	0	0	0	0	0	0	0	0	0	0	0	0	0	0	0	0	0	0	0	0	0	0	0
si:dkey-23f9.6	0	0	0	0	0	0	0	0	0	0	0	0	0	0	0	0	0	0	0	0	0	0	0	0	0	0	0	0	0	0
si:dkey-23f9.7	0	0	0	0	0	0	0	0	0	0	0	0	0	0	0	0	0	0	0	0	0	0	0	0	0	0	0	0	0	0
si:dkey-23f9.4	0	0	100	51	117	41	43	0	31	0	0	0	0	0	35	0	0	9	0	0	0	0	0	0	0	40	0	0	82	0
npm1a	394	337	9	344	239	375	573	44	209	214	257	269	456	119	313	329	226	163	179	28	47	276	134	182	309	66	33	252	402	370
npm1b	641	0	299	14	72	469	0	0	89	64	73	233	0	0	124	169	32	197	0	170	90	254	0	0	20	227	119	59	38	3
nisch	1146	0	0	384	174	0	0	9	0	0	0	0	3	0	597	0	44	0	0	0	31	100	187	0	60	136	120	30	10	15
ifngr1l	15	0	0	0	0	0	0	10	0	0	0	0	0	0	0	0	4	79	0	0	0	0	0	0	0	0	23	0	0	0
cyt1	0	0	0	0	0	0	0	0	0	0	0	0	0	0	0	0	0	0	0	0	0	0	0	0	0	0	0	0	0	0
blnk	0	0	0	0	0	0	0	0	0	0	0	0	0	0	0	0	13	0	0	0	0	0	0	0	0	0	0	0	0	0
gpsm2	2836	3507	5487	4475	3531	2310	480	0	0	0	0	0	0	0	233	0	6	0	435	87	37	264	0	0	207	0	93	0	4	158
gsdf	0	0	0	0	0	0	0	0	0	0	0	0	0	0	0	0	0	0	0	0	0	0	0	0	0	0	0	0	0	13
romo1	1613	2164	1431	1707	1869	634	1278	627	1848	1204	2268	1495	1470	1193	2170	2081	2122	1675	766	1338	1641	1601	2611	2169	2390	1440	2879	3131	2536	3003
chmp2ba	0	0	0	0	0	0	0	0	0	0	0	0	0	0	0	0	0	0	0	0	0	0	0	0	0	0	0	0	0	0
chmp2bb	2194	1054	516	404	853	562	118	1022	936	642	954	554	613	364	979	1176	452	636	635	597	737	845	1013	458	648	881	491	486	525	281
si:ch1073-228h2.2	0	0	0	0	0	0	0	0	0	0	0	0	0	0	0	0	0	0	0	1	0	0	0	0	0	0	0	0	0	0
apodb	0	0	0	0	0	0	0	0	0	0	0	0	0	0	0	0	0	0	0	0	0	0	0	0	0	0	0	0	0	0
ftsj3	0	128	0	0	0	32	0	0	72	0	0	0	142	135	0	0	119	96	196	0	0	0	0	0	0	0	119	0	0	0
si:dkey-80c24.1	0	0	0	0	0	0	0	0	0	0	0	0	0	0	0	0	0	0	0	0	0	0	0	0	0	0	0	0	0	0
BX255896.1	0	0	0	0	8	0	0	15	0	0	30	0	21	19	0	14	0	0	0	13	17	14	12	0	0	0	6	7	0	0
TTC28	0	0	0	0	0	0	0	0	0	0	0	0	0	0	0	0	5	0	0	0	0	0	0	0	0	0	0	4	0	0
CU138542.2	0	0	0	0	0	0	0	0	0	0	0	0	0	0	0	0	0	0	0	0	0	1	0	0	0	0	0	0	0	0
BX950187.1	0	0	0	0	0	0	0	0	0	0	0	0	0	0	0	4	0	0	0	0	0	0	0	0	0	0	0	0	0	0
CT025897.1	0	0	0	0	8	0	0	0	0	9	24	0	0	0	9	0	0	113	0	0	6	0	0	0	13	0	0	0	0	0
si:dkey-7i4.16	0	0	0	0	0	0	0	0	0	0	0	0	0	0	0	0	0	0	0	0	1	13	1	0	0	8	0	18	0	0
si:dkey-7i4.15	0	0	0	0	0	0	82	0	0	0	0	0	0	0	14	0	0	0	0	0	0	0	0	0	45	52	0	8	36	0
si:dkey-7i4.14	0	0	1	0	0	0	0	0	0	0	8	0	0	0	0	0	0	0	0	0	0	0	0	0	0	0	0	1	0	0
si:dkey-7i4.13	0	0	15	0	0	0	0	0	0	0	1	0	0	0	0	0	0	0	0	0	1	0	0	0	0	0	0	3	0	0
si:dkey-7i4.11	0	0	1	1	0	0	0	0	4	1	1	0	1	44	0	0	0	0	0	0	22	1	0	0	0	0	1	3	0	0
si:dkey-7i4.10	0	0	3	14	8	1	0	1	28	2	3	0	35	60	0	0	0	0	0	1	45	1	6	0	16	0	7	3	0	0
dre-mir-219-1	0	0	0	0	0	0	0	0	0	0	0	0	0	0	0	0	0	0	0	0	0	0	0	0	0	0	0	0	0	0
dre-mir-219-3	0	0	0	0	0	0	0	0	0	0	0	0	0	0	0	0	0	0	0	0	0	0	0	0	0	0	0	0	0	0
dre-mir-219-2	0	0	0	0	0	0	1	0	0	0	0	0	0	0	0	0	0	0	0	0	0	0	0	0	0	0	0	0	0	0
si:dkey-7i4.19	0	0	0	0	0	0	0	23	0	0	0	0	0	0	0	0	0	0	0	0	1	0	28	34	7	0	69	24	0	35
BX324164.2	0	0	2	7	0	0	2	0	0	0	9	0	0	0	0	0	0	2	0	0	1	2	11	0	0	0	0	2	0	0
BX908395.1	0	0	0	0	0	0	0	0	0	0	0	0	0	0	0	1	0	0	0	0	0	0	0	0	1	0	0	0	0	0
BX324164.1	0	0	0	0	0	0	0	0	0	0	0	0	0	0	0	0	0	0	0	0	0	0	0	0	0	0	0	0	0	0
BX324164.4	419	137	153	363	270	11	0	3	0	21	0	0	0	0	41	85	74	39	60	20	0	46	18	14	0	20	48	61	24	14
BX324164.5	0	0	0	0	0	0	0	0	0	0	0	0	0	0	0	0	0	0	0	0	0	0	0	0	0	0	0	0	0	0
slc16a9a	0	0	0	0	0	0	0	0	0	0	0	0	0	0	231	0	0	0	0	0	0	0	2	0	0	0	0	0	42	0
slc16a9b	0	0	0	0	0	0	0	129	0	0	0	0	446	0	138	0	0	0	0	0	0	0	125	0	0	0	0	36	0	0
fgd6	0	0	0	0	0	0	0	0	0	0	0	0	0	0	0	0	0	112	0	0	0	16	21	0	19	0	0	0	0	0
fgd1	0	0	0	0	0	8	0	0	0	0	0	0	0	0	0	0	0	0	0	0	0	0	0	0	0	0	3	0	0	11
CR759845.1	0	0	1	0	0	0	0	0	0	0	8	0	0	2	0	0	0	0	0	11	0	0	0	0	0	0	0	1	2	1
CR759845.3	0	0	0	0	0	0	0	0	0	0	0	0	0	0	0	0	0	0	0	0	0	0	0	0	0	0	0	0	0	0
CR759845.2	0	0	0	0	0	0	0	0	0	0	0	0	0	0	0	0	0	0	0	0	0	0	0	0	0	0	0	0	0	0
wu:fb18f06	0	0	0	0	0	0	0	0	0	0	0	0	0	0	0	0	0	0	0	0	0	0	0	0	0	0	0	0	0	0
eps8l3a	0	0	0	0	0	0	0	0	2	0	0	3	0	7	0	0	0	0	0	0	0	0	0	0	0	0	0	8	0	3
CU659670.1	168	512	134	632	771	0	382	0	345	141	7	78	522	235	608	365	507	624	184	402	361	455	207	685	759	854	429	951	890	716
cblc	0	0	0	0	0	0	0	0	0	0	0	0	0	0	0	0	0	0	0	0	0	0	0	0	0	0	0	0	0	0
kctd2	0	159	37	0	0	127	34	19	0	0	100	0	0	0	0	35	0	229	152	0	49	84	73	75	0	0	46	21	25	0
kctd1	0	0	0	106	0	0	0	0	0	0	0	0	0	0	0	0	0	0	0	0	0	0	0	0	0	0	0	0	0	0
kctd7	1305	0	1418	2359	948	1873	80	0	175	0	838	240	0	708	361	28	158	891	0	1014	856	218	299	81	1009	816	451	581	657	568
CABZ01038709.1	0	16	0	0	31	249	3754	80	1469	2387	2713	2155	2198	3717	4289	4110	102	95	0	237	105	32	63	65	2392	1849	2274	3204	2259	2935
kctd4	0	0	0	0	0	0	0	0	0	0	0	0	0	44	0	0	0	0	0	0	0	0	0	0	0	0	0	0	0	0
kctd8	0	0	0	0	0	773	0	0	0	0	0	0	0	0	0	0	0	0	0	0	0	0	0	0	0	0	0	0	0	0
grna	0	0	0	0	0	0	0	0	0	0	0	0	0	0	0	0	0	11	0	0	0	0	0	0	0	0	0	0	0	0
grnb	0	0	143	5	262	0	9	0	0	2	125	0	0	52	0	0	57	0	0	29	0	0	0	69	25	0	248	160	125	44
dre-mir-462	0	0	0	0	0	0	0	0	0	0	0	0	0	0	0	0	0	0	0	0	0	0	0	0	0	0	0	0	0	0
dre-mir-460	0	0	0	0	0	0	0	0	0	0	0	0	0	0	0	0	0	0	0	0	0	0	0	0	0	0	0	0	0	0
BX890559.1	30	0	0	0	0	0	9	11	3	1	2	15	38	34	53	0	13	0	0	0	0	1	0	0	0	0	0	10	0	0
BX890559.2	0	0	0	0	0	0	0	0	0	0	0	0	0	0	0	0	0	0	0	0	0	0	0	0	0	0	0	0	12	0
dsela	0	0	3	0	0	0	2	0	0	0	0	0	0	3	4	0	0	436	0	0	0	94	192	0	105	0	67	87	2	191
ugdh	0	1	3	0	0	0	0	0	150	197	0	217	0	0	0	28	0	0	0	0	0	1	138	0	106	305	0	0	124	0
zgc:153395	397	0	0	0	0	0	0	0	0	0	0	0	0	0	0	86	0	0	0	0	0	0	0	0	0	0	0	163	0	0
adamtsl2	0	0	0	0	0	0	0	0	0	0	0	0	0	0	0	0	0	0	0	0	0	0	0	0	0	0	0	0	0	0
adamtsl3	0	0	0	0	0	0	0	0	0	0	0	0	0	0	0	0	0	0	0	0	0	0	0	0	0	0	0	0	0	0
cnot6l	0	46	12	0	172	2	0	0	10	205	240	0	0	10	463	29	0	0	139	196	11	263	573	3	131	23	220	150	266	475
grn1	0	0	0	0	0	0	0	0	0	0	0	0	0	0	0	0	0	0	0	0	0	0	0	0	0	0	0	0	0	0
adamtsl7	0	0	0	0	0	0	0	0	0	0	0	0	0	0	0	0	0	0	0	0	0	0	0	0	0	0	0	0	0	0
grn2	0	0	0	0	0	0	0	0	0	0	0	0	0	0	0	0	0	0	0	0	0	0	0	0	0	0	0	0	0	0
cnot6b	0	239	16	464	104	0	0	55	0	44	224	0	123	59	45	61	3	0	0	0	27	31	9	23	80	67	93	55	160	66
si:ch211-226h8.11	0	0	0	0	0	0	0	0	0	0	0	0	0	0	0	0	0	0	0	0	0	0	0	0	0	0	0	0	0	0
eme1	0	0	0	0	2	0	0	0	0	0	0	0	0	0	0	0	0	0	0	0	0	0	0	0	0	0	0	0	0	0
crp7	0	0	0	0	0	1	0	0	0	0	0	0	0	0	0	0	0	0	0	0	2	0	0	0	0	0	0	0	0	0
BX248136.1	0	0	0	0	0	0	0	0	0	0	30	0	0	0	0	0	0	0	0	0	0	0	0	0	0	0	0	0	0	0
crp6	0	0	0	0	0	0	0	0	0	0	0	0	0	0	0	0	0	0	0	0	0	0	0	0	0	0	0	0	0	0
nufip2	0	397	397	225	426	1140	75	566	117	473	27	813	254	352	377	622	286	1076	6	797	229	777	192	300	149	250	594	191	183	656
chchd3b	0	0	0	0	0	0	0	0	0	0	0	0	0	0	0	0	0	0	0	0	0	0	0	0	0	0	0	0	0	0
chchd3a	1968	2808	871	2253	1182	2898	3108	1876	2227	2376	4413	2891	1802	1919	3719	2668	1875	1450	624	1732	2778	1941	1080	1679	3711	3192	2644	2813	2337	1303
phip	0	0	0	0	172	0	0	0	0	0	0	8	0	0	0	0	0	620	0	0	0	0	86	0	0	0	0	21	0	0
crp3	0	0	0	0	0	0	0	0	0	0	0	0	0	0	0	0	0	0	0	0	0	0	0	0	0	0	0	0	0	0
tubgcp2	0	0	969	450	0	0	0	0	0	341	0	461	0	398	402	0	0	0	0	65	54	249	301	142	0	296	296	0	412	0
tubgcp3	0	0	0	14	0	0	0	0	0	0	0	0	0	0	701	41	35	0	168	212	30	26	9	0	0	0	3	11	93	0
tubgcp4	0	23	0	0	744	2	0	0	443	0	0	0	0	390	1	0	0	0	0	0	0	4	2	0	2	504	0	88	413	38
tubgcp5	0	0	463	554	0	0	0	0	0	0	0	0	0	0	0	3	0	0	0	0	17	0	0	0	32	64	177	28	0	3
baalca	0	0	0	0	0	0	0	0	0	0	0	0	0	0	0	0	0	0	0	0	0	0	0	0	0	0	0	31	0	0
crp1	0	0	0	0	0	0	0	0	0	0	0	0	0	0	0	0	0	0	0	0	0	0	0	0	0	0	0	0	0	0
psap	3100	4	320	1211	910	1565	2264	595	1074	2337	2127	19	1357	1200	2678	1140	427	1633	659	902	754	499	562	137	1297	839	1176	1136	994	1010
hcst	0	0	0	0	0	0	0	0	0	0	0	0	0	0	0	0	0	0	0	0	0	0	0	0	0	0	0	0	0	0
epb41a	721	659	265	345	305	693	364	82	18	44	297	38	228	115	158	87	164	181	131	42	183	152	48	75	135	36	89	107	115	205
pimr205	0	0	0	0	0	0	0	0	0	0	0	0	0	0	0	0	0	0	0	0	0	0	0	0	0	0	0	0	0	0
pimr204	0	0	0	0	0	0	0	0	0	0	0	0	0	0	0	0	0	0	0	0	0	0	0	0	0	0	0	0	0	0
pimr207	0	0	0	0	15	0	0	0	0	0	0	2	0	0	0	14	0	0	0	0	0	0	0	0	0	0	0	0	0	0
pimr206	0	0	0	0	0	0	0	0	0	0	0	0	0	0	0	0	0	0	0	0	0	0	0	0	0	0	0	0	0	0
pim2	0	0	0	0	0	0	0	0	0	0	0	0	0	0	0	0	0	0	0	0	0	0	0	0	0	0	0	0	0	0
pimr200	0	0	0	0	0	0	0	0	0	0	0	0	0	0	0	0	0	0	0	0	0	0	0	0	0	0	0	0	0	0
pimr203	0	0	0	0	0	1	0	0	0	0	0	0	0	0	0	0	0	0	0	0	0	0	0	0	0	0	0	0	0	0
pimr202	0	0	0	0	0	0	0	0	0	0	0	0	0	0	0	0	0	0	0	0	0	0	0	0	0	0	0	0	0	0
evx1	0	0	0	0	0	0	0	0	0	0	0	0	0	0	0	0	0	0	0	0	0	0	0	0	0	0	0	0	0	0
pimr208	0	0	0	0	0	0	0	0	0	0	0	0	0	0	0	0	0	0	0	0	0	0	0	0	0	0	0	10	0	0
evx2	0	0	0	0	0	0	0	0	0	0	0	0	0	0	0	0	0	0	0	0	0	0	0	0	0	0	0	0	0	0
GDPGP1	0	0	140	0	0	0	211	0	0	0	0	0	0	0	4	0	0	0	0	0	0	0	0	0	13	0	39	0	0	0
sbno2a	0	0	0	0	87	0	19	4	0	0	0	0	0	0	0	0	7	78	3	0	0	0	0	0	0	0	0	35	0	0
dhx40	0	0	417	187	459	0	0	0	72	19	0	0	0	241	14	365	0	449	705	384	11	23	400	0	134	0	77	315	163	0
ela2	0	0	0	0	0	0	0	0	0	0	0	0	0	0	0	0	0	0	0	0	0	11	4	0	0	0	0	0	0	0
lysmd3	0	0	432	278	637	4	0	392	240	511	169	388	538	598	484	614	457	716	1076	0	185	701	53	740	357	140	479	402	187	270
dok1a	0	0	0	0	0	0	0	0	0	0	0	0	0	0	0	0	0	0	0	0	0	0	0	0	0	0	0	0	0	0
lysmd1	139	0	781	634	600	1017	436	190	417	481	385	32	301	339	527	642	0	362	1026	417	655	0	191	701	1171	824	517	414	189	508
lysmd4	246	875	0	132	40	0	7	13	0	0	6	13	0	53	86	59	47	0	35	0	0	5	13	0	32	0	22	63	36	10
CU104741.1	0	0	0	0	0	0	0	0	0	0	0	0	0	0	0	0	0	0	0	0	1	0	0	0	1	0	0	0	0	0
CABZ01059407.1	0	0	0	0	0	0	0	0	0	0	0	0	0	0	0	0	0	0	0	0	0	0	0	0	0	0	0	0	0	0
si:ch211-238n5.4	0	0	0	0	32	0	0	7	0	0	20	0	0	0	0	0	0	0	0	0	0	164	0	0	3	0	0	0	0	0
cyp2ad6	0	0	0	0	0	0	0	0	0	0	0	0	0	0	0	0	0	0	0	0	0	0	0	0	0	0	0	0	0	0
cyp2ad2	0	0	0	0	0	0	0	0	0	0	0	0	0	0	0	0	0	0	0	0	0	0	0	0	0	0	0	0	0	0
cyp2ad3	0	0	0	0	0	0	0	0	0	0	0	0	0	0	0	0	0	0	0	0	0	0	0	0	0	0	0	0	0	0
CR848757.1	0	0	0	0	0	0	0	0	0	0	0	0	0	0	0	0	0	0	0	0	0	0	0	0	0	0	0	0	0	0
svep1	0	0	0	0	1	1	0	0	0	0	0	0	0	0	0	0	0	1	0	1	0	0	4	0	0	0	0	1	0	0
ms4a17c.2	0	0	0	0	0	0	0	0	0	0	0	0	0	0	0	0	0	0	0	0	0	0	0	0	0	0	0	0	0	0
RF01241	0	0	0	0	0	0	0	0	0	0	0	0	0	0	0	0	0	0	0	0	0	0	0	0	0	2	0	0	14	0
frmd8	0	0	0	13	3	0	0	0	0	0	394	0	0	0	75	0	0	0	0	0	0	0	0	0	0	0	0	0	0	0
frmd5	0	0	0	0	16	0	0	0	0	0	0	0	0	0	0	0	0	0	0	0	0	0	0	0	0	0	2	0	0	0
frmd6	0	0	0	0	0	0	0	0	0	0	0	0	17	0	0	0	0	0	0	0	0	0	0	0	0	0	0	32	0	0
frmd7	0	0	0	0	0	0	0	0	0	0	0	0	0	0	0	0	0	0	0	0	0	0	0	0	0	0	0	0	0	0
hpgd	0	0	0	0	0	0	0	0	0	0	0	0	0	0	0	0	0	0	0	0	0	0	0	0	0	0	0	0	0	0
frmd3	0	0	0	0	0	0	0	0	0	0	0	0	0	0	0	2	0	0	0	0	0	0	33	32	0	0	0	22	0	0
ipo11	302	0	0	0	160	0	0	0	16	414	782	455	0	0	0	0	36	0	78	0	180	17	0	27	121	5	0	244	28	2
CABZ01092282.1	0	0	77	118	0	0	0	0	0	0	0	0	0	82	0	0	0	0	0	0	0	39	0	0	0	0	31	0	0	0
dre-mir-92b	0	0	0	0	0	0	0	0	0	0	0	0	0	0	0	0	0	0	0	0	0	0	0	0	0	0	0	0	0	0
hsd17b12a	0	1006	270	0	157	1292	141	186	70	367	7	238	4	29	12	67	77	8	8	64	100	33	23	0	342	348	291	130	117	300
hsd17b12b	1900	627	1689	3199	1464	1316	656	986	1522	1378	3139	510	749	1524	1374	1402	1427	2368	731	1479	1494	2300	1589	1372	2087	1169	1937	2309	1632	1743
cycsb	2915	2098	2439	3245	2173	1893	3644	2733	3595	3020	5269	2152	4439	2124	4263	3648	2993	2822	3274	2198	3958	2567	3193	3596	7192	5374	7151	6320	4769	9250
cycsa	0	0	0	0	0	0	0	0	0	0	0	0	0	0	0	0	0	0	0	0	0	0	0	0	0	0	0	0	0	0
BX936364.1	0	0	0	0	0	0	0	0	0	0	0	8	0	0	0	0	0	0	0	0	0	0	0	0	0	0	0	0	0	0
BX571825.10	0	0	0	0	0	0	0	0	0	0	0	0	0	0	0	0	0	0	0	0	0	0	0	0	0	0	0	0	0	0
BX571825.11	0	0	0	0	0	0	0	0	0	0	0	0	0	0	0	0	0	0	0	0	0	0	0	0	0	0	0	0	0	0
BX571825.12	0	0	0	0	0	0	0	0	0	0	0	0	0	0	0	0	2	0	0	0	0	0	0	0	0	0	0	0	0	0
BX571825.13	0	0	0	0	0	0	0	0	0	0	0	0	0	0	0	0	0	0	0	0	0	0	0	0	0	0	0	0	0	0
BX571825.14	0	0	0	0	0	0	0	0	0	0	0	0	0	0	0	0	0	0	0	0	0	0	0	0	0	0	0	0	0	0
rgrb	567	131	0	0	75	0	0	54	50	0	64	28	15	264	55	32	66	2596	143	181	0	79	14	54	13	0	91	36	53	108
rgra	0	166	101	232	0	0	131	265	62	0	76	136	184	285	195	61	131	539	0	44	297	277	239	78	38	0	80	136	282	67
aldh2.2	40	0	43	194	70	17	415	386	0	232	257	344	0	152	547	150	509	698	727	273	716	988	808	667	272	624	451	222	717	163
slco4a1	0	0	50	0	0	0	0	0	0	237	0	0	0	0	0	0	0	0	0	0	0	0	8	0	0	0	93	0	74	0
tssc4	1365	2048	1043	2066	885	314	858	811	1011	1091	938	1017	883	1276	1392	1335	1712	1163	1005	1240	1319	1225	824	681	1295	1052	1063	808	855	834
si:dkey-244a7.1	18	0	0	30	9	38	27	18	38	0	65	30	25	0	74	0	28	19	19	8	25	13	14	8	0	14	24	12	17	0
aldh2.1	1386	0	729	362	1215	653	336	131	0	122	22	8	0	3	322	217	502	607	266	364	66	63	95	31	213	31	127	102	254	9
CT956066.1	0	0	0	0	0	0	0	0	0	0	0	0	0	0	0	0	0	0	0	0	0	0	0	0	0	0	0	0	0	0
si:ch73-103b9.2	0	0	17	17	4	3	97	173	7	47	674	408	256	10	531	168	405	0	0	0	0	0	0	0	172	0	92	0	0	119
ankrd46a	1420	0	15	91	28	0	9	0	35	0	529	0	0	0	92	144	56	37	0	0	0	5	217	0	0	523	0	14	225	114
ankrd46b	0	0	210	328	230	1	541	285	162	280	202	404	390	516	312	561	360	279	688	87	249	355	267	133	305	376	644	648	428	332
AL954868.1	0	0	0	0	0	0	0	0	0	0	0	0	0	0	0	0	0	0	0	0	0	0	0	0	0	0	0	0	0	0
dlgap3	0	0	0	775	0	0	0	0	0	5	0	6	0	0	0	0	0	0	0	0	0	0	0	0	0	102	0	0	0	0
dlgap5	0	0	0	0	0	0	0	0	0	0	0	0	0	0	0	0	0	0	0	0	0	0	0	0	0	0	0	0	0	0
fdx2	445	270	0	113	225	0	257	55	183	70	427	220	81	109	40	357	0	209	0	105	279	182	331	337	124	108	288	145	236	204
her15.1	0	0	0	0	86	0	0	0	0	0	0	0	0	0	0	0	0	0	0	0	0	0	0	0	0	0	0	0	389	0
FO905040.1	0	1309	0	331	83	0	17	0	62	107	81	137	0	0	97	0	122	80	2	191	70	90	149	147	0	486	173	52	147	0
CABZ01078261.1	22	0	0	0	18	162	91	31	0	85	0	0	183	0	144	76	10	3	0	0	5	0	0	0	49	0	0	2	0	0
FO704758.1	0	0	0	0	0	2	0	0	0	0	0	0	0	0	0	0	0	0	0	0	0	0	0	0	0	0	0	0	0	0
FO704758.2	0	0	0	0	0	0	0	0	0	0	0	0	0	0	0	0	0	0	0	0	0	0	0	0	0	0	0	0	0	0
pdcd2l	562	590	0	179	0	0	0	95	195	123	0	0	316	0	0	180	0	146	158	74	0	120	91	53	56	84	74	117	102	218
EPB41L2	0	37	104	276	11	6	42	0	130	34	0	12	47	34	210	56	51	17	0	3	0	90	50	0	36	0	128	34	111	43
si:dkey-108k21.21	0	0	0	0	0	0	0	0	0	0	0	0	0	0	0	0	0	0	0	0	0	0	0	0	0	0	19	0	0	0
si:dkey-108k21.24	0	0	0	0	20	49	0	0	0	0	0	11	10	20	0	32	0	38	0	0	0	0	0	0	0	22	45	5	3	48
riok2	46	97	6	19	22	75	15	9	8	9	18	6	1	2	35	0	0	21	222	135	0	179	0	0	14	0	0	7	7	9
riok3	963	98	594	1242	1134	516	781	1110	638	186	2784	700	698	1199	1940	623	439	808	45	625	955	499	839	914	565	437	713	821	325	353
riok1	0	0	198	0	202	0	708	84	169	0	0	200	0	0	0	224	6	0	274	0	331	241	563	462	5	0	319	150	3	395
tpst1l	0	0	0	0	0	0	0	0	243	159	413	0	0	9	0	156	8	264	0	0	459	0	0	274	0	0	39	0	24	0
cxcl8b.1	0	0	0	0	0	0	0	0	0	0	0	0	0	0	0	0	0	0	0	0	0	0	0	0	0	0	0	0	0	0
cxcl8b.3	0	0	0	0	0	0	0	0	0	0	0	0	0	0	0	0	0	0	0	0	0	0	0	0	0	0	0	0	0	0
CABZ01071056.1	0	0	19	0	190	4	0	0	0	0	0	0	0	18	0	0	181	0	0	0	0	0	0	0	0	7	8	0	0	0
CR936321.1	123	233	224	93	195	126	466	289	577	205	92	222	214	101	119	575	381	152	44	116	295	99	270	320	190	100	125	118	199	133
def8	6	909	334	267	0	65	20	0	0	145	13	153	0	56	12	13	223	0	31	35	11	151	27	0	9	193	174	191	45	254
cars2	1596	19	327	1039	12	0	0	0	351	430	44	708	349	26	0	804	0	0	0	0	0	0	177	5	359	268	293	285	163	0
si:ch211-5k11.8	0	0	0	0	0	0	0	0	0	0	0	0	0	0	0	0	0	0	0	0	0	0	0	0	0	0	0	0	0	0
si:ch211-219a15.4	0	0	0	0	0	0	0	0	0	0	0	0	0	0	0	0	0	0	0	0	0	0	0	0	0	0	0	0	0	0
si:ch211-202f3.3	0	0	0	0	0	0	0	0	0	2	0	0	0	0	0	0	0	0	0	0	0	0	0	0	0	0	0	0	0	0
CR932017.1	0	0	0	0	0	0	0	0	0	0	0	0	0	0	0	0	0	0	0	0	0	0	0	0	0	0	0	0	0	0
nlgn3a	176	0	38	0	50	0	93	0	0	0	0	0	154	0	0	3	0	0	0	0	0	0	0	9	0	0	111	0	0	0
tspo	0	0	0	76	0	0	0	0	0	0	0	0	0	0	0	0	0	0	0	0	0	0	0	0	0	0	0	0	0	16
napbb	0	338	105	223	205	0	10	171	306	270	234	79	428	156	140	537	207	820	310	297	298	457	481	566	34	164	975	392	364	510
napba	533	183	0	0	0	0	0	79	0	0	0	0	0	0	0	0	0	0	0	0	0	0	0	0	0	0	0	0	0	4
gfap	0	0	0	0	184	0	0	0	0	0	0	0	0	0	0	0	0	0	0	0	0	0	0	0	0	0	0	0	0	0
BX897729.1	0	0	0	0	0	0	0	0	0	0	0	0	0	0	0	0	0	0	0	0	0	0	0	0	0	0	0	0	0	0
mlxipl	0	0	0	0	0	0	0	0	0	0	0	0	0	0	0	0	0	0	0	0	0	0	0	0	0	0	0	0	0	0
si:ch211-79g12.1	0	0	0	0	0	0	0	0	0	0	0	0	0	0	0	0	0	0	0	0	0	0	0	0	51	0	0	0	0	0
FP009765.1	0	0	0	0	0	0	0	0	0	0	0	0	0	0	0	0	0	0	0	0	0	0	0	0	0	0	0	0	0	0
lrriq1	0	0	0	0	0	0	27	0	0	26	0	0	0	29	0	0	0	0	0	0	5	0	0	0	0	0	0	0	0	0
lrriq3	0	0	0	0	0	0	0	0	0	0	0	0	0	0	0	0	0	0	0	0	0	0	0	0	0	0	0	0	0	0
homeza	0	0	19	0	0	0	176	214	557	2	28	0	278	274	113	131	18	59	243	22	18	209	13	106	288	117	299	233	529	292
nkpd1	0	0	0	0	0	0	0	0	0	0	0	0	0	0	0	0	0	0	2	0	0	0	0	0	0	0	0	0	0	0
LO017799.1	0	0	0	0	29	14	0	0	20	0	124	0	70	0	8	0	0	0	0	0	27	0	0	3	0	3	0	0	0	0
itln2	0	0	0	0	0	0	194	0	0	0	0	0	0	0	0	0	0	0	0	0	0	0	0	0	0	0	0	0	0	0
itln3	0	0	0	0	0	0	0	0	0	0	0	0	0	0	0	0	0	0	0	0	0	0	0	0	0	0	0	0	0	0
gys2	0	0	0	0	0	0	0	0	0	0	0	0	0	0	0	0	0	0	0	0	0	0	0	0	0	0	0	0	0	0
CT573799.1	0	0	0	0	0	0	9	4	2	0	0	12	31	30	36	0	2	0	0	0	0	0	0	0	0	0	0	3	0	0
myrfl	0	0	0	0	0	0	0	0	0	0	0	0	0	0	0	0	0	0	0	0	0	0	0	0	0	0	0	0	0	0
scmh1	0	0	0	0	0	0	0	83	0	0	0	0	0	0	0	58	0	0	133	0	0	0	0	0	5	0	0	0	0	0
trhra	0	0	0	0	53	0	0	0	0	0	0	0	0	0	0	0	0	0	0	0	0	0	0	0	0	0	0	0	0	0
trhrb	0	0	0	0	0	0	0	0	0	0	0	0	0	0	0	3	0	0	0	0	0	0	0	0	0	0	0	0	0	0
si:ch211-59p23.1	69	0	0	24	0	0	0	0	0	0	10	0	0	0	27	0	4	0	0	0	0	0	6	0	0	13	0	0	0	0
tm4sf18	0	0	0	0	0	0	0	0	0	0	0	0	0	0	0	0	0	0	0	0	0	0	0	0	0	0	0	0	0	0
fam160b2	0	0	0	0	9	0	0	0	11	31	0	0	0	2	0	0	0	243	390	0	282	276	179	54	0	0	120	43	0	55
ppt2	2605	0	280	138	75	1048	826	154	74	361	0	219	0	244	881	478	905	280	0	472	884	700	566	449	192	1747	642	376	121	374
prozb	0	0	0	0	0	0	0	0	104	0	423	0	0	0	0	0	0	0	0	0	0	0	0	0	56	0	0	0	0	0
proza	247	0	143	602	8	8	76	141	227	103	367	3	108	39	210	109	28	585	829	349	134	174	238	577	159	404	214	154	78	113
trhr2	0	0	0	0	0	0	0	0	0	0	0	0	0	0	0	0	0	0	0	0	0	0	0	0	0	0	0	0	0	0
CT027582.1	0	0	0	0	0	0	0	0	0	0	0	0	0	0	0	0	0	0	0	0	0	0	0	0	0	0	0	0	0	0
CT027582.2	0	0	0	0	0	0	0	0	0	0	0	0	0	0	0	0	0	0	0	0	0	0	0	0	0	0	0	0	0	0
SP5 (1 of many)	0	0	0	0	0	0	0	0	0	0	0	0	0	0	0	0	0	0	0	0	0	0	0	0	0	0	0	0	0	0
BX511100.5	0	0	0	0	0	0	0	0	0	0	0	0	0	0	0	0	0	0	0	0	0	0	0	0	0	0	0	0	0	0
CR848047.1	0	0	0	23	0	0	0	0	0	0	4	0	0	0	0	0	0	0	0	0	0	0	8	0	0	0	0	0	0	0
si:dkey-165n16.1	470	358	433	233	77	0	47	124	105	82	293	216	91	25	192	231	456	123	115	159	96	252	321	258	394	222	243	113	151	262
BX511100.3	0	0	0	0	0	0	0	0	0	0	0	0	0	0	0	0	0	0	0	0	0	0	0	0	0	0	0	0	0	0
stra6l	0	0	0	0	0	0	0	0	0	0	0	0	0	0	0	0	0	0	0	0	0	0	0	0	0	0	0	0	0	3
adipoqb	0	0	0	0	0	0	0	0	0	0	0	0	0	0	0	0	0	0	0	0	0	0	0	0	0	0	0	0	0	0
CR450686.2	0	0	0	0	0	0	0	0	0	0	0	0	0	0	0	0	6	0	0	0	0	0	0	0	5	0	0	3	8	1
CR450686.3	0	0	0	0	0	0	0	0	0	0	0	0	0	0	0	0	0	0	0	0	0	0	0	0	0	0	0	0	0	0
CR450686.1	0	0	0	0	0	0	0	0	0	0	0	0	0	0	0	0	0	0	0	0	0	0	0	0	0	0	0	0	0	0
CR450686.4	0	0	0	0	0	0	0	0	0	0	0	0	0	0	0	0	0	0	0	0	0	0	0	0	0	0	0	0	0	0
CR450686.5	0	0	0	0	0	0	0	0	0	0	0	0	0	0	0	0	0	0	0	0	0	0	0	0	0	0	0	0	0	0
timm50	0	0	44	0	50	214	90	44	83	69	238	0	0	99	59	52	86	0	0	144	171	188	0	0	56	227	16	0	61	104
CT990618.1	0	6	0	8	0	0	0	0	0	2	0	0	0	22	2	4	3	0	0	0	0	0	4	0	17	0	3	7	3	0
ptger2b	0	0	0	0	0	0	0	0	0	0	0	0	0	0	0	0	0	0	0	0	0	0	0	0	0	0	0	0	0	0
ptger2a	0	0	0	0	0	0	0	0	0	0	702	0	0	0	0	0	0	0	0	0	0	0	0	0	0	0	0	0	0	0
snapin	515	0	654	3370	1118	1085	534	879	1317	1471	3705	40	184	1211	2222	1472	873	1972	2188	2931	2037	2075	715	1859	1652	3509	2116	1449	929	1870
si:ch73-166o21.1	0	0	0	0	0	0	0	0	0	0	0	0	0	0	0	0	0	0	0	0	0	0	0	0	0	0	0	0	0	0
btbd2a	0	0	10	0	39	0	248	56	0	0	0	0	27	0	0	0	107	84	14	0	0	0	7	0	0	7	0	0	0	0
btbd2b	0	0	0	0	0	0	0	145	0	0	0	0	0	0	0	0	0	0	13	25	2	104	0	198	23	0	95	4	150	0
prelp	0	0	0	0	0	0	0	0	0	0	0	0	0	0	0	0	0	0	0	0	0	0	0	0	0	0	0	0	0	0
CABZ01047286.1	0	0	0	0	0	0	0	0	0	0	0	0	0	0	2	0	0	0	0	0	0	0	0	0	0	0	0	0	0	0
grhl1	0	0	0	0	0	0	0	0	2	0	0	0	0	0	27	0	0	0	0	0	0	0	0	0	0	0	1	0	0	0
BX293993.1	0	0	0	0	0	0	0	0	0	0	0	0	0	0	0	0	0	0	0	0	0	0	0	0	0	0	0	0	0	0
si:ch211-218h8.3	0	0	0	0	0	0	0	5	0	0	0	0	0	0	0	0	0	0	0	0	0	0	6	0	0	0	0	0	0	0
CR352292.1	0	0	0	0	0	0	0	0	0	0	0	0	0	0	0	0	0	0	0	0	0	0	0	0	0	0	0	0	0	0
si:rp71-7l19.2	11	0	0	0	0	0	2	0	0	0	0	0	0	0	0	8	0	0	0	0	0	0	1	0	2	0	2	0	5	0
bahd1	1163	39	139	47	360	10	50	0	8	146	49	33	24	236	24	4	131	168	31	11	83	143	128	75	48	63	68	153	181	29
si:dkey-197i20.6	0	0	0	0	0	0	0	0	0	0	0	0	0	0	0	0	0	0	0	21	0	0	0	0	0	0	0	0	0	0
zgc:171734	0	0	0	0	0	0	0	0	0	0	0	0	0	0	0	0	0	0	0	0	0	0	0	0	0	0	0	0	0	0
zgc:171731	0	0	0	0	0	0	0	0	0	0	0	0	0	0	0	0	0	0	0	0	0	0	0	0	0	0	0	0	0	0
nae1	468	1517	603	1093	428	2	487	91	127	288	349	660	121	473	421	556	151	261	74	94	259	143	493	16	53	131	67	529	718	83
prkcba	0	0	0	0	0	0	0	0	0	0	0	0	0	0	0	0	0	0	0	0	0	0	0	0	0	0	0	0	0	0
prkcbb	0	0	0	0	0	0	0	0	0	0	0	0	0	0	0	0	0	0	0	0	0	0	0	0	0	0	5	0	0	0
rag2	0	0	17	0	0	0	0	0	0	0	24	0	0	0	0	0	0	0	33	4	0	0	13	0	0	0	0	6	0	13
rag1	0	3	0	0	0	0	0	0	0	0	0	0	0	0	0	0	0	2	0	0	0	0	0	0	0	0	0	0	0	0
CABZ01068273.1	0	0	0	0	0	0	0	3	0	0	0	0	0	0	0	0	0	0	0	0	0	3	0	0	0	0	0	0	10	0
trip6	2	0	0	0	147	1642	0	0	0	0	0	0	0	0	0	6	0	0	69	5	0	0	0	15	0	42	0	0	4	0
trip4	0	0	372	304	0	0	0	188	0	100	320	0	0	0	0	0	0	13	0	202	231	181	0	18	0	0	126	0	0	150
il2rga	0	0	0	0	0	0	0	0	0	0	0	0	0	0	0	0	0	0	0	0	0	0	0	0	0	0	0	0	0	0
il2rgb	0	0	0	0	0	0	205	0	0	0	0	0	0	0	0	0	0	0	0	0	0	0	0	0	0	0	0	0	0	0
emilin2b	0	0	0	0	0	0	0	0	0	0	0	0	0	0	0	0	0	0	0	0	0	0	0	0	0	0	0	0	0	0
emilin2a	0	0	0	0	0	0	0	0	0	0	0	0	0	0	0	0	0	0	0	0	0	0	0	0	0	0	0	0	0	0
si:ch211-196f19.1	0	0	0	3	0	0	1	0	0	0	0	0	0	0	0	0	0	0	0	0	0	0	0	0	0	0	0	0	0	0
rnf25	0	0	0	0	0	0	0	2	4	4	59	5	4	0	0	0	0	19	0	0	0	4	0	2	5	39	5	2	0	0
si:dkey-13p1.3	0	0	0	0	0	0	0	0	0	0	0	0	0	0	0	0	0	0	0	0	0	0	0	0	0	0	10	0	0	0
or133-9	0	0	0	0	0	0	0	0	0	0	0	0	0	0	0	0	0	0	0	0	0	0	0	0	0	0	0	0	0	0
si:dkey-13p1.4	0	0	0	0	0	0	1	0	0	0	0	0	0	0	0	0	0	0	0	0	0	0	0	0	0	0	0	0	0	0
MYO9B	1293	0	0	0	0	0	0	0	0	0	0	0	0	0	0	0	0	0	0	0	0	0	0	0	0	0	0	0	0	0
or133-2	1	0	0	0	0	0	0	0	0	0	0	0	0	0	0	0	0	0	0	0	0	0	0	0	0	0	0	0	0	0
or133-3	0	0	0	0	0	0	0	0	0	0	0	0	0	0	0	0	0	0	0	0	0	0	0	0	0	0	0	0	0	0
foxo3b	270	1085	1383	1876	2017	3016	6421	2269	3954	831	1639	2787	3340	2543	3034	3999	1102	1361	2909	1967	3236	1184	2006	2944	2120	1573	1378	1725	2454	1400
or133-6	0	0	0	0	0	0	0	0	0	0	0	0	0	0	0	0	0	0	0	0	0	0	0	0	0	0	0	0	0	0
or133-7	0	0	0	0	0	0	0	0	0	0	0	0	0	0	0	0	1	0	0	0	0	0	0	0	0	0	0	0	1	0
or133-4	0	0	0	0	0	0	0	0	0	0	0	0	0	0	0	0	0	0	0	0	0	0	0	0	0	0	0	0	0	0
CR381544.1	0	0	0	0	0	0	0	0	0	0	0	0	0	0	0	0	0	0	0	0	0	0	0	0	0	0	3	0	0	0
fgf18b	0	0	0	0	0	0	0	0	0	0	0	0	0	0	0	0	0	0	17	0	0	0	0	0	0	0	0	0	0	0
tradv41.0	0	0	0	0	0	0	0	0	0	0	0	0	0	0	0	0	0	0	0	0	0	0	0	0	0	0	0	0	0	0
apoa4b.2	0	0	0	0	0	0	0	0	0	0	0	0	0	0	0	0	0	0	0	0	0	0	0	0	0	0	0	0	0	0
apoa4b.1	0	0	0	0	0	0	0	0	0	0	0	0	0	0	0	0	0	0	0	0	0	0	0	0	0	0	0	0	0	0
insl3	0	0	0	0	0	36	80	196	139	0	199	151	0	147	120	142	481	92	76	66	121	69	216	428	0	131	177	48	46	240
si:ch73-206p6.1	456	0	205	555	334	0	239	258	263	64	745	195	229	11	1046	306	239	86	328	174	142	431	112	101	287	46	401	293	397	145
slc7a6os	0	0	586	432	502	301	578	475	551	371	818	517	170	601	561	876	669	263	1420	419	420	558	1555	1547	482	420	600	862	304	836
si:ch73-52p7.1	0	0	0	0	0	0	0	0	0	0	0	0	0	0	0	0	0	0	0	0	0	0	0	0	0	0	0	0	0	0
phykpl	0	0	383	0	0	0	0	0	0	0	297	0	0	0	0	0	0	0	372	8	0	0	0	151	0	0	0	80	103	193
si:dkeyp-87e7.4	0	0	0	0	332	0	0	243	0	0	530	53	0	0	0	564	0	0	0	32	0	331	0	0	0	0	8	198	118	270
ADAM12	0	0	143	0	0	0	0	0	0	0	0	0	0	0	0	0	0	0	0	0	0	0	0	0	0	0	0	0	0	0
si:ch211-284d12.3	0	0	0	0	0	0	0	0	0	0	0	0	0	0	0	0	0	0	0	0	0	0	0	0	0	0	0	0	0	0
adora2ab	0	0	0	0	0	0	0	0	0	0	0	0	0	0	0	0	0	0	0	0	0	0	0	0	0	0	0	0	0	0
adora2aa	0	0	0	0	0	2	0	0	0	0	0	0	0	0	0	0	0	0	0	0	0	0	0	0	0	0	0	80	22	0
BX769173.1	0	0	0	0	0	0	0	0	0	0	0	0	0	0	0	2	0	0	0	0	0	0	0	0	0	0	0	0	0	0
CU660013.2	0	0	0	0	0	0	0	0	2	0	0	0	0	0	0	0	0	0	0	0	0	0	0	0	0	0	0	0	0	0
CU660013.3	0	0	0	0	0	0	0	0	0	0	0	0	0	0	0	0	0	0	0	0	0	0	0	0	0	0	0	0	0	0
CU660013.4	0	0	0	0	0	0	0	0	0	0	0	0	0	0	0	0	0	0	0	0	0	0	0	0	0	0	0	0	0	0
rrs1	0	0	0	0	3	0	15	86	132	102	180	244	253	150	128	277	3	277	0	99	379	352	133	185	144	86	0	31	26	0
si:ch211-197k17.3	0	0	10	0	0	0	0	12	0	0	0	0	0	23	16	14	19	0	200	0	14	39	4	66	13	0	0	38	0	0
LO017725.1	0	0	0	0	0	0	0	0	0	0	0	0	0	0	0	0	0	0	0	0	0	0	0	0	0	0	0	0	0	0
snd1	1998	3	769	653	755	782	0	0	0	0	4	0	0	0	64	35	0	77	0	289	0	0	0	125	0	0	3	215	25	331
si:dkey-22l11.6	0	0	0	0	0	0	0	5	0	0	1	3	8	9	0	4	2	4	11	2	4	0	12	97	0	0	1	117	18	7
gphb5	0	0	0	0	0	0	0	0	0	0	0	0	0	0	0	0	0	0	0	0	0	0	0	0	0	0	0	0	0	0
CU993818.1	0	0	0	0	0	0	0	0	0	0	0	0	0	0	0	0	0	0	0	0	0	0	0	0	0	0	0	0	0	0
CU467655.1	0	0	0	0	0	0	166	40	72	14	15	9	0	56	7	13	0	72	3	18	141	52	67	72	78	116	138	105	77	0
FP102120.1	0	0	62	0	0	0	0	0	0	0	0	0	0	0	6	0	14	0	0	0	0	0	0	0	7	0	0	0	0	28
CR788237.2	0	0	0	0	0	0	0	0	0	0	0	0	0	0	0	0	0	0	0	0	0	0	0	1	0	0	0	0	0	0
stbd1	0	0	0	0	0	0	0	0	0	0	0	0	0	0	0	126	0	0	0	0	0	0	0	0	0	0	0	0	0	0
CR788237.1	0	0	0	0	0	0	0	0	0	0	0	0	0	0	0	0	0	0	0	0	0	0	0	1	0	0	0	0	0	0
glra4a	0	0	0	0	0	0	0	0	0	0	0	0	0	0	0	0	0	0	0	0	0	0	0	0	0	0	0	0	0	0
glra4b	0	0	0	0	0	6	0	0	0	0	0	0	0	0	0	0	0	0	0	0	0	0	0	0	0	0	0	0	0	0
ankrd6b	0	0	0	0	0	0	0	0	0	0	0	0	0	0	0	0	0	1	0	0	0	0	0	0	0	0	0	0	0	4
ankrd6a	0	0	0	0	0	0	0	0	0	0	0	0	0	0	0	0	0	0	0	0	0	0	0	0	0	0	0	0	0	0
atp1b2a	2369	4090	1393	1133	1424	1052	2159	658	855	1858	2265	507	897	714	2470	2434	580	1474	1083	1414	2614	1599	1295	1921	3120	3642	2686	1659	1671	3511
atp1b2b	4415	11826	4797	9393	4073	5682	5296	6016	9174	5049	7451	8213	7540	6564	15765	8255	3156	6188	6998	6415	4507	6183	4862	3851	8693	5488	7525	7670	6605	4497
map3k21	0	0	0	647	5	0	0	0	0	0	0	0	0	0	0	0	0	0	0	0	0	0	0	0	0	0	4	0	0	0
map3k20	0	0	15	0	0	0	0	0	0	5	0	0	55	227	0	57	10	0	0	0	18	7	8	7	75	0	96	22	72	99
inpp5ka	0	0	0	1443	0	0	450	0	0	2	0	157	0	0	0	512	0	300	0	0	333	225	0	68	29	36	135	145	318	77
inpp5kb	0	0	0	0	0	0	0	0	0	0	0	0	0	0	0	0	0	5	0	0	0	0	0	0	0	0	11	0	0	0
scd	0	0	0	0	0	3	0	0	0	0	0	0	0	0	0	0	0	0	0	117	0	0	0	0	0	0	0	79	0	0
si:ch211-215c18.3	0	0	0	0	0	0	0	0	0	0	0	0	0	0	0	0	0	0	0	0	0	0	0	0	0	0	0	0	0	0
kng1	0	0	0	0	0	194	0	0	0	13	0	0	0	0	0	0	0	0	0	0	0	0	0	0	0	0	0	0	0	0
krt17	0	0	0	0	0	0	0	0	0	0	0	0	0	0	0	0	0	0	0	0	0	0	0	0	0	0	0	0	0	0
krt15	0	4	0	0	0	0	0	0	0	0	0	0	0	0	0	0	0	0	0	0	0	0	0	0	0	0	0	0	0	0
krt18	0	0	0	0	0	0	0	0	0	0	0	0	0	0	0	0	0	0	0	0	0	0	0	0	0	0	0	0	0	0
tcf19l	0	0	0	0	0	0	0	0	0	0	0	0	0	0	0	0	0	0	0	0	0	0	0	0	0	0	0	0	0	0
CU695117.1	0	1844	0	0	3	69	169	1930	1701	2275	2655	2047	2848	831	2136	2343	1032	2958	729	1229	1447	2045	2450	873	3181	2826	5289	4547	3987	685
sympk	32	1827	0	0	0	0	0	0	0	40	4	0	0	19	0	0	0	0	0	0	0	0	0	0	19	21	0	13	27	0
nitr3c	0	0	0	0	0	0	0	0	0	0	0	0	0	0	0	0	0	0	0	0	0	0	0	0	0	0	0	1	0	0
hnrnpk	116	1914	878	776	1239	0	1201	445	671	673	1567	658	834	476	1278	1090	500	1219	391	426	360	1038	681	1315	427	909	319	967	1027	178
coq3	314	229	244	99	109	318	63	46	112	57	456	112	88	243	291	469	128	255	0	150	191	103	316	184	264	711	227	290	117	124
ctxn3	0	0	0	0	0	0	0	0	0	0	0	0	0	0	0	0	0	0	0	0	0	0	0	0	0	0	0	0	0	0
BX942837.1	0	0	0	0	0	0	0	0	0	0	0	0	0	0	0	0	0	0	0	0	0	0	0	0	0	0	0	0	0	2
CABZ01012382.1	0	0	139	5	0	0	0	0	0	0	0	70	0	0	0	0	0	0	0	0	0	0	0	0	0	0	0	0	0	0
ppp6r2a	1114	1495	37	146	266	821	0	23	262	0	17	0	0	0	273	39	367	11	0	96	0	11	92	0	65	0	114	7	50	94
ppp6r2b	0	468	0	0	18	0	9	19	0	4	0	0	69	11	0	137	0	531	95	0	700	422	20	349	3	377	369	436	332	0
scel	0	0	0	0	0	1	0	0	0	0	0	0	0	0	0	0	0	0	0	0	0	0	0	0	0	0	0	0	0	0
TC2N	0	0	0	0	0	0	0	0	0	0	0	0	0	0	0	0	0	0	0	0	0	0	0	0	0	0	0	0	0	0
pjvk	0	0	0	0	0	0	0	0	0	0	0	0	0	0	0	0	0	0	0	0	0	0	0	0	0	0	0	0	0	0
rcl1	561	1399	816	1410	732	73	232	211	500	393	161	591	282	269	362	302	22	327	254	160	106	169	409	626	164	190	105	361	288	313
bod1l1	0	0	125	0	0	0	21	0	0	0	122	0	0	0	7	91	0	0	0	24	0	9	5	0	71	0	0	36	10	0
hoxb6a	0	0	0	0	0	0	0	0	0	0	0	0	0	0	0	0	0	0	0	0	0	0	0	0	0	0	0	0	0	0
hoxb6b	0	0	0	0	0	0	0	0	21	0	0	0	0	0	0	0	0	0	0	0	0	0	0	0	0	0	0	0	0	0
kcnh2a	0	0	0	0	0	3	0	0	0	0	0	0	0	0	0	0	0	0	0	0	0	0	0	0	0	0	28	0	0	0
fnbp4	0	0	0	31	31	17	204	36	42	99	150	124	151	186	136	334	124	79	102	204	61	32	39	67	231	77	128	197	93	98
eif4a1a	42	586	72	575	217	162	388	329	638	1030	616	247	1182	438	873	1048	515	3095	1012	465	1863	807	431	1494	250	217	724	653	467	361
eif4a1b	3602	3226	2071	3230	1565	1668	2533	1478	3015	2850	1881	2184	2203	2604	2237	2386	1851	1794	1500	2549	1778	2107	1831	1609	1839	2053	2177	1790	2198	1447
pask	0	0	0	84	0	0	0	0	0	0	0	0	0	0	0	0	0	0	0	0	0	0	0	0	0	0	0	0	0	0
fbxl7	0	0	9	0	60	0	0	0	0	0	0	0	0	0	0	0	0	0	0	0	0	0	0	0	0	0	0	0	0	0
nhsb	0	5	6	319	687	2136	0	0	372	318	930	24	61	108	10	738	867	0	0	0	0	0	9	359	0	2	7	196	0	174
has1	0	0	0	0	0	0	0	0	0	0	0	0	0	0	0	0	0	0	0	0	0	0	0	0	0	0	0	0	0	0
has2	0	0	0	0	0	0	0	0	0	0	0	0	0	0	0	0	0	0	0	0	0	0	0	0	0	0	0	0	0	0
has3	0	0	0	0	0	0	0	0	0	0	0	0	0	0	0	0	0	0	0	0	0	0	0	0	0	0	0	0	0	0
otog	0	0	0	0	0	0	0	0	0	0	0	0	0	0	0	0	0	0	0	0	0	0	0	0	0	0	0	0	0	0
si:ch211-66c13.1	0	0	0	0	0	0	0	0	0	0	0	0	0	0	0	0	0	0	0	0	0	0	0	0	0	0	0	0	0	0
CACFD1	319	0	42	0	0	0	0	0	55	43	0	69	116	31	0	0	0	0	0	69	89	65	0	0	0	3	129	0	76	0
otos	0	0	0	0	0	0	0	0	0	0	0	0	0	0	0	0	0	0	0	0	0	0	0	0	0	0	0	0	0	0
islr2	0	0	0	0	0	0	0	0	0	5	0	0	171	0	0	0	0	52	0	0	0	0	0	0	0	0	0	0	0	276
cttnbp2nlb	0	0	0	0	0	0	0	0	0	0	0	0	0	0	0	0	0	0	0	0	0	0	0	0	0	0	0	0	0	0
cyp2aa11	0	0	0	0	0	0	0	0	0	0	0	0	0	0	0	0	0	0	0	0	0	0	0	0	0	0	0	0	0	0
BX469930.1	0	0	0	0	0	1	821	799	209	333	0	884	2535	1753	3166	0	915	0	0	0	0	0	0	0	0	64	67	630	0	49
nedd8	475	363	371	233	250	350	266	243	260	306	524	142	286	206	400	466	660	167	295	256	244	248	507	176	444	432	363	535	244	480
mc1r	0	0	0	0	0	0	0	0	0	0	0	0	0	0	0	0	0	0	0	0	0	0	0	0	0	0	0	0	0	0
creb3l3l	411	1954	453	813	762	734	128	565	0	114	262	71	1	19	273	86	193	523	0	138	112	193	471	372	85	417	195	244	190	76
creb3l3b	0	0	0	0	0	0	0	0	0	0	0	0	0	0	0	0	0	0	0	0	0	0	0	0	0	0	0	0	0	0
nedd1	0	0	0	0	136	0	0	0	0	0	0	0	0	0	0	0	0	42	9	9	0	0	0	0	340	0	5	0	0	0
creb3l3a	0	0	0	0	0	0	0	0	0	0	0	0	0	0	0	0	0	0	0	0	0	0	0	0	0	0	0	0	0	0
si:dkey-217d24.6	43	0	447	7	0	0	0	0	232	0	13	0	20	0	0	19	0	0	0	244	0	7	0	0	9	90	0	128	49	0
zgc:101664	0	0	65	104	22	0	0	0	0	0	2	84	0	0	0	0	0	0	0	0	0	0	0	0	51	60	60	42	25	0
dele1	385	0	0	0	84	171	0	0	40	0	0	110	0	0	155	55	0	18	0	222	45	131	91	114	65	0	121	141	119	220
rpl23	175	246	135	133	371	248	153	74	73	70	182	124	20	47	87	158	211	300	220	134	152	158	204	196	141	143	128	206	135	216
csf1b	0	0	0	0	0	0	0	0	0	0	0	0	0	0	0	0	0	0	0	0	0	0	0	0	0	0	0	0	0	0
BX927327.1	0	0	12	0	0	0	0	0	0	0	0	0	0	0	0	0	0	0	0	0	0	0	0	0	0	0	0	0	0	0
csf1a	0	0	0	0	0	0	0	0	0	0	0	0	0	0	0	0	0	0	0	0	0	0	0	0	0	0	0	0	0	0
DTX4	0	0	226	104	35	52	19	1035	995	289	762	0	1114	1735	2539	221	13	119	811	9	440	299	116	149	34	704	824	934	1429	608
zgc:56622	0	0	0	0	0	0	0	0	0	10	0	0	0	0	0	0	0	0	0	0	0	0	9	0	0	0	0	0	0	0
efnb3a	43	0	0	0	0	0	0	0	0	0	0	0	0	0	0	0	0	0	0	0	0	0	0	0	0	0	0	0	0	0
zgc:56628	210	0	18	0	0	415	0	0	0	0	0	85	0	0	0	0	0	0	0	47	157	120	0	0	118	448	566	272	121	228
ints1	0	0	0	0	0	0	0	0	0	9	134	0	0	0	0	281	509	32	562	30	134	191	2	154	0	137	136	59	47	0
dlg2	37	0	6	526	411	823	439	291	46	475	144	302	418	722	785	456	320	319	286	90	248	646	431	261	22	131	304	381	232	160
noc4l	0	0	5	252	0	0	556	123	164	239	406	0	0	0	669	190	0	805	231	284	0	314	187	169	147	197	133	150	192	0
slc35d1b	0	0	0	0	0	0	0	0	0	0	0	0	0	0	0	0	0	0	0	0	0	0	0	0	0	0	0	0	0	0
slc35d1a	1242	2	0	0	43	0	0	405	5	412	424	239	0	30	365	0	150	264	0	47	0	0	128	13	65	225	287	134	6	91
ints6	0	0	44	0	3	0	70	0	0	26	0	0	0	0	74	67	0	59	0	59	5	29	0	0	39	0	72	214	0	171
glipr1b	0	0	0	0	0	0	0	0	0	0	0	0	0	0	0	0	0	0	0	0	0	0	0	0	0	0	0	0	0	0
acaa2	575	214	199	207	130	79	408	0	597	175	91	849	413	664	626	435	957	1030	172	637	362	181	601	251	1193	1021	976	337	878	330
CR456628.2	0	0	0	0	0	0	0	0	0	0	0	0	0	0	0	0	0	0	0	0	0	0	0	0	0	0	0	0	0	0
tspan5a	958	2079	542	2857	652	633	462	562	240	60	458	348	1226	567	931	423	177	923	400	460	826	394	407	709	915	435	908	1440	1056	728
tspan5b	0	0	0	0	0	0	0	0	0	0	0	0	0	0	47	0	0	0	0	86	0	0	0	0	0	62	0	92	23	0
gpsm2l	0	0	0	0	0	0	0	0	0	0	0	0	0	0	0	0	0	0	0	0	2	0	0	0	0	0	0	0	0	0
skap2	0	0	0	0	0	0	0	0	0	0	0	0	0	0	0	0	18	0	0	3	0	0	0	0	0	0	0	0	0	0
skap1	7	21	9	35	6	8	6	8	21	9	16	12	11	30	41	13	14	6	11	16	28	11	6	16	17	23	11	20	11	12
plin6	0	0	0	0	0	0	0	0	0	0	0	0	0	0	0	0	0	0	0	0	0	0	0	0	5	0	0	0	0	0
kctd6b	0	13	4	0	22	273	37	0	48	119	102	4	161	0	75	38	124	0	256	0	5	2	10	57	81	227	41	21	30	74
plin2	0	0	14	0	0	0	0	0	0	0	0	0	0	0	0	0	0	0	0	0	0	0	0	0	0	0	0	0	24	20
plin1	0	0	0	0	0	0	0	0	0	0	0	0	0	0	0	0	0	0	0	0	0	0	0	0	0	0	0	0	0	0
CR847785.1	0	0	0	0	0	0	0	0	0	0	0	0	0	0	0	0	0	0	0	0	0	0	0	0	0	0	0	0	0	0
BX572619.1	0	0	340	0	0	0	0	0	0	0	4	16	0	0	0	269	249	0	0	0	236	40	0	0	527	0	33	90	9	0
si:dkey-19b23.12	0	0	0	0	0	0	0	0	0	0	0	0	0	0	0	0	0	0	0	0	0	0	0	0	0	0	0	0	0	0
si:dkey-19b23.13	0	0	0	0	0	0	0	0	0	0	0	0	3	0	0	0	0	0	0	0	0	0	0	0	0	0	0	0	0	0
si:dkey-19b23.10	0	0	0	0	0	0	0	0	0	0	0	0	0	0	0	0	0	0	0	0	0	0	0	0	0	0	0	0	0	0
si:dkey-19b23.11	0	0	0	0	0	0	0	0	0	0	0	0	0	0	0	0	0	0	0	0	0	0	0	0	0	0	0	0	0	0
si:dkey-19b23.14	0	0	0	0	0	0	0	0	0	0	0	0	0	0	0	0	0	0	0	0	0	0	0	0	0	0	0	0	0	0
si:dkey-28g23.6	0	2	0	0	0	0	0	0	0	0	0	24	27	125	0	8	87	0	271	0	79	0	178	224	64	0	33	144	35	5
si:dkey-190g6.2	0	0	283	1004	445	0	431	211	340	145	386	547	314	0	265	252	0	455	92	94	206	19	9	388	483	87	165	273	225	162
mnta	0	0	0	0	0	0	0	0	166	0	1	0	7	78	0	10	0	0	711	0	0	0	0	0	0	0	45	0	0	40
mntb	0	40	152	755	79	173	36	164	84	367	412	19	49	86	570	182	237	430	331	88	141	23	58	22	106	197	252	153	314	54
aarsd1	0	0	85	433	13	598	77	0	130	0	255	393	0	17	0	0	0	142	0	0	236	0	2	0	272	0	0	193	202	0
CABZ01046407.1	0	0	0	0	0	0	0	0	0	0	0	0	0	0	0	0	0	0	0	0	0	0	0	0	0	0	0	0	0	0
qars	0	0	88	0	0	39	405	339	17	830	15	0	0	800	478	231	49	0	0	58	289	183	273	0	227	799	177	621	287	0
si:ch73-379f7.4	0	0	0	0	0	0	0	0	0	0	0	0	0	0	0	0	0	0	0	0	0	0	0	0	0	0	0	0	0	0
CR847799.1	0	0	0	0	0	0	0	0	0	0	0	0	0	0	0	0	0	0	0	0	0	0	0	0	0	0	0	0	0	0
sik1	0	0	449	0	0	0	647	101	1240	1148	566	88	129	102	761	489	8	294	0	0	39	109	48	0	228	204	97	0	72	45
kat7a	588	0	217	451	118	0	0	625	0	392	0	217	5	379	0	344	12	118	378	497	0	387	18	103	0	110	166	327	411	15
kat7b	637	0	707	648	422	0	0	0	255	652	916	336	65	0	0	109	121	0	65	35	283	0	0	284	392	306	21	175	159	0
nfatc2b	0	0	0	0	0	0	0	0	0	0	0	0	0	0	0	0	0	0	0	0	0	0	0	0	0	0	0	0	0	0
nfatc2a	0	0	0	0	0	0	0	0	0	0	0	0	0	0	0	0	0	0	0	0	0	0	0	0	0	0	0	0	0	0
rgs9bp	3439	10145	14363	13475	8033	7497	419	0	680	422	471	719	544	1628	269	1297	627	3	77	716	1	173	10	0	0	1023	18	224	1	503
rsph14	0	0	0	0	0	0	0	0	0	0	0	0	0	0	0	0	0	0	0	0	0	0	0	0	0	0	0	0	0	0
spata5l1	0	0	0	0	0	0	0	0	0	0	0	0	11	293	0	0	0	0	0	18	0	0	0	0	0	0	0	223	0	0
CR931782.1	0	0	0	0	0	0	0	0	0	8	0	0	14	0	0	2	0	0	0	0	0	0	0	0	0	0	0	0	0	2
CR931782.2	0	0	0	42	42	0	0	0	0	0	0	0	0	0	0	6	0	0	0	0	0	4	0	0	0	0	0	0	14	7
chst6	0	0	0	0	0	0	0	0	0	0	0	0	0	0	0	0	0	0	0	0	0	0	0	0	0	0	0	0	0	0
ppp1cbl	1869	1880	769	1450	1294	724	898	435	804	728	1335	960	566	241	819	801	823	856	869	777	334	393	736	1290	1314	1003	1102	1101	783	827
cd302	0	0	0	0	0	0	0	0	0	35	0	0	0	0	0	0	0	0	0	0	0	0	0	0	0	52	109	52	0	98
crhr2	3	0	0	1	0	0	1	0	0	0	9	0	11	0	14	0	0	6	0	0	1	1	0	0	9	0	3	6	1	1
crhr1	0	0	0	0	79	0	0	0	0	0	0	0	0	0	3	0	0	0	0	0	0	125	121	0	0	0	0	3	0	0
BX247865.2	0	0	0	0	0	0	0	0	0	0	0	0	0	0	0	0	0	0	0	0	0	0	0	0	0	0	0	0	0	0
si:ch211-176g6.1	9	3	0	3	3	2	0	7	6	6	7	3	9	16	15	5	12	74	2	70	12	7	13	51	4	1	4	24	12	0
si:ch211-176g6.2	0	0	0	0	0	0	0	0	0	0	0	0	0	0	0	0	0	0	0	0	0	0	0	0	0	0	0	0	0	0
CABZ01084340.1	0	0	0	0	0	0	0	0	0	0	0	0	0	0	0	0	0	0	0	0	0	0	0	0	0	0	0	0	0	0
BX511187.1	52	0	0	0	0	0	0	0	0	0	0	0	0	0	0	0	0	11	0	0	0	0	0	0	13	0	8	0	0	0
CR936359.1	0	0	0	1	3	0	0	0	0	0	0	1	0	0	0	3	0	0	0	1	0	0	0	0	0	4	0	2	0	0
CABZ01087948.1	0	0	111	34	155	0	0	0	0	0	135	0	0	18	0	0	0	59	0	0	0	0	263	0	115	0	68	26	19	0
si:ch73-211l13.2	0	0	0	0	0	1670	0	0	0	0	22	0	0	0	0	0	28	0	0	0	0	0	5	9	18	0	0	0	0	0
proser1	17	75	49	0	367	0	129	39	0	0	24	16	0	0	138	81	141	137	51	379	0	58	79	52	369	58	137	378	11	183
proser3	0	0	0	0	0	0	0	0	0	0	0	0	0	113	0	0	0	0	0	0	0	0	0	0	0	281	31	0	110	0
hoxd13a	0	0	0	0	0	0	0	0	0	0	0	0	0	0	0	0	0	0	0	0	0	0	0	0	0	0	0	0	0	0
TM4SF19	0	0	0	0	0	0	0	0	0	0	0	0	0	3	0	0	0	0	0	0	0	0	0	4	1	0	0	0	0	0
AL590146.1	0	0	0	0	0	0	0	0	0	0	0	0	0	0	0	0	0	0	0	0	0	0	0	0	0	0	0	0	0	0
trpc7a	0	0	0	0	0	0	0	0	0	0	0	0	0	0	0	0	0	0	0	0	0	29	0	0	0	0	0	0	0	0
nrp1b	0	187	0	0	0	0	0	0	0	0	0	0	0	0	0	0	0	0	0	0	0	0	0	0	0	0	0	0	0	0
nrp1a	0	0	0	0	0	826	0	0	0	0	0	0	0	0	0	0	0	0	6	0	0	0	0	0	0	0	0	0	0	0
BX927394.2	0	0	0	0	0	0	0	0	0	0	0	0	0	0	0	0	0	0	0	0	0	0	0	0	0	0	0	0	0	0
CR545466.1	0	0	0	0	0	0	0	0	0	0	0	0	0	0	0	0	0	0	0	0	0	0	0	0	0	0	0	0	0	0
aadacl4	0	0	0	0	0	0	0	0	0	0	0	0	0	0	0	0	0	0	0	0	0	0	0	0	0	0	0	0	0	0
gdap1	0	0	0	0	0	492	0	0	0	107	0	0	0	0	0	0	162	0	0	0	0	0	0	0	0	0	53	7	0	0
TCIM (1 of many)	0	0	0	0	0	0	0	0	0	0	0	0	0	0	0	0	0	0	0	0	0	0	0	0	0	0	0	0	0	0
AL929307.1	0	0	0	0	0	0	0	0	0	0	0	0	0	0	0	0	0	0	0	0	0	0	0	0	0	0	0	0	0	0
CABZ01118738.1	0	0	0	0	0	16	0	0	0	0	0	0	0	0	0	0	0	0	0	0	0	0	0	0	0	0	0	0	0	0
anxa2a	0	0	0	0	0	0	0	0	0	0	0	0	0	0	0	0	0	0	0	0	0	0	0	0	0	0	0	0	0	0
anxa2b	0	0	0	0	0	0	0	0	0	0	0	0	0	0	0	0	0	0	0	0	0	0	0	0	0	0	0	0	0	0
tradv28.0	0	0	0	0	0	0	0	0	0	0	0	0	0	0	0	0	0	0	0	0	0	0	0	0	0	0	0	0	0	0
gadd45ab	0	0	143	201	12	0	0	0	0	34	240	0	0	189	0	0	102	118	0	0	0	24	0	0	124	0	3	157	0	0
gadd45aa	0	0	0	0	0	0	159	172	0	0	0	0	0	0	0	30	75	116	0	0	0	0	84	0	152	0	16	364	0	18
BX927349.1	0	0	0	0	0	0	0	0	0	0	0	0	0	0	0	0	0	0	0	0	0	0	0	0	0	0	0	0	0	0
AL590134.1	0	0	0	0	0	0	0	0	0	0	0	0	0	0	0	0	0	0	0	0	0	0	0	0	0	0	0	0	0	0
si:ch211-240b21.2	0	0	0	0	2	0	0	0	2	0	0	0	0	1	0	0	0	0	0	0	0	0	0	0	9	0	3	0	0	0
si:dkey-102m7.3	0	2	0	0	0	0	4	2	0	0	0	56	179	127	251	185	130	0	231	412	81	4	8	2	4	2	4	6	0	1
BX510360.1	0	0	0	0	0	0	0	0	0	0	0	0	0	0	0	0	0	0	0	0	0	0	0	0	0	0	0	0	0	0
si:dkey-23i12.7	0	0	0	0	0	0	0	0	0	0	0	0	0	0	0	0	0	364	133	0	0	159	68	0	0	0	0	0	0	0
zgc:153733	0	0	0	0	0	49	0	0	0	0	0	0	0	0	0	2	0	0	0	0	0	0	0	0	0	0	0	0	0	0
dre-mir-34c	0	0	0	0	0	0	0	0	0	0	0	0	0	0	0	0	0	0	0	0	0	0	0	0	0	0	0	0	0	0
dre-mir-34b	0	0	0	0	0	0	0	0	0	0	0	0	0	0	0	0	0	0	0	0	0	0	0	0	0	0	0	0	0	0
dre-mir-34a	0	0	0	0	0	0	0	0	0	0	0	0	0	0	0	0	0	0	0	0	0	0	0	0	0	0	0	0	0	0
cbln18	0	0	0	0	0	0	0	0	0	0	0	0	0	0	0	0	0	0	0	0	0	0	0	0	0	0	0	0	0	0
barhl2	1242	0	0	0	0	0	0	0	0	0	397	0	0	0	0	0	0	0	0	0	0	0	0	0	0	0	0	0	0	0
itgb1b.2	0	0	0	0	0	0	0	0	0	0	0	0	0	0	0	0	0	0	0	0	0	0	0	0	0	0	0	2	0	0
cbln10	0	0	0	0	0	0	0	0	0	0	0	0	0	0	0	0	0	0	0	0	0	0	0	0	0	0	0	0	0	0
cbln11	0	0	0	0	0	0	0	0	0	0	0	0	0	0	0	0	0	0	0	0	0	0	0	0	0	0	0	0	0	0
cbln12	0	0	0	0	0	0	0	9	0	0	0	0	0	0	0	0	0	0	0	0	0	0	0	36	0	0	0	0	0	0
cbln13	0	0	0	0	0	0	0	0	0	0	0	0	0	0	3	0	0	0	0	8	0	0	0	0	0	0	0	0	0	0
dynlt1	6	37	193	153	121	140	211	256	433	498	606	206	133	265	492	778	471	161	246	241	127	375	325	305	108	478	731	496	356	307
cygb2	0	0	0	0	0	12	0	0	0	0	0	0	0	0	0	0	0	0	0	0	0	0	0	0	0	0	0	0	0	0
dynlt3	3196	868	2170	1355	999	1035	1009	848	1186	830	2158	645	616	1173	1374	1860	1595	917	1275	1159	1707	1370	1594	1060	1021	1572	2088	1466	1668	1051
cbln17	0	0	0	0	0	0	0	0	0	0	0	0	0	0	0	0	0	0	0	0	0	0	0	0	0	0	0	0	0	0
BX663611.1	0	0	0	0	0	0	0	0	0	0	0	0	0	0	0	0	0	0	0	0	0	0	0	0	0	0	0	0	0	0
aven	0	0	85	58	0	0	0	105	0	0	290	48	195	187	224	0	0	127	50	155	94	311	0	42	0	140	288	104	161	0
psph	758	414	702	1319	877	717	935	616	994	866	1080	1011	692	693	1075	953	482	1155	445	392	716	397	799	985	980	997	1107	1069	547	1322
nomo	30	0	25	1052	4	0	1472	540	17	256	47	9	682	0	44	52	19	26	502	0	399	0	133	179	136	11	25	121	159	347
BX546459.1	0	0	0	0	0	0	0	0	0	0	0	0	0	0	0	0	0	0	0	0	0	0	0	0	0	0	0	0	0	0
si:dkey-82k12.13	0	0	0	0	0	0	0	0	0	0	0	0	0	0	0	0	0	0	0	0	0	0	0	0	0	0	0	0	0	0
BX005022.2	0	0	0	0	0	0	0	0	0	0	0	0	0	0	0	0	0	0	0	0	0	0	0	0	0	0	0	0	0	0
cyp2x12	0	0	0	0	0	0	0	0	0	0	0	0	0	0	0	0	0	0	0	0	0	0	0	0	0	0	0	0	0	0
maco1a	0	69	226	464	0	0	0	0	32	2	693	52	15	0	25	421	9	652	249	54	111	51	0	22	313	0	355	163	274	58
maco1b	0	0	77	13	7	0	0	0	0	9	0	9	50	19	39	0	0	0	0	8	0	0	31	17	0	0	0	0	11	0
tmem255a	0	0	4	0	0	0	0	0	0	0	0	0	0	0	0	0	126	0	0	0	0	0	0	0	0	0	31	0	0	0
zgc:77262	0	26	194	91	220	0	274	6	10	77	12	32	39	256	4	77	71	91	379	266	165	71	0	0	114	38	53	12	150	151
mocs3	5	0	140	300	126	0	0	0	291	0	0	0	0	26	0	0	0	20	15	0	140	0	0	0	0	0	0	84	0	0
mocs2	64	291	138	144	235	0	0	21	0	0	72	0	41	0	79	59	15	82	0	84	164	116	39	16	0	99	61	41	37	49
mocs1	0	0	95	0	0	0	0	0	0	0	0	0	0	0	0	0	0	0	0	0	0	0	0	0	0	32	0	19	0	27
si:dkeyp-13d11.1	0	0	0	0	0	0	9	0	0	0	0	0	0	0	0	0	0	0	0	0	0	0	0	0	2	0	0	0	0	0
FP102921.1	207	180	79	207	97	80	40	10	50	30	0	60	35	57	33	117	57	31	15	0	0	15	11	0	2	38	40	31	29	56
zgc:113426	0	0	0	277	0	420	0	0	0	0	0	0	0	0	0	0	0	0	492	91	15	0	0	0	514	0	0	0	90	0
PLPP7 (1 of many)	0	0	0	0	0	0	0	0	0	0	0	0	29	0	0	3	0	0	0	0	0	0	0	0	0	0	12	0	0	0
nom1	0	0	0	288	7	0	318	0	0	129	0	249	0	12	44	5	0	10	0	137	180	0	0	0	0	97	45	41	71	0
CR759875.1	0	0	0	2	3	0	0	3	5	0	0	0	0	1	0	1	0	4	0	0	0	2	5	0	1	2	0	3	3	0
arhgef25b	45	39	0	0	44	0	243	0	0	0	0	0	49	0	0	1003	6	0	0	0	0	0	0	0	0	0	0	136	0	0
rnf114	0	0	81	0	169	0	37	17	28	38	333	88	167	37	115	140	108	84	50	98	166	6	192	118	267	134	306	588	190	86
rnf115	92	0	188	116	445	908	521	0	66	62	650	0	206	690	331	420	3	0	371	0	216	185	130	0	280	890	18	347	104	191
rnf111	0	0	150	0	18	20	0	23	0	63	0	0	21	250	21	539	105	219	229	5	12	261	92	0	18	206	140	351	297	57
AL935300.3	0	0	0	0	0	0	0	0	0	0	0	0	0	0	0	0	0	0	0	0	0	0	0	3	0	0	27	0	50	0
AL935300.2	5	0	0	0	0	0	0	0	0	0	0	0	0	0	0	0	0	0	0	0	0	0	0	0	0	0	0	0	0	0
AL935300.1	0	0	0	0	0	0	0	0	0	0	0	0	0	0	0	0	0	0	0	0	0	0	0	0	0	0	0	0	0	0
pdlim3a	0	0	0	0	0	0	0	0	0	0	0	0	0	0	0	0	0	0	0	0	0	0	0	0	0	0	0	0	0	0
pdlim3b	0	0	0	0	0	0	0	0	0	0	0	0	0	0	0	0	0	0	0	0	0	0	0	0	0	0	64	0	0	36
zgc:86811	399	378	281	442	760	0	54	98	302	265	305	48	65	70	634	655	253	456	326	249	454	419	330	553	505	272	389	193	363	669
si:ch211-285c6.4	0	0	0	0	0	0	0	0	0	0	0	0	0	0	0	0	0	0	0	0	0	0	0	0	0	0	0	0	0	0
CT027631.1	0	0	0	0	0	0	0	0	0	0	0	0	0	0	0	0	0	0	0	0	0	0	0	0	0	0	0	0	0	0
si:ch211-285c6.6	0	0	0	2	0	0	0	0	26	0	51	0	0	0	0	0	3	0	0	0	0	0	0	0	0	0	9	0	0	24
si:ch211-285c6.1	0	0	0	0	0	0	0	0	0	0	0	0	0	0	0	0	0	0	0	0	0	0	0	0	0	0	0	0	0	0
si:ch211-285c6.2	0	0	0	0	0	0	0	0	0	0	0	0	0	0	0	0	0	0	0	0	0	0	0	0	0	0	0	0	0	0
si:ch211-285c6.3	0	0	0	0	0	1	0	0	0	0	0	0	0	0	0	0	0	0	0	0	0	0	0	0	0	0	0	0	0	0
pparg	0	0	0	0	0	0	0	0	0	0	0	0	0	0	0	0	0	0	0	0	0	0	0	0	0	0	0	0	0	0
selp	0	0	0	0	0	0	0	0	25	0	0	0	0	0	0	13	0	7	0	52	0	50	51	0	0	0	0	117	0	0
rnf11b	0	0	432	451	895	3	0	0	622	277	586	309	692	78	445	510	239	455	421	465	779	268	188	1079	565	541	1172	357	153	413
AL954669.1	0	0	0	0	0	0	0	0	0	0	0	0	0	0	0	0	0	0	0	0	0	0	0	0	0	0	0	0	0	0
rnf11a	0	0	164	473	0	0	0	16	0	0	0	0	0	22	0	317	0	0	0	0	0	0	0	138	77	0	0	206	0	243
si:dkey-172h23.2	0	7	163	76	246	1409	185	40	94	59	5	372	136	113	335	124	10	92	364	59	212	447	31	213	29	42	41	70	156	29
zgc:100906	0	1150	222	0	0	0	0	199	0	0	0	305	0	0	0	249	0	0	55	0	0	0	0	0	0	0	0	0	0	223
thg1l	0	385	353	165	0	0	157	51	0	238	0	193	0	0	0	0	0	145	253	127	103	195	325	0	212	0	0	0	0	221
tradv7.0	0	0	0	0	0	0	0	0	0	0	0	0	0	0	0	0	0	0	0	0	0	0	0	0	0	0	0	0	0	0
mia2	0	0	0	0	69	0	20	328	4	0	0	13	6	0	21	15	361	0	0	0	9	86	273	43	16	0	228	84	67	13
flt4	0	0	0	0	0	0	0	0	0	0	0	0	0	0	0	0	0	0	0	0	0	0	0	0	0	0	0	0	0	0
flt3	0	0	0	0	0	0	0	0	0	0	0	0	0	0	0	0	0	0	0	0	0	0	0	0	0	0	0	0	0	0
PITPNC1	0	0	0	0	0	0	0	0	0	0	0	0	141	0	0	0	0	0	0	0	0	0	0	0	0	0	0	0	0	0
flt1	0	0	0	0	0	0	0	0	0	0	0	6	0	0	0	0	0	0	0	0	0	0	0	0	0	0	0	0	0	0
wdr48a	0	0	0	24	4	0	0	0	0	0	0	54	0	38	23	12	13	0	110	0	0	7	7	0	0	0	88	0	13	0
tapbp.1	0	0	0	0	0	0	0	0	0	0	0	0	0	0	0	0	0	259	0	0	0	0	0	84	40	98	0	0	0	0
tapbp.2	0	0	0	0	0	0	0	0	0	0	0	0	0	0	0	0	0	236	0	0	0	0	0	77	56	89	0	0	0	0
si:ch211-215d8.2	300	0	0	0	0	0	0	0	0	0	51	0	0	0	0	0	0	0	0	0	0	0	0	0	0	0	102	0	0	0
gpr22a	0	0	0	0	0	3001	0	0	0	0	7	0	0	0	0	0	0	0	0	0	0	0	0	0	0	0	0	0	0	0
gpr22b	0	0	0	5	40	0	0	0	0	0	0	0	0	0	0	0	0	0	0	0	0	0	0	0	0	0	55	0	0	0
p2rx3b	0	0	0	0	0	0	0	0	0	0	0	48	0	0	0	0	0	0	0	0	15	0	0	0	0	0	0	10	0	0
p2rx3a	0	0	0	0	0	0	0	0	0	0	0	0	0	0	0	0	0	0	0	0	0	0	0	0	0	0	0	0	0	0
spam1	0	0	0	0	0	0	0	0	0	0	0	0	0	2	341	0	0	27	0	0	66	0	0	0	32	34	128	45	3	0
mt-nd1	7758	2555	2893	1628	2283	6713	4125	6065	13222	13030	5718	12151	14882	14725	22104	44896	46814	21203	15851	17590	32626	10937	8238	13634	10803	19216	22623	26732	19890	36899
mt-nd2	24600	4746	7209	395	5290	13041	10956	17068	37531	31945	17026	2236	37040	32994	48600	96718	112832	61746	48934	36385	75219	32383	26317	27150	18829	33253	42026	42679	39977	69137
mt-nd3	9	512	290	216	378	563	353	534	1247	1227	632	855	1460	1148	1610	3212	3252	1407	1199	662	2075	927	706	586	748	1012	1932	1851	1638	3389
mt-nd4	71503	14725	14229	14604	13386	39369	21397	37051	87523	88225	36393	80725	88422	81792	149222	173683	219175	69232	68604	56877	87886	51266	37531	39104	34957	50919	53481	61036	74852	76918
mt-nd5	33241	12759	6543	5772	10877	30457	12518	28906	66034	64477	22038	60529	65040	56471	98571	101893	154587	54440	45735	48094	68641	29421	21285	29729	25312	39683	41397	42960	57786	53685
mt-nd6	7349	2930	2007	1192	2599	6853	3979	6316	13595	12647	5637	13727	14518	13753	22762	21128	31867	14375	9836	8726	15435	7059	4757	6683	6666	9109	9615	12180	13037	15497
CR847514.1	0	0	0	0	0	0	0	0	0	0	0	0	0	0	0	0	0	0	0	0	0	0	0	0	0	0	0	0	0	0
CU467043.1	0	0	0	0	0	0	0	0	0	0	0	0	0	0	0	0	0	0	0	0	0	0	0	0	0	0	0	0	0	0
wdr78	0	0	0	0	0	0	0	0	0	0	0	0	0	0	0	0	0	0	0	0	0	0	0	0	0	0	0	0	0	0
wdr73	428	0	143	123	131	0	0	0	0	73	142	122	0	0	179	16	125	2	0	0	0	85	2	0	0	0	0	83	15	44
wdr75	3	0	30	976	254	0	658	0	320	26	0	0	541	0	110	0	0	0	0	0	0	305	339	0	0	83	135	331	0	0
wdr74	0	0	0	0	38	0	0	96	90	0	0	0	0	25	0	0	0	0	0	69	0	0	26	67	35	56	0	52	0	0
wdr76	0	0	0	0	0	0	0	0	0	0	0	0	0	0	0	0	0	0	0	0	0	0	0	0	0	0	0	0	0	0
fmn1	0	0	0	0	23	0	0	0	0	0	0	0	0	0	0	0	0	0	0	0	0	0	0	0	0	0	0	0	0	0
tdrd9	0	0	0	0	0	0	0	0	0	0	0	0	0	0	0	0	0	0	0	0	0	0	0	0	0	0	0	0	0	0
tdrd3	1	18	363	522	189	53	456	34	37	93	117	53	246	0	329	441	68	64	136	228	53	41	98	0	296	217	226	171	237	74
tdrd1	0	0	0	0	0	0	181	0	62	155	0	34	0	17	50	103	390	33	9	0	0	0	0	0	0	0	7	33	0	23
tdrd6	0	0	63	0	0	0	0	0	0	0	0	0	0	0	39	0	0	0	0	0	0	0	0	0	0	81	0	0	0	0
tdrd5	0	0	0	0	0	0	0	0	0	0	0	0	0	0	0	0	0	0	0	0	0	0	0	0	0	0	0	0	0	0
nup50	0	0	158	79	0	42	295	197	0	149	0	0	198	553	237	0	0	262	312	0	22	0	191	186	130	373	107	123	117	4
XRCC2	0	0	0	0	0	0	0	0	0	0	0	0	0	0	0	0	0	0	0	0	0	0	0	0	0	0	0	0	0	0
cacng6b	0	0	0	0	0	0	0	0	0	0	0	0	0	0	0	0	0	0	0	0	0	0	0	0	0	0	0	0	0	0
cacng6a	0	0	0	0	0	0	0	0	0	0	0	0	0	0	0	0	0	0	0	0	0	0	0	0	0	0	0	0	0	0
irx5a	0	0	0	0	0	0	0	0	0	0	0	0	0	0	0	0	0	0	0	0	0	0	30	0	0	0	0	0	0	0
irx5b	0	0	0	0	0	0	0	0	0	0	0	0	4	0	0	0	0	0	0	0	120	0	0	0	0	0	0	0	0	0
opa3	0	902	177	643	182	335	521	191	502	551	615	659	126	321	256	433	70	143	251	187	154	376	328	250	299	159	248	566	270	149
CR376776.1	0	0	0	0	0	0	0	0	0	0	0	0	0	0	0	0	0	0	0	0	0	0	0	0	0	0	0	0	0	0
opa1	0	234	453	557	674	295	46	61	258	20	1841	71	388	701	254	205	190	316	655	52	934	452	103	212	596	990	369	661	370	283
BX901973.1	0	0	0	0	0	0	0	0	2	0	3	0	0	0	0	0	0	3	0	0	2	3	0	0	0	0	0	1	4	1
si:dkey-102f14.7	0	0	0	0	0	0	0	0	0	0	0	0	0	0	0	0	0	0	0	0	0	0	0	0	0	0	0	0	0	0
si:dkey-102f14.5	0	0	4	0	0	0	0	67	23	0	0	5	0	9	0	0	0	0	0	0	3	0	0	81	0	43	0	2	3	2
plcg2	0	0	10	252	0	0	340	0	593	0	0	252	0	0	182	0	0	0	292	132	6	8	238	386	11	354	56	123	266	30
BX537120.2	0	0	0	8	0	0	4	0	0	0	0	4	0	0	1	0	0	0	0	7	0	0	0	10	0	0	0	0	0	2
BX537120.3	0	0	0	2	0	0	4	0	0	1	0	2	0	0	0	0	0	23	0	14	0	0	0	0	0	0	0	0	0	24
si:ch211-190p8.2	0	0	0	0	0	0	0	0	0	0	0	0	0	0	0	0	0	0	0	0	0	0	0	0	0	0	0	0	0	0
bcl9	0	0	0	0	0	244	0	0	0	0	0	0	0	0	0	0	0	0	0	0	0	0	0	42	0	35	11	51	26	0
hmces	0	0	0	0	96	0	0	0	0	0	0	0	0	0	2	0	0	17	0	0	0	0	0	0	9	0	0	0	13	0
pemt	135	99	189	0	4	0	47	0	51	0	0	84	0	138	109	43	41	0	90	14	0	21	0	55	76	5	81	35	44	0
itgb1a	0	0	0	0	0	0	0	0	0	0	0	0	0	0	0	0	0	0	0	0	0	0	0	0	0	0	0	0	0	0
acsm3	0	0	0	0	0	0	0	0	0	0	0	0	0	0	0	0	0	0	0	0	0	0	0	0	0	0	0	0	0	0
itgb1b	0	0	0	0	0	0	0	0	0	0	0	0	0	0	0	0	0	0	0	0	0	0	0	0	0	0	0	0	0	0
rp1l1a	0	31	1292	1296	752	14	1822	2069	2603	1481	318	1160	1572	1566	4593	2794	2732	1409	288	486	3908	1266	1704	1517	2782	3416	2332	2832	4033	2624
dohh	0	0	102	57	48	0	104	77	235	278	257	218	159	437	137	70	239	281	114	118	64	272	408	323	224	202	186	190	132	39
rp1l1b	19	2050	2303	2907	1360	796	4579	1323	3075	2181	483	4607	4767	12110	10649	12729	1435	5606	1703	5774	12868	9389	5800	10326	8268	8048	13359	9792	15585	16058
vaspb	0	558	0	29	0	0	0	39	0	28	47	0	10	0	10	28	6	11	0	20	34	0	29	119	0	722	90	175	0	0
vaspa	0	0	0	0	0	0	0	0	0	0	0	0	0	0	0	0	0	0	0	0	0	0	0	0	0	0	0	0	0	0
CABZ01054394.1	0	0	2	0	6	0	0	0	0	0	0	0	0	0	0	0	0	0	0	0	0	0	0	0	0	0	0	80	0	8
foxd5	0	0	0	0	0	0	0	0	0	0	0	0	0	0	0	0	0	0	0	0	0	0	0	0	0	0	0	0	0	0
foxd2	0	0	0	0	0	0	0	0	0	0	0	0	0	0	0	0	0	0	0	0	0	0	0	0	0	0	0	0	0	0
foxd3	0	0	0	0	0	0	0	0	0	0	0	0	0	0	0	0	0	0	0	0	0	0	0	0	0	0	0	0	0	0
foxd1	7	0	0	0	0	0	0	118	0	0	112	0	0	38	136	0	0	0	0	0	0	0	0	0	0	109	0	41	0	0
si:ch211-229g14.3	0	0	0	0	0	0	0	0	0	0	0	0	0	0	0	0	0	0	0	0	0	0	0	0	0	0	0	0	0	0
amdhd2	0	0	0	261	203	0	259	0	0	22	246	176	0	278	190	0	0	6	0	193	63	9	27	333	171	0	293	173	282	538
si:ch211-129o18.4	0	0	0	0	0	0	0	0	0	41	0	0	0	0	0	0	0	0	0	0	0	0	0	0	0	0	0	0	0	0
ch25h	0	0	0	0	0	0	0	0	0	0	0	0	0	0	0	0	0	0	0	0	0	0	0	0	0	0	0	0	0	0
si:dkey-219c3.2	0	0	0	0	0	0	206	4	4	0	0	44	0	0	272	0	0	0	0	0	0	15	0	11	100	0	0	8	0	0
farp1	0	0	0	0	0	0	0	0	0	0	93	0	0	0	34	15	0	1	110	0	0	22	0	0	8	139	37	59	5	19
si:dkey-261j11.1	0	0	0	0	0	0	0	0	0	0	0	0	0	0	0	0	0	0	1	0	0	0	0	0	0	0	0	3	0	0
si:dkey-261j11.3	28	0	0	0	0	0	0	0	0	0	1	0	0	0	0	0	0	0	0	0	0	0	0	0	0	0	0	0	0	0
si:dkey-261j11.2	0	0	0	0	0	0	0	0	0	0	0	0	0	0	0	2	0	0	0	0	0	0	0	0	0	0	3	0	3	4
BX663499.1	0	0	0	0	0	0	0	0	0	0	0	0	0	0	0	0	0	0	0	0	0	0	0	0	0	0	0	0	0	0
nrm	0	0	0	0	0	0	0	0	0	0	0	0	0	0	336	0	0	0	0	29	10	0	0	0	0	0	0	0	0	166
nrl	0	0	349	360	0	0	0	0	0	0	0	0	0	0	0	0	0	0	0	0	0	0	0	0	0	0	0	0	0	0
kcnv2b	0	6	0	10	197	748	12160	6827	8309	6367	6882	4205	5019	3543	13144	7235	5167	4588	3116	3014	4501	6327	2037	7108	8074	5313	6517	7115	6141	5579
nr2f6a	0	0	0	0	0	0	53	0	0	3	0	0	0	0	0	0	5	0	0	0	8	0	0	0	0	0	0	0	0	21
CABZ01012957.1	0	0	0	0	0	0	0	0	0	0	0	0	0	0	0	0	0	0	0	0	0	0	0	0	0	0	0	0	0	0
psd3l	0	5	31	0	3	0	0	42	0	0	0	0	0	0	0	0	0	0	0	206	0	0	0	0	0	0	0	13	0	21
BX649484.1	0	0	0	3	0	0	0	0	0	0	0	0	0	0	0	0	0	0	0	0	0	0	0	3	0	0	7	0	3	0
BX548059.1	0	0	0	0	0	0	0	0	0	0	0	0	0	0	0	0	0	0	0	0	0	0	0	0	0	0	12	0	4	0
fam20a	0	0	0	58	4	0	0	0	0	0	0	0	0	0	0	0	0	0	0	0	0	0	0	0	0	0	0	0	0	0
fam20b	0	1075	351	0	191	809	570	9	398	222	52	57	325	0	852	172	44	26	361	255	0	187	223	209	399	354	18	249	137	0
si:ch211-147d7.5	0	0	0	0	2	0	0	0	0	0	0	0	0	0	5	0	0	0	0	0	0	0	0	0	0	0	0	0	0	0
CT009746.1	0	0	0	0	0	0	0	0	0	0	0	0	0	0	0	0	0	0	0	0	0	0	0	0	0	0	0	0	0	0
si:dkey-204a24.11	0	0	0	0	0	0	0	0	0	0	0	0	0	0	0	0	0	0	0	0	0	0	0	0	0	0	0	0	0	0
cfap157	0	0	0	0	0	0	0	0	0	0	0	0	0	0	0	0	0	0	0	0	0	0	0	0	0	0	0	0	0	0
si:ch211-149a19.3	0	0	62	180	34	0	16	0	21	37	0	6	5	8	26	3	3	87	60	41	20	66	49	0	56	4	18	28	78	43
CU915256.1	0	0	0	0	0	0	0	0	0	0	0	0	0	0	0	0	0	0	0	0	0	0	0	0	0	0	0	0	0	0
psmc1b	1428	712	787	879	416	585	430	490	366	532	512	274	288	0	119	12	151	315	912	234	524	359	390	460	559	379	244	504	558	553
xiap	0	80	88	10	8	0	726	160	90	0	0	139	188	0	135	14	27	114	0	21	159	34	179	0	82	179	15	31	8	72
psmc1a	692	944	574	1055	606	1257	633	406	446	686	987	569	227	308	1556	943	379	466	129	135	570	982	318	441	557	458	568	821	589	385
vox	0	0	0	0	0	0	0	0	0	0	0	0	0	3	0	0	0	0	0	0	0	0	2	0	0	0	0	0	0	0
nab2	0	0	0	0	0	0	0	165	0	0	0	0	0	0	0	0	0	0	0	0	0	214	0	0	0	0	130	0	0	12
grik1b	0	0	0	0	0	0	0	0	0	0	0	0	0	0	0	0	0	0	0	0	0	0	0	0	0	0	15	0	0	0
grik1a	0	0	55	0	5	911	0	0	0	0	0	0	50	0	0	0	0	0	0	0	0	67	0	0	0	0	5	10	32	0
CR848791.2	0	0	0	0	0	0	0	0	0	0	0	0	0	0	0	0	0	0	0	0	0	0	0	0	0	0	0	0	0	0
CR848791.3	0	0	0	0	0	0	0	0	0	0	0	0	0	0	0	0	0	0	0	0	0	0	0	0	0	0	0	0	0	0
CR848791.1	0	0	9	0	9	0	0	0	0	4	0	0	0	0	14	0	0	0	18	0	0	8	3	0	0	0	0	6	3	0
CR352285.1	0	0	0	0	0	1	0	0	0	0	0	0	0	0	0	0	0	0	0	0	0	0	0	0	0	0	0	0	0	7
nkd1	0	0	0	0	0	0	0	0	0	0	0	0	0	0	0	0	0	0	0	0	0	0	0	0	0	0	0	0	0	0
si:dkey-79d12.4	0	0	0	0	0	0	0	0	294	0	0	0	0	0	0	0	0	0	0	0	0	0	0	0	0	0	180	0	0	0
si:dkey-79d12.5	0	0	0	0	0	0	0	39	63	0	0	0	0	0	0	0	0	0	0	0	0	0	0	0	0	0	0	0	0	0
si:dkey-79d12.6	0	0	0	0	0	0	0	0	0	0	0	0	0	0	0	0	0	0	0	0	0	0	0	0	0	0	0	0	0	0
ndufa7	270	139	298	387	434	204	399	303	421	360	465	388	329	306	613	543	637	469	402	313	468	370	445	638	653	589	522	540	381	584
nkd3	0	0	0	0	0	4	0	0	0	0	0	0	0	0	0	0	0	0	0	0	0	0	1	0	0	0	0	0	0	0
apcdd1l	0	0	0	0	0	0	0	0	0	0	0	0	0	0	0	0	0	0	0	0	0	0	0	0	0	0	0	0	0	0
deptor	742	0	0	0	0	0	0	0	0	0	0	0	19	0	0	0	0	0	0	0	0	0	0	0	0	0	24	0	0	0
thap11	0	420	268	0	117	334	0	89	77	90	173	116	115	329	176	0	389	154	324	148	0	0	104	0	2	57	84	61	59	98
esr2b	0	0	0	0	0	0	0	0	0	0	0	0	0	0	0	0	0	0	0	0	0	0	0	0	0	0	0	0	0	0
arl1	262	328	194	353	136	27	657	153	137	371	460	177	271	387	171	170	149	235	432	313	296	309	304	657	132	250	660	395	234	289
BX511311.6	0	0	0	0	0	0	0	0	0	0	0	0	0	0	0	0	0	0	0	0	0	0	0	0	0	0	0	0	0	0
BX511311.7	0	0	0	0	0	0	0	0	0	0	0	0	0	0	0	0	0	0	0	0	0	0	0	0	0	0	0	0	0	0
mdh1aa	10661	4988	9861	13302	8898	8987	7479	7036	8237	7781	9311	9755	10261	6068	15648	13494	6850	9068	6176	7974	10159	9720	8550	11290	12899	11915	13519	9369	14311	14224
arl2	436	0	512	255	284	5	161	125	72	248	148	170	66	174	189	174	241	228	316	200	180	365	289	103	276	239	263	144	262	279
BX511311.2	0	0	0	0	0	7	0	0	0	0	0	2	1	0	0	0	0	0	0	0	0	0	0	0	0	0	0	0	0	0
BX511311.3	223	125	22	0	0	199	0	0	0	0	13	0	0	0	0	46	0	0	0	0	6	9	2	0	0	5	21	21	0	0
BX511311.1	0	0	0	0	0	0	0	0	0	0	0	0	0	0	0	0	0	0	0	0	0	0	0	0	0	0	0	0	0	0
CZQB01137059.1	0	0	0	0	0	0	0	0	0	0	0	0	0	0	0	0	0	0	0	0	0	0	0	0	0	0	0	0	0	0
BX511311.8	0	0	0	0	0	0	0	0	0	0	0	0	0	0	0	0	1	0	0	0	0	0	0	0	0	0	0	0	0	0
BX511311.9	0	0	0	0	0	0	0	0	0	0	0	0	0	0	0	0	0	0	0	0	0	0	0	0	0	0	0	0	0	0
olfcd2	0	0	0	0	0	0	0	0	0	0	0	0	0	0	0	0	0	0	0	0	0	0	0	0	0	0	0	0	0	0
olfcd3	0	0	0	0	0	0	0	0	0	0	0	0	0	0	0	0	0	0	0	0	0	0	0	0	0	0	0	0	0	0
ctnnbip1	0	0	140	0	115	0	0	0	0	0	0	0	0	0	314	0	0	244	0	0	99	0	199	0	182	0	146	0	152	273
si:dkeyp-82h4.1	0	0	0	1	0	0	0	0	0	0	0	0	0	0	0	0	0	0	0	0	0	0	0	0	0	0	3	0	0	0
atp5mf	1152	880	839	694	833	982	1399	812	1608	1575	3223	1409	979	1455	1988	2218	1646	1801	995	1024	1274	1193	1426	1816	2022	1810	2111	2304	1601	2678
si:dkeyp-82h4.3	0	0	1	0	0	0	0	0	9	0	6	5	0	0	0	4	0	0	0	0	0	0	0	0	2	76	0	10	0	4
atp5md	416	99	234	203	151	214	437	232	385	326	494	345	220	355	495	605	443	566	390	308	437	331	486	442	572	514	510	543	428	810
lonrf1	0	4	168	9	130	401	143	135	0	0	0	0	345	0	992	144	0	297	0	0	4	0	12	190	155	10	209	461	210	221
dnajc5aa	293	446	124	658	267	632	0	47	41	132	184	0	0	108	121	336	56	0	0	78	0	124	0	0	55	94	35	133	54	379
dnajc5ab	173	324	1219	1684	364	3989	758	74	333	1091	684	918	279	908	1337	2356	299	1269	432	763	1937	959	2457	429	2174	1577	1307	1192	1296	1603
zgc:171509	0	0	0	0	0	0	0	0	0	0	0	0	0	0	0	0	0	0	0	0	0	0	0	0	0	0	0	0	0	0
ppwd1	515	0	0	0	4	0	0	0	1	9	82	0	0	0	259	90	0	0	0	0	0	146	0	7	173	0	3	0	0	161
zgc:171500	0	0	0	0	0	0	0	0	0	0	0	0	0	0	0	0	0	0	0	0	0	0	0	0	0	0	0	0	0	0
zgc:171501	0	0	0	0	0	0	0	0	0	4	0	0	0	0	112	0	0	0	0	0	0	0	0	0	0	0	0	23	0	0
zgc:171506	0	0	0	0	0	0	0	0	0	0	0	0	0	0	0	0	0	0	0	0	0	0	0	0	0	0	0	0	0	0
lrrc4ba	0	0	0	0	0	0	0	0	0	0	0	0	0	0	0	0	0	0	0	0	2	0	0	0	0	0	0	0	0	0
or132-5	0	0	0	0	0	0	0	0	0	0	0	0	0	0	0	0	0	0	0	0	0	0	0	0	0	0	0	0	0	0
or132-4	0	0	0	0	0	0	0	0	0	0	0	0	0	0	0	0	0	0	3	0	0	0	0	0	0	0	0	0	0	0
or132-3	0	0	0	0	0	0	0	0	0	0	0	0	0	0	0	0	0	0	0	0	0	0	0	0	0	0	0	0	0	0
zgc:92162	0	0	163	0	0	0	0	0	74	51	206	0	6	18	62	46	325	217	33	94	26	22	221	54	65	173	112	331	321	231
or132-1	0	0	0	0	0	0	0	0	0	0	0	0	0	0	0	0	0	0	0	0	0	0	0	0	0	0	0	0	0	0
spinb	0	0	0	0	0	0	0	0	0	0	0	0	0	0	0	0	0	0	0	0	0	0	0	0	0	0	0	0	0	0
BX530407.2	0	83	3	29	0	0	0	0	15	25	0	26	0	0	28	0	4	0	0	0	0	0	0	0	0	0	0	0	0	11
rsph3	0	0	0	0	0	0	0	0	0	0	0	0	0	0	0	0	0	0	0	0	0	0	0	0	0	0	7	0	0	0
CR848844.1	0	0	0	0	0	0	1	4	14	11	5	0	0	0	0	0	0	0	0	0	0	0	15	0	0	0	0	0	0	6
BX530407.4	0	0	0	0	0	0	0	0	0	0	0	0	0	0	0	0	0	0	0	0	0	0	0	0	0	0	0	0	0	0
rfx7a	0	0	0	0	0	1592	21	18	0	10	2	864	0	0	0	8	0	18	0	53	0	0	0	0	0	312	167	0	40	0
rfx7b	26	73	0	126	62	5	562	0	0	61	5	0	36	0	0	25	0	310	110	0	203	0	0	0	9	0	103	0	69	0
CU896640.1	0	0	0	0	0	0	0	0	0	0	0	0	0	0	0	0	0	0	0	0	0	0	0	0	0	0	0	0	0	0
BX530407.8	0	0	0	0	0	0	0	0	0	0	0	0	0	0	0	0	0	0	0	0	0	0	0	0	0	0	0	0	0	0
tigara	0	534	0	436	223	0	0	337	355	49	132	0	476	154	284	0	234	0	0	38	0	63	0	127	0	0	111	135	127	145
tigarb	0	0	77	221	0	6	0	122	157	276	478	239	149	0	0	216	144	0	82	77	48	0	87	57	190	122	130	409	0	154
traf1	0	0	0	0	0	0	0	0	0	0	0	0	0	0	0	0	0	0	0	0	0	0	0	0	0	0	0	0	0	0
traf3	0	0	37	0	0	0	0	0	0	0	1	0	0	0	0	0	0	0	0	0	0	0	0	0	0	0	0	0	0	0
traf5	0	0	0	0	0	0	0	0	0	0	0	0	0	0	0	0	0	0	0	0	0	0	0	0	0	0	0	0	0	0
traf6	0	0	0	0	0	52	0	0	0	11	0	0	0	0	0	0	0	0	0	0	0	0	0	0	0	0	0	182	0	0
traf7	0	0	0	399	0	0	0	0	0	0	184	0	0	52	285	0	0	182	0	14	0	0	0	0	0	0	17	18	248	0
si:ch211-116o3.3	0	0	0	0	0	0	0	0	0	0	0	0	0	0	0	0	0	0	0	0	0	0	0	0	0	0	0	0	0	0
parapinopsina	0	0	0	0	0	0	0	0	0	0	0	0	0	0	0	0	0	0	0	0	0	0	0	0	0	0	0	0	0	0
si:ch211-116o3.5	15	0	102	158	279	398	164	0	74	129	7	456	54	0	142	259	0	236	124	240	203	75	89	208	102	333	195	262	151	19
si:ch73-250a16.5	0	0	673	764	726	497	0	0	0	0	0	0	0	0	0	0	0	0	0	0	0	0	0	0	0	0	59	0	0	0
itfg2	0	571	35	231	502	0	0	122	0	0	0	150	0	0	20	0	0	0	0	0	0	158	205	160	230	22	0	170	76	0
lima1a	0	911	646	1039	408	0	410	17	3	69	0	60	0	0	25	375	38	123	79	0	318	0	487	14	1076	228	12	146	48	28
si:ch211-76m11.15	0	0	0	0	0	0	0	0	0	0	0	0	0	0	0	0	0	0	0	0	0	0	0	0	0	0	0	0	0	0
gcm2	0	0	0	0	0	0	0	0	0	0	0	0	0	0	0	0	0	0	0	0	0	0	0	0	0	0	0	0	0	0
col18a1a	3	24	0	0	0	2	0	0	0	0	0	0	0	0	0	0	0	45	0	7	0	0	30	0	0	0	0	0	0	0
col18a1b	0	0	0	0	0	0	0	0	0	0	0	0	0	0	0	0	0	0	0	0	0	0	0	0	0	0	0	0	0	0
intu	0	0	0	0	84	54	0	0	41	66	0	0	22	0	8	61	82	0	7	0	0	80	0	14	25	0	22	49	11	0
hexa	10	0	131	249	177	0	78	81	0	0	168	116	65	0	223	121	0	0	197	0	66	80	0	79	17	0	11	44	31	156
psen2	0	0	38	1100	0	787	0	0	0	416	0	0	21	237	0	167	0	0	243	140	192	0	152	200	111	0	82	101	24	148
psen1	0	0	426	876	28	0	0	645	20	214	51	536	0	727	0	180	0	244	897	0	0	53	9	335	258	0	118	273	405	196
hexb	4	73	0	315	440	78	4678	3909	5022	11525	17455	2687	2260	1939	6673	8569	6156	10402	9269	5210	10514	6301	6518	6864	46584	45934	31300	36433	27928	22607
fosl1a	0	0	0	0	0	0	0	0	0	0	0	0	0	0	458	0	0	0	0	0	0	0	0	0	0	0	0	0	0	42
fosl1b	0	0	0	0	0	52	0	0	0	0	0	0	0	0	0	0	0	0	0	0	0	0	0	0	10	0	21	0	0	0
spaw	0	0	0	0	0	0	0	0	0	0	0	0	0	0	0	0	0	0	0	0	0	0	0	0	0	0	0	0	0	0
BX927362.1	0	0	0	0	0	9	0	0	0	0	0	0	0	0	0	0	0	0	0	0	0	0	0	0	0	0	0	0	0	0
lingo3a	567	0	0	0	0	0	0	0	0	189	26	0	3	0	0	0	0	0	0	0	0	0	0	0	0	0	0	0	0	0
BX248521.1	0	0	0	0	0	0	0	0	0	0	0	0	0	0	0	0	0	0	0	0	0	0	0	0	0	0	0	0	0	0
pald1a	0	0	0	0	0	0	0	0	0	0	0	0	0	0	0	0	0	0	128	0	0	0	0	0	0	0	0	0	0	0
pald1b	0	0	0	0	0	0	0	0	0	0	0	0	0	0	0	0	0	0	0	0	0	0	0	0	0	0	0	0	0	0
si:dkeyp-90h9.1	10	0	0	0	0	0	0	0	0	0	0	0	0	0	0	0	0	0	0	0	0	0	0	0	0	0	8	0	0	0
slc25a44a	0	0	0	0	0	0	0	92	0	0	0	0	0	0	159	69	0	0	0	0	0	0	0	0	26	0	0	91	0	0
slc25a44b	301	575	58	150	89	2	0	0	99	0	198	324	0	20	190	0	0	0	333	62	62	211	6	0	104	168	41	204	64	0
taar18f	0	0	0	0	0	0	0	0	0	0	0	0	0	0	0	0	0	0	0	0	0	0	0	0	0	0	0	0	0	0
taar18g	0	0	0	0	0	0	0	0	0	0	0	0	0	0	0	0	0	0	0	0	0	0	0	0	0	0	0	0	0	0
taar18d	0	0	0	0	0	0	0	0	0	0	0	0	0	0	0	0	0	0	0	0	0	0	0	0	0	0	0	0	0	0
taar18e	0	0	0	0	0	0	0	0	0	0	0	0	0	0	0	0	0	0	0	0	0	0	0	0	0	0	0	0	0	0
taar18b	0	0	0	0	0	0	0	0	0	0	0	0	0	0	0	0	0	0	0	0	0	0	0	0	0	0	0	0	0	0
BX649556.2	0	0	0	0	0	0	0	0	0	0	0	0	0	0	0	0	0	0	0	0	0	0	0	0	0	0	0	0	0	0
BX649556.1	0	0	0	0	0	0	0	0	0	0	0	0	0	0	0	0	0	0	0	0	0	0	0	0	0	0	0	0	2	0
taar18a	0	0	0	0	0	0	0	0	0	0	0	0	0	0	0	0	0	0	0	0	0	0	0	0	0	0	0	0	0	0
taar18j	0	0	0	0	0	0	0	0	0	0	0	0	0	0	0	0	0	0	0	0	0	0	0	0	0	0	0	0	0	0
taar18h	0	0	0	0	0	0	0	0	0	0	0	0	0	0	0	0	0	0	0	0	0	0	0	0	0	0	0	0	0	0
taar18i	0	0	0	0	0	0	0	0	0	0	0	0	0	0	0	0	0	0	0	0	0	0	0	0	0	0	0	0	0	0
chad	0	0	0	0	0	0	0	0	0	0	0	0	0	0	0	0	0	0	0	0	0	0	0	0	0	0	0	0	0	0
camk1db	1598	7849	1919	4863	4341	1502	1064	780	1382	1389	1631	1279	1520	4097	3183	1958	1027	1335	2402	1485	1392	2089	2752	3430	1825	949	1335	1284	924	2053
camk1da	0	313	62	4	78	0	139	9	26	30	63	32	127	200	140	145	42	125	102	103	86	133	234	129	164	200	146	178	90	181
CABZ01002349.1	0	551	0	0	0	0	0	0	0	0	0	0	0	0	0	0	0	0	0	0	0	3	0	0	0	0	0	0	0	0
si:dkeyp-41f9.4	0	0	0	0	0	0	0	0	0	0	0	0	0	0	0	0	0	0	0	0	0	0	0	0	0	0	0	0	0	0
si:dkeyp-41f9.3	0	88	121	253	283	1118	0	0	0	0	0	194	0	97	0	0	2	0	0	0	0	0	0	2	0	0	292	0	0	0
CU929143.1	0	0	0	0	0	0	0	0	0	0	0	0	0	0	0	0	0	0	0	5	0	0	0	0	0	0	0	0	0	0
dre-mir-184-2	0	0	0	0	0	0	0	0	0	0	0	0	0	0	0	0	0	0	0	0	0	0	0	0	0	0	0	0	0	0
FO704648.1	0	0	0	0	0	1	0	0	4	0	0	0	0	0	0	0	0	0	0	0	0	0	0	0	0	1	1	1	0	0
cx43	0	0	0	0	21	0	0	0	0	0	0	0	0	0	0	0	0	367	0	0	0	0	0	0	0	0	0	0	0	0
BX927388.1	0	0	0	0	0	0	0	0	0	0	0	0	0	0	0	0	0	0	0	0	0	0	0	0	0	0	0	0	0	0
BX511224.1	0	0	0	0	0	0	0	0	0	0	0	0	0	0	0	0	3	0	0	0	0	0	0	0	0	0	0	0	0	0
si:ch211-141o9.10	0	0	48	0	0	0	0	13	0	0	0	0	0	0	0	0	0	0	0	0	0	34	0	0	0	0	40	0	0	3
or137-6	0	0	0	0	0	0	0	0	0	0	0	0	0	0	0	0	0	0	0	0	0	0	0	0	0	0	0	0	0	0
or137-7	0	0	0	0	0	0	0	0	0	0	0	0	0	0	0	0	2	0	0	0	0	0	0	0	0	0	0	0	0	0
or137-4	0	0	0	0	0	0	0	0	0	0	0	0	0	0	0	0	0	0	0	0	0	0	0	0	0	0	0	0	0	0
or137-2	0	0	0	0	0	0	0	0	0	0	0	0	0	0	0	0	0	0	0	0	0	0	0	0	0	0	0	0	0	0
or137-3	0	0	0	0	0	0	0	0	0	0	0	0	0	0	0	0	0	0	0	0	0	0	0	0	0	0	0	0	0	0
LO018629.1	0	0	0	0	65	0	0	0	0	0	0	0	0	0	0	33	0	0	0	0	0	0	0	0	0	0	5	0	0	0
or137-1	0	0	0	0	0	0	0	0	0	0	0	0	0	0	0	0	0	0	0	0	0	0	0	0	0	0	0	0	0	0
LO017656.1	0	0	0	0	0	0	0	0	0	0	0	0	0	0	0	0	0	0	0	0	0	0	0	0	0	0	0	0	0	0
LO017656.2	0	0	0	0	0	0	0	0	0	0	0	0	0	0	0	0	0	0	0	0	0	0	0	0	0	0	0	0	0	0
tmem41b	31	0	0	0	0	0	0	135	47	0	0	0	200	213	0	0	0	230	0	22	0	0	72	0	0	77	0	53	99	0
or137-8	0	0	0	0	0	0	0	0	0	0	0	0	0	0	0	0	0	0	0	0	0	0	0	0	0	0	0	0	0	0
or137-9	0	0	0	0	0	0	0	0	0	0	0	0	0	0	0	0	0	0	0	0	0	0	0	0	0	0	0	0	0	0
zgc:109982	108	1	2	131	128	0	672	197	1267	684	0	1684	1603	1855	3671	3244	2122	821	1592	1652	1200	1483	1273	498	0	46	0	0	99	119
CR769777.2	0	0	0	0	0	0	0	0	0	0	0	0	0	0	0	0	0	0	0	0	0	0	0	0	0	0	0	0	0	0
CR769777.1	0	0	0	0	0	0	0	1	7	0	0	0	1	3	0	0	10	0	0	0	0	2	0	0	0	1	0	0	1	0
l3hypdh	0	0	0	0	0	0	0	0	0	0	0	0	0	0	0	0	0	0	0	0	141	0	0	0	0	0	0	74	0	0
traj41	0	0	0	0	0	0	0	0	0	0	0	0	0	0	0	0	0	0	0	0	0	0	0	0	0	0	0	0	0	0
gabrr1	833	0	0	0	156	2	0	0	0	0	0	0	0	0	0	0	0	0	0	0	0	0	0	0	0	0	402	0	0	0
traj43	0	0	0	0	0	0	0	0	0	0	0	0	0	0	0	0	0	0	0	0	0	0	0	0	0	0	0	0	0	0
traj42	0	0	0	0	0	0	0	0	0	0	0	0	0	0	0	0	0	0	0	0	0	0	0	0	0	0	0	0	0	0
traj45	0	0	0	0	0	0	0	0	0	0	0	0	0	0	0	0	0	0	0	0	0	0	0	0	0	0	0	0	0	0
traj44	0	0	0	0	0	0	0	0	0	0	0	0	0	0	0	0	0	0	0	0	0	0	0	0	0	0	0	0	0	0
traj47	0	0	0	0	0	0	0	0	0	0	0	0	0	0	0	0	0	0	0	0	0	0	0	0	0	0	0	0	0	0
traj46	0	0	0	0	0	0	0	0	0	0	0	0	0	0	0	0	0	0	0	0	0	0	0	0	0	0	0	0	0	0
BX470246.1	0	21	31	58	10	51	0	8	4	20	48	12	18	0	15	0	0	25	19	12	5	14	5	15	19	17	17	31	12	21
dop1a	0	0	50	0	0	0	12	0	0	0	0	0	0	0	4	0	3	0	123	0	6	73	54	0	37	5	0	2	6	10
BX537288.1	11	0	0	0	1	0	0	0	0	0	0	0	0	0	0	0	0	0	0	0	0	0	0	0	0	0	0	0	3	4
tatdn1	462	0	98	0	0	0	62	0	74	0	0	0	0	109	0	64	0	56	63	28	84	0	69	92	110	109	16	162	110	94
tatdn3	0	0	0	0	0	0	0	0	0	0	0	0	88	0	58	53	160	141	0	152	57	0	0	63	0	97	25	61	106	44
tatdn2	0	0	0	0	0	0	0	0	0	0	0	0	0	0	0	0	0	0	0	0	0	0	0	0	0	0	0	0	0	0
babam1	0	664	362	211	187	0	0	0	111	107	0	174	0	0	0	249	2	0	186	97	0	123	301	0	7	263	166	103	0	0
babam2	15	773	4	508	40	0	183	109	23	79	272	0	0	46	176	134	10	380	0	165	180	149	161	0	123	0	0	115	294	8
zfp64	0	0	7	0	252	0	0	0	0	0	0	0	0	0	0	0	0	0	0	0	0	0	0	0	0	0	0	6	0	0
BX005364.1	173	0	5	0	14	49	0	0	3	0	0	23	0	0	0	11	4	41	0	10	13	12	9	12	4	3	7	25	12	6
zgc:110171	12	0	0	0	0	0	0	0	0	0	0	0	0	0	0	0	0	0	0	0	0	0	0	0	1	0	0	0	0	0
lyar	49	0	123	147	113	0	114	0	0	154	140	64	0	0	142	70	0	31	617	142	0	27	0	137	65	58	82	10	140	71
AL845365.1	0	0	0	0	0	0	0	0	0	0	0	0	0	0	0	0	0	0	0	0	0	0	0	0	0	0	0	0	0	0
snrnp40	433	3	186	110	80	54	369	0	23	77	0	0	137	148	7	0	297	0	215	0	0	307	329	21	0	100	171	3	78	81
tmeff1b	2401	0	0	0	200	0	0	0	0	189	29	0	0	0	0	0	0	0	0	174	0	0	0	0	0	10	23	63	0	0
snrnp48	0	0	92	118	47	0	48	0	45	29	0	0	80	3	103	0	71	6	76	8	17	0	3	8	60	30	79	5	0	0
tmeff1a	0	0	0	0	0	0	0	0	0	0	47	9	0	57	0	0	0	22	210	11	132	64	43	199	6	12	218	253	13	111
camk2b2	0	0	0	0	27	0	47	0	0	0	0	0	0	0	23	0	0	0	0	0	0	0	0	0	0	0	0	0	0	0
camk2b1	0	0	0	20	11	0	146	0	31	251	0	273	0	21	28	555	44	65	28	95	42	128	16	329	20	0	32	322	146	203
si:dkeyp-118a3.2	0	0	0	0	0	0	0	0	0	0	0	0	0	0	0	0	0	0	0	0	0	0	0	0	0	0	0	0	0	0
CR847973.1	0	0	0	0	0	0	0	0	0	0	0	0	0	0	0	0	0	0	0	0	0	0	0	0	0	0	0	0	0	0
ssx2ipb	0	0	0	0	0	100	38	156	93	37	167	149	170	49	63	157	0	115	42	87	0	0	5	0	563	168	173	275	88	80
ssx2ipa	5	2536	232	646	43	98	55	201	400	508	101	726	1597	1929	1792	238	60	1299	1852	1451	205	1788	784	1101	1356	2224	900	528	608	1372
si:ch211-220f21.1	0	0	0	0	0	0	0	0	0	0	0	0	0	0	0	0	0	0	0	0	0	0	0	0	0	0	0	0	0	0
si:ch211-220f21.2	0	0	0	0	0	0	0	0	0	0	0	0	0	0	0	0	0	0	0	0	0	0	0	0	0	0	0	0	0	0
si:ch211-220f21.3	0	0	0	0	0	0	0	0	0	0	0	0	0	0	0	0	0	0	0	0	0	0	0	0	0	0	0	0	0	0
BX322601.1	0	0	0	0	0	0	0	0	0	0	0	0	0	0	0	0	0	0	0	0	0	0	0	0	0	0	0	0	0	0
ogfr	0	0	0	0	0	0	154	0	3	0	0	0	0	35	34	214	40	0	0	0	29	0	52	0	0	0	22	91	116	9
tor1l2	0	0	0	0	0	0	0	0	0	0	0	0	0	0	0	0	0	0	0	0	0	0	0	0	0	0	0	0	0	0
tor1l3	0	0	0	0	0	0	0	0	0	0	0	0	0	0	0	0	0	0	0	0	187	0	0	0	0	0	0	0	0	0
tor1l1	0	0	0	0	0	0	0	0	0	0	0	0	0	0	0	0	0	0	0	0	0	0	0	0	0	0	0	0	0	0
gstt1b	0	0	0	0	0	0	0	0	0	0	0	0	0	8	0	0	0	0	0	0	0	0	0	0	0	0	0	0	0	0
gstt1a	0	0	0	0	0	0	0	0	0	0	0	0	0	0	0	0	0	0	0	0	0	0	0	0	0	0	0	0	0	0
enkur	0	0	0	406	0	0	0	0	0	0	0	0	0	0	0	48	0	0	0	0	0	0	0	0	0	0	0	0	0	0
kcnmb2	0	0	0	0	0	0	0	0	0	0	0	0	0	0	0	0	0	0	0	0	0	0	0	0	0	0	0	0	0	0
tmem237b	0	0	0	374	214	10	654	684	728	1630	1040	1418	403	271	927	1141	1085	1096	478	1035	778	526	1253	565	1837	315	1263	1304	640	372
tmem237a	0	0	56	6	16	229	6482	4128	9066	6113	5369	3466	4100	4585	9926	4521	5238	1719	1606	655	1333	2127	2868	2642	3106	2921	2684	2534	3608	3331
smn1	230	284	386	507	174	281	411	0	235	98	549	149	204	64	159	154	252	81	269	235	315	205	150	0	107	4	45	146	138	200
oip5	0	0	0	0	0	0	0	0	0	0	0	0	0	0	0	0	0	0	0	0	0	0	0	0	0	0	7	0	7	0
si:ch73-389b16.1	0	0	0	0	0	0	0	0	0	0	0	0	0	0	0	0	0	0	0	0	0	0	0	0	0	0	0	0	0	0
si:ch211-195h23.3	0	0	0	0	0	0	0	0	0	0	0	0	0	0	0	0	0	0	0	0	0	0	0	0	0	0	0	0	0	0
si:ch73-389b16.2	0	0	97	333	947	41	696	27	0	308	2133	27	0	0	362	0	3	53	120	0	144	76	76	3	457	371	139	50	475	667
arl15a	51	0	0	86	86	0	98	0	157	73	98	0	52	153	174	106	135	95	2	66	0	122	70	30	75	55	138	95	36	78
si:ch211-195h23.4	0	0	0	0	0	0	0	0	0	0	0	0	0	0	0	0	0	0	0	0	0	0	0	0	0	0	0	0	0	0
arl15b	0	220	0	79	121	0	88	0	0	30	0	0	105	0	215	127	0	0	0	88	50	6	0	101	232	31	93	185	46	94
adma	0	0	0	0	0	0	0	0	0	0	0	0	0	0	0	0	0	0	0	0	0	0	0	0	0	0	0	0	0	0
admb	0	0	0	0	0	0	0	0	0	0	0	0	0	0	0	0	0	0	0	0	0	0	0	0	0	0	0	0	0	0
admp	0	0	0	0	0	0	0	0	0	0	0	0	0	0	0	0	0	0	0	0	0	0	0	0	0	0	0	0	0	0
CR388132.1	0	0	0	0	0	0	0	0	0	0	0	0	0	0	0	0	2	0	0	0	0	0	12	0	0	0	0	11	0	0
CR388132.2	0	0	0	165	354	0	0	0	0	0	0	0	0	0	0	0	0	0	0	0	0	0	0	0	2	0	0	51	0	0
si:ch211-223a21.3	0	38	0	1	0	0	2	0	0	4	0	0	1	0	15	10	1	0	0	3	7	0	0	1	13	0	0	3	0	2
si:ch211-223a21.1	0	0	16	2	41	0	2	1	0	0	248	0	175	0	132	0	1	0	166	0	147	33	126	0	2	82	0	74	81	0
si:ch211-223a21.6	0	0	1	0	0	0	0	0	0	0	0	0	0	0	14	0	26	0	34	0	0	0	0	0	0	18	0	16	0	0
ccnt2b	0	0	292	3	481	0	365	248	362	464	272	0	537	162	698	63	335	10	520	75	208	70	302	12	94	750	415	189	325	718
abcc8b	0	0	0	0	0	0	230	348	0	0	0	0	0	0	0	0	0	0	0	0	0	0	0	0	0	0	100	0	0	0
mycbp2	120	670	115	340	383	74	510	88	262	83	118	188	119	67	281	330	165	172	281	53	304	293	71	46	145	96	395	150	264	710
sox8b	0	0	0	0	0	0	0	0	0	0	0	0	0	0	0	0	0	0	0	0	0	0	0	0	0	0	0	0	0	0
spg21	0	0	0	61	147	966	0	0	0	0	191	0	0	0	0	0	102	0	45	0	0	11	0	0	201	0	132	87	68	68
rad9b	0	0	0	0	0	0	0	0	0	0	0	0	0	0	0	0	2	0	0	0	0	0	0	0	0	0	0	0	0	0
rad9a	0	26	0	0	0	2	0	0	2	0	0	0	0	8	10	0	88	0	0	0	0	0	0	94	0	60	70	0	75	98
CABZ01080550.1	0	0	0	0	0	0	0	0	0	0	0	0	0	0	0	0	0	0	0	0	0	0	0	0	0	0	0	0	0	0
znf668	664	0	0	0	8	0	0	0	0	0	0	0	0	173	35	0	0	163	2	0	0	0	0	0	0	0	0	0	0	0
mhc1lja	0	0	0	0	0	0	0	0	0	0	0	0	0	0	0	0	0	0	0	0	0	0	0	0	0	0	0	0	0	0
si:dkey-26i13.3	0	0	0	0	0	0	0	0	0	0	0	0	0	0	0	2	0	0	0	0	0	0	0	0	0	0	0	0	0	0
si:ch211-209a2.2	0	0	0	0	0	0	0	0	0	0	0	0	0	17	0	0	0	0	0	0	0	0	0	0	0	0	0	0	0	0
fam219ab	29	37	382	615	202	642	118	91	9	0	0	122	712	0	122	201	200	0	156	11	348	173	402	96	83	435	61	135	101	209
fam219aa	0	230	123	254	342	138	53	0	0	24	135	0	37	45	0	11	91	82	19	0	174	0	171	0	59	67	137	125	48	104
hsc70	0	0	106	0	212	0	0	0	0	0	0	0	0	0	0	0	0	0	0	0	0	0	0	0	0	0	116	0	0	0
thsd7aa	0	0	0	0	3	10	67	59	242	43	0	0	0	97	1	4	1	0	0	0	9	0	11	1	0	3	57	1	0	0
thsd7ab	0	0	0	20	0	30	17	180	94	38	147	223	160	606	54	148	5	99	0	0	38	0	28	23	80	110	100	73	0	19
trrap	0	718	16	43	0	963	0	0	0	0	30	0	0	0	0	31	0	0	0	5	0	0	0	2	10	0	8	116	48	4
idua	0	0	0	0	0	0	0	0	0	7	2	0	8	0	0	0	5	0	174	214	4	10	111	149	4	6	5	0	14	6
si:dkey-228a15.1	0	0	0	0	17	0	0	0	0	0	0	0	0	0	0	0	43	0	0	0	0	0	110	131	0	0	0	0	80	27
nexn	0	0	0	0	0	4	466	282	482	485	466	479	512	421	839	857	689	492	2199	1128	1085	803	609	1688	1173	1273	1014	1108	1627	996
CU570976.1	0	0	0	0	0	0	0	0	0	0	0	0	0	0	0	0	0	0	0	0	0	0	0	0	0	0	0	0	0	0
rpl7l1	0	648	66	186	426	190	97	153	420	394	512	487	97	231	130	211	180	65	250	25	156	192	293	319	225	438	199	235	230	436
higd1a	3228	888	1149	1877	1427	2075	5107	4414	5719	2500	4962	4119	6111	4096	7393	2356	4069	2427	1488	2242	3949	2872	5799	5650	2185	2798	3017	2892	2613	3267
pa2g4a	1664	149	853	852	597	2619	1262	360	396	537	891	0	349	25	740	500	1563	141	2008	459	454	604	281	1104	452	520	401	1217	688	522
ADGRL3	0	0	0	0	0	3	0	0	0	0	0	0	0	51	0	0	5	0	0	0	0	0	0	0	0	0	0	0	0	0
CABZ01078734.1	0	0	24	123	0	0	0	0	0	0	0	0	0	0	28	0	80	0	39	0	0	0	0	0	2	59	35	38	4	0
top1mt	48	35	186	101	37	0	35	21	42	19	98	17	0	0	41	107	24	43	14	43	33	57	14	25	7	75	41	34	69	72
zgc:86609	0	0	155	0	0	0	0	0	0	0	0	0	0	0	0	0	0	0	0	0	17	0	0	0	0	0	0	0	147	0
CU694197.2	0	0	0	0	0	0	0	0	0	0	0	0	0	0	0	0	0	0	0	0	0	0	0	0	0	0	0	0	0	0
CU694197.1	634	353	317	760	549	638	708	160	459	357	462	547	749	501	796	1018	793	890	689	643	565	470	525	607	492	1118	469	964	499	983
COX5B	940	290	663	580	745	845	2130	1655	2232	2250	3572	1765	1541	1693	2999	1707	1786	2214	1016	1393	1472	1210	1920	2148	2541	2051	2264	2958	1994	3329
si:ch211-272h9.3	0	0	0	0	0	0	0	0	0	0	0	0	0	0	0	0	0	0	0	0	0	0	0	0	0	0	0	0	0	0
qtrt2	0	0	0	0	0	0	0	0	0	0	0	0	0	0	0	0	0	0	0	0	0	0	0	0	102	0	0	0	0	0
si:ch211-272h9.5	0	0	0	0	0	0	0	0	0	0	0	0	0	0	0	4	0	0	0	0	0	0	0	0	0	0	0	0	0	0
si:ch211-272h9.6	0	0	0	0	0	0	0	0	0	0	0	0	0	0	0	0	0	0	0	0	0	0	0	0	0	0	0	0	0	0
qtrt1	0	0	0	141	0	0	139	64	162	0	0	204	0	0	48	0	82	87	221	54	109	0	0	0	9	82	50	94	23	136
cacna2d2a	0	0	0	0	152	0	0	0	0	0	0	0	0	62	0	0	0	0	0	0	0	0	0	0	0	0	0	0	0	0
cacna2d2b	0	0	0	0	69	4	0	0	0	0	0	0	0	16	0	0	0	0	0	0	0	0	0	0	0	0	0	0	0	0
si:dkey-163f12.6	0	0	0	0	0	0	0	0	0	0	0	0	0	0	0	0	0	0	0	0	0	0	0	0	0	0	0	0	0	0
dnajc28	0	0	0	0	29	0	0	36	0	0	107	0	88	161	49	91	66	0	0	0	0	0	0	152	106	79	78	46	0	47
dnajc27	0	0	173	0	6	0	0	0	9	1	0	184	155	0	276	0	119	43	0	15	114	96	0	23	19	0	0	0	0	92
robo3	0	0	0	0	0	0	0	0	0	0	0	0	0	0	0	0	0	0	0	0	0	46	0	0	0	0	0	0	0	223
robo2	329	0	0	0	0	0	0	0	0	28	16	0	0	0	0	0	0	127	0	0	28	16	0	0	0	0	3	0	0	0
robo4	0	0	0	0	0	0	13	0	0	0	10	0	0	0	0	0	10	0	0	0	0	0	0	6	0	35	21	33	0	6
dnajc21	0	0	137	515	31	0	0	0	0	0	0	0	0	327	0	709	33	88	0	171	0	3	158	8	230	243	279	154	90	307
pax1a	0	0	0	0	0	0	0	0	0	0	0	0	0	0	0	0	0	0	0	0	0	0	0	16	0	0	0	0	0	0
pax1b	0	0	0	0	0	0	0	0	0	0	0	0	0	0	0	0	0	0	0	0	0	0	0	0	0	0	0	0	0	0
lpar5b	0	0	0	0	0	0	0	0	0	0	0	0	0	0	0	0	0	0	0	0	0	0	0	0	0	0	0	0	0	0
si:dkey-189g17.2	0	0	0	0	0	0	0	0	0	0	0	0	0	0	0	0	0	0	0	0	0	0	0	0	0	0	0	0	0	0
dre-mir-146a	0	0	0	0	0	0	0	0	0	0	0	0	0	0	0	0	0	0	0	0	0	0	0	0	0	0	0	0	0	0
dre-mir-146b	0	0	0	0	0	0	0	0	0	0	0	0	0	0	0	0	0	0	0	0	0	0	0	0	0	0	0	0	0	0
camlg	0	243	343	271	149	0	0	0	68	0	133	0	0	0	0	59	140	82	0	0	0	0	0	85	0	6	38	91	42	37
pax10	0	0	0	0	0	0	0	0	0	0	0	0	0	0	0	0	0	0	0	0	0	0	0	0	0	0	0	0	0	0
adgrl4	0	0	0	0	0	0	0	0	0	0	0	0	0	0	0	0	0	0	0	0	0	0	0	0	0	0	0	0	0	0
si:ch1073-303d10.1	364	580	1067	738	605	1660	4853	3280	4983	2276	3383	7813	12389	5975	15161	8440	6287	7176	2847	3001	3590	4463	5259	7356	11281	13004	16017	13094	14680	13270
kcnk10a	0	0	0	0	0	0	0	0	0	0	0	5	0	0	0	0	0	0	0	0	0	0	0	0	0	0	0	0	0	0
gspt1l	0	2592	781	476	940	0	677	425	59	495	3	36	891	367	993	49	71	1608	374	802	382	916	286	252	1781	1162	460	596	945	1254
si:ch211-163c2.2	0	0	0	0	0	0	0	0	0	0	0	0	0	0	0	0	0	0	0	0	0	0	0	0	0	0	0	0	0	0
si:ch211-163c2.1	0	0	0	0	0	0	0	0	0	0	0	0	0	0	0	0	0	0	0	0	0	0	0	0	0	0	0	0	0	0
si:ch1073-126c3.2	0	0	0	0	0	0	0	0	0	0	0	0	0	0	0	0	0	0	0	0	0	0	0	0	0	0	0	0	0	0
rxrga	1031	0	0	3	0	0	1	0	0	168	0	0	0	0	0	114	0	0	0	0	0	0	0	0	227	421	726	665	691	251
zgc:194246	0	0	56	0	0	18	7	14	9	6	0	0	27	8	3	0	10	7	0	21	35	0	9	19	22	36	9	39	2	7
zgc:194242	0	0	0	0	0	0	0	0	0	0	0	0	0	0	0	0	0	0	0	0	0	0	0	0	0	0	0	0	0	0
apln	2041	0	97	0	545	0	0	0	0	9	114	0	0	0	0	0	0	917	10	42	0	67	0	0	1006	1428	732	1002	942	581
iars2	0	0	58	741	9	0	149	0	0	12	0	0	0	48	0	0	837	511	12	259	18	399	91	195	175	632	357	491	145	123
BX248331.4	0	0	0	0	0	0	0	0	0	0	0	0	0	0	0	0	0	0	0	0	0	0	0	0	0	0	0	0	0	0
BX248331.2	0	0	0	0	0	0	0	0	0	0	0	0	0	0	0	0	0	0	0	0	0	0	0	0	0	14	0	0	0	0
BX248331.1	0	0	0	0	0	0	0	0	0	0	0	0	0	0	0	0	0	0	0	0	0	0	0	0	0	0	0	0	0	0
zgc:136908	0	0	0	0	0	0	0	0	0	0	0	0	0	0	0	0	0	0	0	0	0	41	0	0	0	46	86	0	29	131
cd276	0	0	0	0	0	0	0	0	0	0	0	0	0	0	0	0	0	0	0	0	0	0	0	0	0	0	0	0	0	0
sec22bb	0	709	344	1834	1035	0	83	52	8	330	370	194	10	721	669	116	333	228	182	549	62	552	568	153	485	345	524	888	115	351
sec22ba	26	326	159	427	54	0	262	204	196	145	775	34	315	361	601	547	166	330	500	497	570	474	206	216	119	420	318	339	223	330
DNAJA4	418	0	385	1177	123	0	131	224	162	680	9	226	18	0	300	431	104	656	134	378	100	815	911	172	5	149	101	401	141	87
AL929229.1	0	0	0	0	0	0	0	0	0	0	0	0	0	0	0	0	0	18	0	0	0	0	0	0	0	5	0	0	0	0
BX537296.4	0	0	0	0	0	0	0	0	0	0	0	0	0	0	0	0	0	0	0	0	0	0	0	0	0	0	0	0	0	0
BX537296.1	0	0	0	0	0	0	0	0	0	0	0	0	0	0	0	0	0	0	0	0	0	0	0	0	0	0	0	0	0	0
BX537296.2	0	0	0	1	0	0	0	0	0	0	0	0	0	0	0	0	0	0	0	0	0	0	0	0	0	0	0	0	0	0
BX537296.3	0	0	0	0	0	0	0	0	0	0	0	0	0	0	0	0	0	0	0	0	0	0	0	0	0	0	0	0	0	0
grb10b	0	802	14	393	74	316	0	0	0	0	30	188	74	0	439	625	234	6	3	274	914	0	210	195	189	0	100	320	15	234
si:dkey-69o16.5	0	0	0	0	0	0	0	0	0	0	0	0	0	0	0	0	0	0	0	0	0	0	45	0	0	0	0	0	0	0
si:dkey-105h12.2	0	0	0	0	0	0	4	0	0	0	0	0	0	0	0	0	9	0	0	0	0	0	0	0	0	0	0	0	0	0
dennd4c	0	0	0	0	0	74	0	162	0	23	0	0	355	0	0	18	0	0	0	0	45	0	28	0	11	0	129	104	14	61
RF00600	0	0	0	0	0	0	0	0	0	0	0	0	0	0	0	0	0	0	0	0	0	0	0	0	0	0	0	0	0	0
npc1	0	0	18	187	0	124	281	0	41	32	36	6	994	0	667	35	143	106	698	9	68	39	20	144	225	204	279	391	148	93
AL935279.1	0	0	0	0	0	0	0	0	0	0	0	0	0	0	0	0	0	0	0	0	0	0	0	0	0	0	0	0	0	0
nrros	0	0	0	0	0	0	0	0	0	0	0	0	0	0	0	0	0	0	0	0	0	0	0	0	0	0	0	0	0	0
RF00609	0	0	0	0	0	0	0	0	0	0	0	0	0	0	0	0	0	0	0	0	0	0	0	0	0	0	0	0	0	0
RF00608	0	0	0	0	0	6	0	0	3	1	3	0	6	0	0	0	1	0	0	0	0	0	0	0	0	0	0	0	5	0
si:ch211-176l24.4	179	485	375	240	175	167	268	93	387	157	220	384	155	378	381	332	420	324	169	322	490	653	207	227	197	443	237	173	178	607
atrnl1a	30	177	50	485	51	205	0	0	0	3	0	0	69	117	0	68	0	0	0	0	0	0	0	0	50	169	31	16	3	8
atrnl1b	0	594	98	1232	365	1026	136	684	362	0	388	81	399	0	260	114	69	0	59	118	262	0	20	279	109	141	83	466	0	56
gpr65	0	0	0	0	0	0	0	0	0	0	0	0	0	0	0	0	0	0	0	0	0	0	0	0	0	0	0	0	0	0
gpr63	0	0	0	0	0	1136	0	0	0	0	0	0	0	0	0	0	0	0	0	0	0	0	0	0	0	0	0	0	0	0
gpr61	0	0	0	0	0	0	0	0	0	0	0	0	0	0	0	0	0	0	0	0	0	0	0	0	0	0	0	0	0	0
si:dkey-183n20.15	0	0	0	0	0	0	0	0	0	52	0	0	2	3	0	174	0	5	197	0	0	2	4	0	0	0	0	0	0	0
LO018020.1	0	0	0	1	0	3	1	0	0	2	1	0	0	1	2	1	0	7	0	1	2	1	0	0	2	1	55	0	1	4
LO018020.2	0	0	0	0	136	0	22	3	0	5	0	0	0	67	0	0	4	5	0	0	0	0	0	0	0	1	0	9	0	1
pcdh18b	0	0	0	0	0	0	0	0	0	0	0	0	0	0	0	0	0	0	0	0	0	0	0	0	0	0	0	0	0	8
pcdh18a	0	0	0	0	0	0	0	0	0	0	0	0	0	0	0	0	0	0	0	0	0	0	0	0	0	0	0	0	0	0
wdcp	429	1579	2579	2225	2601	5549	1578	1959	2602	2442	4043	3237	1228	2344	2509	1263	824	1415	1345	546	805	569	390	696	1432	926	1056	1684	1662	915
ankib1a	0	0	0	0	0	0	187	68	0	0	0	0	0	14	8	0	0	0	0	0	29	0	0	0	99	0	58	0	8	0
ankib1b	0	22	16	180	59	51	5	41	3	52	421	0	0	179	0	0	0	3	189	0	0	15	0	12	92	0	16	10	0	28
snap91	0	0	0	0	84	93	0	0	0	0	130	0	0	0	0	0	0	0	0	0	0	0	0	0	0	0	62	0	0	0
BX511227.1	0	0	0	15	0	0	0	0	0	0	0	0	0	0	0	0	0	0	0	0	0	0	0	0	0	0	0	0	0	0
si:ch73-217n20.1	0	0	0	0	0	0	0	0	0	0	0	0	0	0	0	2	0	0	0	0	0	0	0	0	0	0	174	0	0	0
adrb1	0	0	0	0	0	0	0	0	0	0	0	0	0	0	0	0	0	0	0	0	0	0	0	0	0	0	0	0	0	0
hbbe1.3	0	0	0	0	0	0	0	0	0	0	0	0	0	0	0	0	0	0	0	0	0	0	0	0	0	0	0	0	0	0
brinp2	0	0	0	0	0	0	0	104	162	0	0	0	0	0	0	0	0	0	0	0	0	0	0	0	0	0	269	0	0	0
brinp1	30	0	0	0	59	114	0	0	0	0	0	0	0	0	0	0	0	0	0	0	0	0	0	0	0	0	0	0	0	0
gria2a	0	0	0	0	0	660	0	0	0	18	0	0	0	0	0	0	0	0	0	0	0	0	0	0	0	0	0	0	0	0
gria2b	0	0	0	0	0	0	0	0	0	0	0	0	0	0	0	0	0	0	0	0	0	0	0	0	0	0	0	0	0	0
pbxip1a	0	521	458	0	213	16	0	158	386	246	149	914	384	0	330	584	133	921	293	219	204	287	111	199	1013	186	11	338	190	19
pbxip1b	0	0	0	0	0	0	0	0	0	22	0	0	0	0	0	0	0	0	0	0	0	0	0	0	0	0	0	0	0	0
si:dkey-204f11.3	0	0	0	0	0	0	0	0	0	0	0	0	0	0	0	0	0	0	0	0	0	0	0	0	0	0	0	0	0	0
dvl3b	0	0	0	0	0	0	0	45	324	0	185	0	17	3	173	0	0	0	0	0	0	0	0	17	0	0	7	6	3	0
dvl3a	0	0	23	606	0	0	0	0	0	0	0	0	0	0	157	0	0	0	0	118	0	41	218	0	0	0	0	79	8	0
chtopa	2015	659	200	1412	851	465	949	998	823	307	297	284	206	412	792	292	313	229	462	363	276	243	674	421	641	352	101	1353	444	468
chtopb	0	0	0	0	0	0	0	0	0	0	0	0	0	0	0	0	0	0	0	0	0	0	0	0	0	0	0	0	0	0
slain2	0	175	317	822	61	0	839	30	87	0	66	576	225	348	296	498	584	72	2	15	146	416	348	5	69	0	138	102	358	268
cmc1	0	395	159	277	59	1118	621	223	367	263	765	356	238	238	497	875	134	202	109	306	260	149	194	107	186	319	131	732	326	269
cmc2	570	160	183	692	1020	2099	442	365	352	382	342	240	322	336	633	683	953	231	278	428	240	299	323	175	245	474	577	408	282	660
cmc4	0	0	14	0	16	0	0	20	9	12	56	25	3	19	22	0	50	0	21	0	0	29	53	24	49	24	104	72	0	139
KLHL12	0	0	0	0	400	0	101	0	0	0	0	0	0	0	0	0	0	0	0	191	117	180	89	161	0	0	0	91	0	0
si:ch211-239f4.6	0	0	0	0	0	0	0	0	0	0	0	0	0	0	0	0	0	0	0	0	0	0	0	0	0	0	0	0	0	0
zgc:101840	981	0	0	0	0	1232	0	0	0	0	0	0	0	0	90	0	0	0	0	0	0	0	0	0	0	0	0	0	0	307
stag1a	226	0	0	0	0	13	0	0	0	0	63	0	0	0	0	0	76	299	120	0	0	0	0	0	0	157	0	0	98	0
stag1b	0	0	561	150	0	0	0	12	0	0	1021	0	16	59	0	190	115	178	16	19	19	91	0	0	83	0	95	10	152	111
col5a2a	0	0	0	0	0	0	0	0	0	0	0	0	0	0	0	0	0	0	0	0	0	0	0	0	0	0	0	0	0	0
BX601648.1	0	0	0	0	0	0	0	0	0	0	0	0	0	0	0	0	0	0	0	0	0	0	0	0	0	0	0	0	0	0
BX601648.2	6	0	4	2	3	3	1	0	6	6	2	1	3	4	3	12	2	0	2	3	89	3	61	0	6	8	14	1	3	1
anos1b	0	1	0	0	0	0	0	0	0	0	0	0	0	0	3	0	0	0	0	0	0	0	0	0	0	0	0	12	0	0
CABZ01077124.1	0	0	0	0	0	0	0	0	0	0	0	0	0	0	0	0	0	0	0	0	0	0	0	0	0	0	0	0	0	0
anos1a	36	0	0	0	0	568	0	0	0	0	0	0	0	0	0	0	0	0	0	0	0	0	0	0	0	0	18	7	0	0
atpv0e2	2052	2748	3642	5160	3541	3425	5565	3930	4343	3716	7043	3787	4275	2977	6249	6311	6174	9333	9053	7083	11310	9049	11823	10866	7107	9216	4517	9512	8020	5441
zgc:91909	0	0	0	0	0	0	0	0	0	0	0	0	0	0	0	0	0	0	0	0	0	51	156	0	80	0	0	59	0	0
atic	0	0	0	0	0	0	0	0	0	0	0	0	0	0	0	0	0	0	0	0	0	0	0	0	0	0	0	0	0	0
rasl11b	0	1283	0	0	232	0	0	139	0	0	0	0	0	0	0	242	0	17	0	0	0	0	0	0	0	0	0	129	0	0
rasl11a	0	0	95	351	306	0	0	0	0	0	0	0	0	0	0	0	0	0	0	0	0	0	0	0	0	0	0	0	0	0
nup160	0	1490	4	146	113	0	0	8	0	0	0	0	43	0	156	0	0	10	34	0	0	0	5	11	0	8	4	3	0	74
pctp	0	0	0	0	0	0	0	0	0	0	0	0	0	0	0	0	0	0	0	0	0	0	0	0	0	0	0	0	0	0
si:ch1073-181h11.4	0	0	0	0	0	0	0	0	0	0	0	0	0	0	0	0	0	0	0	0	0	0	0	0	0	0	0	0	0	0
CU633855.1	0	0	49	4	0	0	0	0	0	49	0	0	0	0	0	0	0	0	15	0	0	0	10	0	19	0	0	25	0	117
hcfc1b	0	422	223	140	169	9	72	189	61	74	7	220	244	0	43	217	18	184	150	150	435	148	229	48	276	53	163	176	165	45
si:ch73-78o10.1	0	0	0	0	0	0	0	0	0	0	0	0	0	0	0	0	0	0	2	0	0	0	0	0	0	0	0	0	0	0
hcfc1a	23	44	4	19	81	85	16	16	18	66	4	27	25	0	92	12	130	2	36	19	53	6	40	489	36	157	19	79	51	4
si:dkey-178k16.1	0	0	0	0	0	0	0	0	0	0	0	0	0	0	0	0	0	0	0	0	0	0	2	0	0	0	0	0	0	0
si:ch1073-181h11.2	0	0	0	0	0	0	55	3	0	0	291	0	0	18	34	0	52	43	0	0	148	0	0	7	2	0	3	0	0	32
BX510996.1	12	0	6	0	3	0	0	0	0	2	0	0	0	0	0	0	0	0	0	0	0	0	0	0	0	0	0	0	0	0
si:dkey-24c2.9	0	0	0	0	0	0	0	0	0	0	0	0	0	0	0	0	0	0	0	0	0	0	0	0	0	0	0	0	0	0
larp1b	0	0	0	0	195	0	0	0	0	0	0	0	0	0	0	0	150	0	0	109	20	0	5	0	0	50	3	65	10	0
si:dkey-24c2.7	0	0	0	0	0	0	0	0	0	0	0	0	0	0	0	0	0	0	0	0	0	0	0	0	0	0	0	0	0	0
slc35a4	0	0	12	375	38	271	100	0	244	0	39	0	0	0	6	0	4	87	3	4	19	7	199	39	0	0	9	113	0	17
unm_sa1614	0	0	0	0	0	0	0	0	0	50	0	0	0	0	0	0	0	0	0	0	0	0	0	0	0	0	0	0	0	0
CU915762.1	0	0	0	0	0	0	0	0	0	0	0	0	0	0	0	0	0	0	0	0	0	0	0	0	0	0	0	0	0	0
slc35a1	0	0	218	635	707	123	2	71	77	143	460	0	0	0	203	332	0	137	298	129	89	0	326	0	0	0	250	157	59	0
slc35a2	0	0	0	0	15	0	0	0	0	0	0	0	0	0	0	3	0	0	0	0	0	0	0	0	0	0	0	7	81	4
kdm1a	208	0	46	231	65	0	149	1	2	39	2	0	0	6	3	6	0	8	12	4	0	400	23	54	11	64	39	23	3	0
srprb	414	0	432	902	589	952	415	502	1102	853	924	763	805	1132	1605	2070	2214	1361	332	661	783	851	1022	1076	623	816	1438	2050	730	940
srpra	122	94	401	97	12	140	1045	81	843	374	544	322	246	800	992	174	174	276	755	70	568	143	356	33	328	85	546	965	369	332
fcho2	143	0	152	0	110	21	53	0	44	164	0	0	0	0	14	277	3	27	0	0	65	0	0	10	34	0	73	0	19	89
fcho1	0	0	0	0	0	0	0	0	0	0	0	0	0	0	0	0	0	0	0	0	0	0	0	0	0	0	0	0	0	0
ecm1b	3	320	160	0	0	0	0	183	0	0	0	0	0	0	0	185	0	0	0	0	0	91	0	0	0	0	0	107	0	0
ecm1a	0	0	0	0	0	0	0	0	0	0	0	0	0	0	0	0	0	0	0	0	0	0	0	0	0	0	0	0	0	0
grid2ipb	0	0	61	0	11	0	0	0	0	0	0	0	0	0	0	0	0	0	5	0	0	0	0	0	0	1	0	5	0	21
grid2ipa	0	0	0	0	0	0	0	0	0	0	0	0	0	0	0	0	0	0	0	0	0	0	0	0	0	0	0	0	0	0
ranbp1	1301	2093	310	499	824	299	114	388	983	295	735	493	105	33	331	875	1288	781	430	173	400	467	440	365	504	537	434	344	211	766
elmo1	3959	1331	855	279	1002	0	3831	383	1451	3171	7371	420	583	1111	710	1226	2545	1570	1138	1576	1615	1598	711	770	656	322	391	502	306	358
metrnla	0	0	0	0	0	0	0	0	0	0	0	0	0	0	0	0	0	0	0	0	0	124	0	0	0	0	0	0	0	0
metrnlb	0	0	0	0	0	0	0	0	0	0	0	0	0	0	0	0	0	0	0	0	0	0	0	0	0	0	0	0	0	0
CR318646.3	0	0	0	0	0	0	0	0	0	0	0	0	0	0	0	0	0	0	0	0	0	0	0	0	0	0	0	0	0	0
CR318646.2	0	0	0	0	0	0	0	0	0	0	0	0	0	0	0	0	0	0	0	0	0	0	0	0	0	0	0	0	0	0
CR318646.1	0	0	0	0	0	0	0	0	0	0	0	0	0	0	0	0	0	0	0	0	0	0	0	0	0	0	0	0	0	0
si:dkey-222h21.3	0	0	0	0	0	0	0	0	0	0	0	0	0	1	0	2	0	0	0	0	0	0	0	0	0	0	0	0	0	0
si:dkey-222h21.2	0	0	0	0	0	0	0	3	0	0	0	0	0	1	1	0	0	0	0	0	0	0	0	0	0	0	0	5	1	0
si:dkey-222h21.1	0	0	0	0	0	0	0	2	0	0	0	0	0	0	2	0	0	2	0	0	0	0	0	0	0	0	0	3	2	0
CR356223.2	0	0	0	0	0	0	0	0	0	0	0	0	0	0	0	0	0	0	0	0	0	0	0	0	0	0	0	0	0	0
si:dkey-222h21.6	0	0	0	0	0	0	0	0	0	0	0	0	0	2	2	0	0	0	0	0	0	0	0	0	0	0	0	0	1	0
CR356223.1	0	0	0	0	0	0	0	0	0	0	0	0	0	0	0	0	0	0	0	0	0	0	0	0	0	0	0	0	0	0
si:dkey-222h21.9	0	0	0	0	0	0	0	0	0	0	0	0	0	0	0	0	0	0	0	0	0	0	0	0	0	0	0	0	0	0
si:dkey-222h21.8	0	0	0	0	0	0	0	0	0	0	0	0	0	0	0	0	0	0	0	0	0	0	0	0	0	0	0	0	0	0
sinup	0	0	0	0	0	0	0	0	0	0	0	0	0	0	0	0	0	0	0	0	0	0	0	0	0	0	0	0	0	0
tap1	0	0	0	0	0	0	0	0	0	0	0	0	0	0	0	7	0	0	0	0	0	0	0	0	12	0	0	0	0	0
aes	0	443	30	0	0	0	0	0	0	0	346	0	0	0	315	222	0	0	0	0	0	0	0	0	0	0	0	0	0	157
tgfbr2a	0	0	0	0	0	0	0	0	0	0	0	0	0	0	0	0	0	0	0	0	0	0	0	0	0	0	0	3	0	0
arl4cb	0	0	0	0	0	0	0	0	0	0	0	0	0	0	0	0	0	0	0	0	0	0	0	0	0	0	0	0	0	0
arl4ca	1	0	0	0	0	0	0	0	0	0	2	0	0	0	0	0	0	0	0	0	0	0	0	0	0	0	0	171	0	152
syce2	0	0	0	0	0	16	0	0	0	0	0	0	0	0	0	0	0	0	0	61	0	0	0	0	0	105	51	0	37	0
LO018289.1	0	0	0	0	0	0	0	0	0	0	0	0	0	0	0	0	0	0	0	0	0	0	0	0	0	0	13	1	0	0
CABZ01007816.1	0	0	0	0	0	0	0	0	0	0	0	0	0	0	0	0	0	0	0	0	0	0	0	0	0	0	0	0	0	0
cdh22	0	0	0	0	0	0	0	0	0	0	0	0	0	0	0	0	0	0	0	0	0	0	0	0	0	0	0	0	0	0
ckap4	0	0	0	0	0	0	0	0	0	0	0	0	0	0	0	0	0	0	0	0	0	0	0	0	0	0	0	0	0	0
ckap5	1079	0	168	1143	0	1294	322	72	20	259	642	12	130	78	181	420	270	0	446	66	357	161	110	0	99	158	465	190	635	198
sccpdhb	441	933	1064	1506	671	1341	624	353	233	408	1335	159	780	329	786	1233	92	597	513	770	618	648	812	602	1390	1389	1473	2400	1022	558
sccpdha	0	0	149	73	182	0	0	0	0	0	0	0	0	0	0	0	0	0	0	0	0	0	0	0	0	0	0	0	8	0
CT033842.1	0	0	0	0	0	0	0	0	0	0	0	0	0	0	0	0	0	0	0	0	0	0	0	0	0	0	0	0	0	0
CMKLR1 (1 of many)	0	0	0	0	0	0	0	0	0	0	0	0	0	0	0	0	0	0	0	0	0	0	0	0	0	0	0	0	0	0
si:ch211-226h8.8	0	0	0	0	0	0	0	0	0	0	0	0	0	0	0	0	0	0	0	0	0	0	0	0	0	0	0	0	0	0
si:ch211-226h8.6	0	0	0	0	0	0	0	0	0	0	0	0	0	0	0	0	0	0	0	0	0	0	0	0	0	0	0	0	0	0
si:ch211-226h8.4	0	0	0	0	0	0	0	0	0	0	0	0	0	0	0	0	0	0	0	0	0	0	0	0	0	0	0	0	0	0
man1b1a	759	0	361	259	653	0	0	0	132	186	14	0	18	0	445	100	26	0	0	150	0	0	0	0	0	0	0	97	0	0
man1b1b	0	0	71	151	0	0	0	0	0	0	0	4	3	0	1	0	46	0	0	0	0	2	0	77	0	0	10	0	37	0
CR792417.1	0	0	0	0	0	0	0	0	0	0	0	0	0	0	0	0	0	0	0	0	0	0	0	0	0	0	0	0	0	0
CU914536.1	0	0	0	0	0	0	0	0	0	0	0	0	0	0	0	0	0	0	0	0	0	0	0	0	0	0	0	0	127	0
hmha1a	0	0	2	0	0	0	0	0	0	0	0	0	0	0	0	0	0	0	0	0	0	0	0	0	0	0	0	0	0	0
eps8b	0	0	0	0	0	0	0	0	0	0	0	0	0	0	0	0	0	0	0	0	0	0	0	0	0	0	6	0	0	0
znf644a	1	2	477	0	638	3	22	208	103	416	158	0	0	0	0	43	378	480	7	209	246	13	342	0	291	190	237	104	135	143
hmha1b	0	0	0	0	0	0	0	0	0	0	0	0	0	0	0	0	0	0	0	0	0	0	0	0	0	0	0	4	0	0
CR759887.3	0	0	0	0	0	0	0	0	0	0	0	0	0	0	0	0	0	0	0	0	0	0	0	0	0	0	0	0	0	0
CR759887.2	0	0	0	0	0	0	0	0	0	0	0	0	0	0	0	0	0	0	0	0	0	0	0	0	0	0	0	0	0	0
CR759887.1	0	0	0	0	0	0	0	0	0	0	0	0	0	0	0	0	0	0	0	0	0	0	0	0	0	0	0	0	0	0
rcbtb2	0	440	357	255	114	0	0	12	0	0	0	49	0	16	72	478	89	253	458	0	101	126	147	3	22	352	415	360	110	222
si:ch211-170d8.2	0	0	0	0	0	0	0	0	0	0	0	0	0	0	0	0	0	0	0	0	0	0	0	0	0	0	0	0	0	0
si:dkeyp-72a4.1	0	0	0	0	41	0	0	0	0	0	0	0	0	0	0	0	0	2	0	47	0	0	0	29	27	0	0	0	0	0
si:ch211-170d8.8	0	0	0	0	0	0	0	0	0	0	0	0	0	0	0	0	0	0	0	0	0	0	0	0	0	0	0	0	0	0
si:ch211-125c23.3	0	0	0	0	0	0	0	0	0	0	0	0	0	0	0	0	0	0	0	0	0	0	0	0	0	0	0	0	0	0
BX323575.1	0	0	0	0	0	0	0	0	0	0	0	0	0	0	0	0	0	0	0	0	0	0	0	0	0	0	0	0	0	0
GPR89A	0	0	31	0	68	0	0	0	0	0	0	0	0	0	0	81	0	0	0	176	0	0	0	0	93	0	204	192	0	136
rorca	0	157	70	198	19	55	230	67	22	242	118	375	355	234	507	310	184	430	200	132	335	224	313	192	310	264	434	430	167	154
rorcb	1547	2093	933	3908	852	3008	2306	1409	2996	2019	3850	948	1816	2426	3268	2055	3108	524	3036	745	4591	737	771	1329	2947	1164	2193	439	3341	3731
si:ch211-227e10.2	0	0	0	0	0	0	0	0	0	0	0	0	0	0	0	0	0	0	0	0	0	0	0	0	0	0	0	0	0	0
si:ch211-227e10.3	2	8	0	0	1	0	10	0	0	0	0	0	0	0	0	2	2	0	0	0	0	0	0	0	0	0	1	0	0	2
slc18b1	0	0	0	0	0	0	0	0	0	0	0	0	0	0	0	5	0	299	0	0	0	0	0	0	0	0	0	0	0	0
si:ch211-227e10.6	30	0	0	1	0	0	0	0	0	0	0	0	0	0	0	0	0	0	0	2	0	0	0	0	0	0	0	2	0	0
uhmk1	0	0	0	0	288	0	0	0	0	0	57	0	0	0	0	0	0	0	0	0	0	125	0	0	0	67	0	78	33	81
CU639397.1	0	0	0	0	0	0	0	0	0	0	0	0	0	0	0	0	0	0	0	0	0	0	0	0	0	0	0	0	0	0
FO904901.1	6111	9072	8280	11970	7764	7031	44317	41384	45074	32161	42011	34499	29663	35491	80103	46888	39414	22535	17469	19757	21682	21381	30439	22258	28669	30864	32129	25198	36510	35431
CU929379.1	0	0	0	0	0	0	0	0	0	0	0	0	0	0	0	0	0	0	0	0	0	0	0	0	0	0	0	0	0	0
BX324194.2	0	0	0	0	0	0	0	0	0	0	0	0	0	0	0	0	0	0	0	0	0	0	0	0	0	0	0	0	0	0
parapinopsinb	132	117	0	0	0	0	0	0	0	0	0	0	0	0	0	0	0	0	0	0	0	0	0	0	0	0	0	0	0	0
CT030160.1	0	0	0	0	0	0	0	0	0	0	0	0	0	0	0	0	0	0	0	0	0	0	0	0	0	0	0	0	0	0
upk1a	0	0	0	0	0	0	0	0	0	0	0	0	0	0	0	0	0	0	0	0	0	0	0	0	0	0	0	0	0	0
mbd1b	15	0	0	359	0	0	0	169	17	71	83	0	0	0	68	0	51	2	0	11	86	159	6	0	55	24	11	4	35	10
slc16a1a	0	0	0	0	0	0	0	0	0	0	0	0	0	0	0	0	0	0	0	0	0	0	0	0	0	0	0	0	0	0
CR382325.1	0	0	0	0	7	0	16	0	12	0	0	16	0	7	12	53	83	0	0	0	0	0	29	0	4	0	5	7	0	51
slc16a1b	0	0	0	0	0	0	0	0	0	0	0	0	0	0	0	0	0	0	0	0	0	0	0	0	0	0	0	0	0	0
rb1	0	0	217	0	0	0	0	0	0	0	0	0	0	0	0	0	0	0	0	0	0	0	0	0	9	0	8	0	0	13
MARK4	3271	655	617	1979	321	259	320	91	225	97	1845	176	246	343	893	399	92	342	589	131	478	837	216	219	620	490	441	352	366	324
rnpc3	0	0	71	25	218	63	370	192	15	23	113	19	348	19	297	24	150	14	7	8	29	220	57	48	202	15	31	130	8	190
si:dkeyp-73d8.9	0	0	0	0	0	0	0	0	0	0	0	0	0	0	0	0	0	0	0	0	0	0	0	0	0	0	0	0	0	0
si:dkeyp-73d8.8	0	0	0	0	0	0	0	0	0	0	0	0	0	0	0	0	0	0	0	0	0	0	0	0	0	0	0	0	0	0
arid5b	0	0	0	0	0	0	12	0	0	0	0	0	0	0	0	0	0	0	0	0	0	0	0	0	0	0	0	0	0	0
arid5a	0	0	0	0	0	0	0	0	0	0	0	0	0	0	0	0	0	0	0	0	0	1	0	0	0	0	0	0	0	0
lcat	0	0	0	0	0	0	0	0	0	0	0	0	0	0	0	0	0	0	0	0	0	0	0	0	0	0	0	0	0	0
BX005043.1	0	0	0	0	0	0	0	0	0	0	0	0	0	0	0	0	0	0	0	0	0	0	0	0	0	0	0	0	0	0
dapk2b	0	0	0	0	0	0	0	0	0	0	0	0	0	0	0	0	0	0	0	0	0	0	0	0	0	0	0	0	0	0
dapk2a	0	0	0	152	0	1	0	2	0	0	0	98	36	0	28	0	0	0	0	0	0	13	0	52	0	0	33	0	0	0
si:ch211-133n4.4	2181	1193	987	2690	2425	2680	1185	1337	3807	2149	2885	2764	1333	956	2486	3482	4152	3217	4907	3338	3433	4941	4204	4225	5689	4514	3913	4340	5738	5099
si:ch211-133n4.7	0	0	0	0	0	0	0	0	0	0	0	0	0	0	0	0	0	0	0	0	0	0	0	0	0	0	0	0	0	0
si:ch211-133n4.6	0	0	0	0	0	0	0	0	0	0	0	0	0	0	0	0	0	0	0	0	0	0	0	0	0	0	0	0	0	0
si:ch211-133n4.9	0	0	0	0	0	0	0	0	0	0	0	0	0	0	0	0	0	0	0	0	0	0	0	0	0	0	0	0	0	0
c2cd3	5	0	1	0	0	0	0	68	30	0	0	0	0	0	0	0	0	0	0	0	8	45	0	46	363	0	0	16	0	0
c2cd2	2	0	0	0	0	0	0	0	0	0	420	0	0	0	203	0	0	0	0	0	0	0	260	0	13	0	0	10	0	0
map3k8	0	0	0	0	0	0	0	0	0	0	16	0	11	0	7	9	9	0	0	0	18	8	3	0	0	0	0	0	8	0
map3k9	0	0	53	38	14	0	66	25	4	15	0	0	0	0	0	0	0	0	0	0	0	0	0	31	0	39	0	69	19	20
c2cd5	2187	2	0	15	0	881	680	707	1982	1369	104	177	1487	123	822	337	148	91	292	577	416	376	437	302	701	713	401	380	383	665
map3k2	0	0	0	73	0	0	0	0	0	0	0	0	0	519	0	19	0	0	0	0	24	0	0	0	0	0	50	0	41	0
map3k3	0	0	0	0	0	0	0	0	0	0	0	0	0	0	0	0	0	0	0	0	0	0	0	0	0	0	0	0	0	0
map3k1	0	0	0	0	0	0	0	0	0	0	0	0	0	0	0	0	0	0	0	0	0	0	0	0	0	0	0	0	0	0
map3k7	29	13	328	651	795	911	9	306	406	742	129	877	83	0	269	363	10	124	225	25	0	350	105	69	243	24	68	155	202	22
map3k4	0	0	300	46	181	0	0	0	242	0	0	0	0	0	0	97	55	45	0	7	37	195	131	0	40	310	22	93	145	0
map3k5	154	0	115	98	86	0	51	0	64	0	84	86	247	0	100	26	60	91	0	19	56	34	80	6	61	113	217	77	143	102
slc16a10	0	0	0	0	0	0	0	0	0	0	0	0	0	0	0	0	0	0	0	0	0	0	0	0	0	0	0	0	0	0
slc16a13	0	0	0	0	0	0	0	0	0	0	0	0	0	0	4	27	128	0	0	0	0	0	0	0	153	0	0	0	0	157
CT737133.1	0	0	267	662	0	0	0	0	0	0	0	0	0	0	0	18	0	6	0	0	129	0	0	0	7	0	0	100	47	15
acp5a	0	0	1	0	0	2	101	115	263	245	107	153	87	290	374	321	577	38	35	105	299	44	71	117	280	364	312	93	52	64
CR407585.1	0	0	0	0	0	0	0	0	0	0	0	0	0	0	0	0	0	0	0	0	0	0	0	0	0	0	0	0	0	0
si:dkey-77f5.11	0	0	1	240	0	0	0	150	2	144	1	0	0	2	0	0	0	0	0	2	200	179	0	0	1	0	103	182	0	0
si:dkey-77f5.10	0	0	0	0	0	0	0	0	0	0	0	0	0	0	0	0	0	0	0	0	0	0	0	0	0	0	0	0	0	0
si:dkey-77f5.13	0	0	2	15	3	38	0	0	8	11	1	0	335	8	0	14	8	0	0	0	15	1	4	0	11	0	8	39	5	11
si:dkey-77f5.15	0	0	0	0	0	0	0	0	0	0	0	0	0	0	0	0	0	0	0	0	0	0	0	0	0	0	0	0	0	0
si:dkey-77f5.14	0	0	0	0	0	0	0	0	0	0	0	0	0	0	0	0	64	0	0	0	0	0	447	122	0	0	0	40	0	0
pdzrn4	0	0	0	0	0	0	0	0	0	0	0	0	0	0	0	0	0	0	0	0	0	0	0	0	0	0	0	0	0	0
apol1	0	0	0	0	0	0	0	0	0	0	0	0	0	0	0	0	0	0	0	0	0	0	0	0	0	0	0	0	0	0
CABZ01016118.1	0	0	0	0	0	0	0	0	0	0	0	0	0	0	0	0	0	0	0	0	0	0	0	0	0	0	0	0	0	0
gpr37l1b	0	0	0	0	0	0	0	0	0	0	0	0	0	0	0	0	0	0	0	0	0	0	0	0	0	0	0	0	0	0
gpr37l1a	0	0	0	0	0	0	0	0	0	0	0	0	0	0	0	0	0	0	0	0	0	0	0	0	0	0	0	0	0	0
tnfsf13	0	0	0	0	0	0	0	0	0	0	0	0	0	0	0	0	0	0	0	0	0	0	0	0	0	0	0	0	0	0
tnfsf12	1	0	0	0	0	0	0	0	0	0	0	0	0	0	0	0	0	0	0	0	0	0	0	0	0	0	0	0	0	0
tnfsf11	0	0	0	0	3	0	0	0	0	0	0	0	0	0	0	0	0	0	0	0	0	0	0	0	0	0	0	0	0	0
tnfsf10	0	0	0	0	0	0	0	0	0	0	0	0	0	0	0	0	0	0	0	0	0	0	0	0	0	0	0	0	0	0
tnfsf14	0	0	0	0	0	0	0	0	0	0	0	0	0	0	0	0	0	0	0	0	0	0	0	0	0	0	0	0	0	0
tnfsf18	0	0	0	0	0	0	0	0	0	0	0	0	0	0	0	0	0	0	0	0	0	0	0	0	0	0	0	0	0	0
p3h4	0	5	0	0	0	0	0	0	0	0	0	0	0	0	0	0	0	0	0	0	0	0	0	0	0	0	0	0	0	0
p3h3	0	0	0	0	0	0	0	0	0	0	0	0	0	0	0	2	0	0	0	0	0	0	0	0	0	0	0	0	0	0
p3h2	0	0	0	0	0	1	0	5	0	0	0	0	0	0	0	0	1	1	0	0	0	0	0	0	0	0	0	0	0	0
p3h1	0	0	0	0	0	0	0	0	0	0	0	0	0	0	0	0	0	10	0	0	0	0	0	0	0	0	0	0	0	0
clocka	0	957	5	0	11	4	337	4	9	17	0	0	0	7	14	122	45	4	25	41	2	9	0	9	61	35	178	269	34	7
clockb	3	0	174	4	27	1880	0	8	0	56	0	0	0	14	0	0	167	2	0	0	0	0	46	0	145	0	14	122	0	3
utp15	0	0	0	0	140	907	0	0	0	0	0	35	309	0	0	0	0	0	879	158	219	0	0	0	0	308	0	92	312	0
dre-mir-216a	0	0	0	0	0	0	0	0	0	0	0	0	0	0	0	0	0	0	0	0	0	0	0	0	0	0	0	0	0	0
si:ch73-252p3.1	0	0	0	0	0	0	0	0	0	0	0	0	0	0	0	4	0	0	0	0	0	0	0	0	2	0	0	0	8	0
CU550702.1	179	72	195	205	115	99	0	0	0	0	0	0	0	0	0	0	0	0	0	0	0	0	0	0	0	0	0	0	0	0
pstpip2	0	0	0	0	0	0	0	0	0	5	0	0	0	0	0	0	0	0	0	0	0	0	0	0	0	0	0	0	0	0
CABZ01081747.1	0	0	0	0	0	0	0	0	0	15	0	0	0	0	0	0	0	152	0	0	7	0	0	0	0	0	0	4	0	0
BX649453.1	0	0	164	0	0	0	0	0	0	0	0	0	0	0	0	0	0	0	0	0	0	0	0	0	0	0	0	0	0	0
unm_sa911	0	0	0	0	0	0	0	0	0	0	0	0	0	0	266	0	0	0	0	0	0	0	0	0	0	0	0	0	0	0
CU855895.2	0	0	0	0	0	0	0	0	0	0	0	0	0	0	0	0	0	42	0	0	0	0	0	0	0	0	9	0	0	0
cdip1	0	0	0	13	0	0	43	0	0	46	0	0	0	205	6	36	0	27	46	0	241	29	17	0	98	0	77	0	0	163
dre-mir-206-1	0	0	0	0	0	0	0	0	0	0	0	0	0	0	0	0	0	0	0	0	0	0	0	0	0	0	0	0	0	0
ppiab	6575	2408	2772	2621	3854	2345	2695	2114	2134	2529	4679	1635	2025	2260	2994	4190	2543	2643	2017	2112	2157	1988	2841	2113	2839	3559	2325	2141	2969	3711
ppiaa	313	275	197	191	198	155	351	544	163	219	419	11	376	233	137	145	143	267	213	260	332	229	232	537	168	35	185	227	233	137
syt3	0	6	0	0	0	286	0	0	0	0	0	0	0	0	0	0	0	0	0	0	0	0	0	0	0	0	0	0	0	0
xylt2	0	0	0	0	0	0	0	222	6	0	0	0	0	0	0	0	0	0	0	0	110	0	0	0	0	6	0	2	7	0
xylt1	0	0	0	0	0	30	0	0	0	0	7	0	0	0	0	0	0	0	0	0	0	0	0	0	0	0	23	66	0	0
mixl1	0	0	3	0	0	0	0	0	0	0	0	0	0	0	0	0	0	0	0	0	0	0	0	0	0	0	0	10	0	0
dclre1b	1220	0	0	155	0	322	0	222	0	0	0	0	0	38	0	0	0	0	0	0	0	0	0	0	0	248	0	0	134	0
dclre1c	0	565	0	0	93	0	4	0	0	0	0	0	0	0	0	0	0	0	0	0	0	0	22	0	0	3	41	1	0	9
BX510919.1	0	0	0	0	0	0	0	0	0	0	0	0	0	0	0	0	0	0	0	0	0	0	0	0	0	0	0	0	0	0
dclre1a	0	0	0	0	0	0	0	0	0	0	0	0	0	0	0	0	0	0	0	0	0	0	0	0	0	0	0	0	0	0
BX682234.1	0	0	0	0	0	0	0	0	0	0	0	0	0	0	0	0	0	0	0	0	0	0	0	0	0	0	0	0	0	144
KCTD15	0	0	6	0	0	0	0	0	0	0	0	0	0	0	0	0	0	0	0	10	18	0	0	0	0	0	7	0	0	0
magt1	0	0	0	0	0	0	0	0	0	0	0	0	0	85	0	0	197	0	0	0	0	0	0	0	151	0	29	0	84	115
cachd1	0	0	0	0	0	0	0	0	0	0	0	0	0	0	176	0	0	0	0	0	0	0	0	0	0	0	0	53	0	7
cdipt	680	0	1183	1535	1151	563	2210	1753	2655	1969	1797	815	1419	1360	3094	1797	2390	1976	3493	1177	1482	2534	2973	2431	2781	2803	2220	2714	2938	2372
AL845320.1	0	0	0	0	0	0	63	0	0	0	66	0	0	18	0	0	29	27	0	0	0	0	12	0	0	83	0	0	0	0
AL845320.2	0	0	0	0	0	0	0	0	0	0	0	0	0	0	0	0	0	0	0	0	0	0	0	0	0	0	0	0	0	0
CR944667.2	0	0	0	0	0	0	0	0	0	0	0	0	0	0	0	0	0	0	0	0	0	0	0	0	0	0	0	0	0	0
CR944667.1	0	0	0	0	0	0	0	0	0	0	0	0	0	0	0	0	0	0	0	0	0	0	0	0	0	0	0	0	0	0
CU638693.3	0	0	0	0	0	0	0	0	0	0	0	0	0	0	0	0	0	0	0	0	0	0	0	0	0	0	0	0	0	0
CU638693.2	0	0	0	0	0	0	0	0	0	0	0	0	0	0	0	0	0	0	0	0	0	0	0	0	0	0	0	0	0	0
CU638693.1	0	0	0	0	0	0	0	0	0	0	0	0	0	0	0	0	0	0	0	0	0	0	0	0	0	0	0	0	0	0
itpka	0	0	0	0	0	0	0	0	0	0	0	0	0	0	0	0	0	0	0	0	0	0	0	0	0	0	0	0	0	0
si:ch211-12e13.12	0	0	0	0	0	0	0	0	0	0	0	0	0	0	0	0	0	0	0	0	0	0	0	0	0	0	0	0	0	0
itpkb	0	0	0	0	0	0	0	0	0	0	0	0	0	0	0	0	0	0	0	0	0	0	0	0	0	0	0	0	0	0
lpcat2	818	1219	0	0	370	0	0	0	0	0	35	0	0	0	0	0	0	0	0	0	0	0	0	0	0	0	0	0	0	0
lpcat3	0	0	0	66	91	0	31	0	0	41	17	0	0	0	0	55	0	10	0	0	196	45	2	0	35	77	0	143	23	0
BX539313.1	0	0	0	0	0	0	0	0	0	0	0	0	0	0	0	0	0	0	0	0	0	0	0	0	0	0	0	0	0	0
bpnt1	496	0	213	0	28	0	0	83	10	252	0	0	0	0	229	34	0	111	0	218	103	314	393	233	182	99	94	60	394	193
camsap1a	0	0	19	125	43	0	163	126	7	54	14	487	59	374	159	421	221	199	383	92	32	389	140	68	83	23	286	364	268	441
wbp11	165	4	62	46	39	0	0	29	0	3	102	11	24	49	19	21	0	0	18	17	0	0	13	18	22	0	9	25	15	13
im:7142702	0	0	0	0	0	0	0	0	0	0	0	0	0	0	0	0	0	0	0	0	0	0	0	0	0	0	0	0	0	0
spi1b	0	0	25	0	0	0	0	0	0	0	0	0	0	0	0	0	0	0	0	0	0	15	0	33	0	0	0	0	42	62
CU467837.1	0	1	0	1	0	1	0	2	3	2	0	0	0	0	0	23	0	0	0	0	0	1	0	0	0	0	0	1	1	3
bloc1s6	0	0	237	147	289	0	0	0	234	76	460	0	41	50	132	337	296	95	20	109	116	96	207	85	263	286	307	285	134	72
bloc1s5	0	0	88	46	224	0	0	31	0	22	287	0	0	38	53	195	153	140	0	83	147	311	40	0	126	39	32	167	152	0
bloc1s4	756	0	134	18	137	0	0	0	191	0	0	0	0	162	0	182	0	0	0	0	0	135	0	0	70	136	80	160	16	0
psip1a	0	706	309	315	187	0	191	23	84	17	192	0	162	364	0	0	0	203	0	0	217	373	127	12	90	69	62	0	383	140
bloc1s2	0	134	223	384	200	169	513	95	124	243	0	58	167	256	112	602	274	73	187	173	138	252	246	224	181	145	183	279	146	35
bloc1s1	0	0	41	121	0	188	0	36	69	77	240	59	100	79	155	43	39	37	98	29	84	40	33	76	113	127	47	44	85	34
psip1b	1296	926	735	117	587	460	9	8	410	57	777	327	443	95	1069	221	50	863	152	284	85	0	147	186	149	65	399	332	122	143
si:dkey-265e15.2	0	0	0	27	0	0	0	0	0	0	0	0	0	0	0	3	0	0	0	0	0	0	0	0	0	0	0	2	0	0
si:dkey-265e15.5	0	3	0	0	0	0	0	0	0	0	0	0	0	0	0	0	0	0	0	0	0	0	0	0	0	0	0	0	0	0
RF00443	0	0	0	0	0	0	0	0	0	0	0	0	0	0	0	0	0	0	0	0	0	0	0	0	0	0	0	0	0	0
RF00440	0	0	0	0	0	0	0	0	0	0	0	0	0	0	0	0	0	0	0	0	0	0	0	0	0	0	0	0	0	0
tmed7	917	2112	1112	1469	964	1331	493	303	913	1076	1878	337	400	266	984	981	1165	1627	1133	565	1232	677	878	1548	1700	1445	1927	1797	1461	1327
tmed6	0	0	0	0	0	0	0	0	0	0	0	0	0	0	0	0	0	0	0	0	0	0	0	0	0	0	0	0	0	0
tmed5	0	0	244	222	252	0	28	58	85	88	0	0	0	115	0	80	181	388	0	0	125	124	370	184	289	162	0	302	71	0
tmed4	41	13	1377	2075	2260	1636	290	458	168	526	856	615	473	192	1527	1833	521	1088	1541	716	972	862	523	862	977	1041	588	901	1589	917
tmed3	0	0	0	123	0	0	0	0	0	0	0	0	0	0	0	95	0	0	0	5	0	0	0	0	0	0	0	0	0	0
tmed2	564	2020	1454	3430	1466	2446	634	430	1578	694	1612	855	514	1060	2865	1160	1739	2038	1308	644	580	1984	895	966	1872	1534	1156	1876	1871	1211
CU570881.1	0	0	0	0	0	0	0	0	0	0	0	0	0	0	0	0	0	0	0	0	0	0	0	0	0	0	0	0	0	0
or136-1	0	0	0	0	0	0	0	0	0	0	0	0	0	0	0	0	0	0	0	0	0	0	0	0	0	0	0	0	0	0
CU570881.2	0	0	0	0	0	0	0	0	0	0	0	0	0	0	0	0	0	115	0	34	96	29	58	149	0	0	0	0	0	19
tmed9	4016	8610	3195	4100	3596	5600	3029	2086	3678	2683	2597	2286	1706	2010	4549	4522	2961	3302	2670	2676	3045	3125	5981	3767	3946	5132	3454	3841	4730	2497
tmed8	332	0	139	0	0	63	0	0	0	62	176	0	0	13	18	0	0	0	32	0	0	0	0	3	0	0	2	0	0	0
CT030188.1	0	0	0	0	0	0	0	0	0	0	0	0	0	0	0	0	0	0	0	0	0	0	0	0	0	0	0	0	0	0
cul3a	40	1455	243	2381	247	708	527	224	731	277	416	1254	520	876	2122	570	12	459	557	5	939	718	823	270	571	977	367	287	633	398
cul3b	0	3097	182	621	568	4	55	173	265	372	66	31	10	705	501	284	1	46	246	435	363	348	324	38	415	659	529	275	303	121
si:dkey-103d23.3	0	0	0	0	0	0	0	0	0	0	0	0	0	0	0	0	0	0	0	0	0	0	0	0	9	0	4	0	0	2
zgc:113307	0	0	0	0	0	0	0	0	0	0	0	0	0	0	0	0	0	0	0	0	0	0	0	0	0	0	0	0	0	0
tapbpl	0	0	0	0	11	0	0	0	0	0	0	0	0	0	0	0	0	0	0	0	0	0	0	0	0	0	0	0	0	0
RF00191	0	0	0	0	0	0	0	0	0	0	0	0	0	4	0	0	0	0	0	0	0	0	0	0	0	0	0	0	0	0
RF00190	0	0	0	0	0	0	0	0	0	0	0	0	0	0	0	0	0	0	0	0	0	0	0	0	0	0	9	0	0	0
snx20	0	0	0	0	0	0	0	0	0	0	0	0	0	0	0	0	0	0	0	0	0	0	0	0	0	0	0	0	0	0
yrk	0	0	0	0	0	0	0	0	0	0	0	0	0	0	0	0	0	0	0	0	0	0	0	0	0	0	0	0	0	0
si:ch211-133l11.10	0	0	44	0	0	0	134	40	0	0	114	0	0	0	0	0	48	83	59	85	0	0	0	0	0	0	102	37	0	76
si:dkeyp-5g9.1	0	0	0	0	0	0	0	0	0	0	0	0	0	0	0	0	0	0	0	0	0	0	0	0	0	0	0	0	4	0
CABZ01087502.1	0	0	0	0	0	0	0	0	0	0	0	0	0	0	0	0	0	0	0	0	0	0	0	0	0	0	0	0	0	0
strbp	0	0	0	2	0	0	20	0	0	111	202	0	35	179	78	0	13	8	202	149	0	261	3	38	221	11	63	92	99	105
si:ch73-266f23.1	40	0	0	0	0	892	0	0	0	6	0	0	0	0	0	0	0	0	15	0	0	168	0	0	161	202	199	94	0	202
si:ch73-266f23.3	0	0	0	0	4	2	3	85	32	0	136	0	0	0	0	0	1	0	0	0	0	0	0	0	62	0	44	0	0	0
uprt	478	212	336	401	464	1355	843	294	464	403	500	361	398	297	518	640	752	406	720	649	434	462	774	625	811	571	634	669	645	460
CR925728.1	0	0	0	0	0	0	0	0	0	0	0	0	0	0	0	0	0	0	0	0	0	0	0	0	0	0	0	0	0	0
CR925728.2	0	0	0	0	0	0	0	0	0	0	0	0	0	0	0	0	0	0	0	0	0	0	0	0	0	0	0	0	0	0
CR925728.3	14	0	2	4	0	0	0	0	0	0	0	0	0	0	0	0	0	0	0	2	0	0	0	2	0	0	1	1	0	0
BX511311.10	0	0	0	0	0	0	0	0	0	0	0	0	0	0	0	0	0	0	0	0	0	0	0	0	0	0	0	0	0	0
CU571318.1	0	32	0	99	1	0	0	2	0	0	0	0	56	6	1	0	0	2	0	4	223	0	1	0	0	179	0	0	92	172
smyd5	0	0	62	0	0	0	397	252	56	113	208	295	6	405	318	195	224	1073	212	73	185	327	675	146	161	60	135	458	410	238
tmem231	2194	629	1767	854	645	0	735	762	475	701	892	271	583	534	1076	594	213	104	770	1147	1379	844	1450	1107	1385	1548	373	1410	1183	296
atad3	0	0	0	76	0	0	133	0	64	71	138	60	0	93	126	0	0	0	0	7	53	6	0	0	0	96	18	54	0	54
atad2	2200	0	0	0	0	0	0	0	0	0	0	0	0	0	0	0	0	0	0	0	0	0	0	0	0	0	0	0	70	0
CR388421.1	0	0	0	0	0	0	0	0	0	0	0	0	0	0	0	0	0	0	0	0	0	0	0	0	0	0	0	0	0	0
arhgef12b	47	0	79	34	28	150	0	0	0	0	21	38	0	0	42	8	0	0	10	0	0	5	58	48	9	8	14	20	36	17
arhgef12a	1322	100	158	8	135	252	0	0	0	0	327	124	0	0	0	64	117	5	20	103	0	0	40	0	0	0	0	0	0	0
hnrnpul1	0	0	26	349	313	0	0	636	0	421	0	0	0	0	0	0	305	0	0	0	100	0	203	29	0	0	0	107	38	104
BX005417.3	0	0	0	0	0	0	0	0	0	0	0	0	0	0	0	0	0	0	0	0	0	0	0	0	0	0	0	0	0	0
calcrlb	0	0	0	0	0	0	0	0	0	0	0	0	0	0	0	0	0	0	0	0	0	0	0	0	0	0	0	0	0	0
eif2d	415	0	16	0	12	0	0	15	179	3	13	251	100	0	0	427	0	0	395	0	0	192	0	0	191	0	18	13	0	228
eif2a	780	803	132	620	553	1358	121	0	71	85	0	592	234	575	0	728	0	0	627	482	343	158	939	323	97	310	184	412	133	368
jcada	0	0	0	0	0	0	0	0	0	0	0	0	0	0	0	0	0	0	0	0	0	0	0	0	0	0	0	0	0	0
si:dkey-85k7.12	0	0	0	0	0	0	0	0	0	0	0	0	0	0	0	0	0	0	0	0	0	0	0	0	0	0	0	0	0	0
si:dkey-85k7.11	0	0	0	0	0	0	0	0	0	0	0	0	0	0	0	0	0	0	0	0	0	0	0	0	0	0	0	0	0	0
si:dkey-85k7.10	0	0	0	0	0	0	0	0	0	0	0	0	0	0	0	0	0	0	0	0	0	0	0	0	0	0	0	0	0	0
nrd1b	140	49	0	48	241	89	23	105	193	1298	54	0	913	267	1461	126	0	289	0	306	0	101	0	520	221	481	437	83	798	250
nrd1a	0	0	936	2454	340	1366	12	0	121	35	170	285	9	69	28	100	551	179	85	184	120	30	52	39	146	12	146	162	268	221
zgc:112163	0	0	0	425	421	0	249	88	201	7	67	150	0	0	47	0	0	122	94	92	124	4	72	0	16	12	31	102	0	261
zgc:112160	0	0	0	0	0	0	0	0	0	0	0	0	0	0	0	0	0	0	0	0	0	0	0	0	0	0	0	0	0	0
si:dkey-126g1.9	0	271	0	34	9	331	23145	18361	34820	14394	11900	39204	27550	29650	45331	28276	22683	18231	4195	14186	12594	10791	15622	15247	3913	8023	11369	12864	11675	6280
odc1	116	5	145	661	0	71	3003	2259	2165	1920	3106	782	3052	4287	3264	640	1211	979	1719	148	851	1635	669	17	1266	1004	1572	3604	1497	659
si:dkey-126g1.7	0	0	0	0	0	0	0	0	0	143	0	0	0	0	0	0	0	0	0	0	0	0	0	0	0	0	95	0	65	0
ttc29	0	0	0	0	0	0	0	0	0	0	0	0	0	0	0	0	0	0	0	0	10	0	0	0	0	0	0	0	0	0
nptxra	0	0	0	0	0	0	0	0	0	0	0	0	0	0	0	6	0	0	0	0	0	0	0	0	0	0	0	0	0	0
ttc25	0	0	0	0	0	0	0	0	0	0	0	0	0	0	0	0	0	0	0	0	0	0	0	0	0	0	0	0	0	0
ttc26	0	0	223	928	757	599	420	148	30	12	0	90	0	0	490	285	601	0	454	1	4	89	166	21	171	0	69	3	137	256
ttc27	0	7	0	0	0	0	0	0	0	2	107	0	0	0	31	0	2	0	0	0	0	0	0	16	0	85	16	0	0	0
ttc22	0	0	0	0	0	0	0	0	0	0	0	0	0	0	0	0	0	0	0	0	0	0	0	0	0	0	0	0	0	0
ttc23	0	0	0	0	0	0	0	0	0	0	0	0	0	0	0	0	0	0	0	0	0	0	0	0	0	0	0	2	0	0
ube2h	1907	0	822	2680	663	76	2196	457	917	1056	724	236	658	1285	523	2389	1132	1407	303	661	1226	563	1120	483	459	431	754	481	541	482
ndor1	2277	0	297	0	3	0	21	0	16	0	0	9	0	0	0	353	73	0	482	0	277	0	0	0	0	187	174	0	0	0
ube2a	1829	699	694	479	408	1870	3398	3175	3165	3731	5301	1374	2964	2609	3714	2302	4027	1665	2497	2367	1648	1847	1125	3468	3857	5325	3750	6221	1733	3189
si:ch1073-416d2.3	0	0	0	0	0	536	0	0	0	0	0	0	0	0	0	0	0	0	0	0	0	0	0	0	0	0	0	0	0	0
ube2b	0	46	51	29	0	0	0	0	56	37	23	0	149	23	0	26	66	126	0	33	0	0	0	0	2	26	109	0	17	70
si:ch1073-416d2.4	584	0	333	361	107	226	129	106	0	95	0	0	81	121	0	0	0	193	348	229	107	203	143	120	194	103	470	45	168	100
ube2f	719	464	409	810	396	139	55	159	162	385	280	0	365	108	680	23	70	200	564	164	327	445	136	233	181	505	239	524	49	185
ube2z	1676	712	368	8	384	76	1316	384	0	161	28	353	711	325	1212	12	60	695	661	0	452	0	164	190	0	415	87	364	28	453
si:ch211-261d9.1	0	0	0	0	0	0	0	0	0	0	0	0	0	0	0	0	0	0	0	0	0	0	0	0	0	0	0	0	0	0
fdx1b	0	0	0	0	0	0	0	0	0	0	0	0	0	0	0	0	0	0	0	0	0	0	0	0	0	0	0	0	0	0
ube2t	0	0	0	0	0	0	0	0	0	0	0	0	0	0	0	0	0	0	0	0	0	0	0	0	0	0	0	0	0	0
ube2w	0	377	63	7	404	728	82	118	0	400	191	234	265	289	181	234	110	0	442	303	482	189	344	308	127	173	150	406	232	258
CU628002.1	0	0	0	3	0	37	0	0	0	0	0	0	0	0	0	13	0	0	0	0	0	14	0	0	0	0	6	0	0	0
slc8a2a	0	0	0	0	0	0	0	0	0	0	0	0	0	0	0	0	0	0	0	0	0	0	0	0	0	0	0	0	0	0
npy2r	0	0	0	0	0	0	0	0	0	0	0	0	0	0	0	0	0	0	0	0	0	0	0	0	0	0	0	0	0	0
dlat	2602	1765	769	1907	755	1214	5630	1528	1989	2552	3154	2542	1045	1581	5025	707	1193	1711	363	1599	2859	821	1576	1396	2339	3730	1861	1962	2107	1024
BX901942.1	0	77	0	0	17	0	0	0	0	0	0	0	0	0	0	11	0	0	0	14	20	10	0	0	7	0	7	6	19	0
BX957355.1	0	0	37	0	64	0	0	23	43	0	48	38	0	57	187	50	66	89	260	59	64	74	116	30	26	42	88	175	71	53
nup205	0	0	18	50	0	0	0	39	0	55	14	0	0	0	37	0	0	39	0	0	0	11	0	0	0	43	0	5	0	37
BX901942.2	0	0	1	1	0	0	0	0	0	0	0	0	0	0	0	1	0	0	0	0	0	0	0	0	0	0	0	1	0	1
cmn	0	0	0	0	0	0	0	0	0	0	0	0	0	0	0	0	0	0	0	0	0	0	0	0	0	0	0	0	0	0
zgc:103759	0	0	0	293	0	0	0	0	0	0	174	75	97	0	0	23	0	0	113	0	0	0	0	0	0	0	53	157	0	0
zgc:103755	0	0	58	0	0	0	0	0	0	53	0	0	0	0	0	32	0	0	0	0	0	0	0	0	0	0	6	0	18	49
BX649295.2	0	0	0	0	0	0	0	0	0	0	0	0	0	0	0	0	0	0	0	0	0	0	0	0	0	0	0	0	0	0
ssh2a	0	0	0	158	0	0	0	11	0	0	215	0	0	0	567	3	31	0	7	0	89	462	0	0	3	0	0	10	0	0
ssh2b	53	0	0	0	20	0	9	0	2	12	15	9	18	388	0	6	5	0	0	0	0	37	0	0	10	5	0	24	0	17
si:dkey-18a10.3	0	0	0	0	0	0	156	9	54	0	0	90	4	99	31	87	0	138	13	7	6	79	0	132	0	63	50	0	148	0
cln6b	0	0	160	0	0	0	0	0	0	0	0	0	0	0	0	87	0	0	0	315	0	356	0	0	0	184	96	0	0	0
cln6a	0	0	803	1528	1374	0	261	86	157	0	333	0	208	0	0	106	265	858	96	0	82	446	778	7	636	177	66	473	511	154
tceanc2	0	120	0	0	47	0	0	39	67	0	0	0	0	108	0	75	0	0	87	0	0	0	46	0	32	0	44	169	32	0
acer2	0	0	0	0	0	0	10	43	0	15	0	0	0	0	0	0	0	0	0	0	0	0	0	34	0	0	11	14	13	0
selenbp1	0	0	0	0	118	0	0	0	0	0	205	0	0	0	0	0	0	0	0	0	4	0	0	0	0	0	0	0	0	0
tldc1	0	0	71	0	0	0	0	0	0	0	0	0	0	0	0	0	0	0	0	0	0	0	0	0	0	0	0	0	33	0
tmem64	5	0	0	0	0	0	0	0	0	0	0	0	105	0	0	0	0	0	0	0	0	0	0	0	0	0	0	0	0	0
rbpms2a	3	3	0	0	2	0	0	0	0	0	5	0	21	0	0	0	0	0	0	0	5	0	22	0	0	0	0	0	15	3
rbpms2b	0	14	0	0	0	176	0	10	0	0	0	0	0	0	0	0	0	4	0	0	0	0	0	0	0	0	0	107	52	166
oprd1b	0	0	0	0	0	0	0	0	0	0	0	0	0	0	0	0	0	0	0	0	0	0	0	0	0	0	0	0	0	0
oprd1a	0	0	0	0	0	0	0	0	0	0	0	0	0	0	0	0	0	0	0	0	0	0	0	0	0	0	0	0	0	19
ghdc	0	0	0	489	0	0	0	151	0	53	0	0	0	0	60	0	332	0	0	255	0	307	230	0	0	0	0	10	0	0
hdhd5	0	0	0	0	0	0	0	0	0	0	0	0	0	0	0	0	0	0	0	0	0	0	0	0	0	0	0	0	0	0
hdhd3	0	0	251	171	0	0	110	9	166	51	14	162	399	28	138	149	587	255	24	54	266	213	270	111	261	98	217	204	141	175
hdhd2	215	355	98	438	86	233	0	106	36	151	103	59	0	31	67	119	211	184	48	101	143	72	55	5	96	258	173	80	161	105
si:ch73-345f18.3	0	0	0	0	0	0	0	0	0	0	0	0	0	0	0	0	0	0	0	0	0	0	0	0	0	0	0	0	0	0
atp5fa1	26652	12257	8245	13559	8407	16335	14932	7928	9972	9184	20171	8381	7644	13276	14358	12597	6433	14254	7187	8186	11613	10262	11781	10905	17945	20179	20315	18143	16448	16098
arrb2a	969	0	153	295	42	0	334	184	249	202	709	0	0	0	204	201	204	279	206	0	0	129	0	0	0	0	86	0	307	169
arrb2b	2831	0	0	876	0	139	306	6	247	96	56	0	0	0	338	364	0	114	15	0	12	139	250	180	0	47	122	11	42	67
cnih1	988	1074	1285	375	860	869	562	445	188	235	749	552	264	886	617	962	1070	1468	3374	679	843	2088	1479	1100	418	1492	856	606	930	593
cnih3	0	0	0	0	0	281	0	0	0	0	0	0	0	0	0	0	0	0	0	0	0	0	0	0	0	0	0	0	0	0
cnih2	0	0	0	0	0	0	0	0	0	0	0	0	0	0	0	0	0	0	0	0	0	0	0	0	0	0	0	0	0	0
CU468002.1	0	0	0	0	0	0	0	0	0	0	0	0	0	0	0	0	0	0	0	0	0	0	0	0	0	0	0	0	0	0
saraf	0	0	575	777	124	0	0	178	0	128	0	0	303	0	272	0	256	970	30	130	0	435	180	125	302	392	97	212	8	177
fnbp1b	202	28	72	105	193	87	53	0	17	28	45	0	96	99	72	64	120	30	62	8	6	8	0	5	100	146	90	81	208	98
fnbp1a	0	29	7	9	17	25	109	0	0	0	0	0	0	7	0	3	11	0	0	0	0	0	20	0	24	0	0	0	41	0
si:ch1073-365p7.2	0	0	0	0	0	0	0	0	0	0	0	0	0	0	0	0	0	0	0	0	0	0	0	0	0	0	0	0	0	0
ahr1a	0	0	0	0	0	0	0	0	0	0	0	0	0	0	0	0	0	0	0	0	0	0	0	0	0	0	0	0	0	0
fnbp1l	0	0	0	0	3	0	0	0	0	0	0	0	0	0	0	567	0	0	0	0	16	0	0	0	0	0	0	140	0	0
trarg1b	0	0	0	0	0	0	0	0	0	0	0	0	0	0	0	0	0	0	0	0	0	0	0	0	0	0	0	0	0	0
trarg1a	0	0	0	0	0	0	0	0	0	0	0	0	0	0	0	0	0	0	0	0	0	0	0	0	0	0	0	0	0	0
si:dkey-253i9.4	0	0	0	15	19	0	15	0	0	0	0	3	0	11	5	0	33	0	2	6	50	41	0	27	11	8	7	18	0	0
zgc:174275	0	0	0	0	0	0	0	0	0	0	0	0	247	0	0	0	0	0	0	0	273	0	0	0	0	0	189	255	0	0
pudp	0	0	114	0	109	81	0	0	66	0	0	0	0	0	0	0	0	0	102	27	0	0	0	52	0	55	18	50	0	0
dnase1l4.1	76	69	158	163	111	86	72	84	96	112	340	106	38	65	166	193	184	291	160	148	212	148	227	142	223	132	74	105	149	104
PQLC1	0	0	0	0	0	0	0	0	0	62	0	77	0	27	0	0	0	53	0	0	0	0	39	0	0	59	0	0	20	0
tnr	2286	0	3	3	0	44	0	0	0	0	0	2	0	0	0	0	0	3	0	0	0	0	0	0	0	0	247	0	0	7
gfra2a	98	0	1	0	0	0	0	0	0	0	0	0	0	0	0	0	0	0	0	0	0	0	0	0	0	0	0	0	0	0
gfra2b	0	0	0	0	0	0	0	0	0	0	0	0	0	0	0	0	0	0	0	0	0	0	0	0	0	0	0	0	0	0
erg	0	0	0	0	0	0	0	0	0	0	0	0	0	0	0	2	0	0	0	0	0	0	0	0	0	0	0	0	0	0
tnc	0	0	0	0	62	0	0	0	0	1	2	0	0	0	0	0	0	0	3	0	0	0	0	0	0	0	0	13	0	0
plod3	0	0	234	448	0	0	0	196	0	92	0	0	0	0	290	0	0	156	20	6	331	5	0	182	231	0	0	90	0	11
tnn	0	0	0	0	0	0	0	0	0	0	0	0	0	0	0	0	0	0	0	0	0	0	0	0	0	0	0	0	0	0
erh	1517	632	944	984	1226	1324	1077	559	1523	1137	1637	982	1053	1235	1749	987	2204	2412	815	942	2106	1662	2036	1526	1868	2186	1753	2189	1434	1496
hfm1	0	0	0	0	0	0	0	32	0	0	0	0	0	0	0	0	0	0	0	0	0	0	0	0	0	0	0	0	0	0
tgfbi	0	0	0	0	0	0	0	0	0	0	0	0	0	0	0	0	0	0	0	0	0	0	0	0	0	0	0	0	0	0
v2ra20	0	0	0	0	0	0	0	0	0	0	0	0	0	0	0	0	0	0	0	0	0	0	0	0	0	0	0	0	0	0
dmrt2b	0	0	0	0	0	0	0	0	0	0	0	0	0	150	0	0	0	40	0	0	0	0	0	0	0	0	0	0	0	0
v2ra18	0	0	0	0	0	0	0	0	0	0	0	0	0	0	0	0	0	0	0	0	0	0	0	0	0	0	0	0	0	0
polr2f	169	0	78	35	215	59	19	52	62	8	24	59	50	58	74	19	53	296	47	54	21	149	77	54	39	9	69	15	86	9
FP016208.1	0	0	0	0	0	0	0	0	0	0	0	0	0	0	0	0	0	0	0	0	0	0	0	0	0	0	0	0	0	0
tgfb3	1819	0	0	0	0	0	0	0	0	0	327	0	0	0	44	0	0	0	0	0	0	0	0	0	0	0	0	94	0	0
si:dkeyp-75h12.2	0	0	13	0	0	0	0	64	0	67	0	0	0	0	165	0	16	0	77	0	0	0	0	39	8	0	10	0	0	2
si:dkeyp-75h12.5	410	478	202	629	243	675	61	133	67	337	682	293	87	277	241	310	720	202	285	12	137	52	224	288	521	112	314	203	113	99
si:dkeyp-75h12.7	0	0	0	0	0	0	0	0	0	0	0	0	0	6	0	0	0	0	0	0	0	0	0	0	0	0	0	0	0	0
plp1b	0	0	0	0	0	0	0	0	0	0	0	0	0	0	0	0	0	0	0	0	0	0	0	0	0	0	0	0	0	0
plp1a	0	7	0	0	0	0	0	0	0	0	0	0	0	0	0	0	0	0	0	0	0	0	0	0	0	0	0	0	0	0
adam23a	3	360	0	0	0	208	0	0	0	0	0	0	0	263	0	0	0	0	0	0	0	0	0	0	0	0	0	0	0	0
tshr	0	0	0	0	0	0	0	0	0	0	0	0	0	0	0	0	0	0	0	0	0	0	0	0	0	0	0	0	0	0
nt5c2l1	0	0	0	0	0	0	0	0	0	0	0	0	0	0	0	0	0	0	0	0	0	0	0	0	0	0	0	0	0	0
vtna	0	0	0	0	0	0	0	0	0	0	0	0	0	0	0	0	0	0	0	0	0	0	0	0	0	0	0	0	0	0
vtnb	5044	0	0	0	0	629	8	0	0	0	676	0	0	0	0	0	0	4	0	0	179	0	0	0	0	0	1387	0	0	0
BX322530.1	47	0	0	0	0	67	0	0	0	0	0	0	11	0	0	0	0	69	0	36	0	0	36	206	0	0	0	154	28	0
polr2i	120	249	61	53	132	74	155	25	136	141	142	175	117	77	308	158	191	240	213	129	112	56	159	190	106	79	61	151	160	132
v2ra17	0	0	0	0	0	0	0	0	0	0	0	0	0	0	0	0	1	0	0	0	0	0	0	0	0	0	0	0	0	0
tnrc6b	0	215	84	72	47	14	18	0	0	30	41	5	14	13	55	189	120	0	20	14	23	42	74	31	29	93	77	16	29	11
tnrc6a	4	385	763	717	1093	257	1648	66	148	492	553	57	335	965	1207	935	1270	869	2007	306	1425	606	1600	254	890	622	805	1550	1044	1236
CABZ01072309.1	0	0	0	0	0	0	0	0	0	0	0	0	0	0	0	0	0	0	0	0	0	0	0	0	0	0	0	0	0	0
ppm1da	0	0	0	0	0	202	0	263	0	147	0	0	0	173	245	4	0	656	0	36	7	61	6	286	0	0	145	13	0	99
ociad2	463	130	548	425	89	0	0	0	0	0	0	0	0	0	0	0	0	10	0	0	0	15	0	0	0	0	0	0	0	4
nsfb	0	0	0	0	0	49	0	0	0	0	20	0	0	0	0	0	4	0	0	0	0	0	0	4	0	0	0	0	0	0
nsfa	6274	7494	1297	4812	971	3146	9691	4886	7793	6721	4683	7246	4960	11405	13605	4219	2706	6608	2208	2786	7571	3594	2989	3998	3436	3130	4316	4842	8593	2176
ociad1	823	3501	2131	2154	855	1361	1879	1231	1448	477	3051	642	570	1360	1729	1845	1412	1588	966	1640	2418	449	1646	1813	2103	1400	1900	1087	1209	2211
ppm1db	0	0	80	3	12	0	0	74	2	66	0	0	116	72	0	8	65	0	0	0	0	96	67	8	0	14	0	14	0	0
krt97	0	0	0	0	0	0	0	0	0	0	0	0	0	0	0	0	0	0	0	0	0	0	0	0	0	0	0	0	0	0
krt96	0	0	0	0	0	0	0	0	0	0	0	0	0	0	0	0	0	0	0	0	0	0	0	0	0	0	0	0	0	0
birc5a	0	0	0	0	44	0	0	0	0	0	0	0	0	48	0	0	0	112	0	0	0	0	0	0	53	0	0	19	0	0
st3gal1l	0	0	0	0	0	0	0	0	0	0	0	0	0	0	0	0	0	0	0	0	0	0	0	0	0	0	0	0	0	0
krt93	0	0	0	0	0	0	0	0	0	0	0	0	0	0	0	0	0	0	0	0	0	0	0	0	0	0	0	0	0	0
krt92	0	0	0	0	0	0	0	0	0	0	0	0	0	0	0	0	0	0	0	0	0	0	0	0	0	0	0	0	0	0
krt91	0	0	0	0	0	0	0	0	0	0	0	0	0	0	0	0	0	0	0	0	0	0	0	0	0	0	0	0	0	0
BX897720.1	0	0	0	0	0	7	0	0	0	0	0	0	0	0	0	0	0	0	0	0	0	0	0	0	0	0	0	0	0	0
vsig8b	0	0	0	0	0	0	0	0	0	0	0	0	0	0	0	0	0	0	0	0	0	0	0	0	0	0	0	0	0	0
vsig8a	0	0	0	0	0	0	0	0	0	0	0	0	0	0	0	0	0	0	0	0	0	0	0	0	0	0	0	0	0	0
si:ch211-161h7.5	0	0	0	0	0	0	0	0	0	0	0	0	0	0	0	10	0	33	0	0	0	0	0	0	0	0	0	8	0	0
si:ch211-161h7.4	0	0	0	1	62	0	240	0	460	83	55	0	114	0	0	0	0	1631	176	5	148	89	105	0	179	17	111	100	0	0
FO704779.1	0	0	0	0	0	0	0	0	0	0	0	0	0	0	0	0	0	0	0	0	0	0	0	0	0	0	0	0	0	0
higd2a	541	560	576	269	268	505	401	127	215	274	391	462	363	259	537	426	567	591	424	444	573	507	637	399	428	436	452	527	441	751
si:ch211-161h7.8	0	0	0	0	0	0	0	0	0	0	0	0	0	0	0	0	0	0	0	0	0	0	0	0	0	0	0	0	0	0
exoc2	0	0	0	39	25	0	10	0	6	8	0	0	0	30	7	0	0	397	0	44	0	12	0	269	169	128	74	12	0	0
tmem176l.1	2368	0	0	0	0	622	90	0	291	247	882	118	119	0	305	0	199	0	3	293	135	347	478	181	0	0	542	95	305	0
safb	0	103	455	1382	409	23	139	39	259	106	0	990	396	522	486	201	32	801	402	402	341	405	397	203	526	223	204	392	0	185
khdrbs2	0	0	11	0	0	0	0	0	0	0	0	0	6	99	0	18	0	0	0	0	0	0	0	0	0	0	0	0	0	0
si:ch211-66k16.2	0	0	0	0	0	0	0	0	0	0	0	0	0	0	0	0	0	0	0	0	0	0	0	0	0	0	0	0	0	0
arih1l	122	0	115	3	0	12	0	0	25	121	291	5	6	0	97	2	21	0	28	6	50	113	2	3	62	20	133	144	167	33
si:dkey-194e6.2	0	0	0	0	0	0	0	0	0	0	0	0	0	0	0	0	0	0	0	0	0	0	0	0	0	0	0	0	0	0
tmem176l.2	0	0	0	0	0	0	0	0	0	0	0	0	0	0	0	0	0	0	0	0	0	0	0	0	0	0	0	0	0	0
si:dkey-194e6.1	0	0	7	0	0	0	0	0	0	0	0	0	0	0	0	0	0	0	0	0	0	0	0	0	0	0	0	0	0	0
gdnfb	0	0	0	0	0	0	0	0	0	0	0	0	0	0	0	0	0	0	0	0	0	0	0	0	0	0	0	0	0	0
LSAMP	82	0	0	0	0	0	0	0	0	17	0	0	0	0	0	0	0	0	0	0	0	0	0	0	0	0	15	0	0	0
gdnfa	0	0	0	0	0	0	0	0	0	0	0	0	0	0	0	0	0	0	0	0	0	0	0	0	0	0	0	0	0	0
mef2ab	0	0	0	0	0	0	170	0	0	113	94	0	0	134	6	186	0	12	8	74	11	79	0	0	43	2	44	90	0	2
mef2aa	1006	986	1308	1045	51	166	789	403	245	247	817	564	1260	965	972	1027	443	0	0	37	158	33	127	24	996	184	405	428	615	352
dnajc8	468	0	439	353	281	293	312	336	322	364	591	223	514	422	460	346	709	431	321	351	283	438	397	692	789	444	564	739	429	375
dnajc9	107	0	16	11	253	0	0	7	25	83	0	11	45	6	124	95	30	545	120	270	654	66	593	202	71	80	176	177	126	199
kcnk18	0	0	0	0	0	0	0	0	0	5	0	0	0	0	0	0	0	0	0	0	0	0	0	0	0	0	0	0	0	0
dnajc4	0	0	0	0	0	0	0	12	19	0	0	7	0	117	36	0	224	230	0	8	1	203	150	119	108	16	45	56	9	23
kcnk17	0	0	0	0	0	0	0	0	0	0	0	0	0	0	0	0	0	0	0	0	0	0	0	0	0	0	0	0	0	0
si:dkey-31e10.5	0	0	0	0	0	0	0	0	0	35	46	0	0	0	28	22	0	0	0	10	0	17	0	0	20	0	0	0	0	0
kcnk15	0	0	0	0	0	0	0	0	0	0	0	0	0	0	0	0	0	0	0	0	0	0	0	0	0	0	0	0	0	0
dnajc1	0	0	213	223	116	1122	163	257	462	125	423	0	274	49	309	407	0	0	0	215	125	316	550	58	0	261	145	229	225	43
si:dkey-31e10.1	0	0	0	0	0	0	0	0	0	0	1	0	0	0	0	0	0	0	0	6	0	0	0	0	4	0	0	0	2	0
tbx16l	0	0	0	0	0	0	0	0	0	0	0	0	0	0	0	0	0	0	0	0	0	0	0	0	0	0	0	0	0	0
si:dkey-65j4.2	0	0	0	0	3	0	0	0	0	0	0	0	0	0	0	0	19	0	0	0	0	0	0	0	0	0	0	0	0	0
si:ch211-106m9.1	68	0	0	2	85	21	2338	582	778	2106	1284	1584	1613	3716	1122	3106	1779	3166	1403	1306	2982	2278	1876	1271	1708	1559	1825	1346	1267	989
ccdc191	0	0	0	0	0	0	0	0	0	0	0	0	0	0	0	0	0	0	0	0	0	0	0	0	0	0	0	0	0	0
si:ch211-175m2.4	0	0	0	0	0	0	0	0	0	0	0	0	0	0	0	0	0	0	0	0	0	0	0	0	0	0	0	0	0	0
zgc:173552	0	0	0	2	51	0	0	0	3	0	0	0	0	0	12	0	0	0	0	0	0	0	0	0	0	0	0	0	3	0
ppm1bb	20	0	119	415	358	0	31	203	529	340	17	2	195	292	471	221	255	27	118	77	99	50	67	15	123	396	286	211	554	76
ppm1ba	0	428	194	184	136	30	598	24	12	100	52	56	0	328	248	273	29	128	0	80	83	82	38	18	57	0	80	144	49	169
ryr3	0	0	16	35	0	0	0	7	0	0	17	12	12	21	30	0	0	15	12	13	16	17	0	24	0	11	10	11	14	0
serac1	0	0	0	10	82	11	0	5	0	74	0	0	0	0	84	127	0	0	0	6	0	0	0	3	53	0	74	8	0	131
kcnk1b	0	0	0	0	0	0	0	0	0	0	0	0	0	0	0	0	0	0	0	0	0	0	0	0	0	0	0	0	0	0
kcnk1a	0	0	0	0	0	0	431	386	357	276	91	377	384	70	82	458	193	3	0	0	109	0	0	104	0	0	28	132	68	0
CABZ01064248.1	0	0	0	0	9	0	0	0	0	0	0	0	0	0	0	0	0	0	0	0	0	0	0	0	0	0	0	0	0	0
abhd2a	0	0	0	292	0	538	458	328	105	399	0	18	445	320	846	236	745	227	297	935	12	621	323	340	158	0	88	185	536	344
abhd2b	0	0	0	0	0	0	0	0	0	0	206	0	0	0	0	0	2	0	0	0	0	0	0	0	0	0	38	0	0	0
vangl1	0	0	0	0	78	4	0	0	0	0	0	0	0	0	0	0	0	0	7	19	0	0	0	0	0	0	0	0	0	0
vangl2	4	0	0	0	0	0	0	0	0	0	41	0	0	0	0	3	0	0	7	0	0	0	0	0	0	0	0	144	0	21
btr01	0	0	0	0	0	0	0	0	0	0	0	0	0	0	0	0	3	0	0	0	0	0	0	0	0	0	0	0	0	0
btr02	0	0	0	0	0	0	0	0	0	0	0	0	0	0	0	0	0	0	0	0	0	0	0	0	0	0	9	0	0	0
btr05	0	0	0	0	0	0	0	0	0	0	0	0	0	0	0	0	0	0	0	0	0	0	0	0	0	0	0	0	0	0
btr04	0	0	0	0	0	0	0	0	39	39	0	0	0	0	63	0	0	0	0	0	0	0	0	0	0	0	0	0	0	0
btr07	0	0	0	0	0	0	0	0	0	0	0	0	0	0	0	0	1	0	2	0	0	0	0	0	0	0	0	0	0	0
btr06	0	0	0	0	0	0	0	0	0	0	0	0	0	0	0	0	0	0	0	0	0	0	0	0	0	0	0	0	0	0
btr09	0	0	0	0	0	0	0	0	0	0	0	0	0	0	0	0	0	0	0	0	0	0	0	0	0	0	0	0	0	0
pi15a	0	0	0	0	0	0	0	0	0	0	0	0	0	0	0	0	0	0	0	0	0	0	0	0	0	0	0	0	0	0
pi15b	0	0	0	0	0	0	0	0	0	0	0	0	0	0	0	0	0	0	0	0	0	0	0	0	0	0	0	0	0	0
mmp23bb	0	0	5	0	0	0	0	0	0	18	0	0	0	0	0	0	0	0	0	0	0	0	0	0	0	0	0	0	0	0
zdhhc14	0	0	0	0	0	0	0	51	76	0	0	0	0	22	40	0	0	0	0	45	0	0	0	0	0	60	0	48	54	0
zdhhc17	0	3	15	289	34	0	0	0	0	19	0	0	0	10	0	0	0	0	0	0	332	0	0	0	0	0	0	0	0	0
zdhhc11	0	0	0	0	18	0	0	0	0	0	0	0	0	0	0	0	0	0	0	0	0	0	0	0	0	0	0	0	0	0
zdhhc13	2476	369	276	445	509	1335	0	0	249	364	23	763	0	829	866	402	0	497	15	0	466	122	91	424	408	298	498	432	165	495
tyrobp	0	0	0	0	0	0	0	0	0	0	0	0	0	0	0	0	0	0	0	0	0	0	0	0	0	0	0	0	0	0
il11ra	0	0	0	8	100	0	0	0	6	0	0	15	4	0	0	6	0	223	0	38	147	8	0	0	0	21	0	9	0	3
slco1d1	0	0	0	0	0	0	0	0	0	0	0	0	0	0	0	0	4	0	0	0	0	0	0	0	0	0	0	0	7	0
si:dkey-150i13.2	0	0	20	0	0	0	0	0	1	0	0	0	0	0	0	0	0	0	0	0	0	0	0	0	0	62	0	0	5	0
si:dkey-221j11.3	0	0	0	0	0	0	0	0	0	0	0	0	0	0	0	0	0	0	0	0	0	0	0	0	0	0	0	0	0	0
si:dkey-238o14.7	0	0	0	0	0	0	0	0	0	0	0	0	0	0	0	0	0	0	0	0	0	0	0	0	0	0	0	0	0	0
si:dkey-238o14.3	2	0	0	0	0	0	0	0	0	0	0	0	0	0	0	0	0	0	0	0	0	0	0	0	0	0	0	0	0	0
si:dkey-238o14.1	262	0	0	0	0	0	0	0	0	0	0	0	0	0	0	0	0	0	0	0	0	0	0	0	0	0	0	0	0	0
lrrc8c	0	0	0	0	0	0	0	0	0	0	0	0	0	0	0	0	0	0	0	0	0	0	0	0	0	0	0	0	0	0
meig1	171	58	88	50	49	56	48	57	223	67	131	69	78	104	167	142	98	158	138	102	74	111	125	127	40	29	89	78	33	50
BX005329.1	0	0	0	0	0	0	0	0	0	0	0	0	0	0	0	0	0	0	0	0	0	0	0	0	0	0	0	0	0	0
BX005329.3	0	0	0	0	0	0	0	0	0	0	0	0	0	0	0	0	0	0	0	0	0	0	0	0	0	0	0	0	0	0
BX005329.2	17	0	0	0	0	0	0	0	0	0	29	0	0	0	0	0	0	0	0	0	0	11	0	0	2	0	1	0	0	2
hikeshi	649	302	337	371	441	758	339	62	182	320	404	198	111	255	208	456	358	256	291	238	344	201	379	191	304	495	268	141	257	332
hnf1a	0	0	0	0	0	0	96	12	44	4	83	0	0	0	106	10	18	66	94	0	0	2	100	28	5	78	23	66	3	0
adhfe1	0	0	0	0	0	0	0	0	149	43	0	12	0	0	0	0	0	0	0	140	0	147	180	57	0	0	256	0	0	0
nrarpb	0	0	0	0	0	0	0	0	0	0	0	0	0	0	0	0	0	0	0	0	0	0	0	0	0	0	0	0	0	0
myef2	1998	0	172	990	699	0	953	173	194	549	208	308	482	1059	487	809	546	1232	829	263	367	558	522	77	63	656	213	558	3	523
BX000451.1	0	0	5	4	3	0	0	0	0	0	0	0	0	0	0	29	0	42	0	0	0	0	0	0	0	0	4	0	0	0
si:ch1073-186o8.3	0	0	0	0	0	0	152	0	0	0	5	0	0	0	0	0	0	0	0	0	0	0	0	0	0	0	0	0	0	0
cacna1eb	0	0	0	0	0	0	0	0	0	0	0	0	0	0	0	0	0	0	0	0	0	0	0	0	0	0	0	0	0	0
dusp3b	0	0	0	0	0	0	0	0	0	0	0	0	0	0	0	0	0	0	0	0	0	0	0	0	0	0	0	0	0	0
dusp3a	0	0	0	0	0	0	0	0	0	0	0	0	0	0	0	0	0	0	0	0	0	0	0	0	0	0	0	0	0	0
cacna1ea	0	0	0	0	0	0	0	0	0	0	0	0	0	0	0	0	0	0	0	0	0	0	0	0	0	0	0	0	0	0
stmn4l	0	0	0	0	0	0	0	0	0	0	0	0	76	0	0	3	0	0	0	29	0	0	0	0	0	0	0	0	0	0
ap3b1a	0	0	0	0	0	0	0	0	0	0	0	0	0	0	0	0	0	0	0	0	0	0	0	0	159	0	0	51	0	0
BX548032.3	0	0	0	0	0	0	0	0	0	0	0	0	0	0	0	0	0	0	0	0	0	0	0	0	0	0	0	0	0	0
BX548032.1	0	0	0	0	0	0	0	25	0	28	0	0	0	64	29	0	0	0	0	16	0	0	13	20	7	0	0	0	0	0
oclna	0	0	0	0	0	0	0	0	0	0	0	0	0	0	0	0	0	0	0	0	0	0	0	0	0	0	0	0	0	0
CU929154.1	0	0	0	0	0	0	0	0	0	0	0	0	0	0	0	0	0	0	0	0	0	0	0	0	0	0	0	0	0	0
oclnb	0	0	0	0	0	0	0	0	0	0	0	0	0	0	0	0	0	0	0	0	0	0	0	0	0	0	0	0	0	0
lmx1a	0	0	0	0	0	0	0	0	0	0	0	0	0	0	0	0	0	0	0	0	0	0	0	0	0	0	0	0	0	0
n4bp2l2	0	0	0	334	370	0	0	101	339	81	0	0	0	353	135	120	0	0	0	36	0	16	0	0	0	0	117	53	86	0
otol1a	0	0	0	0	0	0	0	0	0	0	0	0	0	0	0	0	0	0	0	0	0	0	0	0	0	0	0	0	0	0
[truncated: 26,441 more rows]
