# Supplementary material for: Transcription factors underlying photoreceptor diversity
Source: eLife. 2023 Feb 6;12:e81579. doi: 10.7554/eLife.81579 (PMC9901936; doi:10.7554/eLife.81579)
Supplement: Supplementary file 2. — CSV file containing transcription factors with significant differential expression between rod and cone samples. [file elife-81579-supp2.zip]

Archive with 2 entries (2 files):
- TFDEGs_Rods_vs_Cones.csv
- __MACOSX/._TFDEGs_Rods_vs_Cones.csv
