# Supplementary material for: Transcription factors underlying photoreceptor diversity
Source: eLife. 2023 Feb 6;12:e81579. doi: 10.7554/eLife.81579 (PMC9901936; doi:10.7554/eLife.81579)
Supplement: Supplementary file 2. — CSV file containing transcription factors with significant differential expression between rod and cone samples. [file elife-81579-supp2.zip › TFDEGs_Rods_vs_Cones.csv]

symbol	genename	baseMean	log2FoldChange	lfcSE	pvalue	padj	R1	R2	R3	R4	R5	R6	U1	U2	U3	U4	U5	S1	S2	S3	S4	S5	S6	M1	M2	M3	M4	M5	M6	S7	L1	L2	L3	L4	L5	L6
ar	androgen receptor	0.472465133333333	6.00376855715781	0.0014426951011998	0.0360128562544424	0.159226823732118	2.322448	0.0	1.696228	3.527351	4.424125	1.334848	0.0	0.0	0.0	0.0	0.0	0.0	0.868954	0.0	0.0	0.0	0.0	0.0	0.0	0.0	0.0	0.0	0.0	0.0	0.0	0.0	0.0	0.0	0.0	0.0
nr2e3	nuclear receptor subfamily 2 group E member 3	130.9959631	5.87678452815221	1.05774925974883	1.47554750842813E-08	2.92208004904347E-07	369.765857	818.723571	914.458479	1209.02539	251.218062	159.412263	0.0	10.6159	22.01692	9.868918	0.035471	14.118983	22.247955	6.998713	5.389916	14.26414	15.833852	0.559421	11.513406	45.064857	3.257315	0.0	5.618576	12.282863	0.128136	0.058204	0.262765	0.0	0.0	7.13896
june	JunE proto-oncogene AP-1 transcription factor subunit	0.593782766666667	5.20084197352023	1.80685893902979	0.0009728062169594	0.0084594654276261	3.382739	1.435877	8.847906	0.096991	3.157916	0.0	0.0	0.0	0.0	0.0	0.254713	0.0	0.0	0.0	0.0	0.0	0.0	0.0	0.0	0.0	0.0	0.0	0.0	0.0	0.111715	0.0	0.0	0.0	0.0	0.525626
znf1118		0.752753233333333	3.47321659106672	1.75858738893409	0.0051939552800359	0.0351120912591298	0.0	0.366851	2.988477	2.097658	2.495402	11.660656	0.0	0.0	0.0	0.0	0.0	1.075243	0.039023	0.0	0.0	0.061576	0.0	0.0	0.0	0.0	0.0	0.0	0.0	0.181978	0.0	0.0	0.0	1.470797	0.144936	0.0
esrrd	estrogen-related receptor delta	7.05317126666667	3.13352026991712	2.58856860887505	0.0135763634105542	0.0766141235950959	8.918512	100.2953	15.618371	42.378372	21.471565	0.0	6.28541	2.546815	1.026696	0.0	0.0	0.0	0.0	4.67062	0.0	2.470441	0.0	0.0	0.0	0.0	0.0	0.0	0.0	0.0	0.0	1.952416	0.0	0.0	0.0	3.96062
samd11	sterile alpha motif domain containing 11	8.16227923333334	2.63651959585962	0.860360800673219	0.0002554555944965	0.0026009381970932	2.079181	38.751663	29.631696	33.472174	19.950057	38.465013	0.971021	7.243654	1.972919	7.05216	0.88473	6.869652	0.419066	0.0	0.313531	2.6653	0.184675	6.516297	9.535403	6.489294	1.995971	0.280154	7.070888	10.414802	0.0	4.202192	0.687215	0.402947	3.008915	3.337807
etv5a	ets variant 5a	7.4720449	2.59464850617739	1.06181911952356	0.0014869066311025	0.0122868541054461	28.556256	28.876112	21.334165	50.795202	7.172626	21.896189	5.912715	8.90096	5.353464	0.195497	0.0	8.353447	2.17801	2.098344	6.207998	0.782185	4.286967	2.050752	0.0	0.433457	1.896384	0.272329	0.076928	0.0	0.026505	0.0	7.006751	2.362098	0.043775	7.092231
skia	v-ski avian sarcoma viral oncogene homolog a	2.69334443333333	2.32241365212025	3.2292986921973	0.015676109427202	0.0852777457898064	33.451707	15.854122	0.076063	8.991361	2.166347	5.800159	1.619749	0.0	0.0	1.30273	0.028425	0.0	0.0	0.0	0.0	0.143535	0.028787	0.0	0.0	0.0	0.0	0.0	0.0	4.470874	0.0	0.00656	3.964644	0.683375	0.0	2.211895
id2a	inhibitor of DNA binding 2a	16.6922508	2.05788760835798	1.36470424073703	0.0075875978077571	0.0476570708788923	187.903187	0.0	0.137379	13.458295	25.240926	108.474445	0.0	9.997414	4.514672	16.793224	13.964264	8.463837	11.515183	0.0	0.0	6.492376	5.083312	11.313296	0.0	7.006809	0.0	6.106042	7.357155	0.0	3.808949	4.869951	16.216669	11.377821	3.403724	17.268594
puraa	purine-rich element binding protein Aa	17.8123407666667	1.92521635837096	0.403785230899809	1.80569274357415E-07	3.17086104285159E-06	63.226534	36.568801	12.342682	18.903818	30.658146	99.408436	4.147856	9.314594	2.423354	11.942564	10.393489	19.347664	9.144486	6.817222	14.065754	11.159836	6.526014	5.84017	5.913503	18.276298	12.269247	12.876055	23.32185	3.97667	11.685606	17.496212	20.554779	11.551659	4.464165	19.752759
gmeb2		3.13353923333333	1.86719173100377	1.77725514612544	0.011594936606273	0.0676687162118451	12.782922	11.035252	11.775021	8.81053	8.736268	2.666394	17.788137	4.47819	0.0	0.0	0.11718	0.0	0.936087	0.0	0.46754	2.296605	0.195	0.0	4.372935	0.0	0.0	0.369665	0.645903	0.0	1.892803	1.917169	0.95644	1.233594	0.532542	0.0
atf7ip	activating transcription factor 7 interacting protein	7.23849966666667	1.64113610037651	1.08866063366	0.0062883524851742	0.040850291553433	33.182647	3.745177	25.502062	13.121092	19.080134	17.443865	0.0	0.0	1.362421	2.339537	6.921618	0.0	3.606422	9.740811	0.0	2.326232	0.114966	3.125672	1.47545	13.70075	3.810655	0.0	0.0	5.81059	10.047926	5.887108	11.660636	7.978246	5.657212	9.513761
creb3l3l	cAMP responsive element binding protein 3-like 3 like	13.5804357	1.36814809176694	0.944346714786493	0.0059865482582679	0.0392540334597501	17.433542	66.568849	19.464864	25.230825	42.619001	31.265483	5.740245	33.344503	0.0	4.929249	9.405148	3.105586	0.047132	2.22785	6.860757	2.962153	7.093212	25.677465	0.0	7.929048	4.081281	9.120802	19.47265	15.497418	3.508083	15.478493	8.349778	9.972672	7.388616	2.638366
atf4a	activating transcription factor 4a	93.7831056666667	1.15395107910454	0.306742864657677	1.0851391796165E-05	0.0001493714363717	320.593287	144.208924	137.395774	114.635931	141.313946	138.96025	120.556274	86.98519	70.61664	35.174001	67.023954	40.93017	22.475459	20.699379	42.892567	89.44904	102.954786	138.163657	130.835007	61.28817	61.409674	100.217631	73.32469	92.067687	89.311738	76.695397	60.643281	99.956123	50.7501	81.964443
eloa	elongin A	25.9308705333333	1.12945870042557	0.526623415907268	0.0015236987365258	0.0125462908542869	90.978353	4.975984	44.648135	49.726688	36.788573	76.5399	26.794173	23.728562	6.133705	6.983617	10.169323	36.580291	11.49894	53.937416	30.988399	12.854149	8.520313	25.085323	44.379307	20.513307	20.944393	4.919631	37.7684	16.948466	11.788429	17.315042	14.454606	8.944906	16.401013	6.616772
znf1035	zinc finger protein 1035	9.80504143333333	1.09013381058915	0.871511116429376	0.0065867342092045	0.0424696849940716	30.6177	9.139234	8.78152	22.214179	10.071621	44.961176	8.291205	13.301461	2.22746	7.121265	5.30459	5.751023	6.438045	5.951303	0.182639	1.501081	0.024556	6.19091	6.838909	7.226949	11.332876	12.334374	9.911892	0.018675	8.898503	12.180635	6.844684	14.101232	8.366777	8.024769
skib	v-ski avian sarcoma viral oncogene homolog b	12.5826807333333	1.07656786267049	0.854014012225322	0.0064498443759178	0.0417115896165969	30.135541	49.059152	12.221776	19.03669	47.932046	5.662311	11.867213	26.647788	3.900753	3.278726	0.329206	19.030737	13.070562	7.060254	8.433523	5.354241	4.720175	17.199602	0.255091	16.955603	16.909865	0.764334	0.859183	13.434344	6.701796	2.550168	10.874325	1.736237	11.062565	10.436615
taf11	TAF11 RNA polymerase II TATA box binding protein (TBP)-associated factor	9.795198	1.00880312960267	0.521890607593946	0.0022153459942643	0.0171733038489584	6.921676	5.442425	9.798264	15.957996	10.806834	61.800525	7.727612	3.122043	2.251011	3.149352	8.269368	5.340698	13.200597	9.441222	11.575023	4.334631	7.532602	3.317921	15.662365	2.47397	6.662875	8.213392	8.89571	10.711302	5.648881	5.089047	9.653391	8.954935	14.216397	7.683875
gtf2f1	general transcription factor IIF polypeptide 1	18.9899525666667	0.99765387328126	0.501233904967249	0.0019523569525083	0.015460095410891	60.92747	40.294204	27.625388	28.59057	16.614153	11.498339	20.807492	43.154539	12.498184	9.975794	27.397861	22.034649	6.964372	19.898915	9.928256	2.533313	14.654154	5.226097	7.933895	6.99822	19.830899	30.848502	18.594074	4.767063	5.613713	20.219832	11.143552	29.136696	13.232802	20.755579
gtf2e2	general transcription factor IIE polypeptide 2 beta	77.1546979666667	0.956883332330477	0.324482076123623	0.0001668103935582	0.0017755436922285	57.783854	137.299975	138.317542	161.467468	145.935216	134.252624	99.574134	41.27189	61.585506	55.41033	56.278907	61.130172	48.622435	103.822591	39.245005	44.975707	132.66174	25.907669	15.359539	67.677623	46.4999	44.028624	58.966289	45.311423	84.370706	109.520384	93.094611	85.016501	59.208887	60.043687
gtf2a2	general transcription factor IIA 2	17.9559214333333	0.913534298805979	0.636850495063367	0.0047025678506592	0.0323469684672028	27.284752	20.901169	75.35409	21.512246	46.192337	9.340268	5.061706	13.464637	9.133587	2.480297	19.091511	0.866097	11.496865	1.814947	10.547418	8.562834	5.541299	30.083861	14.679499	11.506363	24.52043	10.122179	1.908356	13.881424	27.156224	28.487703	11.841379	31.403586	24.78035	19.660229
drap1	DR1-associated protein 1 (negative cofactor 2 alpha)	61.7831756666667	0.813610806486611	0.51992835256836	0.0037349282082662	0.0267042834211174	75.112833	99.47035	69.593457	121.879695	112.669232	145.644288	22.142848	52.785916	9.410186	75.741905	63.765453	35.671329	62.015239	98.583311	19.253284	24.140281	41.847497	77.770443	84.084453	51.1113	2.930107	30.365684	53.188631	87.19729	84.58936	89.150674	29.64399	58.507266	45.648548	29.58042
smad2	SMAD family member 2	5.7385343	0.710489887795266	1.54345694467654	0.0083508308220502	0.0517111944081341	1.874388	0.834291	33.710636	15.325823	10.952791	3.058062	8.292139	3.907215	2.994039	3.651463	2.211998	1.39609	0.728285	1.222558	11.238195	2.921517	3.838626	1.343862	5.272834	3.019668	12.124983	4.074844	4.659884	1.075026	5.023488	8.494786	8.577098	3.40736	4.721894	2.202186
six6a	SIX homeobox 6a	3.8795032	-4.32113625999288E-07	0.0014426950532353	0.017822442241718	0.0930981924817556	0.0	0.0	0.937655	0.0	0.0	0.0	8.803876	25.093929	0.0	6.679392	20.292612	0.0	17.229254	12.680028	0.0	9.200549	6.819919	0.0	0.0	0.0	0.0	0.0	0.0	0.0	0.0	1.838419	2.423669	4.179818	0.205976	0.0
bach1a	BTB and CNC homology 1 basic leucine zipper transcription factor 1 a	0.585366866666667	-4.35396246936455E-07	0.0014426950690978	0.0061072158546988	0.0398898694101535	0.0	0.0	0.0	0.0	0.0	0.0	0.0	0.0	0.0	0.0	0.261163	0.0	1.482212	0.0	0.0	0.457336	0.0	0.0	0.0	0.0	0.072811	0.617192	0.0	0.0	0.0	0.717612	2.389451	9.890189	0.119961	1.553079
si:ch211-162i8.5		3.5687204	-4.80229628403816E-07	0.0014426950797673	8.94673475469676E-05	0.000999235787816	0.0	0.0	0.0	0.0	0.0	0.0	17.088611	8.447363	0.0	0.0	0.0	0.0	0.0	0.0	5.18004	0.0	0.0	7.636655	0.0	26.559771	0.0	0.268323	11.443052	8.763609	4.695781	0.0	7.224768	4.22575	0.0	5.527889
taf5	TAF5 RNA polymerase II TATA box binding protein (TBP)-associated factor	1.59216336666667	-4.8238654069677E-07	0.0014426950799449	0.0001849528896059	0.0019406054302999	0.0	0.0	0.0	0.0	0.0	0.0	0.0	0.0	0.0	0.0	0.0	0.0	0.0	0.969093	0.0	0.637206	0.410279	0.0	0.0	0.237529	10.017724	5.268406	12.4221	0.0	11.416459	2.094691	2.449482	1.528206	0.313726	0.0
mlx	MAX dimerization protein MLX	3.22504433333333	-4.99809105460748E-07	0.0014426950834376	5.94134207536117E-05	0.0007000683367398	0.0	0.0	0.0	0.0	0.0	0.0	0.0	0.0	0.0	0.0	0.0	0.216778	0.0	7.295651	2.004616	0.0	14.719351	0.0	0.0	14.620606	13.823553	9.615775	7.988677	0.0	6.034877	1.213107	5.80364	0.0	13.414699	0.0
zgc:175284	zgc:175284	3.0988997	-5.35013798719528E-07	0.0014426950895368	6.3972953657042E-05	0.0007448550523131	0.0	0.0	0.0	0.0	0.0	0.0	0.0	0.0	0.0	3.112052	5.291344	3.099585	20.169658	0.0	0.0	0.0	0.0	14.359269	0.0	9.703312	8.496234	6.880347	1.325965	0.0	0.0	0.0	6.789942	0.0	5.358687	8.380596
si:ch73-299h12.9	si:ch73-299h12.9	4.15800883333333	-5.41569206323611E-07	0.0014426950901675	0.0001519516904807	0.0016381031737737	0.0	0.0	0.0	0.0	0.0	0.0	6.312146	14.467845	0.0	8.192919	0.0	0.0	0.0	20.740172	0.0	18.870552	10.708705	0.0	0.0	9.52448	0.0	0.0	0.0	0.0	2.919683	19.446504	4.066915	0.38858	0.0	9.101764
znf740b	zinc finger protein 740b	2.5638533	-5.47746433082419E-07	0.0014426950919644	1.95173105797237E-05	0.0002566657037509	0.0	0.0	0.0	0.0	0.0	0.0	0.0	6.950592	0.0	0.0	0.0	0.0	0.0	0.0	5.93088	8.97006	0.0	0.0	13.787391	13.963786	0.0	6.347787	1.168272	0.125827	0.432844	8.25608	0.880359	4.334405	5.767316	0.0
tbx2b	T-box 2b	11.948102	-5.64065930634965E-07	0.0014426950587424	0.0148137658769118	0.0817184472507732	0.0	0.0	0.0	0.0	4.640384	0.0	42.538724	21.519691	22.195776	41.508311	28.766556	38.304045	24.650302	46.04053	48.607323	21.71218	1.424831	11.862048	0.0	0.0	0.0	0.0	0.22313	0.730901	0.0	0.0	3.246031	0.306582	0.0	0.165715
znf1130		1.59264276666667	-5.94511708491352E-07	0.0014426950941149	0.0009348182323587	0.0081774040325784	0.0	0.0	0.0	0.068683	0.0	0.0	5.125566	8.33642	0.0	0.0	0.0	0.0	0.0	0.0	2.582361	0.0	0.0	9.047113	0.0	7.824586	0.0	0.54002	2.602668	4.39186	0.19156	0.0	2.873555	1.706324	0.0	2.488567
znf1152		5.7633143	-6.23327045243741E-07	0.0014426951056698	1.2175530305884E-06	1.90776959566796E-05	0.0	0.0	0.0	0.0	0.0	0.0	0.0	9.767067	7.235913	7.50032	0.0	0.0	0.0	2.733208	4.741338	0.0	13.011918	25.016524	0.0	11.104793	12.262162	54.009216	0.0	0.0	0.0	9.192165	2.263312	4.638256	3.806184	5.617053
zgc:113336	zgc:113336	2.5151747	-6.46987384499026E-07	0.0014426951106431	4.2157378190117E-05	0.0005131615570394	0.0	0.0	0.0	0.0	0.0	0.0	4.32298	5.603857	5.653132	0.0	11.518063	0.0	0.0	0.0	0.0	4.109778	0.0	7.909367	2.500898	0.0	0.0	0.0	0.0	0.0	10.784967	1.765473	5.566524	5.649066	0.741412	9.329724
si:dkey-18a10.3	si:dkey-18a10.3	3.16323126666667	-7.01002831796745E-07	0.0014426951187368	2.53563531828908E-07	4.40669483117997E-06	0.0	0.0	0.0	0.0	0.0	0.0	13.47192	1.119796	4.200252	0.0	0.0	7.821086	0.276306	8.517494	1.636291	5.522061	0.0	10.8484	1.165476	0.752576	0.398587	7.710203	0.0	11.276639	0.0	4.835017	3.976918	0.0	11.367916	0.0
mef2cb	myocyte enhancer factor 2cb	9.2627074	-7.14207393138181E-07	0.0014426949180072	3.64691057346099E-11	1.13681342029341E-09	0.0	0.0	0.0	0.547222	0.497803	2.848491	15.98963	12.162038	18.403912	11.52913	2.633816	12.028513	3.55901	5.218579	20.721753	11.710127	6.726237	8.766138	4.130135	7.550642	8.935666	16.113053	18.162637	4.939494	20.777313	1.550888	11.208152	9.798795	25.1015	16.270548
myf6	myogenic factor 6	0.808126833333333	-7.25161551618151E-07	0.0014426951127663	0.0025152153359353	0.019145208206283	0.0	0.0	0.0	0.0	0.0	0.0	1.456287	0.0	0.873381	1.559287	3.186079	2.185611	1.738975	6.249114	0.709155	0.627961	0.0	0.0	0.0	0.0	0.0	1.283771	0.0	0.0	0.486699	0.0	0.0	0.0	0.0	3.887485
si:ch73-138e16.2	si:ch73-138e16.2	7.047341	-8.26026299299226E-07	0.0014426951563941	5.31498183342227E-07	8.883181694073E-06	0.0	0.0	0.0	0.0	0.0	0.0	10.37971	7.885383	0.0	17.846747	0.0	0.0	18.865333	0.0	12.274851	0.0	11.56215	0.0	12.718684	11.458552	0.0	7.454345	0.0	10.305875	6.478253	26.41697	24.959652	19.690272	13.123453	0.0
sox5	SRY (sex determining region Y)-box 5	1.6029258	-8.59176609880119E-07	0.0014426951666983	1.10618918565841E-07	1.98390063540533E-06	0.0	0.0	0.0	0.0	0.0	0.0	0.0	0.0	5.276639	0.0	0.0	3.425323	0.255947	0.0	6.642252	3.257246	0.0	2.030558	0.0	0.187301	1.041844	3.452879	3.344476	1.052435	0.0	2.130172	9.623842	1.421821	4.356458	0.588581
mef2ab	myocyte enhancer factor 2ab	2.81139	-8.81935029727923E-07	0.0014426951705912	3.01626553118738E-06	4.53324703494654E-05	0.0	0.0	0.0	0.0	0.0	0.0	14.185547	0.0	0.0	9.350166	6.707779	0.0	0.0	11.177437	0.274309	11.372803	0.0	0.859431	0.700779	7.946435	0.856232	7.343218	0.0	0.0	3.686059	0.135069	3.394451	6.250735	0.0	0.10125
nkx2.2a	NK2 homeobox 2a	0.693715433333333	-9.34786517389586E-07	0.0014426951736776	0.0001443251878262	0.0015587384859362	0.0	0.0	0.0	0.0	0.0	0.0	0.0	0.0	0.0	0.0	0.0	0.0	0.707452	0.995499	0.0	1.222324	1.719411	2.015338	1.911859	1.756082	2.345408	1.706374	1.330337	1.430664	0.359938	0.0	0.166848	3.143929	0.0	0.0
ell	elongation factor RNA polymerase II	3.45905196666667	-9.73502322136439E-07	0.001442695116058	0.0033267793030653	0.0241822581912516	0.0	0.0	1.479324	0.024019	0.109652	0.0	14.531515	11.191391	0.0	7.060684	0.0	1.763673	0.9454	18.879777	0.0	1.754228	0.0	0.100805	0.0	0.811922	1.635305	10.945685	0.447087	4.260382	0.192197	13.126186	7.613755	2.168442	0.749026	3.981104
taf6	TAF6 RNA polymerase II TATA box binding protein (TBP)-associated factor	2.64346226666667	-1.04157563040454E-06	0.0014426952270548	3.98567431224097E-10	9.94983059769818E-09	0.0	0.0	0.0	0.0	0.0	0.0	0.914061	0.0	2.089788	4.855623	15.673424	7.479763	0.0	0.0	1.607884	0.0	5.384188	10.107137	0.0	0.824251	0.334645	0.0	0.17735	9.857055	0.257089	9.653905	0.93591	0.331243	7.60484	1.215712
lrrfip1a	leucine rich repeat (in FLII) interacting protein 1a	8.40081273333333	-1.04743956254945E-06	0.0014426952295642	2.49454503630002E-10	6.4037525408983E-09	0.0	0.0	0.0	0.0	0.0	0.0	0.044715	1.346544	7.569872	4.833245	0.0	16.745474	19.130143	0.0	24.421539	10.217615	2.347568	24.064576	20.237718	23.550051	17.555141	28.041379	28.697246	15.079766	0.0	0.0	0.0	0.0	7.113235	1.028555
thraa	thyroid hormone receptor alpha a	6.81356576666667	-1.15470658320018E-06	0.001442695029856	0.0169820138817003	0.0900491372002025	0.300336	0.0	0.0	1.934056	1.252654	4.717706	0.955318	11.725609	0.769328	0.0	0.0	0.659715	1.414152	0.715552	19.940555	15.816333	0.0	5.443372	0.0	23.861989	30.510858	35.551884	21.213333	10.549198	0.915512	0.456827	2.470994	1.069692	0.388756	11.773244
mybbp1a	MYB binding protein (P160) 1a	1.17830113333333	-1.18643781820554E-06	0.0014426952773006	2.92585920404872E-08	5.63323513093237E-07	0.0	0.0	0.0	0.0	0.0	0.0	0.797181	1.176884	1.111918	1.851932	0.0	0.0	0.0	5.997291	0.067597	0.08963	2.53876	1.131216	0.0	0.418356	2.222448	4.783944	5.020287	0.477299	5.225486	0.0	0.32382	0.0	0.912318	1.202667
sall2	spalt-like transcription factor 2	2.24829756666667	-1.21518102968947E-06	0.001442695135265	4.00846457788274E-07	6.79593354261759E-06	0.0	0.0	0.187942	0.182786	0.263171	0.251061	3.321375	0.487828	4.018637	8.11664	0.219779	0.0	1.592067	1.325459	3.298482	3.4924	0.256445	0.0	0.1927	3.66496	5.693717	1.753177	7.069374	0.233463	5.487621	3.855764	5.138658	1.104824	3.729822	2.510775
hic1l	hypermethylated in cancer 1 like	10.7797210666667	-1.23849168610537E-06	0.0014426951264852	0.0049005971651086	0.0334746297950578	0.0	0.0	5.584529	0.0	2.230024	0.0	19.263559	27.767571	10.867241	11.650269	8.297742	17.389978	20.583309	0.130518	0.0	1.373175	0.0	11.960753	31.620316	30.785732	17.465367	0.0	14.775258	3.699011	29.493728	7.962618	28.142519	12.317885	0.477274	9.553256
mef2ca	myocyte enhancer factor 2ca	2.28566483333333	-1.31765098977323E-06	0.0014426953376596	4.25603135175442E-11	1.31624192697434E-09	0.0	0.0	0.0	0.0	0.0	0.0	15.070306	0.0	0.0	2.333138	4.388413	2.376656	0.156336	7.875358	7.968721	1.896364	1.76083	4.106226	0.0	4.584301	0.713055	4.127017	2.276213	0.0	2.639339	0.0	1.644754	1.819153	0.639481	2.194284
hnf1a	HNF1 homeobox a	0.865072166666667	-1.34584840539807E-06	0.0014426953384344	2.56550948139388E-07	4.45204686587101E-06	0.0	0.0	0.0	0.0	0.0	0.0	3.28451	0.59119	1.339928	0.133141	2.419161	0.0	0.0	0.0	2.267977	0.238639	0.532631	2.050969	3.551023	0.0	0.0	0.041467	3.394851	0.922951	0.160025	2.387792	0.702953	1.871505	0.061452	0.0
ppargc1a	peroxisome proliferator-activated receptor gamma coactivator 1 alpha	3.75475703333333	-1.36532011109198E-06	0.0014426952507887	0.0004013291278686	0.0039113822280197	0.0	0.0	0.274465	0.971383	0.0	0.203566	11.219536	19.005073	1.327034	0.0	0.395083	2.289167	17.462192	1.793724	8.773817	1.615339	1.350842	0.862144	0.0	0.222983	9.351913	0.535463	0.0	0.100089	1.909209	20.043506	1.39703	7.56664	3.541146	0.431367
malt1	MALT paracaspase 1	0.8349929	-1.37086617429996E-06	0.0014426953431194	7.2235047244206E-07	1.18379076728578E-05	0.0	0.0	0.0	0.0	0.0	0.0	4.122348	1.638526	0.765144	0.0	0.059274	0.460295	0.518825	0.0	2.817533	0.0	0.0	1.296029	0.179657	0.0	0.202124	0.95382	0.0	3.521577	0.09177	4.012384	1.458495	1.391471	0.754186	0.806329
six6b	SIX homeobox 6b	44.5929758333333	-1.47374400435404E-06	0.0014426952468394	0.0009182097803715	0.0080440638231364	0.0	0.0	0.0	0.0	0.0	24.721346	18.568946	14.902844	12.151945	25.997644	34.129784	77.996686	21.520545	0.0	3.907342	26.054499	75.630027	44.577395	69.333402	138.645159	37.836629	59.817499	86.236701	48.558031	54.676334	133.661668	88.405136	46.819818	64.734295	128.9056
klf11b	Kruppel-like factor 11b	40.6040498	-1.55244401462563E-06	0.001442695455333	3.23152854529649E-15	2.0146614205941E-13	0.0	0.0	0.0	0.272891	0.0	0.0	0.0	23.765034	23.84549	20.84224	46.60063	24.333996	0.678801	22.466761	16.394649	30.994537	56.32624	0.0	64.478844	48.863046	164.364296	0.0	32.272875	59.427531	23.153575	196.031988	182.058951	60.242913	101.549043	19.157163
fosab	v-fos FBJ murine osteosarcoma viral oncogene homolog Ab	34.8937946333333	-1.92315707546338E-06	0.0014426956617633	7.16096151586917E-05	0.0008231961906486	0.0	0.0	0.0	0.0	4.725877	0.0	8.637335	137.836326	21.685478	7.251837	16.524408	35.585698	285.859596	24.877243	57.841969	0.0	2.915805	8.834087	32.126641	53.062193	0.6344	0.0	0.0	0.0	0.12016	70.020227	50.040558	94.406442	90.923894	42.903665
rx1	retinal homeobox gene 1	147.6906853	-1.93656376209824E-06	0.0014426954982372	6.07298962616233E-05	0.0007134400475081	0.0	0.235103	0.0	10.567537	6.802666	63.841898	186.023504	105.152348	572.876631	519.615483	155.624745	38.594568	312.503467	565.955774	668.283664	33.451342	24.105009	89.893702	55.889559	165.800795	83.544398	289.64301	66.07714	140.131134	30.369459	97.374174	71.077359	35.221825	11.768776	30.295489
sox6	SRY (sex determining region Y)-box 6	3.27846363333333	-1.94926366193335E-06	0.0014426956535502	6.7705369652138E-05	0.0007805991884649	0.0	0.0	0.0	0.247917	0.0	0.018799	0.0	0.0	0.329291	0.260244	5.350145	0.573918	0.761693	0.0	0.214145	0.0	0.0	4.003445	1.331045	8.399236	4.343073	3.213892	8.714262	20.184973	15.225266	2.183244	7.788279	5.504412	4.002328	5.704302
etv5b	ets variant 5b	58.8809193666667	-2.37762407232092E-06	0.0014426959192084	1.6901819364233E-08	3.33033674864142E-07	0.0	9.634634	0.05198	0.0	0.0	0.299125	234.461313	62.150795	50.028057	109.777293	252.666295	109.433905	99.642718	138.011741	108.866187	44.932157	8.133871	44.330254	45.233017	7.049248	63.694055	41.143803	30.149258	17.004279	86.220233	52.908673	33.818473	34.679099	58.111561	23.995557
egr1	early growth response 1	20.9620609666667	-2.48226426658677E-06	0.0014426960620592	2.68938761402226E-12	9.96511140126549E-11	0.0	1.874038	0.0	0.0	0.0	0.0	11.427685	24.396694	19.553255	11.010654	1.725833	15.407338	42.463164	57.450804	28.008508	10.864969	3.648144	20.917801	26.819928	7.19162	43.299036	24.353904	5.093711	3.091792	8.228417	12.303148	68.653334	73.243535	41.741203	66.093314
ell2	elongation factor RNA polymerase II 2	13.3374530333333	-2.71393819535014E-06	0.0014426955683433	0.0009723170131212	0.0084594654276261	0.0	9.774486	4.890466	1.184965	0.0	0.0	24.278558	4.718674	19.84799	12.355136	7.697784	10.886705	10.562892	45.440801	16.341068	28.036642	4.932762	15.856472	18.161952	9.871043	6.122248	10.212816	20.30881	14.776089	23.53047	11.572528	11.59328	15.264204	16.716524	25.188226
nr2f2	nuclear receptor subfamily 2 group F member 2	13.7614779	-3.05690885662914E-06	0.0014426958203169	0.0004270588262048	0.004111139010761	6.680096	1.444853	6.674411	0.0	0.1204	1.180653	23.283311	13.274793	4.211654	14.945367	33.706727	13.116773	0.218774	11.414493	7.222974	4.828935	26.717449	30.101399	66.269794	18.542926	6.941512	16.409879	22.671021	7.422222	18.656531	17.032518	20.525106	9.153909	2.439187	7.63667
roraa	RAR-related orphan receptor A paralog a	12.4623340333333	-3.08840217046206E-06	0.0014426962011071	1.74533730245314E-05	0.0002305527963543	7.609468	0.179454	0.06645	0.0	0.120967	0.109746	7.531986	13.087017	8.120999	3.779201	10.694016	0.906746	30.078629	27.166192	18.230175	9.329575	25.574215	14.569911	20.488444	14.669109	30.543239	17.827347	15.583703	18.485185	9.976444	20.089707	13.612959	6.071347	14.085541	15.282249
si:ch211-198a12.6	si:ch211-198a12.6	19.0829989666667	-3.503471984064E-06	0.0014426958671145	0.0025691979703832	0.019518284774356	0.048615	0.023224	22.982345	2.158423	6.519763	2.36995	12.043347	38.630297	18.655196	33.699396	30.655374	35.631528	49.725726	36.60114	29.663318	24.315093	6.507377	14.86611	37.023371	19.558808	3.004014	2.942416	19.715166	20.690229	10.570101	9.880968	18.871378	26.263112	22.89672	15.977464
homeza	homeobox and leucine zipper encoding a	6.51506416666667	-3.7102928070912E-06	0.0014426973674351	1.15622823186327E-08	2.32092627871294E-07	0.0	0.0	0.895944	0.0	0.0	0.0	8.408998	14.747932	24.046631	0.095741	1.125037	0.0	13.263186	13.103418	3.376437	4.607538	0.719936	2.54194	12.850855	1.31695	0.779312	11.263168	0.57045	5.028493	14.273764	5.009627	13.313953	9.356049	22.546935	12.209631
rorca	RAR-related orphan receptor C a	10.2210295	-5.00163635320021E-06	0.0014426966123658	0.0007790327093604	0.0069593194953708	0.0	6.322421	3.521872	6.269558	0.923789	2.835873	11.318463	4.744288	0.955667	11.914838	4.983127	18.623292	17.489764	11.558547	15.735382	11.280845	7.833908	19.327859	10.91209	8.428196	15.112426	12.479689	15.342215	9.387202	15.862902	11.680247	19.945155	17.852628	7.346803	6.641839
tgif1	TGFB-induced factor homeobox 1	59.7418658666667	-6.64011072608157E-06	0.0014427026471617	8.62991684826385E-58	1.69477183705155E-54	0.0	0.045132	0.0	0.03368	0.0	0.503287	108.373861	130.376184	82.695619	80.149419	94.752077	68.013814	73.473552	67.564453	82.900452	27.033013	30.440237	28.842146	122.040725	21.86225	120.326087	29.917719	24.291398	74.348273	93.272334	52.205866	97.918118	115.471993	68.074814	97.329473
sall1a	spalt-like transcription factor 1a	12.0522594333333	-6.75157211324318E-06	0.0014427027479721	8.78826800264502E-12	3.00151193841062E-10	0.0	0.012497	0.0	0.0	1.248527	1.888912	13.378956	14.92306	19.127652	11.559761	25.87773	14.245823	15.133866	25.571723	13.527747	12.276716	9.349389	5.598084	8.819496	7.444326	27.928591	17.779215	11.038425	25.563894	8.148358	14.785935	9.408197	7.199142	22.160244	17.571517
crebzf	CREB/ATF bZIP transcription factor	149.9733898	-0.0001348685992301	0.001445856054109	0.0014020796280547	0.0116919350724479	53.385591	92.57293	114.811	63.481016	115.150993	98.629488	200.772228	229.642834	258.041218	146.23029	65.456205	112.568367	232.403786	222.708327	211.970702	99.34191	163.358288	146.284326	279.077207	164.490429	138.486658	163.395901	237.494516	98.13613	187.806679	134.058012	95.208859	132.618601	135.968673	105.65053
per3	period circadian clock 3	11.3485511666667	-1.79233159892445	0.720248470082499	0.0001324960054428	0.0014388944074959	0.229228	0.760268	1.665648	2.442567	1.297067	0.01943	27.068689	27.34958	8.96281	9.706037	0.534192	5.075852	29.440502	45.493549	33.644699	9.344386	0.587857	18.957497	29.238115	4.110293	4.35477	8.873614	13.439066	0.69663	3.465686	1.957344	18.977394	0.752381	7.233754	24.77763
neurod1	neuronal differentiation 1	1089.18574883333	-1.86457262992916	0.643903849242	4.31635142452079E-05	0.0005237854668911	295.129757	171.423433	148.583464	156.083016	281.173138	427.831719	582.498168	33.632464	428.656273	505.28936	1540.848532	82.891561	213.806967	919.101974	1260.339255	838.186086	1347.004817	541.994828	1810.194545	1306.987259	1739.793497	339.614424	520.592844	1811.705334	3079.411206	3675.574813	1950.912079	2799.668764	2141.752116	1724.890772
maff	v-maf avian musculoaponeurotic fibrosarcoma oncogene homolog F	24.3859369	-2.37832607946182	0.8082114569989	2.935596086028E-05	0.0003723372301578	0.0	0.0	5.246934	10.723014	7.28665	0.0	27.326417	27.921059	18.413331	28.923845	25.641071	29.678717	57.434204	50.418968	23.348364	24.776099	36.90188	45.816021	59.432495	32.665278	35.112295	29.819296	7.871994	24.697805	17.772128	18.17084	35.341445	25.81367	15.658385	9.365902
arntl1b	aryl hydrocarbon receptor nuclear translocator-like 1b	11.2882723333333	-3.66583782468513	0.939928404881719	6.12208692291386E-07	1.01600774947456E-05	0.0	0.0	0.500832	0.577745	2.814151	1.484405	22.355743	0.339875	28.100695	5.517545	0.0	7.825207	30.344839	18.402657	28.941722	9.951538	12.774392	1.744422	3.900423	6.227721	27.943069	8.746252	2.970208	10.370324	2.965457	31.932214	8.598087	26.983785	11.238572	25.09629
six7	SIX homeobox 7	43.5071457333333	-7.55530117441808	0.725170615942129	3.59577314043807E-28	9.85325463111204E-26	0.234375	0.0	0.0	0.032198	0.0	1.087696	47.858819	40.530767	9.894227	3.434428	34.041974	49.059032	30.311198	3.559969	28.087423	23.75946	18.980465	49.604763	117.216159	145.62578	81.577915	61.418068	50.28362	45.267379	71.923942	75.600638	129.307734	44.991747	89.219915	52.304681
nr2f6b	nuclear receptor subfamily 2 group F member 6b	105.1265117	-8.00777376955802	0.748225243018141	1.19641770228782E-29	3.61471532975831E-27	0.0	0.0	0.0	0.0	0.0	1.595844	337.423678	204.32962	134.82947	243.500536	125.603396	88.74303	75.270095	139.135034	175.152139	111.25409	100.595205	133.800282	59.220932	129.500937	96.495584	75.685532	92.126065	48.87949	145.313573	155.126453	88.170923	71.55506	147.385124	173.103259
