# Supplementary material for: Transcription factors underlying photoreceptor diversity
Source: eLife. 2023 Feb 6;12:e81579. doi: 10.7554/eLife.81579 (PMC9901936; doi:10.7554/eLife.81579)
Supplement: Supplementary file 3. — Collection of CSV files containing transcription factors with significant differential expression between cone subtypes. [file elife-81579-supp3.zip]

Archive with 6 entries (6 files):
- TFDEGs_M_vs_L.csv
- __MACOSX/._TFDEGs_M_vs_L.csv
- TFDEGs_U_vs_S.csv
- __MACOSX/._TFDEGs_U_vs_S.csv
- TFDEGs_US_vs_ML.csv
- __MACOSX/._TFDEGs_US_vs_ML.csv
