# Supplementary material for: Transcription factors underlying photoreceptor diversity
Source: eLife. 2023 Feb 6;12:e81579. doi: 10.7554/eLife.81579 (PMC9901936; doi:10.7554/eLife.81579)
Supplement: Supplementary file 3. — Collection of CSV files containing transcription factors with significant differential expression between cone subtypes. [file elife-81579-supp3.zip › TFDEGs_M_vs_L.csv]

symbol	genename	baseMean	log2FoldChange	lfcSE	stat	pvalue	padj
zeb2b	zinc finger E-box binding homeobox 2b	19.4223873865282	7.86208405183505	2.49103035886286	3.15615746065176	0.0015986253389003	0.0389677654265702
nr2f1b	nuclear receptor subfamily 2 group F member 1b	42.4036847023797	7.1305293576041	2.41717056206808	2.94994878288745	0.0031782661169653	0.068256907255938
cux2b	cut-like homeobox 2b	6.15034844486262	6.20446539242928	1.52471029131866	4.06927494866141	4.71596680243197e-05	0.0019476264337669
pbx1a	pre-B-cell leukemia homeobox 1a	1525.2507173827	4.45889612678409	0.462161078656976	9.64792651891304	5.01596472175135e-22	5.75882909704273e-19
ctcf	CCCTC-binding factor (zinc finger protein)	58.6228626380071	3.50542802433641	1.24808550393815	2.8086441299699	0.0049750607303827	0.0955161743236201
epas1b	endothelial PAS domain protein 1b	208.966196127902	3.00700954568887	1.14416933437312	2.62811583508868	0.0085859273392677	0.09933629423009257
lrrfip1a	leucine rich repeat (in FLII) interacting protein 1a	242.959621806724	3.34123550514297	1.58240145656985	2.11149673255845	0.0347296384688535	0.0309333575842441
thraa	thyroid hormone receptor alpha a	198.444571734313	2.8627430602269	1.05484563211149	2.71389762926406	0.0066496711578325	0.09915849582038051
nkx2.2a	NK2 homeobox 2a	17.1019909183808	2.67376693254603	0.956013296672921	2.79678843573742	0.0051613318175893	0.0975688447892256
nfe2l1b	nuclear factor erythroid 2-like 1b	108.121560829979	1.68982092586948	0.516386404647946	3.2723962340208	0.0010664000918243	0.0280167950897821
samd7	sterile alpha motif domain containing 7	2258.10881535631	-1.60691562378357	0.521887057058874	-3.07904862182144	0.0020766278713673	0.0489563954644121
znf1096		2.63326341252429	-4.89370055333193	1.21742457709983	-4.01971559091552	5.8268439840076e-05	0.0023472980975575
znf1159	zinc finger protein 1159	6.1087162754442	-6.10919896908596	1.48349743342368	-4.11810551972905	3.81999786929637e-05	0.0016006348736274
tbx21	T-box transcription factor 21	6.29975005195105	-6.15498415352504	1.49535232225111	-4.1160762329638	3.85376887420045e-05	0.0016089134707161
znf1098		9.11165655260777	-6.68583142916886	1.12003955494447	-5.96928153086554	2.38300611575138e-09	1.5723731732725e-07
si:ch73-266f23.1		36.2288780814315	-6.89801240078567	1.93847532777382	-3.55847314740263	0.0003730169178336	0.0116326016598503
egr3	early growth response 3	17.3423258735413	-7.55562786127447	1.95307569659473	-3.86857912084412	0.000109471414816	0.0050271725319372
patz1	POZ/BTB and AT hook containing zinc finger 1	19.8539360233663	-7.81046392879202	2.19202133939762	-3.56313316317366	0.0003664546662641	0.0116544765190533
taf4a	TAF4A RNA polymerase II TATA box binding protein (TBP)-associated factor	30.6215570947531	-8.43568130440277	2.28849380952836	-3.68612808532844	0.0002276917866698	0.0079942795191327
zgc:153116	zgc:153116	44.396024934537	-8.9714395233447	1.65448675363767	-5.42249099524033	5.87741761616617e-08	3.53291265189548e-06
foxe3	forkhead box E3	53.2663591354898	-9.23419854250974	2.47976169410063	-3.7238249806334	0.0001962269852469	0.0070183240424299
rxrga	retinoid x receptor gamma a	191.931409454827	-11.083616719941	0.971436194648519	-11.4095159115945	3.7480938730399496e-30	8.60637315127433e-27
smad5	SMAD family member 5	268.034622594685	-11.5654382641098	1.06068743454247	-10.903719500645	1.10640009995766e-27	1.81465422108769e-24
thrb	thyroid hormone receptor beta	1817.83925275112	-4.15630242442775	1.78290159906168	-2.33120124330763	0.0197427506230055	0.0001149940659923
