# Supplementary material for: Transcription factors underlying photoreceptor diversity
Source: eLife. 2023 Feb 6;12:e81579. doi: 10.7554/eLife.81579 (PMC9901936; doi:10.7554/eLife.81579)
Supplement: Supplementary file 3. — Collection of CSV files containing transcription factors with significant differential expression between cone subtypes. [file elife-81579-supp3.zip › TFDEGs_U_vs_S.csv]

symbol	genename	baseMean	log2FoldChange	lfcSE	stat	pvalue	padj
tbx2a	T-box transcription factor 2a	1035.44731211207	5.5170571349072	1.16515623988092	4.73503633767694	2.19015855347765e-06	0.0001424955009484
xbp1	X-box binding protein 1	1737.62859679049	1.73646380081614	0.489478918580597	3.54757627938622	0.0003887931503889	0.0116915654509809
tefa	TEF transcription factor PAR bZIP family member a	815.499301087012	-2.62680733356193	0.999380092066254	-2.62843672233945	0.0085778312560464	0.0983534614261979
erfl3	Ets2 repressor factor like 3	104.228289886167	-2.81652041657713	0.732930752737201	-3.84281926506503	0.0001216290385673	0.0062231556626206
si:ch211-110e21.4	si:ch211-110e21.4	21.5019903554349	-5.68230756141594	1.81773440578922	-3.12603840435577	0.0017717841204296	0.057108882658497
foxq2	forkhead box Q2	1359.60021887794	-5.61293793641832	1.7716879770654	-3.16813005962569	0.0015342286824011	0.0506920699451654
akna	AT-hook transcription factor	129.093121713129	-6.82003931549517	2.11578721072838	-3.22340511414062	0.0012667625909197	0.0433496029490085
tefm	transcription elongation factor mitochondrial	27.4190575335193	-8.09790298689034	1.94030058223039	-4.17353015355061	2.99915945601624e-05	0.0017273847358694
tefb	TEF transcription factor PAR bZIP family member b	122.77430344113	-10.2603612026071	1.93617568789672	-5.29929244889603	1.16252301606481e-07	7.95648869436567e-06
