# Supplementary material for: Transcription factors underlying photoreceptor diversity
Source: eLife. 2023 Feb 6;12:e81579. doi: 10.7554/eLife.81579 (PMC9901936; doi:10.7554/eLife.81579)
Supplement: Supplementary file 3. — Collection of CSV files containing transcription factors with significant differential expression between cone subtypes. [file elife-81579-supp3.zip › TFDEGs_US_vs_ML.csv]

symbol	genename	baseMean	log2FoldChange	lfcSE	stat	pvalue	padj
skor1a	SKI family transcriptional corepressor 1a	510.367190336033	5.34114443927742	1.43897519174954	3.71176964683006	0.0002058152539015	0.0082522116088146
tbx2b	T-box 2b	366.224887027941	4.59261289366279	1.16875621604929	3.92948745905887	8.51271160170702e-05	0.0044798144803983
rx1	retinal homeobox gene 1	5516.63557634967	1.7343195458583	0.582419616691148	2.97778353639829	0.0029034095836395	0.0562465996204332
crema	cAMP responsive element modulator a	453.997713316939	1.6511833042052	0.369462077474481	4.4691550361329	7.85291974262876e-06	0.0006517798290129
etv5b	ets variant 5b	2056.21020688628	1.55271618463866	0.386846051854276	4.01378320186027	5.97532326939071e-05	0.0035937301377335
eloca		58.2975071581353	-0.979619395215934	0.358080331337042	-2.7357531522553	0.0062237693843964	0.0998332138826847
six7	SIX homeobox 7	2025.12343435895	-1.45973029524438	0.401782388318563	-3.63313658757735	0.0002799967034479	0.00982321767929
ahr1b	aryl hydrocarbon receptor 1b	196.139177221018	-2.50238883818893	0.728891854124106	-3.4331414516849	0.0005966307426302	0.0156988464154584
fgf1b	fibroblast growth factor 1b	143.528396263359	-3.0509736123323	0.938699638288575	-3.25021283474104	0.001153186679601	0.0269717551173359
samd7	sterile alpha motif domain containing 7	1239.85554526054	-3.16455063203847	0.710845798797247	-4.45181027642409	8.51493838377931e-06	0.0006517798290129
smc3	structural maintenance of chromosomes 3	52.0001950630697	-3.49719064352077	1.19937928630952	-2.91583378455834	0.003547394311161	0.0663756891110585
sox6	SRY (sex determining region Y)-box 6	148.424828183083	-3.53281774336533	0.869539285542822	-4.06286156600725	4.84747800555699e-05	0.0031396742159069
