# Supplementary material for: Transcription factors underlying photoreceptor diversity
Source: eLife. 2023 Feb 6;12:e81579. doi: 10.7554/eLife.81579 (PMC9901936; doi:10.7554/eLife.81579)
Supplement: Supplementary file 4. — Transcriptomic data from zebrafish adult photoreceptors, converted to .rds object, for direct use in Seurat v3.0. [file elife-81579-supp4.zip]

Archive with 2 entries (2 files):
- drAdultPhotoreceptors_Seurat.rds
- __MACOSX/._drAdultPhotoreceptors_Seurat.rds
